# Supplementary material for: Mutation-class dependent signatures outweigh disease-associated processes in cystic fibrosis cells
Source: Cell Biosci. 2023 Feb 9;13:26. doi: 10.1186/s13578-023-00975-y (PMC9912517; doi:10.1186/s13578-023-00975-y)
Supplement: Supplementary file 3 — Additional file 3: Data S1. List of RNA-seq samples and the percentage and number of mapped reads. [file 13578_2023_975_MOESM3_ESM.xlsx]

## Sheet: Sheet1
Additional file Data S1. List of RNA-seq samples and the percentage and number of mapped reads.
Cell line	Replicate	Library ID	Raw reads (paired)	Filtered reads	% filtered reads	Single mapped reads	% of single mapped reads	Total number of genes detected (>10 counts)
WT	1	WT-Rep1-N0999_S12	23991203	21276703	88.6854	15683305	73.7112	13733
	2	WT-Rep2-N1006_S19	21274276	18758507	88.1746	15011353	80.0242	13684
	3	WT-Rep3-N1013_S26	24186987	21220310	87.7344	16195777	76.3221	14015
G542X	1	G542X-Rep1-N1000_S13	19082692	16625775	87.1249	13205391	79.4272	13840
	2	G542X-Rep2-N1007_S20	21848769	19096323	87.4023	14386512	75.3366	13584
	3	G542X-Rep3-N1014_S27	21326382	17722065	83.0993	12681331	71.5567	13933
F508del	1	F508del-Rep1-N1001_S14	15038977	13394050	89.0622	10407214	77.7003	13043
	2	F508del-Rep2-N1008_S21	23775440	20831059	87.6159	16376372	78.6152	13715
	3	F508del-Rep3-N1015_S28	23450941	20393290	86.9615	16085116	78.8746	13929
N1303K	1	N1303K-Rep1-N1003_S16	22467741	19695701	87.6621	15017440	76.2473	13804
	2	N1303K-Rep2-N1010_S23	23113934	20243042	87.5794	16182707	79.9421	13809
	3	N1303K-Rep3-N1017_S30	19669470	17413038	88.5283	14288222	82.0547	13473
G551D	1	G551D-Rep1-N1004_S17	19999897	17725382	88.6274	14522179	81.9287	13858
	2	G551D-Rep2-N1011_S24	23359277	20570806	88.0627	16463196	80.0318	13689
	3	G551D-Rep3-N1018_S31	23018623	19992248	86.8525	15913997	79.6008	13961
I1234V	1	I1234V-Rep1-N1005_S18	23009532	20150692	87.5754	15956357	79.1852	13879
	2	I1234V-Rep2-N1012_S25	23882317	20623942	86.3565	15269321	74.0369	13817
	3	I1234V-Rep3-N1019_S32	22753776	20063153	88.175	16001973	79.758	13866
		Average	2.19583e+07	1.92109e+07	87.5155	1.49804e+07	78.0196	13757.3
