# Supplementary material for: Mutation-class dependent signatures outweigh disease-associated processes in cystic fibrosis cells
Source: Cell Biosci. 2023 Feb 9;13:26. doi: 10.1186/s13578-023-00975-y (PMC9912517; doi:10.1186/s13578-023-00975-y)
Supplement: Supplementary file 4 — Additional file 4: Data: S2. List of differentially expressed genes (DEGs) in the different 16HBE mutant cell lines (p-value < 0.05). [file 13578_2023_975_MOESM4_ESM.xlsx]

## Sheet: G542X
Additional file Data S2. List of differentially expressed genes (DEGs) in the different 16HBE mutant cell lines (p-value < 0.05).
Ensembl code	Gene symbol	Log2 FC	P-value	Mutation specific	Upregulated/Downregulated
ENSG00000257058	NA	8.51144	2.80692e-07	YES	Upregulated
ENSG00000102755	FLT1	6.13487	5.51024e-06	YES	Upregulated
ENSG00000118596	SLC16A7	5.385	7.09766e-05	NO	Upregulated
ENSG00000153071	DAB2	5.34153	7.93651e-07	NO	Upregulated
ENSG00000172260	NEGR1	4.92512	0.000135821	NO	Upregulated
ENSG00000164651	SP8	4.38075	0.00142362	NO	Upregulated
ENSG00000152377	SPOCK1	4.10343	7.42403e-05	NO	Upregulated
ENSG00000149489	ROM1	3.88401	1.40446e-06	YES	Upregulated
ENSG00000168785	TSPAN5	3.69616	1.23373e-05	NO	Upregulated
ENSG00000073756	PTGS2	3.58204	1.53656e-05	NO	Upregulated
ENSG00000151229	SLC2A13	3.47436	8.67797e-05	NO	Upregulated
ENSG00000079931	MOXD1	3.3742	0.00027781	YES	Upregulated
ENSG00000125384	PTGER2	3.28958	0.00108993	NO	Upregulated
ENSG00000137449	CPEB2	3.0829	0.0057756	NO	Upregulated
ENSG00000138135	CH25H	3.07064	0.00747725	NO	Upregulated
ENSG00000011590	ZBTB32	2.95407	0.0148612	NO	Upregulated
ENSG00000137965	IFI44	2.90178	5.37751e-08	NO	Upregulated
ENSG00000149541	B3GAT3	2.89579	6.20328e-11	YES	Upregulated
ENSG00000138449	SLC40A1	2.88811	0.005609	YES	Upregulated
ENSG00000147003	CLTRN	2.84853	0.000499106	NO	Upregulated
ENSG00000106070	GRB10	2.79649	6.27372e-06	NO	Upregulated
ENSG00000187772	LIN28B	2.69153	0.00361007	NO	Upregulated
ENSG00000149499	EML3	2.65039	6.52902e-12	YES	Upregulated
ENSG00000149016	TUT1	2.57798	7.6159e-07	YES	Upregulated
ENSG00000134321	RSAD2	2.56349	0.0118642	NO	Upregulated
ENSG00000164684	ZNF704	2.55542	0.000731536	NO	Upregulated
ENSG00000155970	MICU3	2.54259	0.00176452	YES	Upregulated
ENSG00000171522	PTGER4	2.49625	0.000231837	NO	Upregulated
ENSG00000254996	ANKHD1-EIF4EBP3	2.49257	0.016684	YES	Upregulated
ENSG00000158528	PPP1R9A	2.43302	0.000288587	NO	Upregulated
ENSG00000206262	FOXL2NB	2.42221	0.0163774	YES	Upregulated
ENSG00000171916	LGALS9C	2.41823	0.000786148	NO	Upregulated
ENSG00000049130	KITLG	2.39917	0.00415528	NO	Upregulated
ENSG00000155918	RAET1L	2.39723	0.0249854	NO	Upregulated
ENSG00000104177	MYEF2	2.38824	9.92859e-08	NO	Upregulated
ENSG00000169116	PARM1	2.35037	0.00931581	NO	Upregulated
ENSG00000185442	FAM174B	2.34916	0.000137392	NO	Upregulated
ENSG00000145349	CAMK2D	2.34452	5.73262e-05	NO	Upregulated
ENSG00000182389	CACNB4	2.31895	0.00198118	NO	Upregulated
ENSG00000143867	OSR1	2.28514	0.0470604	NO	Upregulated
ENSG00000149480	MTA2	2.2711	3.44303e-10	YES	Upregulated
ENSG00000134326	CMPK2	2.26939	0.00507436	NO	Upregulated
ENSG00000128656	CHN1	2.2686	0.00142362	NO	Upregulated
ENSG00000155629	PIK3AP1	2.26096	0.000726884	NO	Upregulated
ENSG00000106415	GLCCI1	2.24567	0.0016345	NO	Upregulated
ENSG00000250305	TRMT9B	2.22241	0.0105873	YES	Upregulated
ENSG00000172183	ISG20	2.20689	7.65958e-07	NO	Upregulated
ENSG00000167779	IGFBP6	2.1791	3.13062e-06	NO	Upregulated
ENSG00000182472	CAPN12	2.17417	0.000121785	YES	Upregulated
ENSG00000145113	MUC4	2.1702	6.5541e-08	NO	Upregulated
ENSG00000197506	SLC28A3	2.15079	0.0343445	NO	Upregulated
ENSG00000174099	MSRB3	2.11387	0.00185107	NO	Upregulated
ENSG00000169248	CXCL11	2.05768	0.0143305	YES	Upregulated
ENSG00000152413	HOMER1	2.05278	0.00208258	NO	Upregulated
ENSG00000127955	GNAI1	2.04294	0.00216653	NO	Upregulated
ENSG00000089597	GANAB	2.03376	1.64881e-11	YES	Upregulated
ENSG00000160471	COX6B2	2.02817	0.0141954	NO	Upregulated
ENSG00000169435	RASSF6	2.00752	0.0213236	YES	Upregulated
ENSG00000138829	FBN2	2.00476	0.00696072	NO	Upregulated
ENSG00000114790	ARHGEF26	2.00019	0.000798325	NO	Upregulated
ENSG00000136999	CCN3	1.99747	0.00708333	NO	Upregulated
ENSG00000165905	LARGE2	1.97857	0.00174335	NO	Upregulated
ENSG00000122574	WIPF3	1.96944	0.0109115	NO	Upregulated
ENSG00000187608	ISG15	1.96021	1.41593e-06	NO	Upregulated
ENSG00000165259	HDX	1.91804	0.000189478	NO	Upregulated
ENSG00000197110	IFNL3	1.91226	0.020879	NO	Upregulated
ENSG00000183770	FOXL2	1.90241	0.00415528	NO	Upregulated
ENSG00000182393	IFNL1	1.87635	0.0407548	YES	Upregulated
ENSG00000116701	NCF2	1.86206	0.000499106	NO	Upregulated
ENSG00000163995	ABLIM2	1.8374	0.0401192	YES	Upregulated
ENSG00000174804	FZD4	1.8356	0.00943184	NO	Upregulated
ENSG00000261490	NA	1.82007	0.0102444	NO	Upregulated
ENSG00000168685	IL7R	1.81749	0.00451326	NO	Upregulated
ENSG00000133328	PLAAT2	1.80532	0.0431915	YES	Upregulated
ENSG00000136167	LCP1	1.80266	0.0101414	NO	Upregulated
ENSG00000160781	PAQR6	1.79694	0.0309404	NO	Upregulated
ENSG00000120949	TNFRSF8	1.79643	0.00364308	NO	Upregulated
ENSG00000154553	PDLIM3	1.78891	0.00044807	NO	Upregulated
ENSG00000229677	NA	1.74133	0.0391212	NO	Upregulated
ENSG00000283041	NA	1.73386	2.8283e-05	YES	Upregulated
ENSG00000109743	BST1	1.72352	0.00127027	NO	Upregulated
ENSG00000139278	GLIPR1	1.69476	0.0208782	YES	Upregulated
ENSG00000197261	C6orf141	1.67751	0.0248449	YES	Upregulated
ENSG00000159337	PLA2G4D	1.65777	0.00578194	NO	Upregulated
ENSG00000260083	MIR762HG	1.65612	0.0383123	YES	Upregulated
ENSG00000162599	NFIA	1.61113	0.00480755	NO	Upregulated
ENSG00000116729	WLS	1.61029	6.24632e-06	NO	Upregulated
ENSG00000106327	TFR2	1.60611	0.00538859	YES	Upregulated
ENSG00000044459	CNTLN	1.59813	7.09766e-05	NO	Upregulated
ENSG00000135549	PKIB	1.59422	0.0133258	NO	Upregulated
ENSG00000211772	NA	1.58636	0.000638848	YES	Upregulated
ENSG00000095752	IL11	1.58182	0.0066846	NO	Upregulated
ENSG00000271503	CCL5	1.56883	0.00490235	NO	Upregulated
ENSG00000033327	GAB2	1.56019	0.0293697	YES	Upregulated
ENSG00000241475	NA	1.54815	0.0370025	YES	Upregulated
ENSG00000273108	NA	1.53126	0.0230503	YES	Upregulated
ENSG00000128422	KRT17	1.5302	0.00204405	NO	Upregulated
ENSG00000132329	RAMP1	1.49872	0.00467069	NO	Upregulated
ENSG00000221821	C6orf226	1.49631	0.042447	YES	Upregulated
ENSG00000164039	BDH2	1.48436	0.0115251	YES	Upregulated
ENSG00000071282	LMCD1	1.47975	0.0172324	NO	Upregulated
ENSG00000087303	NID2	1.47473	0.0283958	NO	Upregulated
ENSG00000170927	PKHD1	1.46693	0.0393576	NO	Upregulated
ENSG00000198478	SH3BGRL2	1.46612	0.000930346	YES	Upregulated
ENSG00000105852	PON3	1.46104	0.00885449	YES	Upregulated
ENSG00000106123	EPHB6	1.46028	0.000288587	NO	Upregulated
ENSG00000103381	CPPED1	1.4556	6.22495e-05	NO	Upregulated
ENSG00000149591	TAGLN	1.43256	0.0323839	YES	Upregulated
ENSG00000100344	PNPLA3	1.39879	0.0233239	YES	Upregulated
ENSG00000003987	MTMR7	1.36194	0.0230753	NO	Upregulated
ENSG00000287887	NA	1.35457	0.0182651	YES	Upregulated
ENSG00000135114	OASL	1.34605	0.0216622	NO	Upregulated
ENSG00000185745	IFIT1	1.34409	7.6159e-07	NO	Upregulated
ENSG00000179674	ARL14	1.34119	0.00999718	YES	Upregulated
ENSG00000144893	MED12L	1.32024	0.00843312	NO	Upregulated
ENSG00000245213	LOC101930370	1.31229	0.0448201	YES	Upregulated
ENSG00000138646	HERC5	1.30194	0.00024632	NO	Upregulated
ENSG00000247137	NA	1.29925	0.010724	YES	Upregulated
ENSG00000115355	CCDC88A	1.2935	5.73262e-05	NO	Upregulated
ENSG00000003147	ICA1	1.2847	0.0340611	NO	Upregulated
ENSG00000158786	PLA2G2F	1.26916	0.0451115	NO	Upregulated
ENSG00000114270	COL7A1	1.26454	0.000242302	YES	Upregulated
ENSG00000186847	KRT14	1.25194	0.0344787	NO	Upregulated
ENSG00000110318	CEP126	1.24496	4.21175e-05	NO	Upregulated
ENSG00000120915	EPHX2	1.24049	0.0151048	YES	Upregulated
ENSG00000262904	NA	1.23961	0.0214186	YES	Upregulated
ENSG00000183671	GPR1	1.20428	0.00868538	NO	Upregulated
ENSG00000126709	IFI6	1.19545	0.0026767	NO	Upregulated
ENSG00000167549	CORO6	1.192	0.0149332	NO	Upregulated
ENSG00000124813	RUNX2	1.18902	0.00044807	YES	Upregulated
ENSG00000163803	PLB1	1.18258	0.00458661	NO	Upregulated
ENSG00000189423	NA	1.16692	0.0277448	YES	Upregulated
ENSG00000137285	TUBB2B	1.16607	0.00131725	NO	Upregulated
ENSG00000135842	NIBAN1	1.14547	0.00941281	NO	Upregulated
ENSG00000189431	RASSF10	1.14403	0.0335183	YES	Upregulated
ENSG00000244119	NA	1.11948	0.0105873	YES	Upregulated
ENSG00000223773	CD99P1	1.10949	0.00160862	YES	Upregulated
ENSG00000224660	SH3BP5-AS1	1.10105	0.0497764	NO	Upregulated
ENSG00000104267	CA2	1.0922	0.042087	NO	Upregulated
ENSG00000136111	TBC1D4	1.0902	0.0321744	YES	Upregulated
ENSG00000246067	RAB30-DT	1.07272	0.0093418	YES	Upregulated
ENSG00000119922	IFIT2	1.06326	0.00644871	NO	Upregulated
ENSG00000138944	SHISAL1	1.05854	0.0379523	NO	Upregulated
ENSG00000177459	ERICH5	1.03802	0.000628925	NO	Upregulated
ENSG00000137460	FHDC1	1.03244	0.0337606	NO	Upregulated
ENSG00000185475	TMEM179B	1.03018	0.00027781	YES	Upregulated
ENSG00000278709	NKILA	1.0278	0.0324621	YES	Upregulated
ENSG00000157110	RBPMS	1.02404	0.0208782	YES	Upregulated
ENSG00000145730	PAM	1.02157	4.70739e-05	NO	Upregulated
ENSG00000168569	TMEM223	1.01425	0.000166416	YES	Upregulated
ENSG00000242147	LINC02657	1.0118	0.0491586	YES	Upregulated
ENSG00000255717	SNHG1	1.00545	8.7149e-05	YES	Upregulated
ENSG00000133316	WDR74	1.0006	2.93012e-05	YES	Upregulated
ENSG00000204922	UQCC3	0.997062	0.000930346	YES	Upregulated
ENSG00000090530	P3H2	0.99695	0.0112708	NO	Upregulated
ENSG00000129451	KLK10	0.987223	0.00124945	NO	Upregulated
ENSG00000109255	NMU	0.978599	0.0210415	NO	Upregulated
ENSG00000204539	CDSN	0.978444	0.000499106	NO	Upregulated
ENSG00000089127	OAS1	0.963211	0.0360008	YES	Upregulated
ENSG00000141968	VAV1	0.960504	0.000930346	NO	Upregulated
ENSG00000162222	TTC9C	0.952782	4.52988e-05	YES	Upregulated
ENSG00000072195	SPEG	0.934735	0.0172324	NO	Upregulated
ENSG00000076356	PLXNA2	0.925467	0.0212685	NO	Upregulated
ENSG00000137868	STRA6	0.919615	0.00462745	YES	Upregulated
ENSG00000177337	NA	0.900653	0.0299055	YES	Upregulated
ENSG00000150687	PRSS23	0.900356	0.000864491	NO	Upregulated
ENSG00000077942	FBLN1	0.894724	0.0147372	NO	Upregulated
ENSG00000213949	ITGA1	0.892899	0.0467555	NO	Upregulated
ENSG00000162191	UBXN1	0.882778	0.000264905	YES	Upregulated
ENSG00000005249	PRKAR2B	0.881369	0.0098889	NO	Upregulated
ENSG00000133739	LRRCC1	0.879113	0.0218855	NO	Upregulated
ENSG00000118495	PLAGL1	0.876379	0.00692122	NO	Upregulated
ENSG00000104723	TUSC3	0.86868	0.000683106	NO	Upregulated
ENSG00000115267	IFIH1	0.867295	3.36965e-05	NO	Upregulated
ENSG00000168002	POLR2G	0.843349	2.07783e-05	YES	Upregulated
ENSG00000127399	LRRC61	0.836044	0.0165835	NO	Upregulated
ENSG00000008300	CELSR3	0.831161	0.0494093	NO	Upregulated
ENSG00000170955	CAVIN3	0.828082	0.0378474	NO	Upregulated
ENSG00000186529	CYP4F3	0.826861	0.0498957	YES	Upregulated
ENSG00000184500	PROS1	0.815068	0.017362	YES	Upregulated
ENSG00000146700	SSC4D	0.809544	0.0291104	NO	Upregulated
ENSG00000162227	TAF6L	0.802128	0.000496632	YES	Upregulated
ENSG00000119917	IFIT3	0.79711	0.0156536	NO	Upregulated
ENSG00000107201	DDX58	0.796569	0.000376375	NO	Upregulated
ENSG00000175315	CST6	0.793604	0.00303311	NO	Upregulated
ENSG00000101210	EEF1A2	0.791117	0.0148874	YES	Upregulated
ENSG00000183760	ACP7	0.781558	0.042245	YES	Upregulated
ENSG00000130635	COL5A1	0.778837	0.0359616	YES	Upregulated
ENSG00000164983	TMEM65	0.777151	0.0277448	NO	Upregulated
ENSG00000115641	FHL2	0.774549	0.00691981	NO	Upregulated
ENSG00000145476	CYP4V2	0.768349	0.00946261	YES	Upregulated
ENSG00000204542	C6orf15	0.767704	0.0253782	NO	Upregulated
ENSG00000165474	GJB2	0.760935	0.000924728	NO	Upregulated
ENSG00000138685	FGF2	0.758075	0.0395113	NO	Upregulated
ENSG00000163738	MTHFD2L	0.756826	0.0308154	YES	Upregulated
ENSG00000270170	NCBP2AS2	0.742954	0.0108332	YES	Upregulated
ENSG00000179046	TRIML2	0.709419	0.0262566	YES	Upregulated
ENSG00000176532	PRR15	0.704467	0.019792	YES	Upregulated
ENSG00000109586	GALNT7	0.702146	0.00194797	NO	Upregulated
ENSG00000136867	SLC31A2	0.695063	0.0112243	NO	Upregulated
ENSG00000205413	SAMD9	0.693171	0.0337606	NO	Upregulated
ENSG00000206573	THUMPD3-AS1	0.692428	0.0230503	NO	Upregulated
ENSG00000158023	WDR66	0.688365	0.0365607	YES	Upregulated
ENSG00000167702	KIFC2	0.684687	0.0240515	NO	Upregulated
ENSG00000133134	BEX2	0.664519	0.0375794	NO	Upregulated
ENSG00000184584	TMEM173	0.663626	0.0498957	NO	Upregulated
ENSG00000225361	PPP1R26-AS1	0.66115	0.0416782	YES	Upregulated
ENSG00000105939	ZC3HAV1	0.654566	0.0186834	NO	Upregulated
ENSG00000185085	INTS5	0.653368	0.00407049	YES	Upregulated
ENSG00000214753	HNRNPUL2	0.643853	0.000951863	YES	Upregulated
ENSG00000139182	CLSTN3	0.643592	0.00761878	NO	Upregulated
ENSG00000178222	RNF212	0.641064	0.0266289	NO	Upregulated
ENSG00000100292	HMOX1	0.640434	0.00176452	NO	Upregulated
ENSG00000072133	RPS6KA6	0.638726	0.0365607	NO	Upregulated
ENSG00000196923	PDLIM7	0.633025	0.0337606	YES	Upregulated
ENSG00000117569	PTBP2	0.625641	0.00653237	NO	Upregulated
ENSG00000105825	TFPI2	0.623045	0.0365607	NO	Upregulated
ENSG00000100473	COCH	0.612389	0.0382048	NO	Upregulated
ENSG00000109536	FRG1	0.590183	0.0030659	YES	Upregulated
ENSG00000204954	C12orf73	0.582286	0.0486962	NO	Upregulated
ENSG00000162236	STX5	0.581512	0.000682036	YES	Upregulated
ENSG00000197943	PLCG2	0.567106	0.0207488	NO	Upregulated
ENSG00000227036	LINC00511	0.557599	0.0399877	NO	Upregulated
ENSG00000166681	BEX3	0.55475	0.0448201	YES	Upregulated
ENSG00000151376	ME3	0.547049	0.0109366	NO	Upregulated
ENSG00000115271	GCA	0.546932	0.0458376	YES	Upregulated
ENSG00000142910	TINAGL1	0.539677	0.045155	NO	Upregulated
ENSG00000182287	AP1S2	0.53587	0.012108	YES	Upregulated
ENSG00000006015	REX1BD	0.531565	0.0263475	YES	Upregulated
ENSG00000151729	SLC25A4	0.529706	0.0118642	NO	Upregulated
ENSG00000168528	SERINC2	0.527121	0.0492259	NO	Upregulated
ENSG00000124659	TBCC	0.521887	0.0383123	YES	Upregulated
ENSG00000174109	C16orf91	0.504757	0.0469207	YES	Upregulated
ENSG00000137500	CCDC90B	0.502671	0.00276141	NO	Upregulated
ENSG00000134590	RTL8C	0.50017	0.0445832	YES	Upregulated
ENSG00000112511	PHF1	0.492361	0.0269235	YES	Upregulated
ENSG00000162231	NXF1	0.479421	0.0143305	YES	Upregulated
ENSG00000198517	MAFK	0.460622	0.0378474	NO	Upregulated
ENSG00000175416	CLTB	0.457037	0.0159571	YES	Upregulated
ENSG00000255302	EID1	0.451699	0.010724	YES	Upregulated
ENSG00000177697	CD151	0.428865	0.00403635	NO	Upregulated
ENSG00000132819	RBM38	0.428349	0.016684	YES	Upregulated
ENSG00000092841	MYL6	0.423521	0.0401192	YES	Upregulated
ENSG00000121481	RNF2	0.415414	0.045155	NO	Upregulated
ENSG00000188612	SUMO2	0.409018	0.0100584	YES	Upregulated
ENSG00000184697	CLDN6	0.40319	0.0282399	NO	Upregulated
ENSG00000148660	CAMK2G	0.395044	0.0294287	YES	Upregulated
ENSG00000161671	EMC10	0.386638	0.0274384	YES	Upregulated
ENSG00000109736	MFSD10	0.383007	0.0235096	NO	Upregulated
ENSG00000042286	AIFM2	0.358006	0.0210415	YES	Upregulated
ENSG00000198276	UCKL1	0.351144	0.0410103	YES	Upregulated
ENSG00000253352	TUG1	0.303562	0.0383123	YES	Upregulated
ENSG00000177683	THAP5	-0.337822	0.0425942	NO	Downregulated
ENSG00000090863	GLG1	-0.346747	0.0359979	YES	Downregulated
ENSG00000167005	NUDT21	-0.357973	0.0484847	YES	Downregulated
ENSG00000110048	OSBP	-0.363804	0.0481176	YES	Downregulated
ENSG00000133313	CNDP2	-0.366765	0.0472914	YES	Downregulated
ENSG00000175727	MLXIP	-0.395981	0.0466971	YES	Downregulated
ENSG00000112029	FBXO5	-0.402384	0.0218855	YES	Downregulated
ENSG00000146535	GNA12	-0.417171	0.042883	YES	Downregulated
ENSG00000146072	TNFRSF21	-0.417492	0.0494093	NO	Downregulated
ENSG00000105953	OGDH	-0.448569	0.0330072	YES	Downregulated
ENSG00000076248	UNG	-0.452338	0.016539	YES	Downregulated
ENSG00000025293	PHF20	-0.456832	0.0136702	YES	Downregulated
ENSG00000162885	B3GALNT2	-0.459526	0.0444882	YES	Downregulated
ENSG00000155189	AGPAT5	-0.462343	0.017362	NO	Downregulated
ENSG00000174579	MSL2	-0.466718	0.0240515	YES	Downregulated
ENSG00000180448	ARHGAP45	-0.469189	0.0331945	NO	Downregulated
ENSG00000099624	ATP5F1D	-0.472737	0.0208782	NO	Downregulated
ENSG00000227345	PARG	-0.482277	0.0263094	YES	Downregulated
ENSG00000138686	BBS7	-0.492663	0.016539	YES	Downregulated
ENSG00000138119	MYOF	-0.494857	0.0398387	YES	Downregulated
ENSG00000124151	NCOA3	-0.49525	0.0401192	YES	Downregulated
ENSG00000066855	MTFR1	-0.501449	0.0494756	YES	Downregulated
ENSG00000090924	PLEKHG2	-0.502412	0.0263475	NO	Downregulated
ENSG00000136295	TTYH3	-0.503374	0.0218855	NO	Downregulated
ENSG00000182087	TMEM259	-0.50342	0.00262977	NO	Downregulated
ENSG00000131873	CHSY1	-0.50723	0.00699316	YES	Downregulated
ENSG00000151503	NCAPD3	-0.507994	0.0405733	YES	Downregulated
ENSG00000140416	TPM1	-0.508205	0.0171654	YES	Downregulated
ENSG00000099804	CDC34	-0.510001	0.0268563	NO	Downregulated
ENSG00000129667	RHBDF2	-0.521877	0.0402974	YES	Downregulated
ENSG00000129968	ABHD17A	-0.524084	0.00631518	NO	Downregulated
ENSG00000213799	ZNF845	-0.543786	0.0360008	YES	Downregulated
ENSG00000135049	AGTPBP1	-0.545203	0.0460254	NO	Downregulated
ENSG00000198887	SMC5	-0.550401	0.0218855	NO	Downregulated
ENSG00000180917	CMTR2	-0.550411	0.00761454	YES	Downregulated
ENSG00000179604	CDC42EP4	-0.550716	0.0359979	YES	Downregulated
ENSG00000156515	HK1	-0.553017	0.00230946	YES	Downregulated
ENSG00000183853	KIRREL1	-0.555216	0.013036	YES	Downregulated
ENSG00000071626	DAZAP1	-0.560787	0.00208258	NO	Downregulated
ENSG00000022556	NLRP2	-0.564202	0.042883	NO	Downregulated
ENSG00000164236	ANKRD33B	-0.566079	0.0488104	NO	Downregulated
ENSG00000071564	TCF3	-0.566703	0.00171149	NO	Downregulated
ENSG00000228300	C19orf24	-0.567531	0.0100584	NO	Downregulated
ENSG00000075275	CELSR1	-0.568223	0.0270613	NO	Downregulated
ENSG00000177119	ANO6	-0.572826	0.0419726	YES	Downregulated
ENSG00000166025	AMOTL1	-0.573849	0.0349829	NO	Downregulated
ENSG00000173821	RNF213	-0.580657	0.0315719	YES	Downregulated
ENSG00000159423	ALDH4A1	-0.583518	0.0337606	YES	Downregulated
ENSG00000119559	C19orf25	-0.588317	0.0230442	NO	Downregulated
ENSG00000064687	ABCA7	-0.593876	0.0419726	NO	Downregulated
ENSG00000174197	MGA	-0.595357	0.0157999	YES	Downregulated
ENSG00000149639	SOGA1	-0.601025	0.0118589	YES	Downregulated
ENSG00000116285	ERRFI1	-0.601744	0.0337606	YES	Downregulated
ENSG00000154237	LRRK1	-0.604988	0.0188519	YES	Downregulated
ENSG00000129317	PUS7L	-0.610571	0.03138	YES	Downregulated
ENSG00000197442	MAP3K5	-0.61232	0.00718264	NO	Downregulated
ENSG00000079313	REXO1	-0.621668	0.042245	NO	Downregulated
ENSG00000141934	PLPP2	-0.622512	0.00458661	NO	Downregulated
ENSG00000112234	FBXL4	-0.624306	0.0270613	YES	Downregulated
ENSG00000064666	CNN2	-0.626467	0.00415528	NO	Downregulated
ENSG00000182054	IDH2	-0.626831	0.0462592	NO	Downregulated
ENSG00000097007	ABL1	-0.630725	0.00868538	YES	Downregulated
ENSG00000176170	SPHK1	-0.631599	0.0230503	NO	Downregulated
ENSG00000051825	MPHOSPH9	-0.640224	0.00216653	NO	Downregulated
ENSG00000023516	AKAP11	-0.642861	0.0410103	YES	Downregulated
ENSG00000099817	POLR2E	-0.644367	5.68056e-05	NO	Downregulated
ENSG00000172270	BSG	-0.645718	0.000798325	NO	Downregulated
ENSG00000168268	NT5DC2	-0.646943	0.012315	YES	Downregulated
ENSG00000105556	MIER2	-0.647977	0.000488484	NO	Downregulated
ENSG00000171320	ESCO2	-0.663816	0.00517584	NO	Downregulated
ENSG00000081320	STK17B	-0.671709	0.0181747	YES	Downregulated
ENSG00000181007	ZFP82	-0.673359	0.0419726	YES	Downregulated
ENSG00000152990	ADGRA3	-0.673744	0.0346384	YES	Downregulated
ENSG00000166825	ANPEP	-0.677301	0.0282399	NO	Downregulated
ENSG00000146376	ARHGAP18	-0.693845	0.00179464	NO	Downregulated
ENSG00000116017	ARID3A	-0.696272	0.00134744	NO	Downregulated
ENSG00000159023	EPB41	-0.70657	0.0109405	YES	Downregulated
ENSG00000167034	NKX3-1	-0.714011	0.00415528	NO	Downregulated
ENSG00000105426	PTPRS	-0.716432	0.0222155	YES	Downregulated
ENSG00000112414	ADGRG6	-0.716761	0.00332585	NO	Downregulated
ENSG00000115268	RPS15	-0.720002	0.00043296	NO	Downregulated
ENSG00000163947	ARHGEF3	-0.722978	0.00106779	NO	Downregulated
ENSG00000154358	OBSCN	-0.723214	0.0326252	YES	Downregulated
ENSG00000118046	STK11	-0.730191	0.00024677	NO	Downregulated
ENSG00000106665	CLIP2	-0.735225	0.0249341	YES	Downregulated
ENSG00000101417	PXMP4	-0.737703	0.0489295	NO	Downregulated
ENSG00000006459	KDM7A	-0.737983	0.00868538	NO	Downregulated
ENSG00000198093	ZNF649	-0.737984	0.0214186	YES	Downregulated
ENSG00000167468	GPX4	-0.744577	0.0291104	NO	Downregulated
ENSG00000099821	POLRMT	-0.744659	0.0233239	NO	Downregulated
ENSG00000147955	SIGMAR1	-0.745389	0.00044807	YES	Downregulated
ENSG00000175221	MED16	-0.74809	0.00201479	NO	Downregulated
ENSG00000064932	SBNO2	-0.748969	0.000118946	NO	Downregulated
ENSG00000070423	RNF126	-0.753631	0.000878247	NO	Downregulated
ENSG00000099812	MISP	-0.756963	0.000924728	NO	Downregulated
ENSG00000171208	NETO2	-0.773428	0.0066846	YES	Downregulated
ENSG00000167981	ZNF597	-0.774562	0.0210415	YES	Downregulated
ENSG00000267041	ZNF850	-0.776712	0.0356456	YES	Downregulated
ENSG00000181894	ZNF329	-0.782492	0.0248449	YES	Downregulated
ENSG00000150760	DOCK1	-0.787665	0.0035768	NO	Downregulated
ENSG00000064042	LIMCH1	-0.79923	0.00104224	NO	Downregulated
ENSG00000181588	MEX3D	-0.81279	0.042245	NO	Downregulated
ENSG00000185761	ADAMTSL5	-0.817556	0.0266289	NO	Downregulated
ENSG00000171124	FUT3	-0.819139	0.00114696	YES	Downregulated
ENSG00000183196	CHST6	-0.830018	0.0100525	NO	Downregulated
ENSG00000130303	BST2	-0.832157	0.0137736	YES	Downregulated
ENSG00000189120	SP6	-0.845496	0.0390809	YES	Downregulated
ENSG00000162174	ASRGL1	-0.850936	0.000288587	NO	Downregulated
ENSG00000196083	IL1RAP	-0.858527	0.00103896	NO	Downregulated
ENSG00000143669	LYST	-0.863808	0.0214294	YES	Downregulated
ENSG00000152454	ZNF256	-0.86399	0.0394128	NO	Downregulated
ENSG00000149218	ENDOD1	-0.871681	0.017362	NO	Downregulated
ENSG00000164761	TNFRSF11B	-0.885008	0.0439181	NO	Downregulated
ENSG00000182782	HCAR2	-0.908647	0.0366297	NO	Downregulated
ENSG00000147804	SLC39A4	-0.915619	0.0275155	NO	Downregulated
ENSG00000143674	MAP3K21	-0.917143	0.00692122	NO	Downregulated
ENSG00000069812	HES2	-0.92092	0.0057756	NO	Downregulated
ENSG00000180914	OXTR	-0.922088	0.0186882	NO	Downregulated
ENSG00000196730	DAPK1	-0.922715	0.0213236	YES	Downregulated
ENSG00000042062	RIPOR3	-0.924221	0.042245	NO	Downregulated
ENSG00000197147	LRRC8B	-0.932427	0.0365607	YES	Downregulated
ENSG00000065054	SLC9A3R2	-0.940726	0.000292109	NO	Downregulated
ENSG00000171295	ZNF440	-0.943862	0.0274384	NO	Downregulated
ENSG00000114638	UPK1B	-0.945342	0.00317618	YES	Downregulated
ENSG00000156218	ADAMTSL3	-0.948003	0.000498614	NO	Downregulated
ENSG00000107104	KANK1	-0.951941	0.0410103	NO	Downregulated
ENSG00000130005	GAMT	-0.972417	0.0453038	NO	Downregulated
ENSG00000162981	LRATD1	-0.973501	0.000499106	NO	Downregulated
ENSG00000099256	PRTFDC1	-0.982904	0.0391212	NO	Downregulated
ENSG00000067992	PDK3	-0.988297	0.0276409	NO	Downregulated
ENSG00000136383	ALPK3	-1.00012	0.0118589	YES	Downregulated
ENSG00000160953	PWWP3A	-1.015	5.73262e-05	NO	Downregulated
ENSG00000151240	DIP2C	-1.02216	0.0157999	NO	Downregulated
ENSG00000188505	NCCRP1	-1.06751	0.0466971	YES	Downregulated
ENSG00000160161	CILP2	-1.07048	0.0133323	NO	Downregulated
ENSG00000041880	PARP3	-1.08218	0.0337199	NO	Downregulated
ENSG00000185869	ZNF829	-1.09495	0.000834539	NO	Downregulated
ENSG00000198435	NRARP	-1.09509	0.0302967	YES	Downregulated
ENSG00000143320	CRABP2	-1.0957	0.0226358	NO	Downregulated
ENSG00000074621	SLC24A1	-1.10327	0.042245	YES	Downregulated
ENSG00000172062	SMN1	-1.10656	0.000944341	YES	Downregulated
ENSG00000131558	EXOC4	-1.11653	0.00010005	YES	Downregulated
ENSG00000092758	COL9A3	-1.17858	0.0337428	NO	Downregulated
ENSG00000198453	ZNF568	-1.20214	0.00507436	NO	Downregulated
ENSG00000167207	NOD2	-1.2046	0.00702565	NO	Downregulated
ENSG00000237289	CKMT1B	-1.21037	0.010724	NO	Downregulated
ENSG00000165409	TSHR	-1.24147	0.00957357	NO	Downregulated
ENSG00000172638	EFEMP2	-1.24545	0.00458661	NO	Downregulated
ENSG00000116962	NID1	-1.24631	9.28073e-06	NO	Downregulated
ENSG00000134874	DZIP1	-1.25429	4.18637e-05	NO	Downregulated
ENSG00000155893	PXYLP1	-1.25847	0.0107005	NO	Downregulated
ENSG00000169131	ZNF354A	-1.27005	0.00336415	YES	Downregulated
ENSG00000024422	EHD2	-1.3301	8.26367e-06	YES	Downregulated
ENSG00000196172	ZNF681	-1.33255	0.0249341	NO	Downregulated
ENSG00000169255	B3GALNT1	-1.35115	0.00134744	NO	Downregulated
ENSG00000161551	ZNF577	-1.35124	0.01885	NO	Downregulated
ENSG00000166704	ZNF606	-1.35152	0.0109586	NO	Downregulated
ENSG00000178882	RFLNA	-1.37385	0.00172969	NO	Downregulated
ENSG00000150722	PPP1R1C	-1.38028	0.00581924	NO	Downregulated
ENSG00000083290	ULK2	-1.39468	3.61825e-05	YES	Downregulated
ENSG00000245680	ZNF585B	-1.39959	0.0013051	NO	Downregulated
ENSG00000232810	TNF	-1.41672	0.000107963	NO	Downregulated
ENSG00000128052	KDR	-1.43017	0.0494216	NO	Downregulated
ENSG00000251381	LINC00958	-1.4342	3.35919e-06	YES	Downregulated
ENSG00000165105	RASEF	-1.44299	7.42925e-05	YES	Downregulated
ENSG00000168952	STXBP6	-1.45744	0.0186996	NO	Downregulated
ENSG00000153162	BMP6	-1.46207	0.0481176	NO	Downregulated
ENSG00000162777	DENND2D	-1.46748	0.000114185	NO	Downregulated
ENSG00000278318	ZNF229	-1.47317	2.07783e-05	NO	Downregulated
ENSG00000104059	FAM189A1	-1.48479	0.0100584	NO	Downregulated
ENSG00000048342	CC2D2A	-1.48857	0.039867	NO	Downregulated
ENSG00000197977	ELOVL2	-1.49843	0.00240526	NO	Downregulated
ENSG00000171723	GPHN	-1.51262	0.010801	YES	Downregulated
ENSG00000102879	CORO1A	-1.52757	0.000275971	NO	Downregulated
ENSG00000149328	GLB1L2	-1.5444	0.0395113	YES	Downregulated
ENSG00000065989	PDE4A	-1.55397	0.000498614	NO	Downregulated
ENSG00000235269	NA	-1.55596	0.0114377	YES	Downregulated
ENSG00000138448	ITGAV	-1.55691	8.7149e-05	YES	Downregulated
ENSG00000145491	ROPN1L	-1.57702	0.0458935	YES	Downregulated
ENSG00000019582	CD74	-1.58702	0.0257186	YES	Downregulated
ENSG00000146192	FGD2	-1.60658	0.036897	NO	Downregulated
ENSG00000176920	FUT2	-1.62025	0.0371014	NO	Downregulated
ENSG00000124615	MOCS1	-1.62439	0.01114	NO	Downregulated
ENSG00000135373	EHF	-1.6284	0.00134744	NO	Downregulated
ENSG00000076706	MCAM	-1.66175	0.00305195	NO	Downregulated
ENSG00000028137	TNFRSF1B	-1.66727	0.0115505	NO	Downregulated
ENSG00000242193	CRYZL2P	-1.66732	0.00552615	YES	Downregulated
ENSG00000261115	TMEM178B	-1.70274	0.0343445	NO	Downregulated
ENSG00000286451	NA	-1.73956	0.0339125	YES	Downregulated
ENSG00000196967	ZNF585A	-1.75295	0.00589137	YES	Downregulated
ENSG00000064300	NGFR	-1.76768	0.0480829	YES	Downregulated
ENSG00000139263	LRIG3	-1.80038	0.00934072	NO	Downregulated
ENSG00000170430	MGMT	-1.84088	0.000453377	NO	Downregulated
ENSG00000173041	ZNF680	-1.84783	0.00113855	NO	Downregulated
ENSG00000125827	TMX4	-1.89638	9.7155e-07	NO	Downregulated
ENSG00000129521	EGLN3	-1.91555	0.0263094	NO	Downregulated
ENSG00000233757	NA	-1.91771	0.016684	YES	Downregulated
ENSG00000204219	TCEA3	-2.00315	0.000833322	NO	Downregulated
ENSG00000142552	RCN3	-2.01846	0.0405733	YES	Downregulated
ENSG00000110799	VWF	-2.07032	0.0207488	YES	Downregulated
ENSG00000134202	GSTM3	-2.08903	0.00657819	NO	Downregulated
ENSG00000259230	LINC02323	-2.08968	0.0376503	YES	Downregulated
ENSG00000171827	ZNF570	-2.10411	3.61825e-05	YES	Downregulated
ENSG00000242779	ZNF702P	-2.19651	1.8557e-05	NO	Downregulated
ENSG00000130270	ATP8B3	-2.20495	0.00752771	NO	Downregulated
ENSG00000196437	ZNF569	-2.20818	0.000194974	NO	Downregulated
ENSG00000227825	SLC9A7P1	-2.22805	0.00376488	YES	Downregulated
ENSG00000005102	MEOX1	-2.24065	6.09946e-05	NO	Downregulated
ENSG00000196872	KIAA1211L	-2.26692	0.000319105	NO	Downregulated
ENSG00000069011	PITX1	-2.27563	4.73175e-05	YES	Downregulated
ENSG00000065621	GSTO2	-2.28462	0.029703	YES	Downregulated
ENSG00000178718	RPP25	-2.29949	3.12568e-06	YES	Downregulated
ENSG00000246082	NUDT16P1	-2.32258	0.0112708	NO	Downregulated
ENSG00000198915	RASGEF1A	-2.3642	5.67677e-05	NO	Downregulated
ENSG00000149243	KLHL35	-2.41468	0.0114377	NO	Downregulated
ENSG00000151136	BTBD11	-2.43716	0.00206296	NO	Downregulated
ENSG00000108786	HSD17B1	-2.49523	0.0356456	YES	Downregulated
ENSG00000001626	CFTR	-2.50183	6.58489e-07	YES	Downregulated
ENSG00000100228	RAB36	-2.5311	5.24279e-05	YES	Downregulated
ENSG00000226259	NA	-2.56912	4.54858e-06	YES	Downregulated
ENSG00000169515	CCDC8	-2.5895	1.7195e-07	NO	Downregulated
ENSG00000169169	CPT1C	-2.73676	2.82579e-05	NO	Downregulated
ENSG00000187800	PEAR1	-2.78775	8.67797e-05	NO	Downregulated
ENSG00000114631	PODXL2	-2.83172	0.000628925	NO	Downregulated
ENSG00000143603	KCNN3	-2.87102	0.0210415	NO	Downregulated
ENSG00000166510	CCDC68	-3.02315	5.82833e-05	NO	Downregulated
ENSG00000039560	RAI14	-3.08362	0.000963651	NO	Downregulated
ENSG00000104427	ZC2HC1A	-3.09669	4.18637e-05	NO	Downregulated
ENSG00000173546	CSPG4	-3.13715	0.0433447	NO	Downregulated
ENSG00000231826	LINC01819	-3.19716	8.04761e-06	NO	Downregulated
ENSG00000228672	PROB1	-3.20583	1.41593e-06	YES	Downregulated
ENSG00000037280	FLT4	-3.20759	0.000602822	NO	Downregulated
ENSG00000128408	RIBC2	-3.27327	0.022704	NO	Downregulated
ENSG00000213853	EMP2	-3.28774	0.0168218	YES	Downregulated
ENSG00000136542	GALNT5	-3.34212	0.00080966	NO	Downregulated
ENSG00000171488	LRRC8C	-3.36141	5.24279e-05	NO	Downregulated
ENSG00000166148	AVPR1A	-3.54236	0.0265479	NO	Downregulated
ENSG00000168661	ZNF30	-3.56273	0.00017809	YES	Downregulated
ENSG00000105371	ICAM4	-3.58774	0.00102867	NO	Downregulated
ENSG00000114450	GNB4	-3.65867	0.000265914	NO	Downregulated
ENSG00000176788	BASP1	-3.69133	0.00692122	NO	Downregulated
ENSG00000180694	TMEM64	-3.74581	0.00458661	NO	Downregulated
ENSG00000181744	DIPK2A	-3.77795	8.79661e-07	NO	Downregulated
ENSG00000167634	NLRP7	-3.82566	0.0266289	NO	Downregulated
ENSG00000198934	MAGEE1	-3.874	0.0377937	NO	Downregulated
ENSG00000074410	CA12	-3.96707	0.000708034	NO	Downregulated
ENSG00000137474	MYO7A	-3.96958	0.012064	NO	Downregulated
ENSG00000152213	ARL11	-3.99061	0.0056818	NO	Downregulated
ENSG00000159753	CARMIL2	-4.00285	0.00044807	NO	Downregulated
ENSG00000247516	MIR4458HG	-4.22868	9.97455e-05	YES	Downregulated
ENSG00000213967	ZNF726	-4.45212	0.000208264	NO	Downregulated
ENSG00000179059	ZFP42	-4.46169	7.6159e-07	NO	Downregulated
ENSG00000169436	COL22A1	-4.50916	0.000345614	NO	Downregulated
ENSG00000144712	CAND2	-4.59249	1.2564e-05	NO	Downregulated
ENSG00000196793	ZNF239	-4.66439	0.00024677	NO	Downregulated
ENSG00000168679	SLC16A4	-4.70269	3.36965e-05	YES	Downregulated
ENSG00000154642	C21orf91	-4.90213	1.90298e-06	NO	Downregulated
ENSG00000198429	ZNF69	-4.92381	0.000951863	NO	Downregulated
ENSG00000117122	MFAP2	-4.93961	0.000186969	NO	Downregulated
ENSG00000126947	ARMCX1	-4.9605	5.67677e-05	YES	Downregulated
ENSG00000188227	ZNF793	-5.07097	0.00024677	YES	Downregulated
ENSG00000197647	ZNF433	-5.2261	3.96573e-05	NO	Downregulated
ENSG00000122862	SRGN	-5.42098	6.61711e-09	NO	Downregulated
ENSG00000169071	ROR2	-5.46007	1.21321e-05	NO	Downregulated
ENSG00000182013	PNMA8A	-5.53872	3.18678e-06	NO	Downregulated
ENSG00000180543	TSPYL5	-5.6771	1.6785e-06	NO	Downregulated
ENSG00000124134	KCNS1	-5.757	2.9021e-06	NO	Downregulated
ENSG00000240225	ZNF542P	-5.99958	5.09275e-06	NO	Downregulated
ENSG00000186777	ZNF732	-6.01334	1.09366e-06	NO	Downregulated
ENSG00000237989	LINC01679	-6.08177	1.82784e-07	NO	Downregulated
ENSG00000197020	ZNF100	-6.08372	1.40446e-06	NO	Downregulated
ENSG00000133256	PDE6B	-6.15289	6.92801e-06	NO	Downregulated
ENSG00000197937	ZNF347	-6.28813	4.33989e-06	NO	Downregulated
ENSG00000197016	ZNF470	-6.29028	6.89982e-07	NO	Downregulated
ENSG00000197951	ZNF71	-6.49725	5.09275e-06	NO	Downregulated
ENSG00000196867	ZFP28	-6.63648	2.54272e-06	NO	Downregulated
ENSG00000165025	SYK	-6.71933	7.99878e-05	NO	Downregulated
ENSG00000184999	SLC22A10	-6.92188	7.29188e-07	NO	Downregulated
ENSG00000197928	ZNF677	-7.97681	1.41593e-06	NO	Downregulated

## Sheet: F508del
Supplementary Data 2. List of differentially expressed genes (DEGs) in the different 16HBE mutant cell lines (p-value < 0.05).
Ensembl code	Gene symbol	Log2 FC	P-value	Mutation specific	Upregulated/Downregulated
ENSG00000144724	PTPRG	11.2832	2.16205e-05	YES	Upregulated
ENSG00000146122	DAAM2	5.85264	6.56351e-05	NO	Upregulated
ENSG00000175471	MCTP1	5.71776	2.88772e-05	YES	Upregulated
ENSG00000101974	ATP11C	5.51312	4.51269e-05	NO	Upregulated
ENSG00000172260	NEGR1	5.39107	2.40755e-05	NO	Upregulated
ENSG00000153071	DAB2	5.33027	9.54966e-07	NO	Upregulated
ENSG00000111885	MAN1A1	5.30662	9.1144e-05	NO	Upregulated
ENSG00000094755	GABRP	5.24053	0.00264285	YES	Upregulated
ENSG00000170558	CDH2	5.18057	0.000201444	NO	Upregulated
ENSG00000177614	PGBD5	5.05538	0.000870777	NO	Upregulated
ENSG00000168785	TSPAN5	4.92481	3.72806e-07	NO	Upregulated
ENSG00000237515	SHISA9	4.69417	0.000210396	NO	Upregulated
ENSG00000183347	GBP6	4.62096	1.4918e-05	NO	Upregulated
ENSG00000130226	DPP6	4.60867	1.56731e-06	YES	Upregulated
ENSG00000073756	PTGS2	4.54813	7.40593e-07	NO	Upregulated
ENSG00000099998	GGT5	4.0652	5.93106e-05	NO	Upregulated
ENSG00000182389	CACNB4	3.67921	3.84448e-06	NO	Upregulated
ENSG00000198768	APCDD1L	3.66836	0.00141216	NO	Upregulated
ENSG00000147003	CLTRN	3.61062	1.38495e-05	NO	Upregulated
ENSG00000203722	RAET1G	3.58741	0.000129597	NO	Upregulated
ENSG00000143556	S100A7	3.57997	0.00873117	NO	Upregulated
ENSG00000125384	PTGER2	3.54034	0.000258862	NO	Upregulated
ENSG00000121797	CCRL2	3.50355	0.00512963	NO	Upregulated
ENSG00000248370	NA	3.45751	0.00677904	NO	Upregulated
ENSG00000165125	TRPV6	3.40357	0.0425075	YES	Upregulated
ENSG00000135549	PKIB	3.36513	1.36259e-06	NO	Upregulated
ENSG00000135905	DOCK10	3.29574	0.00502629	NO	Upregulated
ENSG00000187772	LIN28B	3.20325	0.000266608	NO	Upregulated
ENSG00000113430	IRX4	3.1418	0.0337359	NO	Upregulated
ENSG00000119698	PPP4R4	3.02421	3.95603e-06	NO	Upregulated
ENSG00000197106	SLC6A17	3.0126	6.24701e-05	NO	Upregulated
ENSG00000144749	LRIG1	2.99752	3.54856e-05	NO	Upregulated
ENSG00000283178	NA	2.96991	5.3703e-05	NO	Upregulated
ENSG00000109743	BST1	2.94922	1.10411e-06	NO	Upregulated
ENSG00000221955	SLC12A8	2.86929	4.35752e-05	NO	Upregulated
ENSG00000152137	HSPB8	2.8546	0.00368658	NO	Upregulated
ENSG00000119946	CNNM1	2.84465	1.03631e-05	NO	Upregulated
ENSG00000116991	SIPA1L2	2.80629	0.00025736	YES	Upregulated
ENSG00000164687	FABP5	2.80177	0.000126579	NO	Upregulated
ENSG00000125378	BMP4	2.77667	0.0337359	NO	Upregulated
ENSG00000155093	PTPRN2	2.76085	0.00177811	NO	Upregulated
ENSG00000099994	SUSD2	2.71017	9.54966e-07	NO	Upregulated
ENSG00000126262	FFAR2	2.70161	0.0337359	YES	Upregulated
ENSG00000155629	PIK3AP1	2.6963	4.51962e-05	NO	Upregulated
ENSG00000197506	SLC28A3	2.67924	0.00251933	NO	Upregulated
ENSG00000125798	FOXA2	2.64903	0.00847013	NO	Upregulated
ENSG00000087258	GNAO1	2.62743	0.00436143	NO	Upregulated
ENSG00000132688	NES	2.6223	0.0121746	NO	Upregulated
ENSG00000213626	LBH	2.55664	0.00315131	NO	Upregulated
ENSG00000147100	SLC16A2	2.54737	0.000624608	NO	Upregulated
ENSG00000116774	OLFML3	2.52602	0.0314356	YES	Upregulated
ENSG00000261115	TMEM178B	2.51993	4.54576e-06	NO	Upregulated
ENSG00000143546	S100A8	2.50045	0.0194696	YES	Upregulated
ENSG00000160013	PTGIR	2.49949	0.0273013	YES	Upregulated
ENSG00000165259	HDX	2.49622	3.82524e-06	NO	Upregulated
ENSG00000144227	NXPH2	2.46663	0.0021656	NO	Upregulated
ENSG00000164520	RAET1E	2.46468	0.000786574	NO	Upregulated
ENSG00000110324	IL10RA	2.43753	0.0386363	NO	Upregulated
ENSG00000151692	RNF144A	2.41419	1.21013e-05	NO	Upregulated
ENSG00000143867	OSR1	2.36949	0.0192989	NO	Upregulated
ENSG00000177990	DPY19L2	2.32821	0.00307831	NO	Upregulated
ENSG00000170927	PKHD1	2.31285	0.000241525	NO	Upregulated
ENSG00000243742	RPLP0P2	2.25509	0.00381867	NO	Upregulated
ENSG00000198838	RYR3	2.23538	0.0341055	NO	Upregulated
ENSG00000116729	WLS	2.22194	2.183e-07	NO	Upregulated
ENSG00000242550	SERPINB10	2.14124	0.00465575	YES	Upregulated
ENSG00000185442	FAM174B	2.12221	0.000278458	NO	Upregulated
ENSG00000254422	NA	2.11485	0.00657097	YES	Upregulated
ENSG00000108244	KRT23	2.11292	0.0357402	YES	Upregulated
ENSG00000152192	POU4F1	2.09724	2.88323e-05	NO	Upregulated
ENSG00000260230	FRRS1L	2.07921	0.0124393	NO	Upregulated
ENSG00000166535	A2ML1	2.07254	0.00534032	YES	Upregulated
ENSG00000164742	ADCY1	2.06686	0.012404	NO	Upregulated
ENSG00000128510	CPA4	2.05689	0.0457234	YES	Upregulated
ENSG00000128594	LRRC4	2.03802	0.00661307	NO	Upregulated
ENSG00000100167	SEPTIN3	2.03562	0.00221277	NO	Upregulated
ENSG00000261534	NA	2.01072	0.0146783	YES	Upregulated
ENSG00000163993	S100P	1.99983	0.00432541	NO	Upregulated
ENSG00000119547	ONECUT2	1.98807	0.0019045	NO	Upregulated
ENSG00000124102	PI3	1.97019	0.00993093	NO	Upregulated
ENSG00000166148	AVPR1A	1.96411	0.00677904	NO	Upregulated
ENSG00000159251	ACTC1	1.94521	0.0262603	YES	Upregulated
ENSG00000134627	PIWIL4	1.92827	0.000701665	NO	Upregulated
ENSG00000197444	OGDHL	1.91175	0.00207405	YES	Upregulated
ENSG00000164692	COL1A2	1.91137	0.00424468	NO	Upregulated
ENSG00000128656	CHN1	1.90602	0.00474843	NO	Upregulated
ENSG00000115363	EVA1A	1.88529	0.00143827	NO	Upregulated
ENSG00000071282	LMCD1	1.88148	0.000790132	NO	Upregulated
ENSG00000165895	ARHGAP42	1.87725	0.000350895	NO	Upregulated
ENSG00000130487	KLHDC7B	1.87602	0.0198283	NO	Upregulated
ENSG00000008311	AASS	1.8698	0.0104251	NO	Upregulated
ENSG00000165905	LARGE2	1.86966	0.00169329	NO	Upregulated
ENSG00000204128	C2orf72	1.85149	0.000235528	NO	Upregulated
ENSG00000272512	NA	1.84801	0.0251765	NO	Upregulated
ENSG00000138028	CGREF1	1.83786	1.18636e-05	NO	Upregulated
ENSG00000087128	TMPRSS11E	1.83093	0.0314481	YES	Upregulated
ENSG00000176641	RNF152	1.82867	0.0104157	YES	Upregulated
ENSG00000092068	SLC7A8	1.82172	9.49832e-06	NO	Upregulated
ENSG00000180694	TMEM64	1.81876	0.000883279	NO	Upregulated
ENSG00000079156	OSBPL6	1.81181	0.00112679	NO	Upregulated
ENSG00000113494	PRLR	1.80955	0.0206254	NO	Upregulated
ENSG00000145506	NKD2	1.80837	0.0192989	NO	Upregulated
ENSG00000133401	PDZD2	1.80674	1.93844e-05	NO	Upregulated
ENSG00000103044	HAS3	1.80524	0.0337942	YES	Upregulated
ENSG00000134326	CMPK2	1.79185	0.0193131	NO	Upregulated
ENSG00000125895	TMEM74B	1.78054	0.0337907	NO	Upregulated
ENSG00000131459	GFPT2	1.77103	0.00336449	NO	Upregulated
ENSG00000136167	LCP1	1.7653	0.00594943	NO	Upregulated
ENSG00000100385	IL2RB	1.76329	0.000150673	NO	Upregulated
ENSG00000144230	GPR17	1.75797	7.89737e-05	NO	Upregulated
ENSG00000170962	PDGFD	1.75198	0.0105799	YES	Upregulated
ENSG00000260855	NA	1.74959	0.0161758	YES	Upregulated
ENSG00000189129	PLAC9	1.74817	0.00193624	NO	Upregulated
ENSG00000230091	NA	1.74408	0.00361017	NO	Upregulated
ENSG00000165521	EML5	1.73663	0.0133201	NO	Upregulated
ENSG00000128408	RIBC2	1.72353	0.0297741	NO	Upregulated
ENSG00000118402	ELOVL4	1.70594	0.000290039	NO	Upregulated
ENSG00000138944	SHISAL1	1.70317	0.000195026	NO	Upregulated
ENSG00000113749	HRH2	1.69147	2.26073e-05	NO	Upregulated
ENSG00000116661	FBXO2	1.68778	6.68137e-06	NO	Upregulated
ENSG00000186854	TRABD2A	1.67914	2.77815e-05	NO	Upregulated
ENSG00000006042	TMEM98	1.6691	0.000280568	NO	Upregulated
ENSG00000162511	LAPTM5	1.65049	0.0128753	YES	Upregulated
ENSG00000111335	OAS2	1.6481	0.00890991	NO	Upregulated
ENSG00000142173	COL6A2	1.63242	0.0121184	NO	Upregulated
ENSG00000173706	HEG1	1.6303	0.000107995	NO	Upregulated
ENSG00000106123	EPHB6	1.62695	4.38417e-05	NO	Upregulated
ENSG00000109861	CTSC	1.62367	1.95306e-06	NO	Upregulated
ENSG00000160781	PAQR6	1.61878	0.033867	NO	Upregulated
ENSG00000171522	PTGER4	1.61607	0.0110777	NO	Upregulated
ENSG00000130054	FAM155B	1.60694	0.0468088	YES	Upregulated
ENSG00000139173	TMEM117	1.60146	0.00203374	YES	Upregulated
ENSG00000162407	PLPP3	1.59028	0.00622588	NO	Upregulated
ENSG00000197872	FAM49A	1.57769	1.38495e-05	NO	Upregulated
ENSG00000162757	C1orf74	1.56694	2.40755e-05	NO	Upregulated
ENSG00000188089	PLA2G4E	1.56412	0.0078966	NO	Upregulated
ENSG00000128917	DLL4	1.54652	0.0175526	NO	Upregulated
ENSG00000136286	MYO1G	1.54544	0.0352252	NO	Upregulated
ENSG00000177459	ERICH5	1.53643	2.9261e-06	NO	Upregulated
ENSG00000049323	LTBP1	1.53445	0.000241361	NO	Upregulated
ENSG00000172183	ISG20	1.5288	6.22172e-05	NO	Upregulated
ENSG00000137965	IFI44	1.52843	0.000193629	NO	Upregulated
ENSG00000123892	RAB38	1.52386	7.87229e-06	NO	Upregulated
ENSG00000132321	IQCA1	1.52042	0.000350895	NO	Upregulated
ENSG00000134070	IRAK2	1.51533	0.000424877	NO	Upregulated
ENSG00000095752	IL11	1.51451	0.00494896	NO	Upregulated
ENSG00000153162	BMP6	1.51365	0.000867871	NO	Upregulated
ENSG00000128268	MGAT3	1.51312	0.0233264	NO	Upregulated
ENSG00000182752	PAPPA	1.51102	0.0117168	NO	Upregulated
ENSG00000127863	TNFRSF19	1.50748	0.0208775	YES	Upregulated
ENSG00000125538	IL1B	1.47768	0.00737526	YES	Upregulated
ENSG00000106070	GRB10	1.47286	0.00699263	NO	Upregulated
ENSG00000137463	MGARP	1.46979	0.0117479	YES	Upregulated
ENSG00000172382	PRSS27	1.46447	0.0275778	NO	Upregulated
ENSG00000196220	SRGAP3	1.46228	0.00772778	NO	Upregulated
ENSG00000169231	THBS3	1.46019	0.0058082	YES	Upregulated
ENSG00000197142	ACSL5	1.45867	0.000756666	NO	Upregulated
ENSG00000253503	NA	1.44986	0.0425075	YES	Upregulated
ENSG00000115468	EFHD1	1.44536	0.0164818	YES	Upregulated
ENSG00000010361	FUZ	1.43604	0.000852675	NO	Upregulated
ENSG00000146700	SSC4D	1.42599	9.1144e-05	NO	Upregulated
ENSG00000158089	GALNT14	1.41517	0.00758504	NO	Upregulated
ENSG00000055118	KCNH2	1.41339	0.0359104	YES	Upregulated
ENSG00000178401	DNAJC22	1.39784	0.0119379	NO	Upregulated
ENSG00000155265	GOLGA7B	1.38756	0.0273013	NO	Upregulated
ENSG00000196408	NOXO1	1.37628	0.0421485	NO	Upregulated
ENSG00000143653	SCCPDH	1.37185	2.74789e-05	YES	Upregulated
ENSG00000049249	TNFRSF9	1.36109	0.0106195	YES	Upregulated
ENSG00000128422	KRT17	1.36005	0.00328755	NO	Upregulated
ENSG00000158786	PLA2G2F	1.35331	0.0148822	NO	Upregulated
ENSG00000265107	GJA5	1.35295	2.78488e-06	NO	Upregulated
ENSG00000085662	AKR1B1	1.34472	1.38495e-05	NO	Upregulated
ENSG00000124089	MC3R	1.34126	0.0319751	YES	Upregulated
ENSG00000164114	MAP9	1.3412	9.58441e-05	NO	Upregulated
ENSG00000104267	CA2	1.33228	0.00468314	NO	Upregulated
ENSG00000101307	SIRPB1	1.33215	0.0110611	NO	Upregulated
ENSG00000072195	SPEG	1.33146	0.000280568	NO	Upregulated
ENSG00000204381	LAYN	1.32933	0.000569886	NO	Upregulated
ENSG00000170412	GPRC5C	1.32422	5.93106e-05	NO	Upregulated
ENSG00000175130	MARCKSL1	1.31093	1.45617e-06	NO	Upregulated
ENSG00000137960	GIPC2	1.30275	4.87992e-06	NO	Upregulated
ENSG00000214376	VSTM5	1.2993	0.0114783	NO	Upregulated
ENSG00000260231	KDM7A-DT	1.29692	0.00498421	NO	Upregulated
ENSG00000175764	TTLL11	1.29523	0.0164337	YES	Upregulated
ENSG00000076356	PLXNA2	1.2951	0.000502946	NO	Upregulated
ENSG00000103381	CPPED1	1.28338	0.00017003	NO	Upregulated
ENSG00000213949	ITGA1	1.28207	0.00108998	NO	Upregulated
ENSG00000152229	PSTPIP2	1.28161	0.0108684	NO	Upregulated
ENSG00000074181	NOTCH3	1.27317	0.000423873	NO	Upregulated
ENSG00000145730	PAM	1.26854	2.62601e-06	NO	Upregulated
ENSG00000101098	RIMS4	1.2597	0.040933	NO	Upregulated
ENSG00000278872	NA	1.2587	0.00661307	NO	Upregulated
ENSG00000166165	CKB	1.25806	0.000301969	NO	Upregulated
ENSG00000204291	COL15A1	1.25681	0.0314928	NO	Upregulated
ENSG00000011347	SYT7	1.25038	0.00010319	NO	Upregulated
ENSG00000135114	OASL	1.24959	0.0188778	NO	Upregulated
ENSG00000179855	GIPC3	1.24902	0.00995302	NO	Upregulated
ENSG00000143320	CRABP2	1.24765	0.000982496	NO	Upregulated
ENSG00000069812	HES2	1.24628	0.00010319	NO	Upregulated
ENSG00000196782	MAML3	1.23662	0.000840101	NO	Upregulated
ENSG00000181104	F2R	1.23422	0.000350581	NO	Upregulated
ENSG00000164626	KCNK5	1.22702	0.0217715	NO	Upregulated
ENSG00000100234	TIMP3	1.22555	0.0370057	NO	Upregulated
ENSG00000159337	PLA2G4D	1.22381	0.0337154	NO	Upregulated
ENSG00000095637	SORBS1	1.22042	0.00264285	NO	Upregulated
ENSG00000123095	BHLHE41	1.21563	0.0326342	NO	Upregulated
ENSG00000104059	FAM189A1	1.21033	0.00146572	NO	Upregulated
ENSG00000100473	COCH	1.21018	3.5103e-05	NO	Upregulated
ENSG00000169509	CRCT1	1.2092	0.0357587	YES	Upregulated
ENSG00000146197	SCUBE3	1.2085	0.0335848	YES	Upregulated
ENSG00000082014	SMARCD3	1.18484	0.0321722	YES	Upregulated
ENSG00000065320	NTN1	1.18381	0.00594943	NO	Upregulated
ENSG00000196371	FUT4	1.18018	4.54576e-06	NO	Upregulated
ENSG00000081853	PCDHGA2	1.17567	0.0263547	NO	Upregulated
ENSG00000124766	SOX4	1.17365	0.00758504	YES	Upregulated
ENSG00000132164	SLC6A11	1.16485	0.000188927	NO	Upregulated
ENSG00000184232	OAF	1.1615	0.000423873	YES	Upregulated
ENSG00000147650	LRP12	1.13222	0.00192817	NO	Upregulated
ENSG00000166974	MAPRE2	1.12831	0.000991508	NO	Upregulated
ENSG00000117595	IRF6	1.1271	1.30504e-06	NO	Upregulated
ENSG00000006118	TMEM132A	1.12563	2.31994e-05	NO	Upregulated
ENSG00000092758	COL9A3	1.12331	0.0024097	NO	Upregulated
ENSG00000079385	CEACAM1	1.12293	0.000810265	NO	Upregulated
ENSG00000124615	MOCS1	1.12258	0.00542633	NO	Upregulated
ENSG00000243896	OR2A7	1.11717	0.00424468	NO	Upregulated
ENSG00000225932	CTAGE4	1.11529	0.00512607	NO	Upregulated
ENSG00000138821	SLC39A8	1.11299	0.000612471	NO	Upregulated
ENSG00000153294	ADGRF4	1.11109	0.000790132	NO	Upregulated
ENSG00000167693	NXN	1.10722	0.00223944	NO	Upregulated
ENSG00000160161	CILP2	1.09997	0.000355912	NO	Upregulated
ENSG00000186847	KRT14	1.09744	0.0436638	NO	Upregulated
ENSG00000019169	MARCO	1.09633	0.00733739	NO	Upregulated
ENSG00000170356	OR2A20P	1.08998	0.0252943	NO	Upregulated
ENSG00000106484	MEST	1.08954	0.000602333	YES	Upregulated
ENSG00000159348	CYB5R1	1.087	5.55144e-05	NO	Upregulated
ENSG00000121743	GJA3	1.08325	0.0045538	NO	Upregulated
ENSG00000253953	PCDHGB4	1.08202	0.0315666	YES	Upregulated
ENSG00000179111	HES7	1.08168	0.0272518	NO	Upregulated
ENSG00000039560	RAI14	1.08084	0.0143301	NO	Upregulated
ENSG00000166025	AMOTL1	1.07934	8.66407e-05	NO	Upregulated
ENSG00000149218	ENDOD1	1.07437	0.0007227	NO	Upregulated
ENSG00000105290	APLP1	1.06895	0.00909497	YES	Upregulated
ENSG00000116701	NCF2	1.06848	0.0400611	NO	Upregulated
ENSG00000198053	SIRPA	1.06205	2.28813e-06	NO	Upregulated
ENSG00000133460	SLC2A11	1.06109	0.000657448	NO	Upregulated
ENSG00000173334	TRIB1	1.05895	0.00657097	YES	Upregulated
ENSG00000102181	CD99L2	1.05815	0.00142788	YES	Upregulated
ENSG00000178695	KCTD12	1.05677	2.77815e-05	NO	Upregulated
ENSG00000181751	C5orf30	1.05013	0.000114839	NO	Upregulated
ENSG00000204934	ATP6V0E2-AS1	1.0494	0.0381954	YES	Upregulated
ENSG00000104177	MYEF2	1.04432	0.001823	NO	Upregulated
ENSG00000180573	HIST1H2AC	1.04092	0.0440823	YES	Upregulated
ENSG00000175318	GRAMD2A	1.03946	0.000513857	NO	Upregulated
ENSG00000178531	CTXN1	1.03769	0.0450448	YES	Upregulated
ENSG00000178184	PARD6G	1.03229	0.0228278	YES	Upregulated
ENSG00000004399	PLXND1	1.03152	0.0232724	YES	Upregulated
ENSG00000101292	PROKR2	1.0282	0.0245626	YES	Upregulated
ENSG00000136848	DAB2IP	1.02596	1.49483e-05	NO	Upregulated
ENSG00000112182	BACH2	1.02583	0.029597	YES	Upregulated
ENSG00000048342	CC2D2A	1.02472	0.0256626	NO	Upregulated
ENSG00000167306	MYO5B	1.01895	0.000678152	NO	Upregulated
ENSG00000185418	TARSL2	1.01728	0.000774804	NO	Upregulated
ENSG00000151702	FLI1	1.01661	0.0104251	NO	Upregulated
ENSG00000183072	NKX2-5	1.01288	0.00534195	NO	Upregulated
ENSG00000131650	KREMEN2	1.00701	0.0155486	NO	Upregulated
ENSG00000011201	ANOS1	1.00367	0.00426652	NO	Upregulated
ENSG00000229647	MYOSLID	1.00194	0.00567218	NO	Upregulated
ENSG00000172594	SMPDL3A	1.00059	0.0296532	YES	Upregulated
ENSG00000007264	MATK	0.998739	0.0038795	NO	Upregulated
ENSG00000127399	LRRC61	0.996209	0.00163301	NO	Upregulated
ENSG00000110944	IL23A	0.993282	0.0020531	NO	Upregulated
ENSG00000168243	GNG4	0.993056	0.00357843	NO	Upregulated
ENSG00000170006	TMEM154	0.97598	0.000241525	NO	Upregulated
ENSG00000066735	KIF26A	0.974723	0.0264654	NO	Upregulated
ENSG00000131378	RFTN1	0.966424	0.000681506	YES	Upregulated
ENSG00000136944	LMX1B	0.964686	0.00451888	NO	Upregulated
ENSG00000145284	SCD5	0.953954	0.000376606	NO	Upregulated
ENSG00000224940	PRRT4	0.941864	0.00628216	NO	Upregulated
ENSG00000183876	ARSI	0.939876	0.0263079	NO	Upregulated
ENSG00000105929	ATP6V0A4	0.937942	0.0484568	NO	Upregulated
ENSG00000158186	MRAS	0.925763	0.0453357	YES	Upregulated
ENSG00000161791	FMNL3	0.923811	0.00311683	YES	Upregulated
ENSG00000130675	MNX1	0.923577	0.00333626	NO	Upregulated
ENSG00000120708	TGFBI	0.915713	0.000211265	NO	Upregulated
ENSG00000185664	PMEL	0.913674	0.00388472	YES	Upregulated
ENSG00000157827	FMNL2	0.913322	0.00733739	NO	Upregulated
ENSG00000144681	STAC	0.903685	0.0440823	YES	Upregulated
ENSG00000111110	PPM1H	0.88965	0.01471	YES	Upregulated
ENSG00000196876	SCN8A	0.888209	0.00677904	NO	Upregulated
ENSG00000180773	SLC36A4	0.888	0.000444102	NO	Upregulated
ENSG00000115507	OTX1	0.8853	0.0421485	YES	Upregulated
ENSG00000116396	KCNC4	0.87462	0.00624634	NO	Upregulated
ENSG00000157240	FZD1	0.874106	0.0166379	YES	Upregulated
ENSG00000170214	ADRA1B	0.872796	0.0185841	NO	Upregulated
ENSG00000016391	CHDH	0.871427	0.0275778	NO	Upregulated
ENSG00000113396	SLC27A6	0.870554	0.000257697	NO	Upregulated
ENSG00000121753	ADGRB2	0.868429	0.00157871	NO	Upregulated
ENSG00000005249	PRKAR2B	0.862362	0.00568052	NO	Upregulated
ENSG00000182782	HCAR2	0.861142	0.00712476	NO	Upregulated
ENSG00000088899	LZTS3	0.858821	0.00638498	YES	Upregulated
ENSG00000138623	SEMA7A	0.856101	0.00426652	NO	Upregulated
ENSG00000175505	CLCF1	0.853291	0.00406727	NO	Upregulated
ENSG00000105928	GSDME	0.850773	1.10789e-05	NO	Upregulated
ENSG00000101384	JAG1	0.849707	0.0177982	NO	Upregulated
ENSG00000161091	MFSD12	0.849663	0.000189173	NO	Upregulated
ENSG00000124006	OBSL1	0.848068	0.0226678	YES	Upregulated
ENSG00000085552	IGSF9	0.846661	0.0273013	NO	Upregulated
ENSG00000146858	ZC3HAV1L	0.844996	0.00859798	NO	Upregulated
ENSG00000196562	SULF2	0.844057	0.00486703	NO	Upregulated
ENSG00000162433	AK4	0.842526	0.0380327	NO	Upregulated
ENSG00000114646	CSPG5	0.842354	0.00715383	NO	Upregulated
ENSG00000186591	UBE2H	0.839298	0.00148519	NO	Upregulated
ENSG00000110218	PANX1	0.833233	0.00998374	NO	Upregulated
ENSG00000198910	L1CAM	0.83151	0.0436638	NO	Upregulated
ENSG00000163803	PLB1	0.831497	0.0375156	NO	Upregulated
ENSG00000157227	MMP14	0.830942	0.000126579	NO	Upregulated
ENSG00000171914	TLN2	0.826858	0.0166172	YES	Upregulated
ENSG00000167617	CDC42EP5	0.826462	0.0157354	YES	Upregulated
ENSG00000187608	ISG15	0.825924	0.00754796	NO	Upregulated
ENSG00000028277	POU2F2	0.823528	0.0360475	NO	Upregulated
ENSG00000183111	ARHGEF37	0.823321	0.0007227	NO	Upregulated
ENSG00000161544	CYGB	0.823122	0.033502	NO	Upregulated
ENSG00000011422	PLAUR	0.81905	0.00138764	NO	Upregulated
ENSG00000198680	TUSC1	0.817696	0.0160547	NO	Upregulated
ENSG00000179361	ARID3B	0.817538	0.00592158	NO	Upregulated
ENSG00000111490	TBC1D30	0.814522	0.0337359	YES	Upregulated
ENSG00000168876	ANKRD49	0.811618	0.00166132	NO	Upregulated
ENSG00000135750	KCNK1	0.811195	0.00257985	NO	Upregulated
ENSG00000107130	NCS1	0.809647	0.00354255	NO	Upregulated
ENSG00000126778	SIX1	0.80824	0.00715383	NO	Upregulated
ENSG00000158715	SLC45A3	0.807751	0.0121746	YES	Upregulated
ENSG00000158292	GPR153	0.806676	0.00834887	NO	Upregulated
ENSG00000057704	TMCC3	0.806106	4.51269e-05	NO	Upregulated
ENSG00000121578	B4GALT4	0.797085	5.96568e-05	NO	Upregulated
ENSG00000197183	NOL4L	0.796545	0.0187479	YES	Upregulated
ENSG00000041982	TNC	0.794982	0.000305947	NO	Upregulated
ENSG00000058668	ATP2B4	0.793356	0.00374571	NO	Upregulated
ENSG00000128203	ASPHD2	0.788625	0.00124287	NO	Upregulated
ENSG00000042429	MED17	0.788094	0.00152933	NO	Upregulated
ENSG00000101017	CD40	0.786142	0.00012209	NO	Upregulated
ENSG00000167755	KLK6	0.785898	0.0185841	YES	Upregulated
ENSG00000147804	SLC39A4	0.784913	0.00887795	NO	Upregulated
ENSG00000119522	DENND1A	0.783157	0.000700834	NO	Upregulated
ENSG00000197903	HIST1H2BK	0.782589	0.0117473	YES	Upregulated
ENSG00000142669	SH3BGRL3	0.780804	0.00470369	NO	Upregulated
ENSG00000077264	PAK3	0.779412	0.0448504	NO	Upregulated
ENSG00000124762	CDKN1A	0.779264	0.0132801	NO	Upregulated
ENSG00000162545	CAMK2N1	0.777889	0.000399116	NO	Upregulated
ENSG00000254612	NA	0.777731	0.040847	YES	Upregulated
ENSG00000119771	KLHL29	0.775137	0.00379526	NO	Upregulated
ENSG00000109667	SLC2A9	0.772495	0.0471716	YES	Upregulated
ENSG00000281406	NA	0.767374	0.00173563	NO	Upregulated
ENSG00000132334	PTPRE	0.762096	0.000945447	NO	Upregulated
ENSG00000091073	DTX2	0.761798	0.000492938	NO	Upregulated
ENSG00000123989	CHPF	0.760581	0.000280568	NO	Upregulated
ENSG00000150867	PIP4K2A	0.760564	0.0309269	NO	Upregulated
ENSG00000105173	CCNE1	0.752803	0.0157991	NO	Upregulated
ENSG00000136867	SLC31A2	0.747769	0.0030171	NO	Upregulated
ENSG00000105993	DNAJB6	0.747535	0.000742534	NO	Upregulated
ENSG00000164885	CDK5	0.746978	0.00102773	NO	Upregulated
ENSG00000129451	KLK10	0.74664	0.0082177	NO	Upregulated
ENSG00000126878	AIF1L	0.74341	0.0122645	NO	Upregulated
ENSG00000159840	ZYX	0.742194	0.0121184	NO	Upregulated
ENSG00000120256	LRP11	0.741608	0.0376565	NO	Upregulated
ENSG00000143382	ADAMTSL4	0.738335	0.00603456	YES	Upregulated
ENSG00000137693	YAP1	0.737969	0.000870777	NO	Upregulated
ENSG00000110881	ASIC1	0.73453	0.0157077	YES	Upregulated
ENSG00000150316	CWC15	0.734259	0.00012209	NO	Upregulated
ENSG00000143816	WNT9A	0.732506	0.00910324	NO	Upregulated
ENSG00000272398	CD24	0.729887	0.0151282	YES	Upregulated
ENSG00000170385	SLC30A1	0.728882	0.0298892	NO	Upregulated
ENSG00000164251	F2RL1	0.727246	0.0140926	NO	Upregulated
ENSG00000062038	CDH3	0.726562	5.75379e-05	NO	Upregulated
ENSG00000107957	SH3PXD2A	0.726217	0.00122918	NO	Upregulated
ENSG00000197448	GSTK1	0.717772	0.00677904	NO	Upregulated
ENSG00000171130	ATP6V0E2	0.716989	0.000167262	NO	Upregulated
ENSG00000117280	RAB29	0.715748	0.0434685	YES	Upregulated
ENSG00000020922	MRE11	0.713008	0.00017003	NO	Upregulated
ENSG00000213214	ARHGEF35	0.712516	0.000113574	NO	Upregulated
ENSG00000050327	ARHGEF5	0.711012	0.00061178	NO	Upregulated
ENSG00000006530	AGK	0.710212	0.000742534	NO	Upregulated
ENSG00000106477	CEP41	0.709874	0.00892185	NO	Upregulated
ENSG00000213625	LEPROT	0.704797	0.00115097	NO	Upregulated
ENSG00000159388	BTG2	0.70375	0.0331838	YES	Upregulated
ENSG00000133612	AGAP3	0.697863	2.38453e-05	NO	Upregulated
ENSG00000198729	PPP1R14C	0.696417	0.00819724	NO	Upregulated
ENSG00000130881	LRP3	0.696016	0.0330157	NO	Upregulated
ENSG00000185745	IFIT1	0.694553	0.000758229	NO	Upregulated
ENSG00000146904	EPHA1	0.694354	0.000399116	NO	Upregulated
ENSG00000106799	TGFBR1	0.692868	0.0175805	NO	Upregulated
ENSG00000006459	KDM7A	0.691023	0.00164441	NO	Upregulated
ENSG00000204954	C12orf73	0.690953	0.00732885	NO	Upregulated
ENSG00000166012	TAF1D	0.689843	0.000305947	NO	Upregulated
ENSG00000107201	DDX58	0.686856	0.000963205	NO	Upregulated
ENSG00000110330	BIRC2	0.683921	0.00281752	NO	Upregulated
ENSG00000134531	EMP1	0.680084	0.0067186	YES	Upregulated
ENSG00000197977	ELOVL2	0.674336	0.0469747	NO	Upregulated
ENSG00000013374	NUB1	0.672172	0.0011882	NO	Upregulated
ENSG00000186665	C17orf58	0.669296	0.00281639	NO	Upregulated
ENSG00000106554	CHCHD3	0.669225	0.00020692	NO	Upregulated
ENSG00000107281	NPDC1	0.667336	0.0370521	NO	Upregulated
ENSG00000166037	CEP57	0.666871	0.0112855	NO	Upregulated
ENSG00000161638	ITGA5	0.665102	0.0026394	NO	Upregulated
ENSG00000256235	SMIM3	0.664146	0.0380327	YES	Upregulated
ENSG00000170260	ZNF212	0.661311	0.000430211	NO	Upregulated
ENSG00000152558	TMEM123	0.660835	0.00420613	NO	Upregulated
ENSG00000011638	TMEM159	0.660275	0.00603456	NO	Upregulated
ENSG00000163362	INAVA	0.657051	0.033856	YES	Upregulated
ENSG00000089057	SLC23A2	0.655873	0.0060965	YES	Upregulated
ENSG00000189337	KAZN	0.651682	0.0129567	NO	Upregulated
ENSG00000142279	WTIP	0.644904	0.00318462	YES	Upregulated
ENSG00000091732	ZC3HC1	0.644417	0.00424468	NO	Upregulated
ENSG00000189280	GJB5	0.642372	0.00321177	NO	Upregulated
ENSG00000138646	HERC5	0.641025	0.0463502	NO	Upregulated
ENSG00000159200	RCAN1	0.639191	0.01235	NO	Upregulated
ENSG00000184292	TACSTD2	0.638336	0.00207627	NO	Upregulated
ENSG00000055130	CUL1	0.635269	0.000399116	NO	Upregulated
ENSG00000106615	RHEB	0.631744	9.0026e-05	NO	Upregulated
ENSG00000182648	LOC285889	0.629372	0.0406221	YES	Upregulated
ENSG00000204959	NA	0.628482	0.0096489	NO	Upregulated
ENSG00000157613	CREB3L1	0.626661	0.0469747	NO	Upregulated
ENSG00000172331	BPGM	0.623831	0.0177422	YES	Upregulated
ENSG00000133606	MKRN1	0.622137	0.00110806	NO	Upregulated
ENSG00000170265	ZNF282	0.621439	0.0042698	NO	Upregulated
ENSG00000116704	SLC35D1	0.620767	0.0184277	YES	Upregulated
ENSG00000085117	CD82	0.620425	0.0448504	YES	Upregulated
ENSG00000263465	SRSF8	0.616725	0.000464517	NO	Upregulated
ENSG00000169136	ATF5	0.615336	0.0360475	NO	Upregulated
ENSG00000127946	HIP1	0.615037	0.00719506	NO	Upregulated
ENSG00000128578	STRIP2	0.612773	0.00687401	NO	Upregulated
ENSG00000133597	ADCK2	0.61113	0.00283862	NO	Upregulated
ENSG00000108510	MED13	0.61107	0.0149381	NO	Upregulated
ENSG00000178150	ZNF114	0.610305	0.041893	NO	Upregulated
ENSG00000163932	PRKCD	0.606652	0.00218868	YES	Upregulated
ENSG00000273604	EPOP	0.605628	0.00264285	NO	Upregulated
ENSG00000214900	LINC01588	0.602133	0.0231414	YES	Upregulated
ENSG00000169258	GPRIN1	0.601007	0.0344365	NO	Upregulated
ENSG00000090263	MRPS33	0.600086	0.00275002	NO	Upregulated
ENSG00000102879	CORO1A	0.598103	0.031551	NO	Upregulated
ENSG00000072133	RPS6KA6	0.594417	0.0308324	NO	Upregulated
ENSG00000181220	ZNF746	0.593844	0.00828461	NO	Upregulated
ENSG00000163900	TMEM41A	0.593567	0.000399116	NO	Upregulated
ENSG00000114529	C3orf52	0.586375	0.00424468	NO	Upregulated
ENSG00000009335	UBE3C	0.584875	0.0176252	NO	Upregulated
ENSG00000039068	CDH1	0.581613	0.000372857	NO	Upregulated
ENSG00000017260	ATP2C1	0.579626	0.0123481	NO	Upregulated
ENSG00000166002	SMCO4	0.578662	0.0375156	NO	Upregulated
ENSG00000167604	NFKBID	0.578556	0.00998374	NO	Upregulated
ENSG00000174307	PHLDA3	0.578527	0.00985048	NO	Upregulated
ENSG00000132640	BTBD3	0.577216	0.0147942	NO	Upregulated
ENSG00000168528	SERINC2	0.576405	0.015455	NO	Upregulated
ENSG00000184697	CLDN6	0.573562	0.000829524	NO	Upregulated
ENSG00000146083	RNF44	0.570932	0.00688995	NO	Upregulated
ENSG00000090266	NDUFB2	0.568487	0.00268433	NO	Upregulated
ENSG00000164889	SLC4A2	0.567837	0.000264351	NO	Upregulated
ENSG00000105887	MTPN	0.561779	0.0303311	YES	Upregulated
ENSG00000108852	MPP2	0.559074	0.0422279	YES	Upregulated
ENSG00000185022	MAFF	0.558459	0.0283487	YES	Upregulated
ENSG00000198719	DLL1	0.547544	0.0468088	YES	Upregulated
ENSG00000184557	SOCS3	0.547076	0.0203016	NO	Upregulated
ENSG00000145623	OSMR	0.545304	0.00626085	NO	Upregulated
ENSG00000117569	PTBP2	0.5439	0.00998374	NO	Upregulated
ENSG00000142634	EFHD2	0.543224	0.0273013	NO	Upregulated
ENSG00000106462	EZH2	0.540988	0.000835654	NO	Upregulated
ENSG00000196209	SIRPB2	0.537172	0.0394744	NO	Upregulated
ENSG00000257093	KIAA1147	0.535409	0.0128776	YES	Upregulated
ENSG00000186153	WWOX	0.533641	0.0132312	YES	Upregulated
ENSG00000142910	TINAGL1	0.532986	0.0275778	NO	Upregulated
ENSG00000162783	IER5	0.531659	0.0280848	YES	Upregulated
ENSG00000155256	ZFYVE27	0.53078	0.0270322	NO	Upregulated
ENSG00000118242	MREG	0.530074	0.000992972	NO	Upregulated
ENSG00000006327	TNFRSF12A	0.529086	0.0287167	NO	Upregulated
ENSG00000117868	ESYT2	0.526938	0.00998374	NO	Upregulated
ENSG00000115350	POLE4	0.526574	0.00635658	YES	Upregulated
ENSG00000196584	XRCC2	0.524649	0.00224135	NO	Upregulated
ENSG00000197150	ABCB8	0.522902	0.0059347	NO	Upregulated
ENSG00000115267	IFIH1	0.522412	0.00344492	NO	Upregulated
ENSG00000204991	SPIRE2	0.522407	0.0357676	NO	Upregulated
ENSG00000121481	RNF2	0.521753	0.0044223	NO	Upregulated
ENSG00000133216	EPHB2	0.52097	0.0472628	YES	Upregulated
ENSG00000188807	TMEM201	0.516614	0.0344345	YES	Upregulated
ENSG00000105854	PON2	0.51625	0.0105799	YES	Upregulated
ENSG00000160584	SIK3	0.516228	0.0153922	YES	Upregulated
ENSG00000122783	CYREN	0.515749	0.00232888	NO	Upregulated
ENSG00000243317	STMP1	0.511942	0.00336449	NO	Upregulated
ENSG00000116514	RNF19B	0.511821	0.0126214	NO	Upregulated
ENSG00000105677	TMEM147	0.508237	0.00203384	NO	Upregulated
ENSG00000161921	CXCL16	0.50691	0.00141216	NO	Upregulated
ENSG00000106028	SSBP1	0.504244	0.0303266	NO	Upregulated
ENSG00000105983	LMBR1	0.50346	0.0416367	NO	Upregulated
ENSG00000165802	NSMF	0.502451	0.00885641	YES	Upregulated
ENSG00000116691	MIIP	0.501169	0.040847	YES	Upregulated
ENSG00000178234	GALNT11	0.500888	0.0389389	YES	Upregulated
ENSG00000250479	CHCHD10	0.500043	0.0445238	NO	Upregulated
ENSG00000111696	NT5DC3	0.499234	0.0166379	YES	Upregulated
ENSG00000131069	ACSS2	0.498863	0.0114826	NO	Upregulated
ENSG00000136720	HS6ST1	0.497581	0.0456501	YES	Upregulated
ENSG00000104998	IL27RA	0.48998	0.0122967	NO	Upregulated
ENSG00000064547	LPAR2	0.489561	0.0158106	NO	Upregulated
ENSG00000106144	CASP2	0.489372	0.00758504	NO	Upregulated
ENSG00000029153	ARNTL2	0.488832	0.0314263	YES	Upregulated
ENSG00000136943	CTSV	0.4882	0.0282507	YES	Upregulated
ENSG00000010278	CD9	0.483754	0.00523085	NO	Upregulated
ENSG00000133619	KRBA1	0.482493	0.0213501	NO	Upregulated
ENSG00000157800	SLC37A3	0.480768	0.00183619	NO	Upregulated
ENSG00000181826	RELL1	0.474972	0.0177982	YES	Upregulated
ENSG00000077458	FAM76B	0.471851	0.0158986	YES	Upregulated
ENSG00000176170	SPHK1	0.469998	0.0380327	NO	Upregulated
ENSG00000158623	COPG2	0.466458	0.00750377	NO	Upregulated
ENSG00000100599	RIN3	0.466189	0.00170764	NO	Upregulated
ENSG00000080802	CNOT4	0.465811	0.00675638	NO	Upregulated
ENSG00000204160	ZDHHC18	0.464028	0.00430446	YES	Upregulated
ENSG00000127666	TICAM1	0.462649	0.00424468	NO	Upregulated
ENSG00000146918	NCAPG2	0.461303	0.0188994	NO	Upregulated
ENSG00000095209	TMEM38B	0.459111	0.00771993	YES	Upregulated
ENSG00000171700	RGS19	0.456201	0.0188994	NO	Upregulated
ENSG00000166145	SPINT1	0.455005	0.0206355	YES	Upregulated
ENSG00000214022	REPIN1	0.45425	0.0258591	YES	Upregulated
ENSG00000198420	TCAF1	0.45236	0.0215081	NO	Upregulated
ENSG00000170442	KRT86	0.451527	0.0480606	YES	Upregulated
ENSG00000125629	INSIG2	0.451173	0.0273013	YES	Upregulated
ENSG00000183340	JRKL	0.44665	0.0418969	YES	Upregulated
ENSG00000168758	SEMA4C	0.446572	0.00748873	NO	Upregulated
ENSG00000164080	RAD54L2	0.446434	0.033867	NO	Upregulated
ENSG00000112033	PPARD	0.445946	0.015576	NO	Upregulated
ENSG00000139146	SINHCAF	0.443498	0.00723759	YES	Upregulated
ENSG00000131089	ARHGEF9	0.441045	0.0389389	YES	Upregulated
ENSG00000148834	GSTO1	0.440195	0.0415264	YES	Upregulated
ENSG00000134247	PTGFRN	0.440012	0.023095	NO	Upregulated
ENSG00000204580	DDR1	0.43817	0.0288989	YES	Upregulated
ENSG00000112667	DNPH1	0.434336	0.0247564	YES	Upregulated
ENSG00000149231	CCDC82	0.428993	0.00270206	NO	Upregulated
ENSG00000173852	DPY19L1	0.427376	0.0493538	YES	Upregulated
ENSG00000146842	TMEM209	0.42734	0.0196481	NO	Upregulated
ENSG00000139629	GALNT6	0.425642	0.0129567	NO	Upregulated
ENSG00000146963	LUC7L2	0.422774	0.0342404	NO	Upregulated
ENSG00000164896	FASTK	0.421684	0.0436638	NO	Upregulated
ENSG00000146109	ABT1	0.421125	0.033502	YES	Upregulated
ENSG00000033100	CHPF2	0.420618	0.0167546	NO	Upregulated
ENSG00000102226	USP11	0.419023	0.00958187	NO	Upregulated
ENSG00000198805	PNP	0.418623	0.0192989	NO	Upregulated
ENSG00000157212	PAXIP1	0.4136	0.00635519	NO	Upregulated
ENSG00000029993	HMGB3	0.4128	0.0448504	YES	Upregulated
ENSG00000162734	PEA15	0.412782	0.0343118	YES	Upregulated
ENSG00000153944	MSI2	0.412664	0.0239805	YES	Upregulated
ENSG00000059378	PARP12	0.411795	0.00771993	NO	Upregulated
ENSG00000163882	POLR2H	0.410521	0.0274427	NO	Upregulated
ENSG00000083444	PLOD1	0.405184	0.00892185	NO	Upregulated
ENSG00000099284	H2AFY2	0.402759	0.0468318	NO	Upregulated
ENSG00000166004	CEP295	0.400025	0.00768222	NO	Upregulated
ENSG00000181885	CLDN7	0.3984	0.0130942	NO	Upregulated
ENSG00000167323	STIM1	0.396936	0.0117473	NO	Upregulated
ENSG00000151729	SLC25A4	0.395465	0.0454325	NO	Upregulated
ENSG00000151348	EXT2	0.394738	0.0262521	NO	Upregulated
ENSG00000170876	TMEM43	0.390905	0.0176386	NO	Upregulated
ENSG00000117410	ATP6V0B	0.390363	0.0347994	YES	Upregulated
ENSG00000128607	KLHDC10	0.388071	0.0122654	NO	Upregulated
ENSG00000110108	TMEM109	0.369194	0.0158292	YES	Upregulated
ENSG00000157764	BRAF	0.368351	0.0157077	NO	Upregulated
ENSG00000129353	SLC44A2	0.367968	0.0284968	YES	Upregulated
ENSG00000177697	CD151	0.364807	0.0077163	NO	Upregulated
ENSG00000159346	ADIPOR1	0.362684	0.0188778	NO	Upregulated
ENSG00000156504	FAM122B	0.351984	0.0256626	NO	Upregulated
ENSG00000119048	UBE2B	0.348913	0.0398232	YES	Upregulated
ENSG00000111817	DSE	0.348375	0.0282265	NO	Upregulated
ENSG00000129625	REEP5	0.331023	0.0347861	YES	Upregulated
ENSG00000116688	MFN2	0.326758	0.0460139	NO	Upregulated
ENSG00000104904	OAZ1	0.325589	0.0469608	YES	Upregulated
ENSG00000171206	TRIM8	0.325527	0.0410182	NO	Upregulated
ENSG00000130202	NECTIN2	0.325256	0.0495484	YES	Upregulated
ENSG00000188910	GJB3	0.323829	0.0488134	NO	Upregulated
ENSG00000067955	CBFB	0.322146	0.0416858	YES	Upregulated
ENSG00000136521	NDUFB5	0.306393	0.0427581	YES	Upregulated
ENSG00000166619	BLCAP	0.306309	0.0343459	YES	Upregulated
ENSG00000176915	ANKLE2	0.300509	0.0323968	NO	Upregulated
ENSG00000159322	ADPGK	0.299645	0.034655	YES	Upregulated
ENSG00000185787	MORF4L1	-0.298163	0.0452091	NO	Downregulated
ENSG00000176208	ATAD5	-0.309683	0.0409346	NO	Downregulated
ENSG00000131747	TOP2A	-0.327076	0.0463502	YES	Downregulated
ENSG00000162512	SDC3	-0.327519	0.0486187	NO	Downregulated
ENSG00000140598	EFL1	-0.32972	0.0396955	YES	Downregulated
ENSG00000149357	LAMTOR1	-0.331084	0.0176081	NO	Downregulated
ENSG00000166333	ILK	-0.334995	0.0412627	YES	Downregulated
ENSG00000126391	FRMD8	-0.336763	0.0298946	NO	Downregulated
ENSG00000109685	NSD2	-0.337535	0.0359104	NO	Downregulated
ENSG00000013375	PGM3	-0.344094	0.0368195	YES	Downregulated
ENSG00000162302	RPS6KA4	-0.349905	0.0406745	YES	Downregulated
ENSG00000143375	CGN	-0.35266	0.0321349	NO	Downregulated
ENSG00000105556	MIER2	-0.358954	0.026349	NO	Downregulated
ENSG00000138101	DTNB	-0.359249	0.0486641	YES	Downregulated
ENSG00000137522	RNF121	-0.363229	0.0289663	NO	Downregulated
ENSG00000187325	TAF9B	-0.380611	0.0438448	NO	Downregulated
ENSG00000177946	CENPBD1	-0.381269	0.031551	YES	Downregulated
ENSG00000198689	SLC9A6	-0.381536	0.0462706	NO	Downregulated
ENSG00000166801	FAM111A	-0.386182	0.0347861	YES	Downregulated
ENSG00000079134	THOC1	-0.391203	0.0187271	YES	Downregulated
ENSG00000130714	POMT1	-0.391253	0.030149	NO	Downregulated
ENSG00000137831	UACA	-0.394553	0.0338882	NO	Downregulated
ENSG00000128789	PSMG2	-0.397338	0.00667883	NO	Downregulated
ENSG00000081923	ATP8B1	-0.397845	0.0472628	YES	Downregulated
ENSG00000175354	PTPN2	-0.399658	0.0177645	NO	Downregulated
ENSG00000085733	CTTN	-0.40007	0.0256102	YES	Downregulated
ENSG00000132749	TESMIN	-0.406501	0.0253278	YES	Downregulated
ENSG00000187164	SHTN1	-0.407715	0.00644708	YES	Downregulated
ENSG00000072134	EPN2	-0.412554	0.0186614	NO	Downregulated
ENSG00000129968	ABHD17A	-0.413967	0.017268	NO	Downregulated
ENSG00000197442	MAP3K5	-0.415063	0.0445238	NO	Downregulated
ENSG00000167770	OTUB1	-0.41592	0.0177301	NO	Downregulated
ENSG00000118680	MYL12B	-0.416387	0.00858215	NO	Downregulated
ENSG00000153904	DDAH1	-0.41799	0.0463502	YES	Downregulated
ENSG00000167315	ACAA2	-0.418873	0.0481668	NO	Downregulated
ENSG00000196417	ZNF765	-0.419071	0.0416367	YES	Downregulated
ENSG00000175455	CCDC14	-0.421624	0.0469747	YES	Downregulated
ENSG00000186522	SEPTIN10	-0.423525	0.00844084	NO	Downregulated
ENSG00000133466	C1QTNF6	-0.42388	0.00456839	NO	Downregulated
ENSG00000196312	MFSD14C	-0.424513	0.0185487	NO	Downregulated
ENSG00000051825	MPHOSPH9	-0.42804	0.02377	NO	Downregulated
ENSG00000158985	CDC42SE2	-0.432857	0.0389183	YES	Downregulated
ENSG00000126001	CEP250	-0.432891	0.0118985	YES	Downregulated
ENSG00000099624	ATP5F1D	-0.43477	0.0180571	NO	Downregulated
ENSG00000149273	RPS3	-0.434851	0.0124023	NO	Downregulated
ENSG00000137177	KIF13A	-0.435211	0.0213358	NO	Downregulated
ENSG00000147813	NAPRT	-0.437622	0.0207507	NO	Downregulated
ENSG00000074201	CLNS1A	-0.438042	0.00113583	NO	Downregulated
ENSG00000101935	AMMECR1	-0.441554	0.0265068	YES	Downregulated
ENSG00000198382	UVRAG	-0.441646	0.0100136	NO	Downregulated
ENSG00000179833	SERTAD2	-0.444344	0.040638	NO	Downregulated
ENSG00000141385	AFG3L2	-0.446566	0.0220898	NO	Downregulated
ENSG00000198887	SMC5	-0.453084	0.0399847	NO	Downregulated
ENSG00000101608	MYL12A	-0.453293	0.00272091	NO	Downregulated
ENSG00000110075	PPP6R3	-0.453631	0.0481292	NO	Downregulated
ENSG00000115380	EFEMP1	-0.456963	0.0388086	YES	Downregulated
ENSG00000149269	PAK1	-0.457017	0.0337359	NO	Downregulated
ENSG00000213762	ZNF134	-0.458523	0.0334566	NO	Downregulated
ENSG00000072518	MARK2	-0.459883	0.00315131	NO	Downregulated
ENSG00000168061	SAC3D1	-0.461792	0.0331253	NO	Downregulated
ENSG00000144283	PKP4	-0.462002	0.0097161	NO	Downregulated
ENSG00000078124	ACER3	-0.462498	0.00712008	NO	Downregulated
ENSG00000172869	DMXL1	-0.464383	0.0291201	NO	Downregulated
ENSG00000090924	PLEKHG2	-0.469391	0.020469	NO	Downregulated
ENSG00000159063	ALG8	-0.47307	0.00420891	NO	Downregulated
ENSG00000154845	PPP4R1	-0.476415	0.0155718	NO	Downregulated
ENSG00000173457	PPP1R14B	-0.483966	0.0328704	NO	Downregulated
ENSG00000116962	NID1	-0.486025	0.0326118	NO	Downregulated
ENSG00000154889	MPPE1	-0.488332	0.0253278	NO	Downregulated
ENSG00000088726	TMEM40	-0.488339	0.0433467	YES	Downregulated
ENSG00000206418	RAB12	-0.491858	0.00677904	NO	Downregulated
ENSG00000173465	ZNRD2	-0.492813	0.0360475	NO	Downregulated
ENSG00000112414	ADGRG6	-0.498229	0.0283556	NO	Downregulated
ENSG00000175115	PACS1	-0.49831	0.00448634	NO	Downregulated
ENSG00000218283	NA	-0.498905	0.0140895	NO	Downregulated
ENSG00000070423	RNF126	-0.499423	0.0132239	NO	Downregulated
ENSG00000174903	RAB1B	-0.503836	0.000423873	NO	Downregulated
ENSG00000173039	RELA	-0.505048	0.00730159	NO	Downregulated
ENSG00000214530	STARD10	-0.505208	0.0158106	NO	Downregulated
ENSG00000168461	RAB31	-0.505753	0.00352583	NO	Downregulated
ENSG00000071626	DAZAP1	-0.508797	0.00283862	NO	Downregulated
ENSG00000120784	ZFP30	-0.512409	0.0468325	YES	Downregulated
ENSG00000142186	SCYL1	-0.513396	0.00135713	NO	Downregulated
ENSG00000132740	IGHMBP2	-0.516228	0.00880341	NO	Downregulated
ENSG00000074657	ZNF532	-0.518027	0.0440062	YES	Downregulated
ENSG00000133884	DPF2	-0.51864	0.00543464	NO	Downregulated
ENSG00000110047	EHD1	-0.520462	0.0257622	YES	Downregulated
ENSG00000174744	BRMS1	-0.52093	0.00279042	NO	Downregulated
ENSG00000085415	SEH1L	-0.52346	0.0133201	NO	Downregulated
ENSG00000133895	MEN1	-0.527648	0.00336449	NO	Downregulated
ENSG00000176105	YES1	-0.529252	0.0244867	NO	Downregulated
ENSG00000115286	NDUFS7	-0.53003	0.0280096	NO	Downregulated
ENSG00000133318	RTN3	-0.531218	0.0106687	NO	Downregulated
ENSG00000139116	KIF21A	-0.534852	0.0298946	NO	Downregulated
ENSG00000171204	TMEM126B	-0.538102	0.00639746	NO	Downregulated
ENSG00000181924	COA4	-0.540579	0.0433467	YES	Downregulated
ENSG00000173327	MAP3K11	-0.542242	0.00227485	NO	Downregulated
ENSG00000164733	CTSB	-0.544622	0.00847013	NO	Downregulated
ENSG00000151693	ASAP2	-0.544766	0.00194131	NO	Downregulated
ENSG00000106012	IQCE	-0.545259	0.035864	NO	Downregulated
ENSG00000073921	PICALM	-0.545396	0.000427059	NO	Downregulated
ENSG00000149761	NUDT22	-0.545762	0.00919787	NO	Downregulated
ENSG00000117461	PIK3R3	-0.547302	0.0448504	NO	Downregulated
ENSG00000104635	SLC39A14	-0.548922	0.0375156	YES	Downregulated
ENSG00000072210	ALDH3A2	-0.549745	0.0172297	NO	Downregulated
ENSG00000075945	KIFAP3	-0.550197	0.00390763	NO	Downregulated
ENSG00000198780	FAM169A	-0.550376	0.0406221	YES	Downregulated
ENSG00000136492	BRIP1	-0.555404	0.0370521	NO	Downregulated
ENSG00000149823	VPS51	-0.556683	0.0167372	NO	Downregulated
ENSG00000213445	SIPA1	-0.55671	0.012768	NO	Downregulated
ENSG00000149716	LTO1	-0.556928	0.0364975	YES	Downregulated
ENSG00000165406	MARCH8	-0.557504	0.0392184	NO	Downregulated
ENSG00000118363	SPCS2	-0.558104	0.0314247	YES	Downregulated
ENSG00000228300	C19orf24	-0.561612	0.00534032	NO	Downregulated
ENSG00000065029	ZNF76	-0.564563	0.0231414	YES	Downregulated
ENSG00000182087	TMEM259	-0.565115	0.000464517	NO	Downregulated
ENSG00000139998	RAB15	-0.565671	0.00448709	NO	Downregulated
ENSG00000186638	KIF24	-0.566322	0.0199865	YES	Downregulated
ENSG00000110583	NAA40	-0.567093	0.010749	NO	Downregulated
ENSG00000149792	MRPL49	-0.568644	0.00143827	NO	Downregulated
ENSG00000162341	TPCN2	-0.570197	0.0142659	NO	Downregulated
ENSG00000185379	RAD51D	-0.573962	0.0471716	YES	Downregulated
ENSG00000137500	CCDC90B	-0.574528	0.000700834	NO	Downregulated
ENSG00000175334	BANF1	-0.575207	0.00328755	NO	Downregulated
ENSG00000065618	COL17A1	-0.57953	0.0469747	YES	Downregulated
ENSG00000104147	OIP5	-0.58116	0.0152332	NO	Downregulated
ENSG00000099804	CDC34	-0.58135	0.0055253	NO	Downregulated
ENSG00000054983	GALC	-0.581746	0.04008	NO	Downregulated
ENSG00000095383	TBC1D2	-0.582915	0.00803924	YES	Downregulated
ENSG00000137513	NARS2	-0.584399	0.00819724	NO	Downregulated
ENSG00000173113	TRMT112	-0.587357	0.00751334	NO	Downregulated
ENSG00000176890	TYMS	-0.58989	0.00029397	NO	Downregulated
ENSG00000165494	PCF11	-0.590079	0.0153086	NO	Downregulated
ENSG00000104228	TRIM35	-0.590225	0.0384483	NO	Downregulated
ENSG00000048649	RSF1	-0.593664	0.00239499	NO	Downregulated
ENSG00000119559	C19orf25	-0.594969	0.0103449	NO	Downregulated
ENSG00000172977	KAT5	-0.595081	0.00147607	NO	Downregulated
ENSG00000166825	ANPEP	-0.595593	0.0332743	NO	Downregulated
ENSG00000101624	CEP76	-0.596715	0.00192167	NO	Downregulated
ENSG00000077514	POLD3	-0.596758	0.00052792	NO	Downregulated
ENSG00000101558	VAPA	-0.598573	0.000271774	NO	Downregulated
ENSG00000002587	HS3ST1	-0.599407	0.0242338	YES	Downregulated
ENSG00000116017	ARID3A	-0.602723	0.0027302	NO	Downregulated
ENSG00000065268	WDR18	-0.605183	0.00333805	NO	Downregulated
ENSG00000171219	CDC42BPG	-0.605294	0.020366	NO	Downregulated
ENSG00000171943	SRGAP2C	-0.607372	0.00638479	NO	Downregulated
ENSG00000261150	EPPK1	-0.609983	0.00534342	NO	Downregulated
ENSG00000197136	PCNX3	-0.611599	0.0092449	NO	Downregulated
ENSG00000173442	EHBP1L1	-0.613125	0.000836326	NO	Downregulated
ENSG00000152818	UTRN	-0.613422	0.0233034	NO	Downregulated
ENSG00000110237	ARHGEF17	-0.614745	0.000818466	NO	Downregulated
ENSG00000115268	RPS15	-0.614768	0.00119039	NO	Downregulated
ENSG00000080986	NDC80	-0.616766	0.00119039	NO	Downregulated
ENSG00000149260	CAPN5	-0.618883	0.0297407	NO	Downregulated
ENSG00000172732	MUS81	-0.621209	0.00797201	NO	Downregulated
ENSG00000109576	AADAT	-0.621548	0.0277283	YES	Downregulated
ENSG00000141934	PLPP2	-0.622303	0.00235193	NO	Downregulated
ENSG00000110046	ATG2A	-0.62268	0.00388472	NO	Downregulated
ENSG00000123384	LRP1	-0.62306	0.0126214	NO	Downregulated
ENSG00000131931	THAP1	-0.623354	0.0152332	YES	Downregulated
ENSG00000101574	METTL4	-0.625695	0.00465575	NO	Downregulated
ENSG00000172270	BSG	-0.626511	0.00061178	NO	Downregulated
ENSG00000115648	MLPH	-0.627468	0.0247252	YES	Downregulated
ENSG00000174851	YIF1A	-0.628819	0.00125545	NO	Downregulated
ENSG00000059145	UNKL	-0.631377	0.00279042	NO	Downregulated
ENSG00000166575	TMEM135	-0.631791	0.00998374	NO	Downregulated
ENSG00000197077	KIAA1671	-0.633586	0.0251992	YES	Downregulated
ENSG00000131435	PDLIM4	-0.636011	0.0265068	YES	Downregulated
ENSG00000197329	PELI1	-0.637503	0.0466362	YES	Downregulated
ENSG00000171202	TMEM126A	-0.638222	0.0106195	NO	Downregulated
ENSG00000104691	UBXN8	-0.639066	0.0387399	YES	Downregulated
ENSG00000184743	ATL3	-0.640586	0.000575446	NO	Downregulated
ENSG00000176014	TUBB6	-0.640841	0.00173563	NO	Downregulated
ENSG00000157214	STEAP2	-0.644128	0.0187918	NO	Downregulated
ENSG00000175602	CCDC85B	-0.645067	0.0265068	NO	Downregulated
ENSG00000158636	EMSY	-0.646911	0.00309286	NO	Downregulated
ENSG00000175550	DRAP1	-0.649518	0.037241	YES	Downregulated
ENSG00000174996	KLC2	-0.650433	0.0078833	NO	Downregulated
ENSG00000078177	N4BP2	-0.653587	0.00929049	NO	Downregulated
ENSG00000101639	CEP192	-0.655528	0.00758504	NO	Downregulated
ENSG00000137504	CREBZF	-0.656568	0.040847	YES	Downregulated
ENSG00000156384	SFR1	-0.658385	0.0496653	YES	Downregulated
ENSG00000101596	SMCHD1	-0.658447	0.022323	NO	Downregulated
ENSG00000198858	R3HDM4	-0.664664	0.00699263	NO	Downregulated
ENSG00000175573	C11orf68	-0.665468	0.0118985	NO	Downregulated
ENSG00000172922	RNASEH2C	-0.669709	0.00599492	NO	Downregulated
ENSG00000167925	GHDC	-0.671619	0.00810054	NO	Downregulated
ENSG00000054965	FAM168A	-0.673078	0.00273953	NO	Downregulated
ENSG00000150687	PRSS23	-0.67336	0.00567218	NO	Downregulated
ENSG00000180448	ARHGAP45	-0.673362	0.00104761	NO	Downregulated
ENSG00000167468	GPX4	-0.674424	0.0291201	NO	Downregulated
ENSG00000175581	MRPL48	-0.675367	0.00224135	NO	Downregulated
ENSG00000149196	HIKESHI	-0.675914	0.000113093	NO	Downregulated
ENSG00000087365	SF3B2	-0.675967	2.21159e-05	NO	Downregulated
ENSG00000149262	INTS4	-0.679109	2.72702e-05	NO	Downregulated
ENSG00000099817	POLR2E	-0.680329	1.93844e-05	NO	Downregulated
ENSG00000172890	NADSYN1	-0.680397	0.00143827	NO	Downregulated
ENSG00000149743	TRPT1	-0.680638	0.00447259	NO	Downregulated
ENSG00000164953	TMEM67	-0.680934	0.0468318	NO	Downregulated
ENSG00000172500	FIBP	-0.681618	0.000120092	NO	Downregulated
ENSG00000149782	PLCB3	-0.68227	2.6277e-05	NO	Downregulated
ENSG00000122870	BICC1	-0.684157	0.0337481	YES	Downregulated
ENSG00000175467	SART1	-0.684508	0.000285948	NO	Downregulated
ENSG00000104714	ERICH1	-0.687734	0.00858215	NO	Downregulated
ENSG00000268362	NA	-0.691298	0.0423541	YES	Downregulated
ENSG00000118898	PPL	-0.698774	0.000884069	NO	Downregulated
ENSG00000197217	ENTPD4	-0.700482	5.75379e-05	NO	Downregulated
ENSG00000175591	P2RY2	-0.700519	0.0448504	NO	Downregulated
ENSG00000151914	DST	-0.702927	0.00684842	NO	Downregulated
ENSG00000174276	ZNHIT2	-0.703823	0.0416367	NO	Downregulated
ENSG00000064666	CNN2	-0.706228	0.000704572	NO	Downregulated
ENSG00000174791	RIN1	-0.706555	0.0117599	NO	Downregulated
ENSG00000158856	DMTN	-0.710264	0.00956629	NO	Downregulated
ENSG00000198718	TOGARAM1	-0.711528	0.00614756	NO	Downregulated
ENSG00000175582	RAB6A	-0.712455	1.10789e-05	NO	Downregulated
ENSG00000104763	ASAH1	-0.712492	0.00218868	NO	Downregulated
ENSG00000104765	BNIP3L	-0.714272	0.0185841	NO	Downregulated
ENSG00000168476	REEP4	-0.714995	0.00209612	NO	Downregulated
ENSG00000165338	HECTD2	-0.717011	0.0016282	NO	Downregulated
ENSG00000137497	NUMA1	-0.720245	2.6277e-05	NO	Downregulated
ENSG00000014138	POLA2	-0.722367	0.0190137	NO	Downregulated
ENSG00000130702	LAMA5	-0.725065	0.00745791	NO	Downregulated
ENSG00000162300	ZFPL1	-0.727532	0.00420613	NO	Downregulated
ENSG00000099821	POLRMT	-0.730354	0.0129964	NO	Downregulated
ENSG00000168067	MAP4K2	-0.730464	3.37809e-05	NO	Downregulated
ENSG00000146670	CDCA5	-0.731545	0.000140134	NO	Downregulated
ENSG00000155980	KIF5A	-0.738223	0.0484256	NO	Downregulated
ENSG00000137492	THAP12	-0.741937	0.000363772	NO	Downregulated
ENSG00000175376	EIF1AD	-0.74258	0.000700962	NO	Downregulated
ENSG00000137478	FCHSD2	-0.746207	7.89737e-05	NO	Downregulated
ENSG00000170571	EMB	-0.747115	0.00215087	NO	Downregulated
ENSG00000185621	LMLN	-0.747659	0.00670691	NO	Downregulated
ENSG00000174684	B4GAT1	-0.748383	0.0136035	NO	Downregulated
ENSG00000197860	SGTB	-0.748699	0.002851	NO	Downregulated
ENSG00000119929	CUTC	-0.750105	0.0436168	NO	Downregulated
ENSG00000099812	MISP	-0.752667	0.000537901	NO	Downregulated
ENSG00000169515	CCDC8	-0.75532	0.00268433	NO	Downregulated
ENSG00000214517	PPME1	-0.756825	0.00176648	NO	Downregulated
ENSG00000104290	FZD3	-0.758651	0.000700962	NO	Downregulated
ENSG00000198648	STK39	-0.759119	0.000701665	NO	Downregulated
ENSG00000198453	ZNF568	-0.761547	0.037241	NO	Downregulated
ENSG00000120899	PTK2B	-0.764066	0.000169291	NO	Downregulated
ENSG00000188064	WNT7B	-0.7649	0.000142835	NO	Downregulated
ENSG00000160953	PWWP3A	-0.767932	0.000504206	NO	Downregulated
ENSG00000180190	TDRP	-0.768134	0.0112647	NO	Downregulated
ENSG00000188641	DPYD	-0.769642	0.034797	NO	Downregulated
ENSG00000137843	PAK6	-0.773769	0.00261975	NO	Downregulated
ENSG00000110090	CPT1A	-0.778132	6.27765e-05	NO	Downregulated
ENSG00000162139	NEU3	-0.779035	0.0215081	NO	Downregulated
ENSG00000168014	C2CD3	-0.780264	0.000407308	NO	Downregulated
ENSG00000147526	TACC1	-0.785525	0.00176648	NO	Downregulated
ENSG00000118046	STK11	-0.788466	6.24701e-05	NO	Downregulated
ENSG00000146038	DCDC2	-0.788834	0.00817119	NO	Downregulated
ENSG00000253200	NA	-0.791589	0.0375156	YES	Downregulated
ENSG00000162105	SHANK2	-0.791813	0.0135217	YES	Downregulated
ENSG00000186635	ARAP1	-0.792021	0.000100711	NO	Downregulated
ENSG00000166439	RNF169	-0.797809	0.000389331	NO	Downregulated
ENSG00000147454	SLC25A37	-0.800927	0.00141216	YES	Downregulated
ENSG00000180336	MEIOC	-0.802206	0.00239499	NO	Downregulated
ENSG00000071564	TCF3	-0.802909	2.6277e-05	NO	Downregulated
ENSG00000185869	ZNF829	-0.803086	0.00474843	NO	Downregulated
ENSG00000146376	ARHGAP18	-0.804166	0.00024257	NO	Downregulated
ENSG00000254470	AP5B1	-0.806031	0.000427425	NO	Downregulated
ENSG00000120889	TNFRSF10B	-0.807811	0.00121547	NO	Downregulated
ENSG00000152804	HHEX	-0.809697	0.0113689	NO	Downregulated
ENSG00000120925	RNF170	-0.811275	0.00639746	NO	Downregulated
ENSG00000197619	ZNF615	-0.813933	0.0365988	YES	Downregulated
ENSG00000254469	NA	-0.817036	0.0186063	YES	Downregulated
ENSG00000137509	PRCP	-0.8178	0.000110447	NO	Downregulated
ENSG00000263843	LOC100287042	-0.819117	0.0252625	YES	Downregulated
ENSG00000067992	PDK3	-0.8202	0.0376209	NO	Downregulated
ENSG00000237975	FLG-AS1	-0.824308	0.0281844	YES	Downregulated
ENSG00000151150	ANK3	-0.832248	0.0380327	NO	Downregulated
ENSG00000109654	TRIM2	-0.832938	0.0343118	NO	Downregulated
ENSG00000158863	FAM160B2	-0.837959	1.49483e-05	NO	Downregulated
ENSG00000188610	FAM72B	-0.841375	0.0337359	NO	Downregulated
ENSG00000175324	LSM1	-0.847077	0.000700834	NO	Downregulated
ENSG00000155975	VPS37A	-0.847552	4.35752e-05	NO	Downregulated
ENSG00000151474	FRMD4A	-0.848849	0.0253111	NO	Downregulated
ENSG00000168495	POLR3D	-0.851657	0.000423873	NO	Downregulated
ENSG00000162836	ACP6	-0.853746	0.023364	NO	Downregulated
ENSG00000008853	RHOBTB2	-0.85767	1.07236e-05	NO	Downregulated
ENSG00000079459	FDFT1	-0.864837	0.00144944	NO	Downregulated
ENSG00000198722	UNC13B	-0.865001	0.0116014	YES	Downregulated
ENSG00000104695	PPP2CB	-0.867157	0.000126579	NO	Downregulated
ENSG00000152454	ZNF256	-0.871975	0.0193778	NO	Downregulated
ENSG00000168522	FNTA	-0.872847	0.000122303	NO	Downregulated
ENSG00000282851	BISPR	-0.873001	0.0471716	YES	Downregulated
ENSG00000221914	PPP2R2A	-0.874111	0.000492938	NO	Downregulated
ENSG00000147439	BIN3	-0.876717	1.93912e-05	NO	Downregulated
ENSG00000204789	NA	-0.876728	0.0166392	NO	Downregulated
ENSG00000162241	SLC25A45	-0.880795	0.0118985	NO	Downregulated
ENSG00000240563	L1TD1	-0.887003	0.00203374	NO	Downregulated
ENSG00000176209	SMIM19	-0.889075	0.0221449	NO	Downregulated
ENSG00000185015	CA13	-0.889109	0.00398245	NO	Downregulated
ENSG00000104221	BRF2	-0.889619	0.00394451	NO	Downregulated
ENSG00000012232	EXTL3	-0.890445	0.00317414	NO	Downregulated
ENSG00000134278	SPIRE1	-0.891459	0.00159295	NO	Downregulated
ENSG00000175315	CST6	-0.892599	0.00101159	NO	Downregulated
ENSG00000165102	HGSNAT	-0.895428	8.86662e-06	NO	Downregulated
ENSG00000147457	CHMP7	-0.899666	0.000652311	NO	Downregulated
ENSG00000248538	LOC157273	-0.902992	0.00149977	NO	Downregulated
ENSG00000104687	GSR	-0.903155	2.77815e-05	NO	Downregulated
ENSG00000171631	P2RY6	-0.905337	0.0287167	NO	Downregulated
ENSG00000155189	AGPAT5	-0.906466	1.45219e-05	NO	Downregulated
ENSG00000185761	ADAMTSL5	-0.906848	0.00684842	NO	Downregulated
ENSG00000165392	WRN	-0.909076	7.63319e-05	NO	Downregulated
ENSG00000162777	DENND2D	-0.914788	0.00275611	NO	Downregulated
ENSG00000174628	IQCK	-0.914977	0.033867	YES	Downregulated
ENSG00000147548	NSD3	-0.915573	2.8655e-05	NO	Downregulated
ENSG00000165490	DDIAS	-0.91574	0.026349	YES	Downregulated
ENSG00000167562	ZNF701	-0.915961	0.0027448	NO	Downregulated
ENSG00000230555	NA	-0.918584	0.0406745	YES	Downregulated
ENSG00000169740	ZNF32	-0.919414	0.00589713	YES	Downregulated
ENSG00000258376	NA	-0.920166	0.0129567	NO	Downregulated
ENSG00000158669	GPAT4	-0.920411	3.84448e-06	NO	Downregulated
ENSG00000064932	SBNO2	-0.926154	7.48159e-06	NO	Downregulated
ENSG00000155893	PXYLP1	-0.927256	0.0273013	NO	Downregulated
ENSG00000147316	MCPH1	-0.928105	0.000120092	NO	Downregulated
ENSG00000129691	ASH2L	-0.930142	6.68137e-06	NO	Downregulated
ENSG00000196437	ZNF569	-0.931074	0.0291201	NO	Downregulated
ENSG00000147419	CCDC25	-0.936097	1.95757e-05	NO	Downregulated
ENSG00000104643	MTMR9	-0.9387	0.00388472	NO	Downregulated
ENSG00000130005	GAMT	-0.941521	0.0273013	NO	Downregulated
ENSG00000145147	SLIT2	-0.947704	0.0127364	NO	Downregulated
ENSG00000120910	PPP3CC	-0.948295	0.00317184	NO	Downregulated
ENSG00000186918	ZNF395	-0.950858	0.00114127	NO	Downregulated
ENSG00000168078	PBK	-0.951662	0.000202674	NO	Downregulated
ENSG00000104365	IKBKB	-0.953915	1.10789e-05	NO	Downregulated
ENSG00000156675	RAB11FIP1	-0.957794	4.99896e-05	NO	Downregulated
ENSG00000104756	KCTD9	-0.958378	0.000107995	NO	Downregulated
ENSG00000124942	AHNAK	-0.958902	0.00012209	NO	Downregulated
ENSG00000147416	ATP6V1B2	-0.969053	0.000189173	NO	Downregulated
ENSG00000099256	PRTFDC1	-0.969325	0.0200211	NO	Downregulated
ENSG00000169490	TM2D2	-0.969985	0.000467226	NO	Downregulated
ENSG00000099622	CIRBP	-0.970656	0.0363681	NO	Downregulated
ENSG00000147536	GINS4	-0.972729	2.19667e-06	NO	Downregulated
ENSG00000133315	MACROD1	-0.972758	0.00330522	NO	Downregulated
ENSG00000104626	ERI1	-0.975633	5.17301e-05	NO	Downregulated
ENSG00000147459	DOCK5	-0.979661	0.00104639	NO	Downregulated
ENSG00000137494	ANKRD42	-0.979944	0.00229831	NO	Downregulated
ENSG00000241852	C8orf58	-0.987338	0.00995302	YES	Downregulated
ENSG00000130227	XPO7	-0.989037	1.58451e-05	NO	Downregulated
ENSG00000166704	ZNF606	-0.990618	0.0302879	NO	Downregulated
ENSG00000254093	PINX1	-0.991639	0.00823351	NO	Downregulated
ENSG00000137486	ARRB1	-0.995276	0.00914806	NO	Downregulated
ENSG00000147471	PLPBP	-0.996109	3.44858e-06	NO	Downregulated
ENSG00000278318	ZNF229	-0.999788	0.000345979	NO	Downregulated
ENSG00000147535	PLPP5	-0.999873	0.000992337	NO	Downregulated
ENSG00000187840	EIF4EBP1	-1.00203	0.00583334	NO	Downregulated
ENSG00000087884	AAMDC	-1.00301	0.0160294	NO	Downregulated
ENSG00000197020	ZNF100	-1.00327	0.0102529	NO	Downregulated
ENSG00000158941	CCAR2	-1.00394	2.85516e-06	NO	Downregulated
ENSG00000168575	SLC20A2	-1.00781	0.00283862	NO	Downregulated
ENSG00000070501	POLB	-1.00956	0.000464475	NO	Downregulated
ENSG00000198791	CNOT7	-1.01321	1.56731e-06	NO	Downregulated
ENSG00000147533	GOLGA7	-1.01329	2.19667e-06	NO	Downregulated
ENSG00000168615	ADAM9	-1.01445	0.000399116	NO	Downregulated
ENSG00000134013	LOXL2	-1.02279	0.0104341	NO	Downregulated
ENSG00000173890	GPR160	-1.02312	0.00533729	NO	Downregulated
ENSG00000187498	COL4A1	-1.02649	0.0217715	NO	Downregulated
ENSG00000197008	ZNF138	-1.02831	0.0175982	YES	Downregulated
ENSG00000104299	INTS9	-1.02917	0.00024257	NO	Downregulated
ENSG00000197892	KIF13B	-1.03078	0.0158292	NO	Downregulated
ENSG00000147324	MFHAS1	-1.03168	0.000285948	NO	Downregulated
ENSG00000151240	DIP2C	-1.03253	0.00678576	NO	Downregulated
ENSG00000175175	PPM1E	-1.03893	0.047422	NO	Downregulated
ENSG00000104679	R3HCC1	-1.03999	2.19667e-06	NO	Downregulated
ENSG00000198042	MAK16	-1.04239	0.00251223	NO	Downregulated
ENSG00000175806	MSRA	-1.04413	0.0025962	NO	Downregulated
ENSG00000129596	CDO1	-1.04511	0.0448504	YES	Downregulated
ENSG00000156735	BAG4	-1.0492	9.74171e-06	NO	Downregulated
ENSG00000133872	SARAF	-1.052	0.000389331	NO	Downregulated
ENSG00000104613	INTS10	-1.05225	1.49483e-05	NO	Downregulated
ENSG00000079257	LXN	-1.05483	0.0021656	NO	Downregulated
ENSG00000262001	NA	-1.05518	0.0339691	YES	Downregulated
ENSG00000170430	MGMT	-1.05642	0.00929049	NO	Downregulated
ENSG00000159247	NA	-1.06254	0.0200396	YES	Downregulated
ENSG00000120896	SORBS3	-1.06407	9.54966e-07	NO	Downregulated
ENSG00000275342	PRAG1	-1.06432	1.03631e-05	NO	Downregulated
ENSG00000167972	ABCA3	-1.06724	0.0131476	NO	Downregulated
ENSG00000139055	ERP27	-1.07118	0.0412627	NO	Downregulated
ENSG00000169499	PLEKHA2	-1.08312	5.3703e-05	NO	Downregulated
ENSG00000167034	NKX3-1	-1.08501	4.61928e-05	NO	Downregulated
ENSG00000134014	ELP3	-1.09266	5.44986e-06	NO	Downregulated
ENSG00000279170	TSTD3	-1.09409	0.00141761	NO	Downregulated
ENSG00000147364	FBXO25	-1.09663	0.00708494	NO	Downregulated
ENSG00000100523	DDHD1	-1.09675	0.00151347	YES	Downregulated
ENSG00000064042	LIMCH1	-1.1091	1.93844e-05	NO	Downregulated
ENSG00000120875	DUSP4	-1.11455	0.0171091	NO	Downregulated
ENSG00000273136	NBPF26	-1.11588	0.00101159	NO	Downregulated
ENSG00000173530	TNFRSF10D	-1.11701	0.0380327	NO	Downregulated
ENSG00000078668	VDAC3	-1.12237	2.9261e-06	NO	Downregulated
ENSG00000172671	ZFAND4	-1.12462	0.00251223	NO	Downregulated
ENSG00000197265	GTF2E2	-1.12726	0.000210396	NO	Downregulated
ENSG00000171295	ZNF440	-1.12853	0.00426652	NO	Downregulated
ENSG00000078674	PCM1	-1.1315	2.19667e-06	NO	Downregulated
ENSG00000166510	CCDC68	-1.13166	0.0153419	NO	Downregulated
ENSG00000173281	PPP1R3B	-1.13549	0.012476	NO	Downregulated
ENSG00000104671	DCTN6	-1.13573	0.000305947	NO	Downregulated
ENSG00000119938	PPP1R3C	-1.13719	0.0480466	YES	Downregulated
ENSG00000065989	PDE4A	-1.13746	0.00239634	NO	Downregulated
ENSG00000070718	AP3M2	-1.13976	7.98722e-06	NO	Downregulated
ENSG00000182372	CLN8	-1.14025	5.33062e-05	NO	Downregulated
ENSG00000260920	NA	-1.14112	0.0303266	NO	Downregulated
ENSG00000265808	SEC22B	-1.14176	3.72806e-07	NO	Downregulated
ENSG00000137699	TRIM29	-1.14286	0.0242338	NO	Downregulated
ENSG00000120913	PDLIM2	-1.14479	0.00709084	NO	Downregulated
ENSG00000168477	TNXB	-1.14622	0.00995302	NO	Downregulated
ENSG00000275131	NA	-1.14772	0.0216542	YES	Downregulated
ENSG00000104611	SH2D4A	-1.15112	4.05946e-07	NO	Downregulated
ENSG00000262155	LINC02175	-1.15432	0.0249747	NO	Downregulated
ENSG00000272405	NA	-1.15633	0.0409936	NO	Downregulated
ENSG00000203857	HSD3B1	-1.15822	0.00622588	NO	Downregulated
ENSG00000175221	MED16	-1.16632	1.6084e-05	NO	Downregulated
ENSG00000245937	LINC01184	-1.17539	0.000196797	NO	Downregulated
ENSG00000168172	HOOK3	-1.17969	3.49805e-06	NO	Downregulated
ENSG00000137880	GCHFR	-1.18504	0.00932598	YES	Downregulated
ENSG00000184661	CDCA2	-1.20046	0.00141216	NO	Downregulated
ENSG00000083168	KAT6A	-1.20234	2.8655e-05	NO	Downregulated
ENSG00000112379	ARFGEF3	-1.21417	0.00657097	NO	Downregulated
ENSG00000104660	LEPROTL1	-1.21449	6.1396e-07	NO	Downregulated
ENSG00000259768	NA	-1.21861	0.0119092	NO	Downregulated
ENSG00000127990	SGCE	-1.22283	0.0108482	NO	Downregulated
ENSG00000022267	FHL1	-1.22921	0.00751334	NO	Downregulated
ENSG00000160191	PDE9A	-1.23117	0.000171333	NO	Downregulated
ENSG00000214050	FBXO16	-1.2333	0.0258413	YES	Downregulated
ENSG00000171320	ESCO2	-1.23353	6.80639e-06	NO	Downregulated
ENSG00000085788	DDHD2	-1.23862	1.10411e-06	NO	Downregulated
ENSG00000156011	PSD3	-1.2425	0.00678816	NO	Downregulated
ENSG00000099864	PALM	-1.24761	0.0349838	YES	Downregulated
ENSG00000198482	ZNF808	-1.2641	0.000355912	YES	Downregulated
ENSG00000104332	SFRP1	-1.26414	0.00271851	NO	Downregulated
ENSG00000164741	DLC1	-1.26797	0.00784317	NO	Downregulated
ENSG00000129696	TTI2	-1.27017	0.00012209	NO	Downregulated
ENSG00000183779	ZNF703	-1.27403	0.00317465	NO	Downregulated
ENSG00000183688	RFLNB	-1.27444	0.00239598	YES	Downregulated
ENSG00000196935	SRGAP1	-1.27824	0.00859798	NO	Downregulated
ENSG00000147475	ERLIN2	-1.28303	2.19667e-06	NO	Downregulated
ENSG00000133739	LRRCC1	-1.28676	0.00522192	NO	Downregulated
ENSG00000135842	NIBAN1	-1.29078	0.00595088	NO	Downregulated
ENSG00000176753	C15orf56	-1.29938	0.00595088	YES	Downregulated
ENSG00000151376	ME3	-1.30385	7.26558e-06	NO	Downregulated
ENSG00000154263	ABCA10	-1.30621	6.28122e-05	NO	Downregulated
ENSG00000065534	MYLK	-1.32124	1.6084e-05	NO	Downregulated
ENSG00000197951	ZNF71	-1.32157	0.00299634	NO	Downregulated
ENSG00000253616	NA	-1.32366	0.0160547	NO	Downregulated
ENSG00000013297	CLDN11	-1.3252	0.00396859	NO	Downregulated
ENSG00000067445	TRO	-1.33195	0.00420613	YES	Downregulated
ENSG00000267751	LOC105372233	-1.34632	0.00593797	NO	Downregulated
ENSG00000104368	PLAT	-1.35728	0.00396945	NO	Downregulated
ENSG00000154319	FAM167A	-1.36135	0.031551	NO	Downregulated
ENSG00000042062	RIPOR3	-1.36344	0.00185071	NO	Downregulated
ENSG00000171488	LRRC8C	-1.37223	0.00577911	NO	Downregulated
ENSG00000173273	TNKS	-1.3756	4.25254e-07	NO	Downregulated
ENSG00000204219	TCEA3	-1.38214	0.00492957	NO	Downregulated
ENSG00000184058	TBX1	-1.38541	0.00523085	NO	Downregulated
ENSG00000266401	NA	-1.38819	0.00363209	NO	Downregulated
ENSG00000147421	HMBOX1	-1.39145	0.000127993	NO	Downregulated
ENSG00000242779	ZNF702P	-1.39743	0.000264564	NO	Downregulated
ENSG00000056998	GYG2	-1.4012	0.00171458	YES	Downregulated
ENSG00000028137	TNFRSF1B	-1.41668	0.0129556	NO	Downregulated
ENSG00000187775	DNAH17	-1.42083	0.0257858	NO	Downregulated
ENSG00000180071	ANKRD18A	-1.45567	0.00426652	YES	Downregulated
ENSG00000153993	SEMA3D	-1.47475	0.00043592	NO	Downregulated
ENSG00000172728	FUT10	-1.47485	8.42852e-05	NO	Downregulated
ENSG00000133256	PDE6B	-1.48303	0.0164337	NO	Downregulated
ENSG00000130775	THEMIS2	-1.49335	0.00995302	NO	Downregulated
ENSG00000171056	SOX7	-1.49656	0.000258862	NO	Downregulated
ENSG00000159167	STC1	-1.49995	0.0180968	NO	Downregulated
ENSG00000245680	ZNF585B	-1.50464	0.000355912	NO	Downregulated
ENSG00000151388	ADAMTS12	-1.51244	0.00534032	NO	Downregulated
ENSG00000003987	MTMR7	-1.54504	0.0436638	NO	Downregulated
ENSG00000168071	CCDC88B	-1.56706	0.0412627	YES	Downregulated
ENSG00000197191	CYSRT1	-1.58445	0.00712476	YES	Downregulated
ENSG00000159733	ZFYVE28	-1.58818	0.0412627	YES	Downregulated
ENSG00000170162	VGLL2	-1.59105	0.00240623	NO	Downregulated
ENSG00000137878	GCOM1	-1.62345	0.00537244	NO	Downregulated
ENSG00000270231	NBPF8	-1.62975	7.13976e-05	NO	Downregulated
ENSG00000146192	FGD2	-1.6319	0.0171192	NO	Downregulated
ENSG00000135604	STX11	-1.63702	0.0148409	NO	Downregulated
ENSG00000104219	ZDHHC2	-1.63706	1.03631e-05	NO	Downregulated
ENSG00000258457	LOC107984660	-1.6373	0.0142681	NO	Downregulated
ENSG00000259366	NA	-1.63971	0.00492957	NO	Downregulated
ENSG00000238243	OR2W3	-1.6477	0.0407813	YES	Downregulated
ENSG00000172638	EFEMP2	-1.66045	0.000271144	NO	Downregulated
ENSG00000267530	LINC01836	-1.67007	0.0297295	YES	Downregulated
ENSG00000140368	PSTPIP1	-1.67292	0.0436638	YES	Downregulated
ENSG00000285816	POLA2	-1.67823	0.00583334	NO	Downregulated
ENSG00000197140	ADAM32	-1.70415	0.00837229	NO	Downregulated
ENSG00000203697	CAPN8	-1.71207	0.0131171	NO	Downregulated
ENSG00000204860	NA	-1.72263	0.0406221	YES	Downregulated
ENSG00000263155	MYZAP	-1.72484	0.0468088	YES	Downregulated
ENSG00000129422	MTUS1	-1.74013	0.00135354	NO	Downregulated
ENSG00000173041	ZNF680	-1.74421	0.000867871	NO	Downregulated
ENSG00000167207	NOD2	-1.75698	0.000212287	NO	Downregulated
ENSG00000150722	PPP1R1C	-1.75935	0.000516106	NO	Downregulated
ENSG00000197128	ZNF772	-1.78132	0.000122303	NO	Downregulated
ENSG00000183287	CCBE1	-1.82421	0.00751334	NO	Downregulated
ENSG00000003989	SLC7A2	-1.8441	0.00934034	NO	Downregulated
ENSG00000184368	MAP7D2	-1.84587	0.00533718	NO	Downregulated
ENSG00000196724	ZNF418	-1.88432	0.0178114	NO	Downregulated
ENSG00000286910	NA	-1.88578	0.00393212	NO	Downregulated
ENSG00000163565	IFI16	-1.95111	0.0291201	NO	Downregulated
ENSG00000197016	ZNF470	-1.95681	4.99896e-05	NO	Downregulated
ENSG00000196872	KIAA1211L	-1.97945	0.000417338	NO	Downregulated
ENSG00000130270	ATP8B3	-1.99721	0.00562877	NO	Downregulated
ENSG00000114631	PODXL2	-2.00639	0.00243786	NO	Downregulated
ENSG00000242265	PEG10	-2.0068	0.00567218	NO	Downregulated
ENSG00000129521	EGLN3	-2.05609	0.0083961	NO	Downregulated
ENSG00000144649	GASK1A	-2.07652	0.00279265	YES	Downregulated
ENSG00000147036	LANCL3	-2.07991	8.09647e-05	NO	Downregulated
ENSG00000123407	HOXC12	-2.08228	0.00985048	NO	Downregulated
ENSG00000125508	SRMS	-2.10991	0.036242	YES	Downregulated
ENSG00000137261	KIAA0319	-2.12888	0.00715383	NO	Downregulated
ENSG00000183638	RP1L1	-2.14263	0.000468298	NO	Downregulated
ENSG00000152213	ARL11	-2.21338	0.0487385	NO	Downregulated
ENSG00000237686	LOC101929705	-2.29864	0.0380327	YES	Downregulated
ENSG00000253125	NA	-2.30761	0.0196481	YES	Downregulated
ENSG00000158528	PPP1R9A	-2.3349	0.0322946	NO	Downregulated
ENSG00000105825	TFPI2	-2.3456	1.69281e-06	NO	Downregulated
ENSG00000197647	ZNF433	-2.3832	0.00481823	NO	Downregulated
ENSG00000003147	ICA1	-2.40441	0.00708494	NO	Downregulated
ENSG00000231826	LINC01819	-2.42169	2.74789e-05	NO	Downregulated
ENSG00000004139	SARM1	-2.43395	8.89463e-06	NO	Downregulated
ENSG00000127955	GNAI1	-2.44178	0.0249747	NO	Downregulated
ENSG00000197415	VEPH1	-2.44435	0.0128753	NO	Downregulated
ENSG00000197857	ZNF44	-2.51365	0.00177811	NO	Downregulated
ENSG00000167815	PRDX2	-2.6032	3.72806e-07	YES	Downregulated
ENSG00000075340	ADD2	-2.66855	0.00447259	NO	Downregulated
ENSG00000146243	IRAK1BP1	-2.71878	0.00238305	NO	Downregulated
ENSG00000067840	PDZD4	-2.71982	0.00638498	NO	Downregulated
ENSG00000074410	CA12	-2.72245	0.00508115	NO	Downregulated
ENSG00000130433	CACNG6	-2.74639	0.00451888	NO	Downregulated
ENSG00000125827	TMX4	-2.8714	1.9136e-07	NO	Downregulated
ENSG00000169174	PCSK9	-2.91199	0.00983976	NO	Downregulated
ENSG00000135111	TBX3	-2.91421	0.0128391	NO	Downregulated
ENSG00000105371	ICAM4	-2.92545	0.0013624	NO	Downregulated
ENSG00000197928	ZNF677	-2.97593	3.84448e-06	NO	Downregulated
ENSG00000237989	LINC01679	-2.98949	1.38495e-05	NO	Downregulated
ENSG00000143631	FLG	-3.05139	0.00388166	NO	Downregulated
ENSG00000159339	PADI4	-3.05836	0.00224135	NO	Downregulated
ENSG00000181744	DIPK2A	-3.0931	1.70103e-06	NO	Downregulated
ENSG00000012779	ALOX5	-3.11642	0.0178874	NO	Downregulated
ENSG00000198429	ZNF69	-3.3439	0.00901557	NO	Downregulated
ENSG00000159753	CARMIL2	-3.38285	0.000399116	NO	Downregulated
ENSG00000197937	ZNF347	-3.39257	6.60725e-06	NO	Downregulated
ENSG00000169071	ROR2	-3.43114	0.00010319	NO	Downregulated
ENSG00000136574	GATA4	-3.52563	0.00010319	NO	Downregulated
ENSG00000037280	FLT4	-3.74057	0.000143136	NO	Downregulated
ENSG00000163568	AIM2	-3.77168	1.38495e-05	NO	Downregulated
ENSG00000134202	GSTM3	-3.81447	0.000111183	NO	Downregulated
ENSG00000186777	ZNF732	-4.129	1.88377e-05	NO	Downregulated
ENSG00000169436	COL22A1	-4.30954	0.000319892	NO	Downregulated
ENSG00000145113	MUC4	-4.39217	1.30504e-06	NO	Downregulated
ENSG00000117069	ST6GALNAC5	-4.41957	0.000681506	NO	Downregulated
ENSG00000165025	SYK	-4.67977	0.000141243	NO	Downregulated
ENSG00000172292	CERS6	-4.88761	6.68137e-06	NO	Downregulated
ENSG00000198185	ZNF334	-4.90133	5.05635e-05	NO	Downregulated
ENSG00000138829	FBN2	-5.03207	0.00970631	NO	Downregulated
ENSG00000122862	SRGN	-5.05524	1.97609e-08	NO	Downregulated
ENSG00000134072	CAMK1	-5.28561	2.40755e-05	NO	Downregulated
ENSG00000180053	NKX2-6	-5.35422	1.38495e-05	NO	Downregulated
ENSG00000172824	CES4A	-5.41557	1.03631e-05	NO	Downregulated
ENSG00000182013	PNMA8A	-5.58475	2.62601e-06	NO	Downregulated
ENSG00000171649	ZIK1	-5.65611	6.68137e-06	NO	Downregulated
ENSG00000196867	ZFP28	-5.90854	7.98722e-06	NO	Downregulated
ENSG00000240225	ZNF542P	-6.04561	3.84448e-06	NO	Downregulated
ENSG00000184999	SLC22A10	-6.43959	1.51543e-06	NO	Downregulated
ENSG00000044459	CNTLN	-6.46959	9.54966e-07	NO	Downregulated
ENSG00000168952	STXBP6	-6.52743	1.19396e-05	NO	Downregulated
ENSG00000176907	TCIM	-7.035	0.0059042	NO	Downregulated
ENSG00000179059	ZFP42	-7.04801	7.40593e-07	NO	Downregulated
ENSG00000180543	TSPYL5	-7.37957	3.72806e-07	NO	Downregulated

## Sheet: N1303K
Supplementary Data 2. List of differentially expressed genes (DEGs) in the different 16HBE mutant cell lines (p-value < 0.05).
Ensembl code	Gene symbol	Log2 FC	P-value	Mutation specific	Upregulated/Downregulated
ENSG00000158321	AUTS2	7.4316	3.40058e-06	YES	Upregulated
ENSG00000113430	IRX4	6.29456	1.39583e-05	NO	Upregulated
ENSG00000111885	MAN1A1	5.77887	2.6422e-05	NO	Upregulated
ENSG00000237515	SHISA9	5.3515	3.49562e-05	NO	Upregulated
ENSG00000125378	BMP4	5.32338	3.49562e-05	NO	Upregulated
ENSG00000146122	DAAM2	5.20946	0.000238098	NO	Upregulated
ENSG00000101974	ATP11C	5.10097	0.000101744	NO	Upregulated
ENSG00000147003	CLTRN	4.52433	8.53044e-07	NO	Upregulated
ENSG00000170558	CDH2	4.465	0.000983235	NO	Upregulated
ENSG00000183347	GBP6	4.45409	2.2692e-05	NO	Upregulated
ENSG00000277632	CCL3	4.32295	0.0031265	YES	Upregulated
ENSG00000125384	PTGER2	4.02971	4.37578e-05	NO	Upregulated
ENSG00000168785	TSPAN5	4.02654	2.43293e-06	NO	Upregulated
ENSG00000137273	FOXF2	3.94324	0.00058514	YES	Upregulated
ENSG00000197506	SLC28A3	3.7652	4.18491e-05	NO	Upregulated
ENSG00000182389	CACNB4	3.66728	3.40058e-06	NO	Upregulated
ENSG00000135905	DOCK10	3.66606	0.00156189	NO	Upregulated
ENSG00000165949	IFI27	3.65517	8.09206e-05	YES	Upregulated
ENSG00000149948	HMGA2	3.65364	0.00115351	YES	Upregulated
ENSG00000144749	LRIG1	3.61703	3.03989e-06	NO	Upregulated
ENSG00000248370	NA	3.57069	0.0043248	NO	Upregulated
ENSG00000221955	SLC12A8	3.56404	2.43293e-06	NO	Upregulated
ENSG00000110324	IL10RA	3.4884	0.00164548	NO	Upregulated
ENSG00000099998	GGT5	3.37497	0.000502852	NO	Upregulated
ENSG00000203722	RAET1G	3.36807	0.000249936	NO	Upregulated
ENSG00000261115	TMEM178B	3.36094	2.64965e-07	NO	Upregulated
ENSG00000283178	NA	3.34751	1.04208e-05	NO	Upregulated
ENSG00000151229	SLC2A13	3.34597	7.55761e-05	NO	Upregulated
ENSG00000147100	SLC16A2	3.29479	2.46884e-05	NO	Upregulated
ENSG00000119946	CNNM1	3.23001	1.95805e-06	NO	Upregulated
ENSG00000121797	CCRL2	3.11615	0.0121646	NO	Upregulated
ENSG00000172260	NEGR1	3.07617	0.011889	NO	Upregulated
ENSG00000125798	FOXA2	3.06203	0.00188494	NO	Upregulated
ENSG00000135549	PKIB	3.05055	3.27632e-06	NO	Upregulated
ENSG00000152377	SPOCK1	3.01166	0.0015176	NO	Upregulated
ENSG00000152137	HSPB8	3.00776	0.00193344	NO	Upregulated
ENSG00000197106	SLC6A17	2.99734	6.06271e-05	NO	Upregulated
ENSG00000164651	SP8	2.96404	0.0254983	NO	Upregulated
ENSG00000198768	APCDD1L	2.95573	0.00960851	NO	Upregulated
ENSG00000155629	PIK3AP1	2.88841	1.77157e-05	NO	Upregulated
ENSG00000087258	GNAO1	2.86786	0.00164548	NO	Upregulated
ENSG00000138135	CH25H	2.82851	0.00700588	NO	Upregulated
ENSG00000109743	BST1	2.7903	1.78036e-06	NO	Upregulated
ENSG00000106689	LHX2	2.77771	0.000442441	YES	Upregulated
ENSG00000153071	DAB2	2.74724	0.00220241	NO	Upregulated
ENSG00000155093	PTPRN2	2.74365	0.00164548	NO	Upregulated
ENSG00000132688	NES	2.72171	0.00812204	NO	Upregulated
ENSG00000110811	P3H3	2.71225	0.000937968	YES	Upregulated
ENSG00000230795	NA	2.70731	0.000197425	NO	Upregulated
ENSG00000137449	CPEB2	2.68454	0.00891451	NO	Upregulated
ENSG00000170927	PKHD1	2.66147	3.59803e-05	NO	Upregulated
ENSG00000099994	SUSD2	2.63761	1.04337e-06	NO	Upregulated
ENSG00000187772	LIN28B	2.62756	0.00205488	NO	Upregulated
ENSG00000189001	SBSN	2.58119	0.0323036	NO	Upregulated
ENSG00000119698	PPP4R4	2.57979	2.77705e-05	NO	Upregulated
ENSG00000221866	PLXNA4	2.57432	0.00564895	YES	Upregulated
ENSG00000198838	RYR3	2.5683	0.0103677	NO	Upregulated
ENSG00000226145	NA	2.5525	0.00202045	NO	Upregulated
ENSG00000165259	HDX	2.54999	2.39475e-06	NO	Upregulated
ENSG00000243742	RPLP0P2	2.53559	0.000984385	NO	Upregulated
ENSG00000164520	RAET1E	2.51048	0.000550327	NO	Upregulated
ENSG00000272512	NA	2.49142	0.00164548	NO	Upregulated
ENSG00000128656	CHN1	2.48808	0.000228732	NO	Upregulated
ENSG00000144230	GPR17	2.45205	1.38832e-06	NO	Upregulated
ENSG00000119547	ONECUT2	2.44788	0.000152719	NO	Upregulated
ENSG00000011590	ZBTB32	2.42174	0.0307362	NO	Upregulated
ENSG00000008311	AASS	2.37098	0.000965465	NO	Upregulated
ENSG00000164687	FABP5	2.34366	0.000902622	NO	Upregulated
ENSG00000170500	LONRF2	2.33863	0.00482607	YES	Upregulated
ENSG00000183049	CAMK1D	2.31379	0.00286901	YES	Upregulated
ENSG00000169994	MYO7B	2.30329	5.31567e-05	YES	Upregulated
ENSG00000213626	LBH	2.28455	0.0078527	NO	Upregulated
ENSG00000164742	ADCY1	2.26657	0.00500883	NO	Upregulated
ENSG00000188984	AADACL3	2.26418	0.0446108	YES	Upregulated
ENSG00000143867	OSR1	2.23998	0.0257086	NO	Upregulated
ENSG00000106070	GRB10	2.21115	7.88847e-05	NO	Upregulated
ENSG00000137965	IFI44	2.19918	1.95805e-06	NO	Upregulated
ENSG00000155265	GOLGA7B	2.18075	0.000363559	NO	Upregulated
ENSG00000134326	CMPK2	2.16928	0.0033799	NO	Upregulated
ENSG00000239605	STPG4	2.16013	0.00678356	YES	Upregulated
ENSG00000116729	WLS	2.15187	2.64965e-07	NO	Upregulated
ENSG00000144227	NXPH2	2.12506	0.00770074	NO	Upregulated
ENSG00000170745	KCNS3	2.08974	0.0152809	YES	Upregulated
ENSG00000073756	PTGS2	2.08498	0.00482607	NO	Upregulated
ENSG00000166831	RBPMS2	2.06221	0.038558	YES	Upregulated
ENSG00000135114	OASL	2.05768	0.00020677	NO	Upregulated
ENSG00000026652	AGPAT4	2.04252	0.00431613	YES	Upregulated
ENSG00000230091	NA	2.01905	0.000682269	NO	Upregulated
ENSG00000186854	TRABD2A	1.99719	3.03989e-06	NO	Upregulated
ENSG00000100167	SEPTIN3	1.98682	0.00249905	NO	Upregulated
ENSG00000174099	MSRB3	1.98626	0.00167764	NO	Upregulated
ENSG00000125895	TMEM74B	1.97709	0.0133789	NO	Upregulated
ENSG00000070808	CAMK2A	1.97003	0.0325363	YES	Upregulated
ENSG00000076356	PLXNA2	1.96851	3.72226e-06	NO	Upregulated
ENSG00000113749	HRH2	1.95089	3.23456e-06	NO	Upregulated
ENSG00000185442	FAM174B	1.93725	0.000689258	NO	Upregulated
ENSG00000109861	CTSC	1.93306	3.89151e-07	NO	Upregulated
ENSG00000260230	FRRS1L	1.90566	0.021882	NO	Upregulated
ENSG00000104267	CA2	1.89893	8.38646e-05	NO	Upregulated
ENSG00000116661	FBXO2	1.89754	1.78036e-06	NO	Upregulated
ENSG00000198934	MAGEE1	1.88661	0.0247311	NO	Upregulated
ENSG00000104951	IL4I1	1.87431	0.0188305	YES	Upregulated
ENSG00000138316	ADAMTS14	1.85436	0.0276982	YES	Upregulated
ENSG00000111335	OAS2	1.85404	0.00278712	NO	Upregulated
ENSG00000116701	NCF2	1.85308	0.000255829	NO	Upregulated
ENSG00000169418	NPR1	1.84668	0.00291065	YES	Upregulated
ENSG00000134627	PIWIL4	1.8381	0.00107909	NO	Upregulated
ENSG00000198796	ALPK2	1.83379	0.0363367	NO	Upregulated
ENSG00000268510	NA	1.8322	0.0366541	NO	Upregulated
ENSG00000133401	PDZD2	1.82189	1.61414e-05	NO	Upregulated
ENSG00000165895	ARHGAP42	1.80912	0.000462431	NO	Upregulated
ENSG00000162407	PLPP3	1.80463	0.00170899	NO	Upregulated
ENSG00000100385	IL2RB	1.80246	0.000101744	NO	Upregulated
ENSG00000113494	PRLR	1.79109	0.0190369	NO	Upregulated
ENSG00000130487	KLHDC7B	1.78305	0.0250021	NO	Upregulated
ENSG00000153162	BMP6	1.76975	0.000124269	NO	Upregulated
ENSG00000136286	MYO1G	1.76669	0.0110094	NO	Upregulated
ENSG00000131459	GFPT2	1.76549	0.00295777	NO	Upregulated
ENSG00000172183	ISG20	1.7568	9.89521e-06	NO	Upregulated
ENSG00000095752	IL11	1.74907	0.0010242	NO	Upregulated
ENSG00000204291	COL15A1	1.73578	0.00183825	NO	Upregulated
ENSG00000115363	EVA1A	1.72455	0.00295556	NO	Upregulated
ENSG00000160781	PAQR6	1.71972	0.0191145	NO	Upregulated
ENSG00000204622	HLA-J	1.71554	0.0498325	YES	Upregulated
ENSG00000128594	LRRC4	1.70881	0.0228053	NO	Upregulated
ENSG00000101115	SALL4	1.70799	0.0031265	YES	Upregulated
ENSG00000006042	TMEM98	1.70749	0.000185053	NO	Upregulated
ENSG00000189129	PLAC9	1.70012	0.00217176	NO	Upregulated
ENSG00000106123	EPHB6	1.69708	2.26971e-05	NO	Upregulated
ENSG00000162654	GBP4	1.69586	0.000718161	YES	Upregulated
ENSG00000138028	CGREF1	1.69002	2.9186e-05	NO	Upregulated
ENSG00000120949	TNFRSF8	1.68209	0.00304561	NO	Upregulated
ENSG00000168685	IL7R	1.67708	0.00403027	NO	Upregulated
ENSG00000180694	TMEM64	1.67093	0.00183825	NO	Upregulated
ENSG00000164692	COL1A2	1.65795	0.0120816	NO	Upregulated
ENSG00000067840	PDZD4	1.65229	0.00516114	NO	Upregulated
ENSG00000048342	CC2D2A	1.65017	0.000258495	NO	Upregulated
ENSG00000102057	KCND1	1.6474	0.00149565	YES	Upregulated
ENSG00000171403	KRT9	1.64615	0.0124231	YES	Upregulated
ENSG00000271503	CCL5	1.63931	0.00164548	NO	Upregulated
ENSG00000092068	SLC7A8	1.63888	2.88218e-05	NO	Upregulated
ENSG00000110328	GALNT18	1.6357	0.0136672	YES	Upregulated
ENSG00000056736	IL17RB	1.63348	0.00156215	YES	Upregulated
ENSG00000197110	IFNL3	1.62896	0.0301192	NO	Upregulated
ENSG00000229544	NKX1-2	1.62758	0.004067	YES	Upregulated
ENSG00000127955	GNAI1	1.6273	0.00867964	NO	Upregulated
ENSG00000071282	LMCD1	1.62541	0.00308112	NO	Upregulated
ENSG00000123892	RAB38	1.61273	3.24513e-06	NO	Upregulated
ENSG00000079156	OSBPL6	1.60965	0.00308938	NO	Upregulated
ENSG00000165521	EML5	1.60938	0.0207951	NO	Upregulated
ENSG00000151692	RNF144A	1.60919	0.00132283	NO	Upregulated
ENSG00000226979	LTA	1.59316	0.00587513	YES	Upregulated
ENSG00000034053	APBA2	1.5774	0.00166369	YES	Upregulated
ENSG00000215417	MIR17HG	1.57306	0.00837149	YES	Upregulated
ENSG00000124102	PI3	1.57289	0.0458618	NO	Upregulated
ENSG00000154917	RAB6B	1.56553	0.00176573	NO	Upregulated
ENSG00000229677	NA	1.56363	0.0383576	NO	Upregulated
ENSG00000218336	TENM3	1.56285	0.00800311	YES	Upregulated
ENSG00000279133	NA	1.55861	0.00810393	YES	Upregulated
ENSG00000160471	COX6B2	1.55738	0.0443951	NO	Upregulated
ENSG00000205420	KRT6A	1.54921	0.037179	YES	Upregulated
ENSG00000145506	NKD2	1.5479	0.0487053	NO	Upregulated
ENSG00000225932	CTAGE4	1.54721	0.000135823	NO	Upregulated
ENSG00000153012	LGI2	1.54059	0.0059513	YES	Upregulated
ENSG00000128422	KRT17	1.53385	0.00102711	NO	Upregulated
ENSG00000072195	SPEG	1.52671	5.02513e-05	NO	Upregulated
ENSG00000158089	GALNT14	1.52125	0.00353242	NO	Upregulated
ENSG00000171522	PTGER4	1.52109	0.0159369	NO	Upregulated
ENSG00000166592	RRAD	1.5135	0.0287822	YES	Upregulated
ENSG00000166165	CKB	1.51238	2.9186e-05	NO	Upregulated
ENSG00000198910	L1CAM	1.5038	0.000371688	NO	Upregulated
ENSG00000183486	MX2	1.49594	0.0271276	YES	Upregulated
ENSG00000136999	CCN3	1.49408	0.0322444	NO	Upregulated
ENSG00000142173	COL6A2	1.48581	0.022492	NO	Upregulated
ENSG00000177459	ERICH5	1.47046	3.72226e-06	NO	Upregulated
ENSG00000138944	SHISAL1	1.46801	0.000933214	NO	Upregulated
ENSG00000128917	DLL4	1.46769	0.0221604	NO	Upregulated
ENSG00000167779	IGFBP6	1.46217	0.000233599	NO	Upregulated
ENSG00000019169	MARCO	1.46067	0.000371267	NO	Upregulated
ENSG00000187608	ISG15	1.45971	3.07895e-05	NO	Upregulated
ENSG00000230615	NA	1.45947	0.0462137	YES	Upregulated
ENSG00000198720	ANKRD13B	1.45843	0.00164548	YES	Upregulated
ENSG00000131018	SYNE1	1.45583	0.00314313	NO	Upregulated
ENSG00000213199	ASIC3	1.45557	0.0311826	YES	Upregulated
ENSG00000168993	CPLX1	1.44603	0.0104154	YES	Upregulated
ENSG00000100302	RASD2	1.44542	0.00782607	YES	Upregulated
ENSG00000163993	S100P	1.44464	0.0443951	NO	Upregulated
ENSG00000066735	KIF26A	1.43688	0.000718161	NO	Upregulated
ENSG00000170412	GPRC5C	1.43317	2.10299e-05	NO	Upregulated
ENSG00000158786	PLA2G2F	1.42413	0.00873584	NO	Upregulated
ENSG00000145730	PAM	1.42128	7.19375e-07	NO	Upregulated
ENSG00000204792	LINC01291	1.41884	0.026024	YES	Upregulated
ENSG00000101307	SIRPB1	1.41609	0.00570754	NO	Upregulated
ENSG00000172382	PRSS27	1.40821	0.0320441	NO	Upregulated
ENSG00000229647	MYOSLID	1.40189	0.000157689	NO	Upregulated
ENSG00000285888	NA	1.38828	0.00863281	YES	Upregulated
ENSG00000179331	RAB39A	1.37398	0.0338708	YES	Upregulated
ENSG00000135439	AGAP2	1.36181	0.0182741	YES	Upregulated
ENSG00000160117	ANKLE1	1.34367	0.00363376	YES	Upregulated
ENSG00000146700	SSC4D	1.33179	0.000168324	NO	Upregulated
ENSG00000105088	OLFM2	1.32774	0.0219603	YES	Upregulated
ENSG00000165507	DEPP1	1.3193	0.0206055	YES	Upregulated
ENSG00000170356	OR2A20P	1.31403	0.00476845	NO	Upregulated
ENSG00000178401	DNAJC22	1.3077	0.0179149	NO	Upregulated
ENSG00000162551	ALPL	1.30364	0.0367813	YES	Upregulated
ENSG00000278872	NA	1.2977	0.00429929	NO	Upregulated
ENSG00000197142	ACSL5	1.2971	0.00220241	NO	Upregulated
ENSG00000003137	CYP26B1	1.29574	0.000437272	NO	Upregulated
ENSG00000143320	CRABP2	1.28292	0.000682269	NO	Upregulated
ENSG00000162757	C1orf74	1.27367	0.000217109	NO	Upregulated
ENSG00000144893	MED12L	1.26926	0.00483439	NO	Upregulated
ENSG00000162599	NFIA	1.26402	0.0167755	NO	Upregulated
ENSG00000164114	MAP9	1.26393	0.000159402	NO	Upregulated
ENSG00000159337	PLA2G4D	1.26326	0.0234227	NO	Upregulated
ENSG00000196739	COL27A1	1.25257	0.0189132	YES	Upregulated
ENSG00000214376	VSTM5	1.24961	0.0139626	NO	Upregulated
ENSG00000175130	MARCKSL1	1.24775	1.95805e-06	NO	Upregulated
ENSG00000196220	SRGAP3	1.24744	0.0237629	NO	Upregulated
ENSG00000092758	COL9A3	1.24535	0.000718161	NO	Upregulated
ENSG00000074181	NOTCH3	1.24475	0.00047692	NO	Upregulated
ENSG00000069812	HES2	1.24445	9.43074e-05	NO	Upregulated
ENSG00000049323	LTBP1	1.24378	0.00198068	NO	Upregulated
ENSG00000105143	SLC1A6	1.23916	0.0283182	YES	Upregulated
ENSG00000085662	AKR1B1	1.23531	3.20061e-05	NO	Upregulated
ENSG00000101098	RIMS4	1.2317	0.0430624	NO	Upregulated
ENSG00000180914	OXTR	1.22731	7.79603e-05	NO	Upregulated
ENSG00000150630	VEGFC	1.21809	0.0108851	YES	Upregulated
ENSG00000164626	KCNK5	1.2154	0.0204423	NO	Upregulated
ENSG00000101197	BIRC7	1.21305	0.0335328	YES	Upregulated
ENSG00000152192	POU4F1	1.2108	0.00947193	NO	Upregulated
ENSG00000123095	BHLHE41	1.19758	0.0307379	NO	Upregulated
ENSG00000198680	TUSC1	1.19646	0.000422274	NO	Upregulated
ENSG00000105929	ATP6V0A4	1.19624	0.00741945	NO	Upregulated
ENSG00000039560	RAI14	1.1948	0.00535596	NO	Upregulated
ENSG00000213694	S1PR3	1.19307	0.0368957	YES	Upregulated
ENSG00000185745	IFIT1	1.1927	2.23207e-06	NO	Upregulated
ENSG00000186907	RTN4RL2	1.18594	0.0199424	YES	Upregulated
ENSG00000196696	PDXDC2P-NPIPB14P	1.1815	0.0231111	YES	Upregulated
ENSG00000161638	ITGA5	1.18079	6.0623e-06	NO	Upregulated
ENSG00000132321	IQCA1	1.17426	0.00423556	NO	Upregulated
ENSG00000197872	FAM49A	1.17064	0.000334533	NO	Upregulated
ENSG00000110492	MDK	1.16941	0.0287026	YES	Upregulated
ENSG00000144730	IL17RD	1.1634	0.0130912	YES	Upregulated
ENSG00000162433	AK4	1.16278	0.00300225	NO	Upregulated
ENSG00000100234	TIMP3	1.16251	0.0443951	NO	Upregulated
ENSG00000026508	CD44	1.1616	0.00515744	YES	Upregulated
ENSG00000010361	FUZ	1.16097	0.00580122	NO	Upregulated
ENSG00000153294	ADGRF4	1.15996	0.000444259	NO	Upregulated
ENSG00000179111	HES7	1.159	0.0136723	NO	Upregulated
ENSG00000011347	SYT7	1.15895	0.000207591	NO	Upregulated
ENSG00000204128	C2orf72	1.1499	0.019551	NO	Upregulated
ENSG00000155660	PDIA4	1.14706	0.0207951	YES	Upregulated
ENSG00000183876	ARSI	1.14597	0.005116	NO	Upregulated
ENSG00000168243	GNG4	1.14528	0.000748295	NO	Upregulated
ENSG00000122694	GLIPR2	1.13819	0.0489609	YES	Upregulated
ENSG00000197565	COL4A6	1.1351	0.0112267	NO	Upregulated
ENSG00000265107	GJA5	1.13374	1.77036e-05	NO	Upregulated
ENSG00000167549	CORO6	1.12844	0.01023	NO	Upregulated
ENSG00000173706	HEG1	1.11394	0.00370582	NO	Upregulated
ENSG00000065320	NTN1	1.10613	0.00912461	NO	Upregulated
ENSG00000138646	HERC5	1.10374	0.00070204	NO	Upregulated
ENSG00000135097	MSI1	1.1014	3.59803e-05	YES	Upregulated
ENSG00000154240	CEP112	1.0983	0.0298498	NO	Upregulated
ENSG00000185386	MAPK11	1.0955	0.00712405	YES	Upregulated
ENSG00000136490	LIMD2	1.08689	0.000748295	YES	Upregulated
ENSG00000135205	CCDC146	1.08683	0.0288012	YES	Upregulated
ENSG00000166974	MAPRE2	1.08004	0.00132283	NO	Upregulated
ENSG00000110944	IL23A	1.07979	0.000800224	NO	Upregulated
ENSG00000186847	KRT14	1.07332	0.0436522	NO	Upregulated
ENSG00000175505	CLCF1	1.06862	0.000403486	NO	Upregulated
ENSG00000127399	LRRC61	1.05613	0.000766169	NO	Upregulated
ENSG00000181649	PHLDA2	1.05362	0.0150303	YES	Upregulated
ENSG00000107201	DDX58	1.04908	1.00243e-05	NO	Upregulated
ENSG00000152229	PSTPIP2	1.04844	0.0386	NO	Upregulated
ENSG00000090530	P3H2	1.04222	0.00331634	NO	Upregulated
ENSG00000058668	ATP2B4	1.04145	0.000233599	NO	Upregulated
ENSG00000196371	FUT4	1.04106	1.77036e-05	NO	Upregulated
ENSG00000167693	NXN	1.04047	0.00327298	NO	Upregulated
ENSG00000163803	PLB1	1.03581	0.0063971	NO	Upregulated
ENSG00000215113	CXorf49B	1.03563	0.00815443	YES	Upregulated
ENSG00000232810	TNF	1.03273	0.000638438	NO	Upregulated
ENSG00000243896	OR2A7	1.03077	0.00714569	NO	Upregulated
ENSG00000006118	TMEM132A	1.02585	6.08373e-05	NO	Upregulated
ENSG00000129451	KLK10	1.02156	0.000444259	NO	Upregulated
ENSG00000132164	SLC6A11	1.02028	0.000694183	NO	Upregulated
ENSG00000166025	AMOTL1	1.02021	0.000145372	NO	Upregulated
ENSG00000178695	KCTD12	1.01715	3.93743e-05	NO	Upregulated
ENSG00000116396	KCNC4	1.01639	0.00132283	NO	Upregulated
ENSG00000072163	LIMS2	1.00994	0.0130538	YES	Upregulated
ENSG00000011422	PLAUR	1.00911	0.000159402	NO	Upregulated
ENSG00000186862	PDZD7	1.00742	0.0469865	YES	Upregulated
ENSG00000224940	PRRT4	1.00514	0.00307472	NO	Upregulated
ENSG00000170214	ADRA1B	1.00506	0.00527122	NO	Upregulated
ENSG00000114646	CSPG5	1.00346	0.00125826	NO	Upregulated
ENSG00000115267	IFIH1	0.996528	3.72226e-06	NO	Upregulated
ENSG00000134070	IRAK2	0.995907	0.0171379	NO	Upregulated
ENSG00000140403	DNAJA4	0.993179	0.00810393	NO	Upregulated
ENSG00000130675	MNX1	0.990653	0.00149294	NO	Upregulated
ENSG00000159348	CYB5R1	0.990208	0.000142531	NO	Upregulated
ENSG00000136867	SLC31A2	0.988344	0.000145283	NO	Upregulated
ENSG00000091073	DTX2	0.986926	2.91305e-05	NO	Upregulated
ENSG00000213949	ITGA1	0.984826	0.0104154	NO	Upregulated
ENSG00000146094	DOK3	0.983218	0.0337475	YES	Upregulated
ENSG00000232133	NA	0.976473	0.0226995	YES	Upregulated
ENSG00000168453	HR	0.973	0.0137509	YES	Upregulated
ENSG00000117595	IRF6	0.97193	4.65639e-06	NO	Upregulated
ENSG00000164400	CSF2	0.970991	0.0318175	YES	Upregulated
ENSG00000137460	FHDC1	0.969387	0.0231801	NO	Upregulated
ENSG00000077264	PAK3	0.962987	0.00848254	NO	Upregulated
ENSG00000181982	CCDC149	0.962121	0.0340453	YES	Upregulated
ENSG00000119771	KLHL29	0.958339	0.000417843	NO	Upregulated
ENSG00000167619	TMEM145	0.958231	0.0417282	YES	Upregulated
ENSG00000118402	ELOVL4	0.955229	0.0423866	NO	Upregulated
ENSG00000260231	KDM7A-DT	0.952267	0.0439835	NO	Upregulated
ENSG00000147650	LRP12	0.94309	0.00822119	NO	Upregulated
ENSG00000104059	FAM189A1	0.93968	0.0113159	NO	Upregulated
ENSG00000110218	PANX1	0.93928	0.00368029	NO	Upregulated
ENSG00000132915	PDE6A	0.936411	0.0411198	YES	Upregulated
ENSG00000016391	CHDH	0.935571	0.0140445	NO	Upregulated
ENSG00000142669	SH3BGRL3	0.931374	0.000930097	NO	Upregulated
ENSG00000250519	NA	0.928807	0.0383576	YES	Upregulated
ENSG00000157613	CREB3L1	0.928197	0.00210528	NO	Upregulated
ENSG00000028277	POU2F2	0.928018	0.0140445	NO	Upregulated
ENSG00000158292	GPR153	0.92452	0.00220241	NO	Upregulated
ENSG00000173894	CBX2	0.922142	0.026024	NO	Upregulated
ENSG00000181751	C5orf30	0.919092	0.000433668	NO	Upregulated
ENSG00000152503	TRIM36	0.918444	0.0235798	YES	Upregulated
ENSG00000170085	SIMC1	0.916111	7.08413e-05	NO	Upregulated
ENSG00000106366	SERPINE1	0.909027	0.0285599	YES	Upregulated
ENSG00000132334	PTPRE	0.908675	0.000122535	NO	Upregulated
ENSG00000101017	CD40	0.904884	2.46884e-05	NO	Upregulated
ENSG00000123989	CHPF	0.904104	3.75367e-05	NO	Upregulated
ENSG00000119922	IFIT2	0.902311	0.0106422	NO	Upregulated
ENSG00000130881	LRP3	0.897668	0.00392143	NO	Upregulated
ENSG00000196782	MAML3	0.895193	0.0135611	NO	Upregulated
ENSG00000243449	C4orf48	0.890585	0.0485813	YES	Upregulated
ENSG00000178882	RFLNA	0.885756	0.00337353	NO	Upregulated
ENSG00000180773	SLC36A4	0.885525	0.000426855	NO	Upregulated
ENSG00000173221	GLRX	0.885219	0.0140445	YES	Upregulated
ENSG00000161091	MFSD12	0.884751	0.000114	NO	Upregulated
ENSG00000100473	COCH	0.87621	0.000981204	NO	Upregulated
ENSG00000161544	CYGB	0.875628	0.0204527	NO	Upregulated
ENSG00000113448	PDE4D	0.875531	0.0279049	YES	Upregulated
ENSG00000142634	EFHD2	0.875513	0.000571367	NO	Upregulated
ENSG00000106477	CEP41	0.870434	0.00129522	NO	Upregulated
ENSG00000133460	SLC2A11	0.863927	0.00387696	NO	Upregulated
ENSG00000138821	SLC39A8	0.859832	0.0053546	NO	Upregulated
ENSG00000085552	IGSF9	0.859674	0.0209957	NO	Upregulated
ENSG00000120708	TGFBI	0.859093	0.000379148	NO	Upregulated
ENSG00000007264	MATK	0.858613	0.0114318	NO	Upregulated
ENSG00000135750	KCNK1	0.85668	0.00132283	NO	Upregulated
ENSG00000145284	SCD5	0.855837	0.000996839	NO	Upregulated
ENSG00000157827	FMNL2	0.855062	0.0108414	NO	Upregulated
ENSG00000166012	TAF1D	0.854053	2.93714e-05	NO	Upregulated
ENSG00000214106	PAXIP1-AS2	0.851475	0.022492	YES	Upregulated
ENSG00000170006	TMEM154	0.849654	0.000886037	NO	Upregulated
ENSG00000149218	ENDOD1	0.848439	0.00516114	NO	Upregulated
ENSG00000105329	TGFB1	0.845812	0.000173307	YES	Upregulated
ENSG00000164885	CDK5	0.84539	0.000233599	NO	Upregulated
ENSG00000164466	SFXN1	0.83783	0.00295777	YES	Upregulated
ENSG00000111012	CYP27B1	0.836928	0.0434541	YES	Upregulated
ENSG00000042429	MED17	0.836704	0.000699429	NO	Upregulated
ENSG00000119917	IFIT3	0.832997	0.00516179	NO	Upregulated
ENSG00000128591	FLNC	0.83298	0.0231111	YES	Upregulated
ENSG00000147804	SLC39A4	0.830972	0.00480471	NO	Upregulated
ENSG00000138623	SEMA7A	0.830631	0.00482607	NO	Upregulated
ENSG00000196876	SCN8A	0.829745	0.0101937	NO	Upregulated
ENSG00000184584	TMEM173	0.826653	0.00424374	NO	Upregulated
ENSG00000146858	ZC3HAV1L	0.822328	0.00947193	NO	Upregulated
ENSG00000128203	ASPHD2	0.822058	0.000689258	NO	Upregulated
ENSG00000147862	NFIB	0.821668	0.00812204	NO	Upregulated
ENSG00000062038	CDH3	0.821573	1.4958e-05	NO	Upregulated
ENSG00000095637	SORBS1	0.821067	0.0479431	NO	Upregulated
ENSG00000116584	ARHGEF2	0.821058	0.0248665	YES	Upregulated
ENSG00000170955	CAVIN3	0.820126	0.0179766	NO	Upregulated
ENSG00000168528	SERINC2	0.81725	0.000868406	NO	Upregulated
ENSG00000135842	NIBAN1	0.816255	0.0434541	NO	Upregulated
ENSG00000197249	SERPINA1	0.81435	0.0405335	YES	Upregulated
ENSG00000020633	RUNX3	0.811096	0.0225394	YES	Upregulated
ENSG00000182782	HCAR2	0.810119	0.0100454	NO	Upregulated
ENSG00000163739	CXCL1	0.802985	0.0298498	NO	Upregulated
ENSG00000103381	CPPED1	0.799746	0.0138469	NO	Upregulated
ENSG00000100342	APOL1	0.797537	0.00839847	NO	Upregulated
ENSG00000154133	ROBO4	0.795258	0.00836825	YES	Upregulated
ENSG00000033050	ABCF2	0.793933	0.00667154	YES	Upregulated
ENSG00000197461	PDGFA	0.793735	0.0478635	YES	Upregulated
ENSG00000105928	GSDME	0.788712	2.41453e-05	NO	Upregulated
ENSG00000159840	ZYX	0.78111	0.00785732	NO	Upregulated
ENSG00000105939	ZC3HAV1	0.780478	0.00220241	NO	Upregulated
ENSG00000072133	RPS6KA6	0.778948	0.0032259	NO	Upregulated
ENSG00000184557	SOCS3	0.778491	0.00113396	NO	Upregulated
ENSG00000101384	JAG1	0.777513	0.028159	NO	Upregulated
ENSG00000198915	RASGEF1A	0.776677	0.0116849	NO	Upregulated
ENSG00000050327	ARHGEF5	0.776583	0.000225857	NO	Upregulated
ENSG00000150867	PIP4K2A	0.77506	0.0225808	NO	Upregulated
ENSG00000129038	LOXL1	0.773888	0.0134637	YES	Upregulated
ENSG00000102886	GDPD3	0.766982	0.0115321	NO	Upregulated
ENSG00000121753	ADGRB2	0.765649	0.00413096	NO	Upregulated
ENSG00000133612	AGAP3	0.76518	8.07111e-06	NO	Upregulated
ENSG00000011201	ANOS1	0.762213	0.0285681	NO	Upregulated
ENSG00000136944	LMX1B	0.755061	0.0247209	NO	Upregulated
ENSG00000141682	PMAIP1	0.753931	0.0353119	YES	Upregulated
ENSG00000181220	ZNF746	0.75299	0.000937798	NO	Upregulated
ENSG00000020922	MRE11	0.751312	8.85075e-05	NO	Upregulated
ENSG00000107281	NPDC1	0.750165	0.0143716	NO	Upregulated
ENSG00000013374	NUB1	0.749109	0.000379148	NO	Upregulated
ENSG00000213214	ARHGEF35	0.747283	5.67677e-05	NO	Upregulated
ENSG00000255893	NA	0.746619	0.0455141	YES	Upregulated
ENSG00000197448	GSTK1	0.744443	0.00466162	NO	Upregulated
ENSG00000100290	BIK	0.743931	0.0375379	YES	Upregulated
ENSG00000175318	GRAMD2A	0.743735	0.0100959	NO	Upregulated
ENSG00000090263	MRPS33	0.743499	0.00027037	NO	Upregulated
ENSG00000120256	LRP11	0.742202	0.0325368	NO	Upregulated
ENSG00000121578	B4GALT4	0.738846	0.000126881	NO	Upregulated
ENSG00000178773	CPNE7	0.7388	0.0462789	YES	Upregulated
ENSG00000168876	ANKRD49	0.735104	0.00339759	NO	Upregulated
ENSG00000116096	SPR	0.734396	0.016311	YES	Upregulated
ENSG00000059378	PARP12	0.731362	2.57646e-05	NO	Upregulated
ENSG00000157741	UBN2	0.728867	0.0178567	YES	Upregulated
ENSG00000079385	CEACAM1	0.728842	0.0231111	NO	Upregulated
ENSG00000198053	SIRPA	0.728785	0.000137381	NO	Upregulated
ENSG00000281406	NA	0.728482	0.0023624	NO	Upregulated
ENSG00000007968	E2F2	0.727184	0.00400255	NO	Upregulated
ENSG00000186312	CA5BP1	0.725812	0.0139012	YES	Upregulated
ENSG00000181104	F2R	0.724743	0.0322444	NO	Upregulated
ENSG00000105993	DNAJB6	0.724643	0.000937968	NO	Upregulated
ENSG00000131188	PRR7	0.724431	0.037045	YES	Upregulated
ENSG00000126878	AIF1L	0.723825	0.0133228	NO	Upregulated
ENSG00000189337	KAZN	0.721259	0.00511712	NO	Upregulated
ENSG00000188290	HES4	0.718513	0.0200354	YES	Upregulated
ENSG00000126778	SIX1	0.716078	0.0157254	NO	Upregulated
ENSG00000138685	FGF2	0.714632	0.0283471	NO	Upregulated
ENSG00000073849	ST6GAL1	0.711882	0.0300086	YES	Upregulated
ENSG00000133624	ZNF767P	0.711428	0.016311	YES	Upregulated
ENSG00000197943	PLCG2	0.708938	0.0012234	NO	Upregulated
ENSG00000113396	SLC27A6	0.706446	0.00176573	NO	Upregulated
ENSG00000173918	C1QTNF1	0.705733	0.00724494	YES	Upregulated
ENSG00000041982	TNC	0.704809	0.000937968	NO	Upregulated
ENSG00000119686	FLVCR2	0.703817	0.0384637	YES	Upregulated
ENSG00000197977	ELOVL2	0.701829	0.0324139	NO	Upregulated
ENSG00000186591	UBE2H	0.696497	0.00637102	NO	Upregulated
ENSG00000178150	ZNF114	0.695349	0.0165137	NO	Upregulated
ENSG00000113504	SLC12A7	0.69386	0.0391514	YES	Upregulated
ENSG00000250742	LINC02381	0.691048	0.0137509	YES	Upregulated
ENSG00000213625	LEPROT	0.690961	0.00129507	NO	Upregulated
ENSG00000170260	ZNF212	0.690486	0.000233599	NO	Upregulated
ENSG00000106554	CHCHD3	0.689213	0.000139367	NO	Upregulated
ENSG00000166037	CEP57	0.689192	0.00836654	NO	Upregulated
ENSG00000179361	ARID3B	0.686164	0.0187458	NO	Upregulated
ENSG00000006530	AGK	0.686124	0.000933214	NO	Upregulated
ENSG00000107130	NCS1	0.685169	0.0115212	NO	Upregulated
ENSG00000263465	SRSF8	0.684894	0.000145018	NO	Upregulated
ENSG00000127666	TICAM1	0.684546	8.03026e-05	NO	Upregulated
ENSG00000167306	MYO5B	0.682474	0.0179766	NO	Upregulated
ENSG00000114923	SLC4A3	0.681395	0.006329	YES	Upregulated
ENSG00000017260	ATP2C1	0.681166	0.00335774	NO	Upregulated
ENSG00000273604	EPOP	0.679508	0.000749065	NO	Upregulated
ENSG00000119522	DENND1A	0.678523	0.0023993	NO	Upregulated
ENSG00000116678	LEPR	0.676001	0.012827	YES	Upregulated
ENSG00000117569	PTBP2	0.673021	0.00144994	NO	Upregulated
ENSG00000169258	GPRIN1	0.669111	0.0144635	NO	Upregulated
ENSG00000102109	PCSK1N	0.668683	0.0264718	YES	Upregulated
ENSG00000204991	SPIRE2	0.667445	0.00516114	NO	Upregulated
ENSG00000106615	RHEB	0.665144	4.70929e-05	NO	Upregulated
ENSG00000178381	ZFAND2A	0.663694	0.0024622	YES	Upregulated
ENSG00000106799	TGFBR1	0.663672	0.0212717	NO	Upregulated
ENSG00000091732	ZC3HC1	0.661445	0.00287541	NO	Upregulated
ENSG00000197362	ZNF786	0.660569	0.00774025	YES	Upregulated
ENSG00000204959	NA	0.658219	0.00588796	NO	Upregulated
ENSG00000023445	BIRC3	0.658181	0.0169084	YES	Upregulated
ENSG00000137693	YAP1	0.65331	0.00247586	NO	Upregulated
ENSG00000197150	ABCB8	0.652788	0.000712293	NO	Upregulated
ENSG00000124762	CDKN1A	0.651185	0.0387189	NO	Upregulated
ENSG00000150316	CWC15	0.650505	0.000398051	NO	Upregulated
ENSG00000159200	RCAN1	0.6502	0.00991126	NO	Upregulated
ENSG00000164889	SLC4A2	0.64961	5.96733e-05	NO	Upregulated
ENSG00000133619	KRBA1	0.644383	0.00174616	NO	Upregulated
ENSG00000119862	LGALSL	0.643031	0.00762469	YES	Upregulated
ENSG00000137767	SQOR	0.641689	0.00483439	YES	Upregulated
ENSG00000204539	CDSN	0.641464	0.0109089	NO	Upregulated
ENSG00000146963	LUC7L2	0.640368	0.00113396	NO	Upregulated
ENSG00000169136	ATF5	0.638922	0.0243264	NO	Upregulated
ENSG00000162545	CAMK2N1	0.6368	0.00241496	NO	Upregulated
ENSG00000146955	RAB19	0.635352	0.0447694	YES	Upregulated
ENSG00000070371	CLTCL1	0.633202	0.0485813	YES	Upregulated
ENSG00000185418	TARSL2	0.632767	0.0337066	NO	Upregulated
ENSG00000205413	SAMD9	0.630989	0.0295366	NO	Upregulated
ENSG00000055130	CUL1	0.630257	0.00040373	NO	Upregulated
ENSG00000105173	CCNE1	0.627755	0.0446387	NO	Upregulated
ENSG00000152558	TMEM123	0.627574	0.00564895	NO	Upregulated
ENSG00000142910	TINAGL1	0.62757	0.0083971	NO	Upregulated
ENSG00000107957	SH3PXD2A	0.625167	0.00396978	NO	Upregulated
ENSG00000167604	NFKBID	0.623306	0.00472788	NO	Upregulated
ENSG00000110330	BIRC2	0.623236	0.00535516	NO	Upregulated
ENSG00000189280	GJB5	0.62322	0.00347472	NO	Upregulated
ENSG00000112033	PPARD	0.621703	0.000933649	NO	Upregulated
ENSG00000039068	CDH1	0.620945	0.000175554	NO	Upregulated
ENSG00000176171	BNIP3	0.620739	0.0195836	YES	Upregulated
ENSG00000009335	UBE3C	0.618878	0.0111013	NO	Upregulated
ENSG00000145623	OSMR	0.618123	0.002088	NO	Upregulated
ENSG00000165195	PIGA	0.618092	0.00608093	YES	Upregulated
ENSG00000130821	SLC6A8	0.615222	0.0434541	YES	Upregulated
ENSG00000166002	SMCO4	0.613853	0.0217266	NO	Upregulated
ENSG00000188060	RAB42	0.606436	0.00880104	YES	Upregulated
ENSG00000141526	SLC16A3	0.605924	0.00967515	YES	Upregulated
ENSG00000011638	TMEM159	0.605339	0.0102357	NO	Upregulated
ENSG00000012211	PRICKLE3	0.603137	0.0206656	YES	Upregulated
ENSG00000104998	IL27RA	0.602475	0.00232507	NO	Upregulated
ENSG00000131069	ACSS2	0.600004	0.00249723	NO	Upregulated
ENSG00000106028	SSBP1	0.599507	0.00859013	NO	Upregulated
ENSG00000171700	RGS19	0.596123	0.00194656	NO	Upregulated
ENSG00000250479	CHCHD10	0.595585	0.0120842	NO	Upregulated
ENSG00000198729	PPP1R14C	0.594948	0.0224428	NO	Upregulated
ENSG00000196209	SIRPB2	0.594877	0.017282	NO	Upregulated
ENSG00000023892	DEF6	0.594818	0.0170371	YES	Upregulated
ENSG00000160439	RDH13	0.594422	0.041379	YES	Upregulated
ENSG00000109586	GALNT7	0.592779	0.00426977	NO	Upregulated
ENSG00000122783	CYREN	0.591345	0.000556289	NO	Upregulated
ENSG00000171130	ATP6V0E2	0.591157	0.00106149	NO	Upregulated
ENSG00000133606	MKRN1	0.590227	0.00166793	NO	Upregulated
ENSG00000133597	ADCK2	0.587413	0.0033799	NO	Upregulated
ENSG00000213859	KCTD11	0.586932	0.016488	YES	Upregulated
ENSG00000090266	NDUFB2	0.585973	0.00176143	NO	Upregulated
ENSG00000145901	TNIP1	0.582226	0.0131898	YES	Upregulated
ENSG00000106144	CASP2	0.581462	0.00174616	NO	Upregulated
ENSG00000183111	ARHGEF37	0.581314	0.0126929	NO	Upregulated
ENSG00000197119	SLC25A29	0.578247	0.0155487	YES	Upregulated
ENSG00000070540	WIPI1	0.575787	0.0301163	YES	Upregulated
ENSG00000132481	TRIM47	0.574287	0.00308112	YES	Upregulated
ENSG00000162650	ATXN7L2	0.571151	0.0437425	YES	Upregulated
ENSG00000116514	RNF19B	0.569108	0.00502602	NO	Upregulated
ENSG00000196584	XRCC2	0.569068	0.000927018	NO	Upregulated
ENSG00000172613	RAD9A	0.568892	0.0196864	YES	Upregulated
ENSG00000163162	RNF149	0.567483	0.0361129	YES	Upregulated
ENSG00000127946	HIP1	0.565663	0.0120579	NO	Upregulated
ENSG00000142227	EMP3	0.565621	0.0203197	YES	Upregulated
ENSG00000106462	EZH2	0.558248	0.000560831	NO	Upregulated
ENSG00000147509	RGS20	0.555984	0.0204869	NO	Upregulated
ENSG00000157800	SLC37A3	0.554885	0.000400238	NO	Upregulated
ENSG00000171345	KRT19	0.554106	0.0100959	NO	Upregulated
ENSG00000033100	CHPF2	0.553382	0.00178389	NO	Upregulated
ENSG00000176454	LPCAT4	0.551332	0.0234227	YES	Upregulated
ENSG00000167702	KIFC2	0.550762	0.0446608	NO	Upregulated
ENSG00000062282	DGAT2	0.54955	0.0441877	YES	Upregulated
ENSG00000109501	WFS1	0.548434	0.00450942	YES	Upregulated
ENSG00000197982	C1orf122	0.546236	0.0426161	YES	Upregulated
ENSG00000132613	MTSS2	0.542142	0.0119393	YES	Upregulated
ENSG00000184697	CLDN6	0.538123	0.00142371	NO	Upregulated
ENSG00000164896	FASTK	0.534439	0.00831708	NO	Upregulated
ENSG00000157212	PAXIP1	0.533525	0.000571367	NO	Upregulated
ENSG00000161921	CXCL16	0.532676	0.000812449	NO	Upregulated
ENSG00000120318	ARAP3	0.532149	0.0188062	YES	Upregulated
ENSG00000158623	COPG2	0.531661	0.00225169	NO	Upregulated
ENSG00000157227	MMP14	0.528209	0.00754604	NO	Upregulated
ENSG00000075275	CELSR1	0.528073	0.0225808	NO	Upregulated
ENSG00000057704	TMCC3	0.527932	0.00297541	NO	Upregulated
ENSG00000182858	ALG12	0.526345	0.046144	YES	Upregulated
ENSG00000125746	EML2	0.523474	0.0218164	YES	Upregulated
ENSG00000105983	LMBR1	0.519788	0.031574	NO	Upregulated
ENSG00000197989	SNHG12	0.519548	0.0392079	YES	Upregulated
ENSG00000146842	TMEM209	0.518801	0.00426977	NO	Upregulated
ENSG00000064547	LPAR2	0.518579	0.0090687	NO	Upregulated
ENSG00000155256	ZFYVE27	0.517323	0.0270303	NO	Upregulated
ENSG00000136848	DAB2IP	0.511421	0.0110094	NO	Upregulated
ENSG00000198517	MAFK	0.510822	0.00864656	NO	Upregulated
ENSG00000139629	GALNT6	0.510583	0.00298362	NO	Upregulated
ENSG00000134955	SLC37A2	0.509206	0.0413688	YES	Upregulated
ENSG00000083444	PLOD1	0.507161	0.00132283	NO	Upregulated
ENSG00000108510	MED13	0.503656	0.0452072	NO	Upregulated
ENSG00000134802	SLC43A3	0.50268	0.0115704	NO	Upregulated
ENSG00000184292	TACSTD2	0.500753	0.012523	NO	Upregulated
ENSG00000164080	RAD54L2	0.500348	0.0143716	NO	Upregulated
ENSG00000176170	SPHK1	0.498576	0.0225808	NO	Upregulated
ENSG00000105677	TMEM147	0.49752	0.00216142	NO	Upregulated
ENSG00000146083	RNF44	0.49739	0.0168009	NO	Upregulated
ENSG00000006327	TNFRSF12A	0.492582	0.0398699	NO	Upregulated
ENSG00000170265	ZNF282	0.486367	0.022492	NO	Upregulated
ENSG00000166004	CEP295	0.483503	0.0015002	NO	Upregulated
ENSG00000198805	PNP	0.483119	0.00642098	NO	Upregulated
ENSG00000146904	EPHA1	0.479604	0.00948565	NO	Upregulated
ENSG00000117868	ESYT2	0.478978	0.0180957	NO	Upregulated
ENSG00000197930	ERO1A	0.477221	0.0191145	YES	Upregulated
ENSG00000149231	CCDC82	0.474189	0.000975029	NO	Upregulated
ENSG00000146918	NCAPG2	0.473949	0.0145959	NO	Upregulated
ENSG00000176915	ANKLE2	0.471212	0.000944556	NO	Upregulated
ENSG00000160741	CRTC2	0.470021	0.00369679	YES	Upregulated
ENSG00000132640	BTBD3	0.467944	0.0490064	NO	Upregulated
ENSG00000106397	PLOD3	0.46403	0.0398699	YES	Upregulated
ENSG00000154640	BTG3	0.4625	0.00997802	YES	Upregulated
ENSG00000166886	NAB2	0.462262	0.0458025	YES	Upregulated
ENSG00000164897	TMUB1	0.461878	0.0228288	YES	Upregulated
ENSG00000089639	GMIP	0.461175	0.016488	YES	Upregulated
ENSG00000167566	NCKAP5L	0.461068	0.0498969	YES	Upregulated
ENSG00000150967	ABCB9	0.460142	0.0140445	YES	Upregulated
ENSG00000171729	TMEM51	0.459143	0.0425252	YES	Upregulated
ENSG00000186665	C17orf58	0.458687	0.0392079	NO	Upregulated
ENSG00000114529	C3orf52	0.456042	0.0237282	NO	Upregulated
ENSG00000183765	CHEK2	0.453767	0.0381656	NO	Upregulated
ENSG00000104825	NFKBIB	0.45345	0.0140445	YES	Upregulated
ENSG00000243317	STMP1	0.45337	0.00782607	NO	Upregulated
ENSG00000160360	GPSM1	0.451511	0.02188	NO	Upregulated
ENSG00000114993	RTKN	0.451004	0.00781613	YES	Upregulated
ENSG00000168758	SEMA4C	0.450525	0.0061823	NO	Upregulated
ENSG00000174307	PHLDA3	0.449509	0.0453897	NO	Upregulated
ENSG00000102226	USP11	0.448741	0.00516179	NO	Upregulated
ENSG00000127824	TUBA4A	0.445764	0.0450775	YES	Upregulated
ENSG00000060558	GNA15	0.440282	0.00991852	YES	Upregulated
ENSG00000170876	TMEM43	0.43468	0.00710546	NO	Upregulated
ENSG00000109065	NAT9	0.434588	0.0312217	YES	Upregulated
ENSG00000010278	CD9	0.43201	0.0111013	NO	Upregulated
ENSG00000080845	DLGAP4	0.430009	0.0210475	YES	Upregulated
ENSG00000198420	TCAF1	0.428521	0.0269997	NO	Upregulated
ENSG00000134247	PTGFRN	0.426819	0.0251045	NO	Upregulated
ENSG00000108506	INTS2	0.426536	0.0469848	NO	Upregulated
ENSG00000072682	P4HA2	0.424531	0.0149739	YES	Upregulated
ENSG00000079332	SAR1A	0.42346	0.037045	NO	Upregulated
ENSG00000171735	CAMTA1	0.412997	0.0417282	YES	Upregulated
ENSG00000080802	CNOT4	0.412106	0.0145186	NO	Upregulated
ENSG00000105643	ARRDC2	0.410945	0.0498208	YES	Upregulated
ENSG00000116688	MFN2	0.410855	0.00991852	NO	Upregulated
ENSG00000146072	TNFRSF21	0.40561	0.0334676	NO	Upregulated
ENSG00000136908	DPM2	0.397755	0.0178527	YES	Upregulated
ENSG00000124201	ZNFX1	0.396541	0.0407013	YES	Upregulated
ENSG00000169129	AFAP1L2	0.393426	0.00392143	YES	Upregulated
ENSG00000112787	FBRSL1	0.391087	0.0290026	YES	Upregulated
ENSG00000204673	AKT1S1	0.386157	0.0199424	YES	Upregulated
ENSG00000171206	TRIM8	0.384326	0.0129267	NO	Upregulated
ENSG00000100726	TELO2	0.384157	0.0383576	YES	Upregulated
ENSG00000128607	KLHDC10	0.384099	0.0119393	NO	Upregulated
ENSG00000196588	MRTFA	0.383854	0.0227667	YES	Upregulated
ENSG00000135926	TMBIM1	0.383647	0.032783	YES	Upregulated
ENSG00000163882	POLR2H	0.383104	0.0368957	NO	Upregulated
ENSG00000157764	BRAF	0.378605	0.0113278	NO	Upregulated
ENSG00000169692	AGPAT2	0.378379	0.0496467	YES	Upregulated
ENSG00000160767	FAM189B	0.377272	0.0366541	YES	Upregulated
ENSG00000100949	RABGGTA	0.3751	0.0255253	YES	Upregulated
ENSG00000163900	TMEM41A	0.374548	0.0176952	NO	Upregulated
ENSG00000188910	GJB3	0.370763	0.0199302	NO	Upregulated
ENSG00000107404	DVL1	0.368594	0.0383154	YES	Upregulated
ENSG00000167657	DAPK3	0.367837	0.0383576	YES	Upregulated
ENSG00000099899	TRMT2A	0.367153	0.0287822	YES	Upregulated
ENSG00000156504	FAM122B	0.366305	0.0172501	NO	Upregulated
ENSG00000129472	RAB2B	0.361066	0.0250888	YES	Upregulated
ENSG00000124275	MTRR	0.360724	0.0318175	YES	Upregulated
ENSG00000167323	STIM1	0.360032	0.0204423	NO	Upregulated
ENSG00000159346	ADIPOR1	0.359948	0.0183226	NO	Upregulated
ENSG00000151348	EXT2	0.359478	0.040775	NO	Upregulated
ENSG00000162512	SDC3	0.357684	0.0196356	NO	Upregulated
ENSG00000125648	SLC25A23	0.356606	0.0460331	YES	Upregulated
ENSG00000125733	TRIP10	0.356244	0.0462789	YES	Upregulated
ENSG00000106617	PRKAG2	0.356208	0.0124231	YES	Upregulated
ENSG00000166888	STAT6	0.35286	0.013875	YES	Upregulated
ENSG00000111817	DSE	0.349632	0.0248831	NO	Upregulated
ENSG00000109736	MFSD10	0.345746	0.0218283	NO	Upregulated
ENSG00000064490	RFXANK	0.345256	0.0447169	YES	Upregulated
ENSG00000241878	PISD	0.337389	0.0423611	YES	Upregulated
ENSG00000146828	SLC12A9	0.336476	0.023534	YES	Upregulated
ENSG00000155324	GRAMD2B	0.330729	0.0496929	YES	Upregulated
ENSG00000125447	GGA3	0.326664	0.0297272	YES	Upregulated
ENSG00000177697	CD151	0.323259	0.0168913	NO	Upregulated
ENSG00000181885	CLDN7	0.318252	0.0490016	NO	Upregulated
ENSG00000234127	TRIM26	0.308112	0.0441246	YES	Upregulated
ENSG00000106608	URGCP	0.307882	0.0491956	YES	Upregulated
ENSG00000123992	DNPEP	0.305158	0.0414272	YES	Upregulated
ENSG00000100599	RIN3	0.301554	0.0381826	NO	Upregulated
ENSG00000185825	BCAP31	0.294633	0.0499321	YES	Upregulated
ENSG00000131748	STARD3	0.286341	0.038558	YES	Upregulated
ENSG00000035687	ADSS	-0.316322	0.0308449	YES	Downregulated
ENSG00000110066	KMT5B	-0.322196	0.0100959	YES	Downregulated
ENSG00000015171	ZMYND11	-0.329126	0.0402012	YES	Downregulated
ENSG00000014123	UFL1	-0.333467	0.0295032	YES	Downregulated
ENSG00000177683	THAP5	-0.33759	0.0199911	NO	Downregulated
ENSG00000186522	SEPTIN10	-0.346478	0.0296984	NO	Downregulated
ENSG00000135297	MTO1	-0.34711	0.0333494	YES	Downregulated
ENSG00000184470	TXNRD2	-0.35012	0.0323606	YES	Downregulated
ENSG00000136100	VPS36	-0.353956	0.011137	YES	Downregulated
ENSG00000003249	DBNDD1	-0.355567	0.0207951	NO	Downregulated
ENSG00000126391	FRMD8	-0.356577	0.0183562	NO	Downregulated
ENSG00000185127	C6orf120	-0.35764	0.0355067	YES	Downregulated
ENSG00000176208	ATAD5	-0.361506	0.0137509	NO	Downregulated
ENSG00000134265	NAPG	-0.365088	0.0347698	YES	Downregulated
ENSG00000058063	ATP11B	-0.373847	0.0385465	YES	Downregulated
ENSG00000154059	IMPACT	-0.374409	0.0475069	YES	Downregulated
ENSG00000014216	CAPN1	-0.374628	0.0102371	NO	Downregulated
ENSG00000168502	MTCL1	-0.377447	0.0482033	YES	Downregulated
ENSG00000196312	MFSD14C	-0.377529	0.0331858	NO	Downregulated
ENSG00000124702	KLHDC3	-0.385264	0.0285681	YES	Downregulated
ENSG00000072134	EPN2	-0.388225	0.0237523	NO	Downregulated
ENSG00000132740	IGHMBP2	-0.388442	0.0443951	NO	Downregulated
ENSG00000147813	NAPRT	-0.391363	0.0360375	NO	Downregulated
ENSG00000185787	MORF4L1	-0.392134	0.00679104	NO	Downregulated
ENSG00000104133	SPG11	-0.399058	0.0161658	YES	Downregulated
ENSG00000148429	USP6NL	-0.400625	0.0347778	YES	Downregulated
ENSG00000257923	CUX1	-0.402259	0.0340453	YES	Downregulated
ENSG00000160352	ZNF714	-0.403748	0.0417288	YES	Downregulated
ENSG00000174547	MRPL11	-0.404426	0.037045	YES	Downregulated
ENSG00000044090	CUL7	-0.404586	0.0283182	YES	Downregulated
ENSG00000162174	ASRGL1	-0.407177	0.0370344	NO	Downregulated
ENSG00000175354	PTPN2	-0.411124	0.0130329	NO	Downregulated
ENSG00000051341	POLQ	-0.414896	0.0469865	YES	Downregulated
ENSG00000123636	BAZ2B	-0.4175	0.0469848	YES	Downregulated
ENSG00000198648	STK39	-0.418291	0.0409188	NO	Downregulated
ENSG00000179833	SERTAD2	-0.418368	0.0487053	NO	Downregulated
ENSG00000133895	MEN1	-0.418526	0.0161658	NO	Downregulated
ENSG00000071626	DAZAP1	-0.418639	0.0119393	NO	Downregulated
ENSG00000153561	RMND5A	-0.41877	0.0131898	YES	Downregulated
ENSG00000091136	LAMB1	-0.419875	0.0200354	YES	Downregulated
ENSG00000225830	ERCC6	-0.422118	0.0396696	YES	Downregulated
ENSG00000169379	ARL13B	-0.425631	0.0300086	NO	Downregulated
ENSG00000137992	DBT	-0.426495	0.016311	YES	Downregulated
ENSG00000168061	SAC3D1	-0.430549	0.0413746	NO	Downregulated
ENSG00000168792	ABHD15	-0.430693	0.0392547	YES	Downregulated
ENSG00000173039	RELA	-0.431011	0.020023	NO	Downregulated
ENSG00000167770	OTUB1	-0.431233	0.0124231	NO	Downregulated
ENSG00000118680	MYL12B	-0.432336	0.00601139	NO	Downregulated
ENSG00000213445	SIPA1	-0.433523	0.0498208	NO	Downregulated
ENSG00000278730	NA	-0.435313	0.0382699	YES	Downregulated
ENSG00000138660	AP1AR	-0.435355	0.0410623	YES	Downregulated
ENSG00000122729	ACO1	-0.436635	0.0330416	NO	Downregulated
ENSG00000006576	PHTF2	-0.43684	0.0444877	YES	Downregulated
ENSG00000142186	SCYL1	-0.438087	0.00472788	NO	Downregulated
ENSG00000106853	PTGR1	-0.438093	0.0355067	YES	Downregulated
ENSG00000137177	KIF13A	-0.440234	0.017775	NO	Downregulated
ENSG00000064115	TM7SF3	-0.444352	0.0179149	YES	Downregulated
ENSG00000153936	HS2ST1	-0.447026	0.0295032	YES	Downregulated
ENSG00000156030	ELMSAN1	-0.449537	0.019551	YES	Downregulated
ENSG00000174744	BRMS1	-0.45083	0.00754258	NO	Downregulated
ENSG00000155115	GTF3C6	-0.450892	0.0437425	YES	Downregulated
ENSG00000083642	PDS5B	-0.452514	0.0316734	YES	Downregulated
ENSG00000180448	ARHGAP45	-0.452947	0.0186977	NO	Downregulated
ENSG00000197442	MAP3K5	-0.453535	0.0228574	NO	Downregulated
ENSG00000134874	DZIP1	-0.455333	0.0435229	NO	Downregulated
ENSG00000157077	ZFYVE9	-0.455355	0.0496502	YES	Downregulated
ENSG00000051825	MPHOSPH9	-0.455742	0.0135061	NO	Downregulated
ENSG00000149761	NUDT22	-0.456295	0.0246696	NO	Downregulated
ENSG00000111684	LPCAT3	-0.458528	0.01371	YES	Downregulated
ENSG00000110075	PPP6R3	-0.459399	0.0417282	NO	Downregulated
ENSG00000072518	MARK2	-0.466076	0.00251906	NO	Downregulated
ENSG00000214530	STARD10	-0.466933	0.022725	NO	Downregulated
ENSG00000128789	PSMG2	-0.467195	0.00156654	NO	Downregulated
ENSG00000066739	ATG2B	-0.469174	0.0452889	YES	Downregulated
ENSG00000198689	SLC9A6	-0.471262	0.0108772	NO	Downregulated
ENSG00000132669	RIN2	-0.471298	0.0189132	NO	Downregulated
ENSG00000154845	PPP4R1	-0.475074	0.0145977	NO	Downregulated
ENSG00000167315	ACAA2	-0.475309	0.0203731	NO	Downregulated
ENSG00000176485	PLAAT3	-0.476779	0.014636	NO	Downregulated
ENSG00000047230	CTPS2	-0.484409	0.0387786	YES	Downregulated
ENSG00000174996	KLC2	-0.485461	0.0443071	NO	Downregulated
ENSG00000149357	LAMTOR1	-0.487237	0.000695764	NO	Downregulated
ENSG00000162341	TPCN2	-0.489156	0.0304028	NO	Downregulated
ENSG00000173442	EHBP1L1	-0.489861	0.00534422	NO	Downregulated
ENSG00000143375	CGN	-0.490141	0.00266435	NO	Downregulated
ENSG00000075945	KIFAP3	-0.492682	0.00730176	NO	Downregulated
ENSG00000150760	DOCK1	-0.494693	0.0410623	NO	Downregulated
ENSG00000078124	ACER3	-0.495049	0.00368896	NO	Downregulated
ENSG00000101608	MYL12A	-0.495363	0.00112333	NO	Downregulated
ENSG00000172732	MUS81	-0.502247	0.0285681	NO	Downregulated
ENSG00000074266	EED	-0.503448	0.0299715	YES	Downregulated
ENSG00000129968	ABHD17A	-0.504365	0.00351753	NO	Downregulated
ENSG00000197136	PCNX3	-0.505006	0.030342	NO	Downregulated
ENSG00000175115	PACS1	-0.510282	0.00327912	NO	Downregulated
ENSG00000141934	PLPP2	-0.510412	0.00887103	NO	Downregulated
ENSG00000175376	EIF1AD	-0.511703	0.0124231	NO	Downregulated
ENSG00000218283	NA	-0.515951	0.00982015	NO	Downregulated
ENSG00000133318	RTN3	-0.516041	0.0123957	NO	Downregulated
ENSG00000182606	TRAK1	-0.516081	0.0481694	YES	Downregulated
ENSG00000188064	WNT7B	-0.519141	0.00414512	NO	Downregulated
ENSG00000147439	BIN3	-0.522299	0.0021884	NO	Downregulated
ENSG00000117461	PIK3R3	-0.524221	0.0479431	NO	Downregulated
ENSG00000149273	RPS3	-0.524265	0.00271523	NO	Downregulated
ENSG00000119559	C19orf25	-0.525127	0.0195759	NO	Downregulated
ENSG00000137831	UACA	-0.526129	0.00396978	NO	Downregulated
ENSG00000159063	ALG8	-0.527565	0.00144994	NO	Downregulated
ENSG00000003400	CASP10	-0.528707	0.0239379	NO	Downregulated
ENSG00000064687	ABCA7	-0.529604	0.0368758	NO	Downregulated
ENSG00000150687	PRSS23	-0.530776	0.0270392	NO	Downregulated
ENSG00000073921	PICALM	-0.53096	0.00052742	NO	Downregulated
ENSG00000085415	SEH1L	-0.531476	0.0108772	NO	Downregulated
ENSG00000151693	ASAP2	-0.531584	0.00218886	NO	Downregulated
ENSG00000176014	TUBB6	-0.533011	0.00678356	NO	Downregulated
ENSG00000082805	ERC1	-0.533236	0.0295032	YES	Downregulated
ENSG00000099624	ATP5F1D	-0.534679	0.00347472	NO	Downregulated
ENSG00000175573	C11orf68	-0.534726	0.0383576	NO	Downregulated
ENSG00000198858	R3HDM4	-0.535125	0.0245798	NO	Downregulated
ENSG00000160746	ANO10	-0.535404	0.0435858	YES	Downregulated
ENSG00000198382	UVRAG	-0.538423	0.00190531	NO	Downregulated
ENSG00000206418	RAB12	-0.538752	0.00294397	NO	Downregulated
ENSG00000173480	ZNF417	-0.541063	0.0397691	YES	Downregulated
ENSG00000174851	YIF1A	-0.544234	0.00358889	NO	Downregulated
ENSG00000228223	HCG11	-0.54524	0.0173923	YES	Downregulated
ENSG00000133884	DPF2	-0.54719	0.00308112	NO	Downregulated
ENSG00000149782	PLCB3	-0.547516	0.000258495	NO	Downregulated
ENSG00000144283	PKP4	-0.548454	0.00227209	NO	Downregulated
ENSG00000110046	ATG2A	-0.549412	0.00855368	NO	Downregulated
ENSG00000143458	GABPB2	-0.550385	0.0250021	YES	Downregulated
ENSG00000173465	ZNRD2	-0.550926	0.0156332	NO	Downregulated
ENSG00000119912	IDE	-0.553263	0.0158637	YES	Downregulated
ENSG00000115286	NDUFS7	-0.554277	0.0179149	NO	Downregulated
ENSG00000172270	BSG	-0.554332	0.00182116	NO	Downregulated
ENSG00000175582	RAB6A	-0.556779	0.000157689	NO	Downregulated
ENSG00000141385	AFG3L2	-0.557871	0.0038681	NO	Downregulated
ENSG00000213465	ARL2	-0.558117	0.0413688	YES	Downregulated
ENSG00000198887	SMC5	-0.560264	0.00896362	NO	Downregulated
ENSG00000175334	BANF1	-0.560547	0.00358889	NO	Downregulated
ENSG00000110583	NAA40	-0.563065	0.0101472	NO	Downregulated
ENSG00000172869	DMXL1	-0.563356	0.0069485	NO	Downregulated
ENSG00000154889	MPPE1	-0.563391	0.0084486	NO	Downregulated
ENSG00000146670	CDCA5	-0.564356	0.00169287	NO	Downregulated
ENSG00000165494	PCF11	-0.56811	0.0170092	NO	Downregulated
ENSG00000088305	DNMT3B	-0.569321	0.0231111	YES	Downregulated
ENSG00000158636	EMSY	-0.570492	0.00682715	NO	Downregulated
ENSG00000197860	SGTB	-0.571628	0.0148501	NO	Downregulated
ENSG00000187325	TAF9B	-0.572884	0.00233409	NO	Downregulated
ENSG00000185480	PARPBP	-0.573172	0.0362995	YES	Downregulated
ENSG00000173113	TRMT112	-0.576215	0.00791315	NO	Downregulated
ENSG00000111911	HINT3	-0.578392	0.00619721	YES	Downregulated
ENSG00000118898	PPL	-0.578947	0.0043248	NO	Downregulated
ENSG00000099804	CDC34	-0.579813	0.00469767	NO	Downregulated
ENSG00000228300	C19orf24	-0.581995	0.00327939	NO	Downregulated
ENSG00000115365	LANCL1	-0.582169	0.0163925	YES	Downregulated
ENSG00000172005	MAL	-0.582381	0.0453062	YES	Downregulated
ENSG00000172922	RNASEH2C	-0.582827	0.0134542	NO	Downregulated
ENSG00000137500	CCDC90B	-0.583606	0.00050288	NO	Downregulated
ENSG00000174903	RAB1B	-0.584499	8.11931e-05	NO	Downregulated
ENSG00000156299	TIAM1	-0.586107	0.0100959	YES	Downregulated
ENSG00000137497	NUMA1	-0.586478	0.000233599	NO	Downregulated
ENSG00000109775	UFSP2	-0.588888	0.0173462	YES	Downregulated
ENSG00000182087	TMEM259	-0.589112	0.000273721	NO	Downregulated
ENSG00000139116	KIF21A	-0.589194	0.0138923	NO	Downregulated
ENSG00000170571	EMB	-0.58985	0.00976282	NO	Downregulated
ENSG00000071655	MBD3	-0.590533	0.0256	NO	Downregulated
ENSG00000176105	YES1	-0.590703	0.0104154	NO	Downregulated
ENSG00000198346	ZNF813	-0.59332	0.0199911	YES	Downregulated
ENSG00000065268	WDR18	-0.593398	0.00314313	NO	Downregulated
ENSG00000059145	UNKL	-0.593449	0.00363376	NO	Downregulated
ENSG00000166575	TMEM135	-0.593822	0.0129643	NO	Downregulated
ENSG00000169515	CCDC8	-0.594359	0.0120842	NO	Downregulated
ENSG00000149269	PAK1	-0.594408	0.00483439	NO	Downregulated
ENSG00000074201	CLNS1A	-0.595516	4.29533e-05	NO	Downregulated
ENSG00000149262	INTS4	-0.597845	8.86753e-05	NO	Downregulated
ENSG00000168769	TET2	-0.599663	0.0377997	YES	Downregulated
ENSG00000087365	SF3B2	-0.600125	7.82559e-05	NO	Downregulated
ENSG00000130714	POMT1	-0.602183	0.00113396	NO	Downregulated
ENSG00000137522	RNF121	-0.602365	0.000481806	NO	Downregulated
ENSG00000112414	ADGRG6	-0.604173	0.0067715	NO	Downregulated
ENSG00000151914	DST	-0.604233	0.0186613	NO	Downregulated
ENSG00000070423	RNF126	-0.604526	0.00282854	NO	Downregulated
ENSG00000137513	NARS2	-0.606753	0.00520306	NO	Downregulated
ENSG00000124942	AHNAK	-0.607689	0.00815006	NO	Downregulated
ENSG00000130702	LAMA5	-0.607713	0.0237566	NO	Downregulated
ENSG00000261150	EPPK1	-0.607847	0.00459563	NO	Downregulated
ENSG00000171943	SRGAP2C	-0.608931	0.0052415	NO	Downregulated
ENSG00000259330	INAFM2	-0.609814	0.0428098	NO	Downregulated
ENSG00000165406	MARCH8	-0.611666	0.0199911	NO	Downregulated
ENSG00000113391	FAM172A	-0.612886	0.0354952	YES	Downregulated
ENSG00000175467	SART1	-0.61372	0.000776208	NO	Downregulated
ENSG00000151491	EPS8	-0.615995	0.0447169	NO	Downregulated
ENSG00000083097	DOP1A	-0.616072	0.0344125	YES	Downregulated
ENSG00000136492	BRIP1	-0.618386	0.0169084	NO	Downregulated
ENSG00000078177	N4BP2	-0.619958	0.011943	NO	Downregulated
ENSG00000168067	MAP4K2	-0.62036	0.000157757	NO	Downregulated
ENSG00000197808	ZNF461	-0.624286	0.0100081	YES	Downregulated
ENSG00000213762	ZNF134	-0.625309	0.00353126	NO	Downregulated
ENSG00000168014	C2CD3	-0.6258	0.00266749	NO	Downregulated
ENSG00000075391	RASAL2	-0.625826	0.00516114	YES	Downregulated
ENSG00000176890	TYMS	-0.627047	0.0001451	NO	Downregulated
ENSG00000171219	CDC42BPG	-0.628636	0.0140445	NO	Downregulated
ENSG00000116017	ARID3A	-0.636872	0.00145949	NO	Downregulated
ENSG00000111348	ARHGDIB	-0.63805	0.00347124	YES	Downregulated
ENSG00000196247	ZNF107	-0.639127	0.0235977	YES	Downregulated
ENSG00000255112	CHMP1B	-0.642394	0.041626	YES	Downregulated
ENSG00000101574	METTL4	-0.642923	0.0031265	NO	Downregulated
ENSG00000183018	SPNS2	-0.643009	0.00637102	NO	Downregulated
ENSG00000110200	ANAPC15	-0.643377	0.0211074	YES	Downregulated
ENSG00000112144	ICK	-0.644228	0.0498969	YES	Downregulated
ENSG00000149823	VPS51	-0.651384	0.0047476	NO	Downregulated
ENSG00000134901	POGLUT2	-0.6514	0.0244862	YES	Downregulated
ENSG00000165338	HECTD2	-0.652887	0.00276412	NO	Downregulated
ENSG00000099812	MISP	-0.654094	0.00174616	NO	Downregulated
ENSG00000164733	CTSB	-0.655512	0.00175295	NO	Downregulated
ENSG00000080986	NDC80	-0.656344	0.000578517	NO	Downregulated
ENSG00000083123	BCKDHB	-0.65646	0.0276982	YES	Downregulated
ENSG00000104765	BNIP3L	-0.657108	0.0287874	NO	Downregulated
ENSG00000122644	ARL4A	-0.659022	0.0444972	YES	Downregulated
ENSG00000115268	RPS15	-0.659774	0.000550511	NO	Downregulated
ENSG00000168461	RAB31	-0.665374	0.000233599	NO	Downregulated
ENSG00000182054	IDH2	-0.665755	0.015114	NO	Downregulated
ENSG00000175581	MRPL48	-0.667959	0.00201717	NO	Downregulated
ENSG00000077514	POLD3	-0.669516	0.000146377	NO	Downregulated
ENSG00000101558	VAPA	-0.672032	7.55761e-05	NO	Downregulated
ENSG00000149743	TRPT1	-0.672845	0.0038681	NO	Downregulated
ENSG00000168476	REEP4	-0.674334	0.00294397	NO	Downregulated
ENSG00000149792	MRPL49	-0.674559	0.000235126	NO	Downregulated
ENSG00000172890	NADSYN1	-0.675243	0.00131367	NO	Downregulated
ENSG00000172469	MANEA	-0.676734	0.0281804	NO	Downregulated
ENSG00000178700	DHFR2	-0.677934	0.0392079	YES	Downregulated
ENSG00000048649	RSF1	-0.679335	0.000612935	NO	Downregulated
ENSG00000100439	ABHD4	-0.679707	0.00700588	YES	Downregulated
ENSG00000152804	HHEX	-0.681027	0.0260186	NO	Downregulated
ENSG00000101417	PXMP4	-0.683777	0.0330416	NO	Downregulated
ENSG00000120889	TNFRSF10B	-0.68378	0.00461193	NO	Downregulated
ENSG00000105825	TFPI2	-0.68391	0.0167847	NO	Downregulated
ENSG00000167468	GPX4	-0.68462	0.0231579	NO	Downregulated
ENSG00000104714	ERICH1	-0.685397	0.00749205	NO	Downregulated
ENSG00000160953	PWWP3A	-0.686344	0.00120075	NO	Downregulated
ENSG00000273136	NBPF26	-0.689318	0.0224334	NO	Downregulated
ENSG00000104147	OIP5	-0.690757	0.00374543	NO	Downregulated
ENSG00000254614	LOC728975	-0.690971	0.0250158	YES	Downregulated
ENSG00000123384	LRP1	-0.692188	0.00516114	NO	Downregulated
ENSG00000172977	KAT5	-0.694353	0.000289358	NO	Downregulated
ENSG00000147459	DOCK5	-0.696381	0.0144856	NO	Downregulated
ENSG00000111961	SASH1	-0.696684	0.00381689	YES	Downregulated
ENSG00000167925	GHDC	-0.700094	0.00494349	NO	Downregulated
ENSG00000101624	CEP76	-0.700625	0.000374187	NO	Downregulated
ENSG00000064666	CNN2	-0.7056	0.000673314	NO	Downregulated
ENSG00000133466	C1QTNF6	-0.708313	2.77927e-05	NO	Downregulated
ENSG00000178996	SNX18	-0.70935	0.0287874	YES	Downregulated
ENSG00000080200	CRYBG3	-0.710717	0.0392079	YES	Downregulated
ENSG00000186635	ARAP1	-0.711349	0.000273721	NO	Downregulated
ENSG00000214517	PPME1	-0.71298	0.00251721	NO	Downregulated
ENSG00000213654	GPSM3	-0.713901	0.0178567	NO	Downregulated
ENSG00000110237	ARHGEF17	-0.713974	0.000159402	NO	Downregulated
ENSG00000108641	B9D1	-0.715865	0.0266481	YES	Downregulated
ENSG00000116990	MYCL	-0.719842	0.0482217	YES	Downregulated
ENSG00000175315	CST6	-0.719875	0.0048589	NO	Downregulated
ENSG00000204789	NA	-0.720514	0.0431125	NO	Downregulated
ENSG00000154359	LONRF1	-0.723213	0.0169917	NO	Downregulated
ENSG00000254093	PINX1	-0.726185	0.0400019	NO	Downregulated
ENSG00000158863	FAM160B2	-0.729581	5.27022e-05	NO	Downregulated
ENSG00000172500	FIBP	-0.731824	4.87558e-05	NO	Downregulated
ENSG00000162300	ZFPL1	-0.732313	0.00329514	NO	Downregulated
ENSG00000158856	DMTN	-0.732737	0.0067565	NO	Downregulated
ENSG00000143951	WDPCP	-0.734213	0.0435633	YES	Downregulated
ENSG00000106012	IQCE	-0.734282	0.00444351	NO	Downregulated
ENSG00000171204	TMEM126B	-0.737532	0.000378876	NO	Downregulated
ENSG00000137478	FCHSD2	-0.738475	7.55761e-05	NO	Downregulated
ENSG00000014138	POLA2	-0.739496	0.0138277	NO	Downregulated
ENSG00000101577	LPIN2	-0.740348	0.00815443	YES	Downregulated
ENSG00000198718	TOGARAM1	-0.741064	0.00366024	NO	Downregulated
ENSG00000168522	FNTA	-0.741361	0.000472347	NO	Downregulated
ENSG00000179981	TSHZ1	-0.742468	0.0203326	YES	Downregulated
ENSG00000120899	PTK2B	-0.743612	0.000193738	NO	Downregulated
ENSG00000184743	ATL3	-0.747332	0.000107303	NO	Downregulated
ENSG00000077942	FBLN1	-0.748193	0.0427937	NO	Downregulated
ENSG00000183196	CHST6	-0.751573	0.00906412	NO	Downregulated
ENSG00000185869	ZNF829	-0.754767	0.0059479	NO	Downregulated
ENSG00000101596	SMCHD1	-0.755595	0.00782607	NO	Downregulated
ENSG00000253958	CLDN23	-0.758907	0.00333666	YES	Downregulated
ENSG00000104228	TRIM35	-0.76598	0.00648316	NO	Downregulated
ENSG00000101639	CEP192	-0.766193	0.00198007	NO	Downregulated
ENSG00000171202	TMEM126A	-0.767579	0.00235714	NO	Downregulated
ENSG00000168672	LRATD2	-0.777599	0.00298362	YES	Downregulated
ENSG00000139998	RAB15	-0.778415	0.00020677	NO	Downregulated
ENSG00000099817	POLR2E	-0.782452	3.46005e-06	NO	Downregulated
ENSG00000147535	PLPP5	-0.786059	0.00514951	NO	Downregulated
ENSG00000180543	TSPYL5	-0.786944	0.0379513	NO	Downregulated
ENSG00000198453	ZNF568	-0.787419	0.0272909	NO	Downregulated
ENSG00000186481	NA	-0.787642	0.0314306	NO	Downregulated
ENSG00000137486	ARRB1	-0.788089	0.0317408	NO	Downregulated
ENSG00000248538	LOC157273	-0.789268	0.00320472	NO	Downregulated
ENSG00000279170	TSTD3	-0.790441	0.0108772	NO	Downregulated
ENSG00000165757	JCAD	-0.790948	0.0282036	YES	Downregulated
ENSG00000007944	MYLIP	-0.791608	0.0178527	YES	Downregulated
ENSG00000197217	ENTPD4	-0.791812	1.39583e-05	NO	Downregulated
ENSG00000071564	TCF3	-0.792566	2.75638e-05	NO	Downregulated
ENSG00000182093	WRB	-0.793622	0.0293717	YES	Downregulated
ENSG00000104763	ASAH1	-0.794142	0.000712293	NO	Downregulated
ENSG00000260401	NA	-0.796345	0.0358379	YES	Downregulated
ENSG00000175602	CCDC85B	-0.798087	0.00533389	NO	Downregulated
ENSG00000116985	BMP8B	-0.800243	0.026024	YES	Downregulated
ENSG00000121691	CAT	-0.801228	0.0480998	YES	Downregulated
ENSG00000149260	CAPN5	-0.802172	0.00463253	NO	Downregulated
ENSG00000134278	SPIRE1	-0.80229	0.00307018	NO	Downregulated
ENSG00000118046	STK11	-0.803978	4.37578e-05	NO	Downregulated
ENSG00000054965	FAM168A	-0.806515	0.000451251	NO	Downregulated
ENSG00000188641	DPYD	-0.80848	0.022492	NO	Downregulated
ENSG00000157214	STEAP2	-0.809163	0.00335774	NO	Downregulated
ENSG00000173890	GPR160	-0.812117	0.0179149	NO	Downregulated
ENSG00000119929	CUTC	-0.812915	0.0233048	NO	Downregulated
ENSG00000149196	HIKESHI	-0.813492	1.44746e-05	NO	Downregulated
ENSG00000172671	ZFAND4	-0.817379	0.0153842	NO	Downregulated
ENSG00000079459	FDFT1	-0.819669	0.00216297	NO	Downregulated
ENSG00000186918	ZNF395	-0.827342	0.00308112	NO	Downregulated
ENSG00000168495	POLR3D	-0.829094	0.000449972	NO	Downregulated
ENSG00000155975	VPS37A	-0.830509	4.31756e-05	NO	Downregulated
ENSG00000116962	NID1	-0.840841	0.000365027	NO	Downregulated
ENSG00000109654	TRIM2	-0.842062	0.0278138	NO	Downregulated
ENSG00000204542	C6orf15	-0.842153	0.00667154	NO	Downregulated
ENSG00000118096	IFT46	-0.843057	0.00679808	YES	Downregulated
ENSG00000104687	GSR	-0.843584	5.31211e-05	NO	Downregulated
ENSG00000174276	ZNHIT2	-0.845758	0.0123078	NO	Downregulated
ENSG00000104290	FZD3	-0.846683	0.000206098	NO	Downregulated
ENSG00000136404	TM6SF1	-0.846949	0.0423866	NO	Downregulated
ENSG00000174791	RIN1	-0.851615	0.00265265	NO	Downregulated
ENSG00000137492	THAP12	-0.85293	7.55761e-05	NO	Downregulated
ENSG00000147526	TACC1	-0.853185	0.000740432	NO	Downregulated
ENSG00000152454	ZNF256	-0.853689	0.0178997	NO	Downregulated
ENSG00000165475	CRYL1	-0.855305	0.0039379	YES	Downregulated
ENSG00000166439	RNF169	-0.859244	0.000157757	NO	Downregulated
ENSG00000254470	AP5B1	-0.859653	0.000197425	NO	Downregulated
ENSG00000167034	NKX3-1	-0.868031	0.000301592	NO	Downregulated
ENSG00000120896	SORBS3	-0.86956	5.09362e-06	NO	Downregulated
ENSG00000186318	BACE1	-0.871324	0.0490064	YES	Downregulated
ENSG00000134013	LOXL2	-0.872607	0.0250888	NO	Downregulated
ENSG00000174136	RGMB	-0.873051	0.0063971	NO	Downregulated
ENSG00000240563	L1TD1	-0.873227	0.00183825	NO	Downregulated
ENSG00000137509	PRCP	-0.8737	4.70296e-05	NO	Downregulated
ENSG00000185621	LMLN	-0.8779	0.00166369	NO	Downregulated
ENSG00000064932	SBNO2	-0.878246	1.19076e-05	NO	Downregulated
ENSG00000079257	LXN	-0.884275	0.00589612	NO	Downregulated
ENSG00000158669	GPAT4	-0.886528	4.65639e-06	NO	Downregulated
ENSG00000104695	PPP2CB	-0.892956	8.09206e-05	NO	Downregulated
ENSG00000167972	ABCA3	-0.897608	0.0302317	NO	Downregulated
ENSG00000101335	MYL9	-0.899247	0.00266749	NO	Downregulated
ENSG00000120913	PDLIM2	-0.902271	0.0243264	NO	Downregulated
ENSG00000133872	SARAF	-0.907383	0.00145442	NO	Downregulated
ENSG00000162777	DENND2D	-0.911512	0.0024442	NO	Downregulated
ENSG00000147548	NSD3	-0.912458	2.88218e-05	NO	Downregulated
ENSG00000104299	INTS9	-0.91276	0.00052742	NO	Downregulated
ENSG00000147316	MCPH1	-0.912769	0.000116539	NO	Downregulated
ENSG00000110090	CPT1A	-0.914742	9.89521e-06	NO	Downregulated
ENSG00000162241	SLC25A45	-0.917014	0.00815443	NO	Downregulated
ENSG00000065833	ME1	-0.922198	0.01502	YES	Downregulated
ENSG00000155893	PXYLP1	-0.926256	0.0237639	NO	Downregulated
ENSG00000012232	EXTL3	-0.931648	0.00188494	NO	Downregulated
ENSG00000197265	GTF2E2	-0.932602	0.00089487	NO	Downregulated
ENSG00000147457	CHMP7	-0.935457	0.000379701	NO	Downregulated
ENSG00000147536	GINS4	-0.937898	2.39475e-06	NO	Downregulated
ENSG00000221914	PPP2R2A	-0.946473	0.000197425	NO	Downregulated
ENSG00000151150	ANK3	-0.947767	0.0158261	NO	Downregulated
ENSG00000174684	B4GAT1	-0.949962	0.00232012	NO	Downregulated
ENSG00000184384	MAML2	-0.956381	0.0340453	NO	Downregulated
ENSG00000145147	SLIT2	-0.957474	0.0104608	NO	Downregulated
ENSG00000008853	RHOBTB2	-0.957919	2.7577e-06	NO	Downregulated
ENSG00000258376	NA	-0.958236	0.00849762	NO	Downregulated
ENSG00000162836	ACP6	-0.95827	0.00974825	NO	Downregulated
ENSG00000104643	MTMR9	-0.96221	0.00265093	NO	Downregulated
ENSG00000054983	GALC	-0.964702	0.00111985	NO	Downregulated
ENSG00000158941	CCAR2	-0.96598	3.46005e-06	NO	Downregulated
ENSG00000120910	PPP3CC	-0.966115	0.0022103	NO	Downregulated
ENSG00000070718	AP3M2	-0.966617	2.93714e-05	NO	Downregulated
ENSG00000161551	ZNF577	-0.969439	0.0424378	NO	Downregulated
ENSG00000169490	TM2D2	-0.970296	0.00038265	NO	Downregulated
ENSG00000141401	IMPA2	-0.973122	0.00842031	YES	Downregulated
ENSG00000104756	KCTD9	-0.975185	7.55761e-05	NO	Downregulated
ENSG00000147419	CCDC25	-0.979762	1.07544e-05	NO	Downregulated
ENSG00000099821	POLRMT	-0.980096	0.00130621	NO	Downregulated
ENSG00000155980	KIF5A	-0.982473	0.00863696	NO	Downregulated
ENSG00000130227	XPO7	-0.988468	1.55435e-05	NO	Downregulated
ENSG00000147416	ATP6V1B2	-0.988625	0.000132898	NO	Downregulated
ENSG00000165392	WRN	-0.994827	2.65198e-05	NO	Downregulated
ENSG00000175591	P2RY2	-0.995086	0.00463479	NO	Downregulated
ENSG00000067992	PDK3	-0.997292	0.0104188	NO	Downregulated
ENSG00000165102	HGSNAT	-0.999706	2.33989e-06	NO	Downregulated
ENSG00000155189	AGPAT5	-1.00486	3.79911e-06	NO	Downregulated
ENSG00000104365	IKBKB	-1.00524	5.09362e-06	NO	Downregulated
ENSG00000187840	EIF4EBP1	-1.00639	0.00483439	NO	Downregulated
ENSG00000134014	ELP3	-1.0101	9.88392e-06	NO	Downregulated
ENSG00000175324	LSM1	-1.01083	0.000112075	NO	Downregulated
ENSG00000164953	TMEM67	-1.01307	0.0037792	NO	Downregulated
ENSG00000267751	LOC105372233	-1.01788	0.0239828	NO	Downregulated
ENSG00000162139	NEU3	-1.01999	0.00307299	NO	Downregulated
ENSG00000147036	LANCL3	-1.02547	0.00873964	NO	Downregulated
ENSG00000104613	INTS10	-1.03046	1.68928e-05	NO	Downregulated
ENSG00000168078	PBK	-1.03292	7.55761e-05	NO	Downregulated
ENSG00000147533	GOLGA7	-1.0371	1.47842e-06	NO	Downregulated
ENSG00000175221	MED16	-1.03821	4.16748e-05	NO	Downregulated
ENSG00000147471	PLPBP	-1.04075	1.95805e-06	NO	Downregulated
ENSG00000129696	TTI2	-1.04316	0.000480339	NO	Downregulated
ENSG00000105514	RAB3D	-1.04496	0.00991852	YES	Downregulated
ENSG00000188610	FAM72B	-1.04579	0.00774025	NO	Downregulated
ENSG00000137494	ANKRD42	-1.04819	0.00113396	NO	Downregulated
ENSG00000168172	HOOK3	-1.05297	8.52647e-06	NO	Downregulated
ENSG00000228801	NA	-1.05403	0.0236509	YES	Downregulated
ENSG00000180964	TCEAL8	-1.0619	0.000718161	NO	Downregulated
ENSG00000129691	ASH2L	-1.06591	1.51302e-06	NO	Downregulated
ENSG00000248498	ASNSP1	-1.06888	0.0490787	YES	Downregulated
ENSG00000104679	R3HCC1	-1.07049	1.47842e-06	NO	Downregulated
ENSG00000099622	CIRBP	-1.0729	0.0176975	NO	Downregulated
ENSG00000112379	ARFGEF3	-1.07345	0.011943	NO	Downregulated
ENSG00000168477	TNXB	-1.07688	0.0123957	NO	Downregulated
ENSG00000142556	ZNF614	-1.07707	0.000294738	YES	Downregulated
ENSG00000187498	COL4A1	-1.08224	0.0138618	NO	Downregulated
ENSG00000197016	ZNF470	-1.08799	0.00294397	NO	Downregulated
ENSG00000164741	DLC1	-1.09276	0.0179149	NO	Downregulated
ENSG00000104611	SH2D4A	-1.09524	4.90561e-07	NO	Downregulated
ENSG00000197892	KIF13B	-1.09554	0.00972284	NO	Downregulated
ENSG00000173041	ZNF680	-1.10104	0.0119652	NO	Downregulated
ENSG00000147324	MFHAS1	-1.10937	0.000120072	NO	Downregulated
ENSG00000198791	CNOT7	-1.113	4.90561e-07	NO	Downregulated
ENSG00000070501	POLB	-1.11344	0.000157757	NO	Downregulated
ENSG00000182372	CLN8	-1.11438	5.02513e-05	NO	Downregulated
ENSG00000146038	DCDC2	-1.11666	0.000458452	NO	Downregulated
ENSG00000266401	NA	-1.11735	0.0103932	NO	Downregulated
ENSG00000198042	MAK16	-1.11745	0.00117605	NO	Downregulated
ENSG00000137642	SORL1	-1.11899	0.00266749	YES	Downregulated
ENSG00000064042	LIMCH1	-1.12371	1.56938e-05	NO	Downregulated
ENSG00000104671	DCTN6	-1.12633	0.000264988	NO	Downregulated
ENSG00000120925	RNF170	-1.12648	0.000442441	NO	Downregulated
ENSG00000180190	TDRP	-1.12758	0.000550511	NO	Downregulated
ENSG00000151702	FLI1	-1.12965	0.0279222	NO	Downregulated
ENSG00000168615	ADAM9	-1.13017	0.000119522	NO	Downregulated
ENSG00000151474	FRMD4A	-1.1319	0.00327939	NO	Downregulated
ENSG00000203814	HIST2H2BF	-1.13827	0.0417594	YES	Downregulated
ENSG00000104626	ERI1	-1.14201	8.52647e-06	NO	Downregulated
ENSG00000262155	LINC02175	-1.14465	0.0225808	NO	Downregulated
ENSG00000154263	ABCA10	-1.14557	0.000159402	NO	Downregulated
ENSG00000165215	CLDN3	-1.14815	0.0492753	YES	Downregulated
ENSG00000137878	GCOM1	-1.15014	0.028159	NO	Downregulated
ENSG00000151376	ME3	-1.1507	1.77157e-05	NO	Downregulated
ENSG00000265808	SEC22B	-1.1508	3.43391e-07	NO	Downregulated
ENSG00000175567	UCP2	-1.15181	0.016311	YES	Downregulated
ENSG00000151136	BTBD11	-1.1566	0.0431125	NO	Downregulated
ENSG00000175536	LIPT2	-1.15674	0.00784742	YES	Downregulated
ENSG00000065989	PDE4A	-1.15754	0.00177726	NO	Downregulated
ENSG00000180336	MEIOC	-1.16267	7.55761e-05	NO	Downregulated
ENSG00000156675	RAB11FIP1	-1.16653	4.73297e-06	NO	Downregulated
ENSG00000147364	FBXO25	-1.18265	0.00363384	NO	Downregulated
ENSG00000183779	ZNF703	-1.18455	0.00414732	NO	Downregulated
ENSG00000197140	ADAM32	-1.18945	0.0451218	NO	Downregulated
ENSG00000078674	PCM1	-1.19058	1.30936e-06	NO	Downregulated
ENSG00000156735	BAG4	-1.20167	2.03165e-06	NO	Downregulated
ENSG00000146376	ARHGAP18	-1.20426	3.07906e-06	NO	Downregulated
ENSG00000120875	DUSP4	-1.2203	0.00823851	NO	Downregulated
ENSG00000104660	LEPROTL1	-1.22285	4.84929e-07	NO	Downregulated
ENSG00000275342	PRAG1	-1.23088	2.02283e-06	NO	Downregulated
ENSG00000083168	KAT6A	-1.23399	2.10299e-05	NO	Downregulated
ENSG00000184661	CDCA2	-1.23659	0.000912321	NO	Downregulated
ENSG00000169499	PLEKHA2	-1.23663	1.19076e-05	NO	Downregulated
ENSG00000078668	VDAC3	-1.23674	1.04337e-06	NO	Downregulated
ENSG00000159167	STC1	-1.23868	0.0383154	NO	Downregulated
ENSG00000204262	COL5A2	-1.2435	0.0479431	YES	Downregulated
ENSG00000176595	KBTBD11	-1.24744	0.00682715	YES	Downregulated
ENSG00000005102	MEOX1	-1.24933	0.00174616	NO	Downregulated
ENSG00000253616	NA	-1.25076	0.0195328	NO	Downregulated
ENSG00000176209	SMIM19	-1.25641	0.00202714	NO	Downregulated
ENSG00000085788	DDHD2	-1.26729	6.82781e-07	NO	Downregulated
ENSG00000197632	SERPINB2	-1.2679	0.0129643	YES	Downregulated
ENSG00000087884	AAMDC	-1.26803	0.0031265	NO	Downregulated
ENSG00000175806	MSRA	-1.27134	0.000449972	NO	Downregulated
ENSG00000224631	NA	-1.27232	0.0498325	YES	Downregulated
ENSG00000133315	MACROD1	-1.27761	0.000323858	NO	Downregulated
ENSG00000104219	ZDHHC2	-1.28003	6.13932e-05	NO	Downregulated
ENSG00000272405	NA	-1.28211	0.021789	NO	Downregulated
ENSG00000109255	NMU	-1.28749	0.00987549	NO	Downregulated
ENSG00000114450	GNB4	-1.28767	0.0334676	NO	Downregulated
ENSG00000165409	TSHR	-1.28994	0.00287541	NO	Downregulated
ENSG00000154319	FAM167A	-1.29062	0.0331177	NO	Downregulated
ENSG00000203857	HSD3B1	-1.29082	0.00249545	NO	Downregulated
ENSG00000129422	MTUS1	-1.29195	0.00863281	NO	Downregulated
ENSG00000168575	SLC20A2	-1.29627	0.000233599	NO	Downregulated
ENSG00000168062	BATF2	-1.30105	0.00257829	NO	Downregulated
ENSG00000141404	GNAL	-1.30306	0.0418155	YES	Downregulated
ENSG00000173530	TNFRSF10D	-1.30407	0.0134499	NO	Downregulated
ENSG00000260920	NA	-1.30505	0.0130912	NO	Downregulated
ENSG00000172728	FUT10	-1.30988	0.000160532	NO	Downregulated
ENSG00000197857	ZNF44	-1.31203	0.0438959	NO	Downregulated
ENSG00000104221	BRF2	-1.31211	0.0001451	NO	Downregulated
ENSG00000204219	TCEA3	-1.31273	0.0053156	NO	Downregulated
ENSG00000170365	SMAD1	-1.31625	0.00012316	NO	Downregulated
ENSG00000160191	PDE9A	-1.31958	7.55761e-05	NO	Downregulated
ENSG00000173281	PPP1R3B	-1.33139	0.00373004	NO	Downregulated
ENSG00000151388	ADAMTS12	-1.33348	0.00918161	NO	Downregulated
ENSG00000253438	PCAT1	-1.34522	0.0131219	YES	Downregulated
ENSG00000171631	P2RY6	-1.34803	0.00201471	NO	Downregulated
ENSG00000147421	HMBOX1	-1.3483	0.00013489	NO	Downregulated
ENSG00000145569	OTULINL	-1.34867	0.00880104	NO	Downregulated
ENSG00000172638	EFEMP2	-1.35136	0.000956104	NO	Downregulated
ENSG00000259768	NA	-1.35436	0.00508375	NO	Downregulated
ENSG00000104368	PLAT	-1.35835	0.00298325	NO	Downregulated
ENSG00000145113	MUC4	-1.36119	0.000400238	NO	Downregulated
ENSG00000270231	NBPF8	-1.36243	0.000236991	NO	Downregulated
ENSG00000143878	RHOB	-1.3665	0.0262778	YES	Downregulated
ENSG00000175352	NRIP3	-1.3668	0.0491544	NO	Downregulated
ENSG00000020181	ADGRA2	-1.37472	0.0157226	YES	Downregulated
ENSG00000115616	SLC9A2	-1.3779	0.00968579	YES	Downregulated
ENSG00000013297	CLDN11	-1.38264	0.00232507	NO	Downregulated
ENSG00000278318	ZNF229	-1.38395	1.6724e-05	NO	Downregulated
ENSG00000173273	TNKS	-1.40049	3.54607e-07	NO	Downregulated
ENSG00000006638	TBXA2R	-1.40852	0.0237639	YES	Downregulated
ENSG00000176244	ACBD7	-1.42032	0.0195759	YES	Downregulated
ENSG00000171320	ESCO2	-1.42839	1.51302e-06	NO	Downregulated
ENSG00000065534	MYLK	-1.43457	5.90617e-06	NO	Downregulated
ENSG00000134072	CAMK1	-1.44726	0.0137509	NO	Downregulated
ENSG00000137261	KIAA0319	-1.46183	0.0392079	NO	Downregulated
ENSG00000147475	ERLIN2	-1.46488	4.99866e-07	NO	Downregulated
ENSG00000226200	NA	-1.47262	0.00967597	YES	Downregulated
ENSG00000115255	REEP6	-1.47524	0.026024	YES	Downregulated
ENSG00000150054	MPP7	-1.47631	0.00484374	YES	Downregulated
ENSG00000171766	GATM	-1.48342	0.0183226	YES	Downregulated
ENSG00000099256	PRTFDC1	-1.50111	0.00113396	NO	Downregulated
ENSG00000153993	SEMA3D	-1.50322	0.000303143	NO	Downregulated
ENSG00000003989	SLC7A2	-1.50983	0.0222297	NO	Downregulated
ENSG00000174749	FAM241A	-1.52291	7.79603e-05	YES	Downregulated
ENSG00000184058	TBX1	-1.52636	0.00226487	NO	Downregulated
ENSG00000133739	LRRCC1	-1.52775	0.00155354	NO	Downregulated
ENSG00000003147	ICA1	-1.52995	0.048568	NO	Downregulated
ENSG00000183287	CCBE1	-1.54638	0.014657	NO	Downregulated
ENSG00000104332	SFRP1	-1.55834	0.000381267	NO	Downregulated
ENSG00000130830	MPP1	-1.56777	0.000442441	YES	Downregulated
ENSG00000156011	PSD3	-1.56971	0.00123692	NO	Downregulated
ENSG00000022267	FHL1	-1.57847	0.00120075	NO	Downregulated
ENSG00000258457	LOC107984660	-1.58713	0.0149739	NO	Downregulated
ENSG00000242779	ZNF702P	-1.60807	7.55761e-05	NO	Downregulated
ENSG00000228594	FNDC10	-1.61002	0.000937968	YES	Downregulated
ENSG00000163565	IFI16	-1.61344	0.0498208	NO	Downregulated
ENSG00000196189	SEMA4A	-1.62513	0.00156654	YES	Downregulated
ENSG00000152582	SPEF2	-1.62538	0.0202488	NO	Downregulated
ENSG00000242265	PEG10	-1.69599	0.0123957	NO	Downregulated
ENSG00000196872	KIAA1211L	-1.70536	0.000961849	NO	Downregulated
ENSG00000075340	ADD2	-1.73901	0.0234167	NO	Downregulated
ENSG00000133256	PDE6B	-1.74565	0.00635645	NO	Downregulated
ENSG00000259366	NA	-1.75364	0.00266442	NO	Downregulated
ENSG00000139055	ERP27	-1.77342	0.00207386	NO	Downregulated
ENSG00000168907	PLA2G4F	-1.78178	0.029252	YES	Downregulated
ENSG00000130775	THEMIS2	-1.78399	0.0031415	NO	Downregulated
ENSG00000173535	TNFRSF10C	-1.81271	0.0498325	YES	Downregulated
ENSG00000285816	POLA2	-1.81291	0.00281172	NO	Downregulated
ENSG00000197128	ZNF772	-1.81612	9.08897e-05	NO	Downregulated
ENSG00000185900	POMK	-1.85606	0.031574	YES	Downregulated
ENSG00000183638	RP1L1	-1.86146	0.000953559	NO	Downregulated
ENSG00000159339	PADI4	-1.86292	0.0231111	NO	Downregulated
ENSG00000236107	SCN1A-AS1	-1.8649	0.0212697	NO	Downregulated
ENSG00000171056	SOX7	-1.88625	3.75367e-05	NO	Downregulated
ENSG00000015133	CCDC88C	-1.91185	0.00484374	YES	Downregulated
ENSG00000132854	KANK4	-1.93489	0.0193118	YES	Downregulated
ENSG00000117069	ST6GALNAC5	-1.96475	0.0210248	NO	Downregulated
ENSG00000130270	ATP8B3	-1.97025	0.00513444	NO	Downregulated
ENSG00000150722	PPP1R1C	-1.97033	0.000181861	NO	Downregulated
ENSG00000144712	CAND2	-2.02104	0.000449972	NO	Downregulated
ENSG00000172292	CERS6	-2.04409	0.000159402	NO	Downregulated
ENSG00000148677	ANKRD1	-2.05761	0.0210736	NO	Downregulated
ENSG00000203697	CAPN8	-2.13421	0.00354384	NO	Downregulated
ENSG00000139263	LRIG3	-2.13827	0.00129507	NO	Downregulated
ENSG00000241794	SPRR2A	-2.17592	0.0100035	YES	Downregulated
ENSG00000171488	LRRC8C	-2.20421	0.000221898	NO	Downregulated
ENSG00000196867	ZFP28	-2.20512	0.000618497	NO	Downregulated
ENSG00000102409	BEX4	-2.20685	0.0151331	NO	Downregulated
ENSG00000042062	RIPOR3	-2.26985	4.37578e-05	NO	Downregulated
ENSG00000130433	CACNG6	-2.27995	0.00949923	NO	Downregulated
ENSG00000145358	DDIT4L	-2.30232	0.00983456	NO	Downregulated
ENSG00000130005	GAMT	-2.33117	7.55761e-05	NO	Downregulated
ENSG00000151240	DIP2C	-2.33533	1.88209e-05	NO	Downregulated
ENSG00000159753	CARMIL2	-2.33556	0.00207319	NO	Downregulated
ENSG00000196218	RYR1	-2.3511	0.000197425	NO	Downregulated
ENSG00000197937	ZNF347	-2.35603	2.65198e-05	NO	Downregulated
ENSG00000286910	NA	-2.39043	0.000866141	NO	Downregulated
ENSG00000115457	IGFBP2	-2.39325	0.0248665	NO	Downregulated
ENSG00000135373	EHF	-2.3987	3.78815e-05	NO	Downregulated
ENSG00000181744	DIPK2A	-2.41131	3.72226e-06	NO	Downregulated
ENSG00000105371	ICAM4	-2.41717	0.00324162	NO	Downregulated
ENSG00000197647	ZNF433	-2.41876	0.00329514	NO	Downregulated
ENSG00000198429	ZNF69	-2.42544	0.0257086	NO	Downregulated
ENSG00000184985	SORCS2	-2.44048	0.0480539	NO	Downregulated
ENSG00000169174	PCSK9	-2.49816	0.0136672	NO	Downregulated
ENSG00000132517	SLC52A1	-2.53304	0.0479431	YES	Downregulated
ENSG00000167634	NLRP7	-2.56454	0.037045	NO	Downregulated
ENSG00000197415	VEPH1	-2.56889	0.00973103	NO	Downregulated
ENSG00000198185	ZNF334	-2.64062	0.00358889	NO	Downregulated
ENSG00000125827	TMX4	-2.64295	2.44439e-07	NO	Downregulated
ENSG00000182901	RGS7	-2.69036	0.0390976	YES	Downregulated
ENSG00000231924	PSG1	-2.69636	0.022774	YES	Downregulated
ENSG00000163053	SLC16A14	-2.70004	0.0143386	YES	Downregulated
ENSG00000163689	C3orf67	-2.73037	0.00266749	YES	Downregulated
ENSG00000170162	VGLL2	-2.793	7.88847e-05	NO	Downregulated
ENSG00000223723	NA	-2.82037	0.0122285	YES	Downregulated
ENSG00000245937	LINC01184	-2.82663	4.84929e-07	NO	Downregulated
ENSG00000143631	FLG	-2.86741	0.00355816	NO	Downregulated
ENSG00000198155	ZNF876P	-2.98359	2.16321e-05	NO	Downregulated
ENSG00000149243	KLHL35	-2.98653	0.00166893	NO	Downregulated
ENSG00000004139	SARM1	-3.00967	2.33989e-06	NO	Downregulated
ENSG00000012779	ALOX5	-3.02506	0.0166036	NO	Downregulated
ENSG00000074410	CA12	-3.07309	0.00236292	NO	Downregulated
ENSG00000064651	SLC12A2	-3.09606	2.46884e-05	NO	Downregulated
ENSG00000138829	FBN2	-3.32142	0.0170092	NO	Downregulated
ENSG00000197928	ZNF677	-3.39202	1.95805e-06	NO	Downregulated
ENSG00000166405	RIC3	-3.47366	0.000789455	NO	Downregulated
ENSG00000169436	COL22A1	-3.6695	0.000805632	NO	Downregulated
ENSG00000165025	SYK	-3.68246	0.00025831	NO	Downregulated
ENSG00000180053	NKX2-6	-3.73777	0.000102385	NO	Downregulated
ENSG00000184368	MAP7D2	-3.73781	7.55761e-05	NO	Downregulated
ENSG00000135111	TBX3	-3.94782	0.00297541	NO	Downregulated
ENSG00000134202	GSTM3	-3.95212	8.59512e-05	NO	Downregulated
ENSG00000114631	PODXL2	-4.27204	3.33637e-05	NO	Downregulated
ENSG00000163568	AIM2	-4.29828	7.47733e-06	NO	Downregulated
ENSG00000196724	ZNF418	-4.36636	0.000277132	NO	Downregulated
ENSG00000136574	GATA4	-4.39867	3.3917e-05	NO	Downregulated
ENSG00000169071	ROR2	-4.82185	2.44513e-05	NO	Downregulated
ENSG00000123407	HOXC12	-5.30496	6.662e-05	NO	Downregulated
ENSG00000240225	ZNF542P	-5.37193	1.35394e-05	NO	Downregulated
ENSG00000044459	CNTLN	-5.5038	3.46005e-06	NO	Downregulated
ENSG00000171649	ZIK1	-5.51074	7.57626e-06	NO	Downregulated
ENSG00000182013	PNMA8A	-5.68504	1.95805e-06	NO	Downregulated
ENSG00000237989	LINC01679	-5.69978	4.90561e-07	NO	Downregulated
ENSG00000179059	ZFP42	-5.80633	4.90561e-07	NO	Downregulated
ENSG00000172824	CES4A	-5.82122	6.0623e-06	NO	Downregulated
ENSG00000176907	TCIM	-5.82791	0.00671854	NO	Downregulated
ENSG00000186777	ZNF732	-6.15966	8.41621e-07	NO	Downregulated
ENSG00000122862	SRGN	-6.53631	5.13815e-08	NO	Downregulated
ENSG00000168952	STXBP6	-6.87338	5.90617e-06	NO	Downregulated
ENSG00000184999	SLC22A10	-7.0682	4.90561e-07	NO	Downregulated
ENSG00000197020	ZNF100	-7.38241	2.64965e-07	NO	Downregulated

## Sheet: G551D
Supplementary Data 2. List of differentially expressed genes (DEGs) in the different 16HBE mutant cell lines (p-value < 0.05).
Ensembl code	Gene symbol	Log2 FC	P-value	Mutation specific	Upregulated/Downregulated
ENSG00000176788	BASP1	5.11664	1.35233e-08	NO	Upregulated
ENSG00000121797	CCRL2	4.77072	0.000335532	NO	Upregulated
ENSG00000118596	SLC16A7	4.21342	0.00141476	NO	Upregulated
ENSG00000073756	PTGS2	3.70842	1.04545e-05	NO	Upregulated
ENSG00000109472	CPE	3.61567	0.000355042	YES	Upregulated
ENSG00000143556	S100A7	3.38364	0.0264295	NO	Upregulated
ENSG00000134321	RSAD2	3.27239	0.00116407	NO	Upregulated
ENSG00000189001	SBSN	3.24082	0.0100405	NO	Upregulated
ENSG00000152377	SPOCK1	3.22433	0.00141661	NO	Upregulated
ENSG00000203722	RAET1G	3.07957	0.00141476	NO	Upregulated
ENSG00000168785	TSPAN5	3.05722	0.000195896	NO	Upregulated
ENSG00000134326	CMPK2	3.03633	0.000198297	NO	Upregulated
ENSG00000115738	ID2	2.97205	2.25237e-05	YES	Upregulated
ENSG00000125378	BMP4	2.87825	0.0446396	NO	Upregulated
ENSG00000151692	RNF144A	2.86262	1.71074e-06	NO	Upregulated
ENSG00000169469	SPRR1B	2.81297	0.00431116	YES	Upregulated
ENSG00000152137	HSPB8	2.78116	0.00810417	NO	Upregulated
ENSG00000164520	RAET1E	2.71365	0.000448475	NO	Upregulated
ENSG00000268510	NA	2.67385	0.00295587	NO	Upregulated
ENSG00000137965	IFI44	2.67035	1.63756e-07	NO	Upregulated
ENSG00000138135	CH25H	2.64314	0.0248507	NO	Upregulated
ENSG00000186197	EDARADD	2.61187	0.000750898	NO	Upregulated
ENSG00000182389	CACNB4	2.56199	0.000593726	NO	Upregulated
ENSG00000049130	KITLG	2.55324	0.00179912	NO	Upregulated
ENSG00000165521	EML5	2.5491	0.000548808	NO	Upregulated
ENSG00000162599	NFIA	2.47737	2.62078e-05	NO	Upregulated
ENSG00000177990	DPY19L2	2.4629	0.00297688	NO	Upregulated
ENSG00000153071	DAB2	2.34452	0.0188245	NO	Upregulated
ENSG00000155918	RAET1L	2.3182	0.0293108	NO	Upregulated
ENSG00000113494	PRLR	2.29762	0.00442307	NO	Upregulated
ENSG00000141622	RNF165	2.26267	0.00790429	NO	Upregulated
ENSG00000114790	ARHGEF26	2.25833	0.000197531	NO	Upregulated
ENSG00000184985	SORCS2	2.2516	0.00457594	NO	Upregulated
ENSG00000152413	HOMER1	2.21636	0.00081592	NO	Upregulated
ENSG00000167779	IGFBP6	2.20449	2.90007e-06	NO	Upregulated
ENSG00000125384	PTGER2	2.18494	0.0465378	NO	Upregulated
ENSG00000137648	TMPRSS4	2.17319	0.0465378	YES	Upregulated
ENSG00000116729	WLS	2.16741	1.48693e-07	NO	Upregulated
ENSG00000198796	ALPK2	2.14181	0.023266	NO	Upregulated
ENSG00000151229	SLC2A13	2.10037	0.0215975	NO	Upregulated
ENSG00000226145	NA	2.09777	0.0236305	NO	Upregulated
ENSG00000164684	ZNF704	2.08934	0.00570193	NO	Upregulated
ENSG00000231811	NA	2.07216	0.00634509	YES	Upregulated
ENSG00000168685	IL7R	1.97828	0.00151337	NO	Upregulated
ENSG00000171916	LGALS9C	1.93831	0.00727886	NO	Upregulated
ENSG00000183671	GPR1	1.8974	4.81184e-05	NO	Upregulated
ENSG00000204421	LY6G6C	1.88447	0.0356489	YES	Upregulated
ENSG00000147697	GSDMC	1.88425	0.00864501	YES	Upregulated
ENSG00000171522	PTGER4	1.88357	0.00501371	NO	Upregulated
ENSG00000186847	KRT14	1.8778	0.000590144	NO	Upregulated
ENSG00000147003	CLTRN	1.86278	0.0323516	NO	Upregulated
ENSG00000135111	TBX3	1.84268	0.00859688	NO	Upregulated
ENSG00000164114	MAP9	1.82382	2.49917e-06	NO	Upregulated
ENSG00000204420	MPIG6B	1.81215	0.0317602	YES	Upregulated
ENSG00000142173	COL6A2	1.80554	0.00877393	NO	Upregulated
ENSG00000116701	NCF2	1.7947	0.000750898	NO	Upregulated
ENSG00000183770	FOXL2	1.75673	0.00748775	NO	Upregulated
ENSG00000119547	ONECUT2	1.75395	0.0101001	NO	Upregulated
ENSG00000128656	CHN1	1.71134	0.0206968	NO	Upregulated
ENSG00000187608	ISG15	1.65115	1.64164e-05	NO	Upregulated
ENSG00000136689	IL1RN	1.62017	0.018786	YES	Upregulated
ENSG00000106415	GLCCI1	1.61839	0.0312181	NO	Upregulated
ENSG00000168917	SLC35G2	1.61248	0.00310489	YES	Upregulated
ENSG00000135114	OASL	1.59716	0.00513597	NO	Upregulated
ENSG00000136999	CCN3	1.58719	0.0407447	NO	Upregulated
ENSG00000174804	FZD4	1.55908	0.0308249	NO	Upregulated
ENSG00000144452	ABCA12	1.5487	0.00297688	YES	Upregulated
ENSG00000226383	LINC01876	1.54463	0.0438363	YES	Upregulated
ENSG00000196408	NOXO1	1.53856	0.0344669	NO	Upregulated
ENSG00000159337	PLA2G4D	1.52413	0.00989447	NO	Upregulated
ENSG00000092758	COL9A3	1.50524	0.000178029	NO	Upregulated
ENSG00000154822	PLCL2	1.48296	0.00876931	YES	Upregulated
ENSG00000204941	PSG5	1.47901	0.0486023	YES	Upregulated
ENSG00000003147	ICA1	1.45837	0.0100405	NO	Upregulated
ENSG00000165474	GJB2	1.43211	3.70063e-07	NO	Upregulated
ENSG00000111335	OAS2	1.42172	0.047417	NO	Upregulated
ENSG00000154240	CEP112	1.40233	0.00833308	NO	Upregulated
ENSG00000172183	ISG20	1.39822	0.000338464	NO	Upregulated
ENSG00000077585	GPR137B	1.39383	0.023073	YES	Upregulated
ENSG00000044459	CNTLN	1.38806	0.000393954	NO	Upregulated
ENSG00000188089	PLA2G4E	1.36476	0.0402359	NO	Upregulated
ENSG00000185745	IFIT1	1.3504	8.06725e-07	NO	Upregulated
ENSG00000099994	SUSD2	1.33836	0.00381515	NO	Upregulated
ENSG00000163568	AIM2	1.33311	0.000364958	NO	Upregulated
ENSG00000154917	RAB6B	1.32938	0.0152032	NO	Upregulated
ENSG00000106070	GRB10	1.32194	0.0292491	NO	Upregulated
ENSG00000118402	ELOVL4	1.28849	0.00836834	NO	Upregulated
ENSG00000124466	LYPD3	1.28788	0.000101542	NO	Upregulated
ENSG00000163565	IFI16	1.28551	0.0432872	NO	Upregulated
ENSG00000198915	RASGEF1A	1.26371	0.000202444	NO	Upregulated
ENSG00000211445	GPX3	1.2622	0.00391776	YES	Upregulated
ENSG00000172296	SPTLC3	1.25787	0.040775	YES	Upregulated
ENSG00000137699	TRIM29	1.25462	0.00553506	NO	Upregulated
ENSG00000144063	MALL	1.25278	0.0345719	YES	Upregulated
ENSG00000109255	NMU	1.2332	0.00220344	NO	Upregulated
ENSG00000137819	PAQR5	1.22148	0.000559628	YES	Upregulated
ENSG00000128011	LRFN1	1.22037	0.00228992	YES	Upregulated
ENSG00000076356	PLXNA2	1.20921	0.00179643	NO	Upregulated
ENSG00000121743	GJA3	1.19468	0.00297688	NO	Upregulated
ENSG00000126016	AMOT	1.19118	0.0277494	YES	Upregulated
ENSG00000171435	KSR2	1.1875	0.0164871	YES	Upregulated
ENSG00000138646	HERC5	1.18191	0.000750898	NO	Upregulated
ENSG00000168243	GNG4	1.18014	0.00106109	NO	Upregulated
ENSG00000146700	SSC4D	1.16053	0.00142914	NO	Upregulated
ENSG00000128422	KRT17	1.1488	0.0232161	NO	Upregulated
ENSG00000184792	OSBP2	1.14326	1.64164e-05	YES	Upregulated
ENSG00000167767	KRT80	1.14277	2.44224e-05	YES	Upregulated
ENSG00000189343	NA	1.13844	5.6947e-07	YES	Upregulated
ENSG00000204539	CDSN	1.1265	0.00014652	NO	Upregulated
ENSG00000196876	SCN8A	1.11438	0.00130103	NO	Upregulated
ENSG00000197565	COL4A6	1.10272	0.0280658	NO	Upregulated
ENSG00000173894	CBX2	1.0967	0.013655	NO	Upregulated
ENSG00000102024	PLS3	1.08538	1.25304e-05	YES	Upregulated
ENSG00000119922	IFIT2	1.08197	0.00553506	NO	Upregulated
ENSG00000106123	EPHB6	1.07785	0.00659465	NO	Upregulated
ENSG00000260231	KDM7A-DT	1.07697	0.037381	NO	Upregulated
ENSG00000240342	NA	1.06488	3.32677e-07	YES	Upregulated
ENSG00000137628	DDX60	1.02118	0.0417257	YES	Upregulated
ENSG00000131650	KREMEN2	0.999152	0.0277071	NO	Upregulated
ENSG00000078018	MAP2	0.992086	0.0113148	NO	Upregulated
ENSG00000008300	CELSR3	0.991438	0.0111623	NO	Upregulated
ENSG00000065057	NTHL1	0.99081	0.000290756	YES	Upregulated
ENSG00000205413	SAMD9	0.976673	0.00228992	NO	Upregulated
ENSG00000007264	MATK	0.954532	0.00884645	NO	Upregulated
ENSG00000058668	ATP2B4	0.949434	0.00126942	NO	Upregulated
ENSG00000072133	RPS6KA6	0.945204	0.000934447	NO	Upregulated
ENSG00000088002	SULT2B1	0.941245	0.00272656	NO	Upregulated
ENSG00000065054	SLC9A3R2	0.93615	4.54287e-05	NO	Upregulated
ENSG00000141968	VAV1	0.932002	0.0011556	NO	Upregulated
ENSG00000143320	CRABP2	0.930857	0.0220095	NO	Upregulated
ENSG00000113749	HRH2	0.911559	0.0248507	NO	Upregulated
ENSG00000104723	TUSC3	0.892861	0.000566173	NO	Upregulated
ENSG00000179059	ZFP42	0.892435	0.00203535	NO	Upregulated
ENSG00000136867	SLC31A2	0.887425	0.000932643	NO	Upregulated
ENSG00000126709	IFI6	0.885053	0.0312181	NO	Upregulated
ENSG00000123415	SMUG1	0.881857	7.32972e-05	YES	Upregulated
ENSG00000185339	TCN2	0.879452	0.0238225	YES	Upregulated
ENSG00000003137	CYP26B1	0.865749	0.034234	NO	Upregulated
ENSG00000153294	ADGRF4	0.861371	0.0135542	NO	Upregulated
ENSG00000133739	LRRCC1	0.834894	0.0277071	NO	Upregulated
ENSG00000119917	IFIT3	0.822647	0.0117228	NO	Upregulated
ENSG00000107201	DDX58	0.820603	0.000342779	NO	Upregulated
ENSG00000186832	KRT16	0.82003	0.0432926	YES	Upregulated
ENSG00000172366	MCRIP2	0.810475	0.0394253	YES	Upregulated
ENSG00000123892	RAB38	0.797816	0.0119086	NO	Upregulated
ENSG00000136153	LMO7	0.789066	0.0100405	YES	Upregulated
ENSG00000110400	NECTIN1	0.766576	0.00687213	YES	Upregulated
ENSG00000182782	HCAR2	0.754315	0.0338853	NO	Upregulated
ENSG00000013563	DNASE1L1	0.748877	0.0010256	YES	Upregulated
ENSG00000169169	CPT1C	0.747911	0.0305315	NO	Upregulated
ENSG00000116661	FBXO2	0.745894	0.034234	NO	Upregulated
ENSG00000067141	NEO1	0.739006	0.00337995	NO	Upregulated
ENSG00000255769	NA	0.735691	0.00748775	YES	Upregulated
ENSG00000110318	CEP126	0.732835	0.0109654	NO	Upregulated
ENSG00000165675	ENOX2	0.726356	0.00528957	YES	Upregulated
ENSG00000176463	SLCO3A1	0.720453	0.0180232	NO	Upregulated
ENSG00000102886	GDPD3	0.715948	0.0370182	NO	Upregulated
ENSG00000158292	GPR153	0.706632	0.0381415	NO	Upregulated
ENSG00000115355	CCDC88A	0.702279	0.0266902	NO	Upregulated
ENSG00000105939	ZC3HAV1	0.69754	0.011027	NO	Upregulated
ENSG00000168765	GSTM4	0.690206	0.0211297	YES	Upregulated
ENSG00000126778	SIX1	0.68882	0.0402359	NO	Upregulated
ENSG00000127554	GFER	0.683438	0.000331796	YES	Upregulated
ENSG00000127580	WDR24	0.68173	0.0022508	YES	Upregulated
ENSG00000174996	KLC2	0.680961	0.00747291	NO	Upregulated
ENSG00000163472	TMEM79	0.677869	0.0398875	YES	Upregulated
ENSG00000103266	STUB1	0.671043	0.000237112	YES	Upregulated
ENSG00000131019	ULBP3	0.663953	0.0137592	YES	Upregulated
ENSG00000115267	IFIH1	0.663773	0.000724375	NO	Upregulated
ENSG00000101901	ALG13	0.661243	0.000216234	YES	Upregulated
ENSG00000144504	ANKMY1	0.656593	0.0458574	YES	Upregulated
ENSG00000183751	TBL3	0.652927	0.00516005	YES	Upregulated
ENSG00000273604	EPOP	0.649001	0.00228992	NO	Upregulated
ENSG00000089177	KIF16B	0.646522	0.0135542	NO	Upregulated
ENSG00000140990	NDUFB10	0.643802	0.00198018	YES	Upregulated
ENSG00000128274	A4GALT	0.64332	0.0204569	NO	Upregulated
ENSG00000183765	CHEK2	0.632523	0.00671589	NO	Upregulated
ENSG00000140988	RPS2	0.628376	0.000950415	YES	Upregulated
ENSG00000159348	CYB5R1	0.625389	0.018786	NO	Upregulated
ENSG00000161999	JMJD8	0.620468	0.00301341	YES	Upregulated
ENSG00000103197	TSC2	0.620266	0.000896032	YES	Upregulated
ENSG00000078687	TNRC6C	0.618813	0.0325439	YES	Upregulated
ENSG00000189280	GJB5	0.616161	0.0075031	NO	Upregulated
ENSG00000102243	VGLL1	0.61369	0.00528047	YES	Upregulated
ENSG00000140983	RHOT2	0.585616	0.00528957	YES	Upregulated
ENSG00000227036	LINC00511	0.583994	0.0277071	NO	Upregulated
ENSG00000147509	RGS20	0.575342	0.0322192	NO	Upregulated
ENSG00000139182	CLSTN3	0.55043	0.0237839	NO	Upregulated
ENSG00000141232	TOB1	0.525881	0.0394253	YES	Upregulated
ENSG00000108506	INTS2	0.518191	0.0277494	NO	Upregulated
ENSG00000079332	SAR1A	0.507488	0.0248507	NO	Upregulated
ENSG00000119522	DENND1A	0.506816	0.0443214	NO	Upregulated
ENSG00000105655	ISYNA1	0.50644	0.0446396	YES	Upregulated
ENSG00000091073	DTX2	0.50575	0.030348	NO	Upregulated
ENSG00000124313	IQSEC2	0.493943	0.0305282	YES	Upregulated
ENSG00000145730	PAM	0.486769	0.047532	NO	Upregulated
ENSG00000141524	TMC6	0.480232	0.035391	NO	Upregulated
ENSG00000160360	GPSM1	0.457118	0.0394253	NO	Upregulated
ENSG00000188153	COL4A5	0.455126	0.0334912	YES	Upregulated
ENSG00000037757	MRI1	0.44725	0.0458574	YES	Upregulated
ENSG00000072071	ADGRL1	0.446684	0.0226578	YES	Upregulated
ENSG00000171700	RGS19	0.438617	0.0417257	NO	Upregulated
ENSG00000162512	SDC3	0.412268	0.0140316	NO	Upregulated
ENSG00000039068	CDH1	0.37465	0.0305315	NO	Upregulated
ENSG00000126391	FRMD8	-0.358153	0.0369221	NO	Downregulated
ENSG00000151748	SAV1	-0.358308	0.0345719	YES	Downregulated
ENSG00000014216	CAPN1	-0.39216	0.0152786	NO	Downregulated
ENSG00000168067	MAP4K2	-0.434887	0.00793036	NO	Downregulated
ENSG00000173442	EHBP1L1	-0.452947	0.0212412	NO	Downregulated
ENSG00000149782	PLCB3	-0.455485	0.00330354	NO	Downregulated
ENSG00000133884	DPF2	-0.460664	0.0237653	NO	Downregulated
ENSG00000142186	SCYL1	-0.465073	0.00611002	NO	Downregulated
ENSG00000168061	SAC3D1	-0.47064	0.0473323	NO	Downregulated
ENSG00000213625	LEPROT	-0.477873	0.0422156	NO	Downregulated
ENSG00000131373	HACL1	-0.483146	0.035391	NO	Downregulated
ENSG00000132669	RIN2	-0.491616	0.0302108	NO	Downregulated
ENSG00000254470	AP5B1	-0.498524	0.0394253	NO	Downregulated
ENSG00000169604	ANTXR1	-0.499418	0.0432872	YES	Downregulated
ENSG00000133895	MEN1	-0.505398	0.00810417	NO	Downregulated
ENSG00000087365	SF3B2	-0.513949	0.000882721	NO	Downregulated
ENSG00000135605	TEC	-0.519659	0.0370533	YES	Downregulated
ENSG00000213793	ZNF888	-0.519814	0.023073	YES	Downregulated
ENSG00000173327	MAP3K11	-0.524154	0.00546762	NO	Downregulated
ENSG00000129968	ABHD17A	-0.530235	0.00475483	NO	Downregulated
ENSG00000175334	BANF1	-0.531866	0.0111081	NO	Downregulated
ENSG00000166912	MTMR10	-0.540306	0.0441134	YES	Downregulated
ENSG00000173465	ZNRD2	-0.543289	0.0333907	NO	Downregulated
ENSG00000135049	AGTPBP1	-0.545438	0.040775	NO	Downregulated
ENSG00000197136	PCNX3	-0.54622	0.0388106	NO	Downregulated
ENSG00000135083	CCNJL	-0.549964	0.0169161	YES	Downregulated
ENSG00000173039	RELA	-0.550308	0.00685604	NO	Downregulated
ENSG00000109762	SNX25	-0.566023	0.0138523	YES	Downregulated
ENSG00000157227	MMP14	-0.567888	0.0075031	NO	Downregulated
ENSG00000160953	PWWP3A	-0.569227	0.0101279	NO	Downregulated
ENSG00000175467	SART1	-0.570187	0.00318003	NO	Downregulated
ENSG00000152767	FARP1	-0.570827	0.00823477	YES	Downregulated
ENSG00000105556	MIER2	-0.575463	0.00115602	NO	Downregulated
ENSG00000162300	ZFPL1	-0.577484	0.035391	NO	Downregulated
ENSG00000187231	SESTD1	-0.5783	0.0457105	YES	Downregulated
ENSG00000173457	PPP1R14B	-0.578685	0.0188245	NO	Downregulated
ENSG00000163625	WDFY3	-0.578811	0.00937974	YES	Downregulated
ENSG00000109790	KLHL5	-0.579359	0.0292135	YES	Downregulated
ENSG00000168005	SPINDOC	-0.581391	0.021616	YES	Downregulated
ENSG00000175115	PACS1	-0.586302	0.00198625	NO	Downregulated
ENSG00000172270	BSG	-0.589007	0.00216739	NO	Downregulated
ENSG00000175573	C11orf68	-0.589551	0.0417257	NO	Downregulated
ENSG00000072518	MARK2	-0.591254	0.000559628	NO	Downregulated
ENSG00000071626	DAZAP1	-0.59241	0.00136184	NO	Downregulated
ENSG00000152818	UTRN	-0.598616	0.048187	NO	Downregulated
ENSG00000146670	CDCA5	-0.603621	0.00185161	NO	Downregulated
ENSG00000146376	ARHGAP18	-0.605617	0.00570193	NO	Downregulated
ENSG00000167770	OTUB1	-0.607312	0.00151337	NO	Downregulated
ENSG00000110583	NAA40	-0.611914	0.0106826	NO	Downregulated
ENSG00000115286	NDUFS7	-0.613596	0.0180375	NO	Downregulated
ENSG00000172500	FIBP	-0.615473	0.000583519	NO	Downregulated
ENSG00000172977	KAT5	-0.618184	0.00178364	NO	Downregulated
ENSG00000182087	TMEM259	-0.619364	0.000382264	NO	Downregulated
ENSG00000117020	AKT3	-0.631806	0.00284487	YES	Downregulated
ENSG00000149761	NUDT22	-0.632511	0.00505421	NO	Downregulated
ENSG00000065268	WDR18	-0.637518	0.00331993	NO	Downregulated
ENSG00000122729	ACO1	-0.642137	0.00436252	NO	Downregulated
ENSG00000196839	ADA	-0.642391	0.0134974	YES	Downregulated
ENSG00000134278	SPIRE1	-0.643436	0.0299127	NO	Downregulated
ENSG00000099624	ATP5F1D	-0.643525	0.00141206	NO	Downregulated
ENSG00000101670	LIPG	-0.646389	0.047242	YES	Downregulated
ENSG00000149792	MRPL49	-0.649277	0.000750898	NO	Downregulated
ENSG00000115268	RPS15	-0.65072	0.00135683	NO	Downregulated
ENSG00000228300	C19orf24	-0.650892	0.00245967	NO	Downregulated
ENSG00000172757	CFL1	-0.657817	0.00823477	YES	Downregulated
ENSG00000139998	RAB15	-0.657865	0.00216739	NO	Downregulated
ENSG00000071564	TCF3	-0.658914	0.000393954	NO	Downregulated
ENSG00000175315	CST6	-0.660342	0.0187762	NO	Downregulated
ENSG00000099817	POLR2E	-0.660923	5.52442e-05	NO	Downregulated
ENSG00000137960	GIPC2	-0.664806	0.0369221	NO	Downregulated
ENSG00000149743	TRPT1	-0.665521	0.00774868	NO	Downregulated
ENSG00000144366	GULP1	-0.666708	0.0398875	YES	Downregulated
ENSG00000184743	ATL3	-0.671419	0.000724375	NO	Downregulated
ENSG00000167562	ZNF701	-0.67656	0.0333907	NO	Downregulated
ENSG00000079313	REXO1	-0.677728	0.0228707	NO	Downregulated
ENSG00000110046	ATG2A	-0.685477	0.00293831	NO	Downregulated
ENSG00000157214	STEAP2	-0.687582	0.0200309	NO	Downregulated
ENSG00000173621	LRFN4	-0.688715	0.00528047	YES	Downregulated
ENSG00000198858	R3HDM4	-0.692185	0.00822929	NO	Downregulated
ENSG00000164951	PDP1	-0.693332	0.0100341	YES	Downregulated
ENSG00000149823	VPS51	-0.698261	0.00553506	NO	Downregulated
ENSG00000172732	MUS81	-0.702679	0.00535502	NO	Downregulated
ENSG00000180448	ARHGAP45	-0.703752	0.00116083	NO	Downregulated
ENSG00000185015	CA13	-0.704444	0.0277071	NO	Downregulated
ENSG00000014138	POLA2	-0.708804	0.0337669	NO	Downregulated
ENSG00000118263	KLF7	-0.720693	0.00501371	YES	Downregulated
ENSG00000064687	ABCA7	-0.72601	0.0088758	NO	Downregulated
ENSG00000099821	POLRMT	-0.729178	0.0228681	NO	Downregulated
ENSG00000164236	ANKRD33B	-0.734891	0.00768282	NO	Downregulated
ENSG00000118046	STK11	-0.73811	0.000239027	NO	Downregulated
ENSG00000156218	ADAMTSL3	-0.739854	0.00376946	NO	Downregulated
ENSG00000239713	APOBEC3G	-0.751582	0.0230858	YES	Downregulated
ENSG00000153292	ADGRF1	-0.774032	0.00634509	YES	Downregulated
ENSG00000099812	MISP	-0.775429	0.000728943	NO	Downregulated
ENSG00000079257	LXN	-0.779465	0.0252264	NO	Downregulated
ENSG00000125257	ABCC4	-0.780391	0.037381	YES	Downregulated
ENSG00000175376	EIF1AD	-0.783258	0.000729981	NO	Downregulated
ENSG00000168621	GDNF	-0.789395	0.0129173	YES	Downregulated
ENSG00000064932	SBNO2	-0.798226	8.23247e-05	NO	Downregulated
ENSG00000003400	CASP10	-0.799746	0.00245967	NO	Downregulated
ENSG00000119559	C19orf25	-0.803612	0.00157605	NO	Downregulated
ENSG00000176485	PLAAT3	-0.805224	0.000338464	NO	Downregulated
ENSG00000188549	CCDC9B	-0.812293	0.00489208	YES	Downregulated
ENSG00000070423	RNF126	-0.81508	0.000389971	NO	Downregulated
ENSG00000185761	ADAMTSL5	-0.819843	0.0204777	NO	Downregulated
ENSG00000157613	CREB3L1	-0.821219	0.0433925	NO	Downregulated
ENSG00000112782	CLIC5	-0.831945	0.00326078	NO	Downregulated
ENSG00000187210	GCNT1	-0.840366	0.0433925	YES	Downregulated
ENSG00000099804	CDC34	-0.843039	0.000370493	NO	Downregulated
ENSG00000175221	MED16	-0.845589	0.000558612	NO	Downregulated
ENSG00000188343	FAM92A	-0.858481	0.00476149	YES	Downregulated
ENSG00000183018	SPNS2	-0.875865	0.000924395	NO	Downregulated
ENSG00000064666	CNN2	-0.87608	0.000168475	NO	Downregulated
ENSG00000232810	TNF	-0.881084	0.00716146	NO	Downregulated
ENSG00000204542	C6orf15	-0.882573	0.00897247	NO	Downregulated
ENSG00000178163	ZNF518B	-0.885458	0.000558612	YES	Downregulated
ENSG00000182197	EXT1	-0.890858	0.00377669	YES	Downregulated
ENSG00000196083	IL1RAP	-0.895405	0.000583519	NO	Downregulated
ENSG00000106078	COBL	-0.915833	0.00721969	YES	Downregulated
ENSG00000116017	ARID3A	-0.91724	9.42546e-05	NO	Downregulated
ENSG00000141934	PLPP2	-0.918128	0.000109966	NO	Downregulated
ENSG00000198589	LRBA	-0.920083	0.00534911	YES	Downregulated
ENSG00000155893	PXYLP1	-0.923657	0.0452599	NO	Downregulated
ENSG00000101335	MYL9	-0.92626	0.00402419	NO	Downregulated
ENSG00000118971	CCND2	-0.927969	0.0305569	YES	Downregulated
ENSG00000168734	PKIG	-0.933785	0.00154554	NO	Downregulated
ENSG00000079337	RAPGEF3	-0.934191	0.0452045	YES	Downregulated
ENSG00000161653	NAGS	-0.960449	0.00924678	YES	Downregulated
ENSG00000104332	SFRP1	-0.975854	0.0312181	NO	Downregulated
ENSG00000091986	CCDC80	-0.984282	0.0225351	YES	Downregulated
ENSG00000041880	PARP3	-0.984961	0.0416922	NO	Downregulated
ENSG00000042062	RIPOR3	-0.985178	0.0239952	NO	Downregulated
ENSG00000161544	CYGB	-0.986707	0.0248507	NO	Downregulated
ENSG00000072210	ALDH3A2	-0.993472	0.00023104	NO	Downregulated
ENSG00000137843	PAK6	-1.01386	0.000391718	NO	Downregulated
ENSG00000124134	KCNS1	-1.01922	0.0228409	NO	Downregulated
ENSG00000259330	INAFM2	-1.01933	0.00262106	NO	Downregulated
ENSG00000151883	PARP8	-1.02818	0.00186427	NO	Downregulated
ENSG00000167306	MYO5B	-1.04402	0.00561411	NO	Downregulated
ENSG00000105825	TFPI2	-1.04605	0.00141206	NO	Downregulated
ENSG00000125730	C3	-1.06967	0.0323734	YES	Downregulated
ENSG00000180964	TCEAL8	-1.07553	0.0011556	NO	Downregulated
ENSG00000169255	B3GALNT1	-1.08003	0.00528957	NO	Downregulated
ENSG00000099250	NRP1	-1.08146	0.0321722	NO	Downregulated
ENSG00000149970	CNKSR2	-1.10278	0.0323669	YES	Downregulated
ENSG00000134871	COL4A2	-1.10334	0.00535502	YES	Downregulated
ENSG00000167711	SERPINF2	-1.10383	0.0113148	YES	Downregulated
ENSG00000151240	DIP2C	-1.11008	0.00634509	NO	Downregulated
ENSG00000120833	SOCS2	-1.11571	0.00477492	YES	Downregulated
ENSG00000186481	NA	-1.12423	0.00679484	NO	Downregulated
ENSG00000166825	ANPEP	-1.13684	0.000370493	NO	Downregulated
ENSG00000178826	TMEM139	-1.15225	0.0100405	YES	Downregulated
ENSG00000108821	COL1A1	-1.16339	0.00823477	NO	Downregulated
ENSG00000116675	DNAJC6	-1.16877	0.00822929	YES	Downregulated
ENSG00000168062	BATF2	-1.17264	0.00871365	NO	Downregulated
ENSG00000173041	ZNF680	-1.18449	0.0137592	NO	Downregulated
ENSG00000107551	RASSF4	-1.19063	0.0306226	YES	Downregulated
ENSG00000233836	NA	-1.23391	0.0247402	YES	Downregulated
ENSG00000204381	LAYN	-1.242	0.0264295	NO	Downregulated
ENSG00000169515	CCDC8	-1.24724	5.19413e-05	NO	Downregulated
ENSG00000187498	COL4A1	-1.25736	0.00899633	NO	Downregulated
ENSG00000184384	MAML2	-1.26216	0.0133975	NO	Downregulated
ENSG00000196872	KIAA1211L	-1.27113	0.0114367	NO	Downregulated
ENSG00000013297	CLDN11	-1.28213	0.00693206	NO	Downregulated
ENSG00000285816	POLA2	-1.28665	0.0365948	NO	Downregulated
ENSG00000143816	WNT9A	-1.29771	0.000390546	NO	Downregulated
ENSG00000164056	SPRY1	-1.30992	0.017789	YES	Downregulated
ENSG00000132321	IQCA1	-1.32421	0.035391	NO	Downregulated
ENSG00000213654	GPSM3	-1.32723	0.000386446	NO	Downregulated
ENSG00000151136	BTBD11	-1.33283	0.0410368	NO	Downregulated
ENSG00000162722	TRIM58	-1.35864	0.017211	YES	Downregulated
ENSG00000184368	MAP7D2	-1.38146	0.0407447	NO	Downregulated
ENSG00000183287	CCBE1	-1.3888	0.0465378	NO	Downregulated
ENSG00000152284	TCF7L1	-1.38931	0.048048	YES	Downregulated
ENSG00000087245	MMP2	-1.39921	0.000111609	YES	Downregulated
ENSG00000242779	ZNF702P	-1.40898	0.000386446	NO	Downregulated
ENSG00000130775	THEMIS2	-1.41128	0.0230858	NO	Downregulated
ENSG00000132359	RAP1GAP2	-1.42466	0.000338464	YES	Downregulated
ENSG00000164761	TNFRSF11B	-1.45459	0.00119486	NO	Downregulated
ENSG00000170214	ADRA1B	-1.46622	0.00678101	NO	Downregulated
ENSG00000147852	VLDLR	-1.46823	0.00262106	NO	Downregulated
ENSG00000248905	FMN1	-1.47317	0.00366483	YES	Downregulated
ENSG00000146038	DCDC2	-1.47946	8.34714e-05	NO	Downregulated
ENSG00000164241	C5orf63	-1.54162	0.00187579	YES	Downregulated
ENSG00000135929	CYP27A1	-1.59354	0.000306188	YES	Downregulated
ENSG00000182557	SPNS3	-1.60835	0.0237537	YES	Downregulated
ENSG00000178922	HYI	-1.61416	0.000481387	YES	Downregulated
ENSG00000166106	ADAMTS15	-1.62058	0.00631631	YES	Downregulated
ENSG00000153404	PLEKHG4B	-1.6338	0.0234296	NO	Downregulated
ENSG00000169047	IRS1	-1.64095	0.0110333	YES	Downregulated
ENSG00000232527	LOC100996732	-1.65231	0.0100405	YES	Downregulated
ENSG00000135842	NIBAN1	-1.66282	0.00152048	NO	Downregulated
ENSG00000135373	EHF	-1.6707	0.000815222	NO	Downregulated
ENSG00000188501	LCTL	-1.68296	0.0234296	NO	Downregulated
ENSG00000112276	BVES	-1.69216	0.00477795	NO	Downregulated
ENSG00000206432	TMEM200C	-1.70949	0.0305569	NO	Downregulated
ENSG00000231826	LINC01819	-1.73552	0.000393211	NO	Downregulated
ENSG00000166510	CCDC68	-1.74207	0.00151337	NO	Downregulated
ENSG00000164251	F2RL1	-1.74816	3.24331e-06	NO	Downregulated
ENSG00000133256	PDE6B	-1.79803	0.00908897	NO	Downregulated
ENSG00000163739	CXCL1	-1.81002	0.000149672	NO	Downregulated
ENSG00000246082	NUDT16P1	-1.87991	0.0249744	NO	Downregulated
ENSG00000198155	ZNF876P	-1.90891	0.000666846	NO	Downregulated
ENSG00000164488	DACT2	-1.9282	0.0438768	YES	Downregulated
ENSG00000183072	NKX2-5	-1.92918	0.000908958	NO	Downregulated
ENSG00000187775	DNAH17	-1.93694	0.0075031	NO	Downregulated
ENSG00000077264	PAK3	-1.96715	0.00123431	NO	Downregulated
ENSG00000134202	GSTM3	-1.96793	0.00634509	NO	Downregulated
ENSG00000117069	ST6GALNAC5	-1.98176	0.0370182	NO	Downregulated
ENSG00000106034	CPED1	-1.98378	0.0397064	YES	Downregulated
ENSG00000170498	KISS1	-1.99806	0.0102262	YES	Downregulated
ENSG00000198133	TMEM229B	-2.00812	0.000558612	YES	Downregulated
ENSG00000039560	RAI14	-2.01183	0.00543883	NO	Downregulated
ENSG00000172638	EFEMP2	-2.02174	0.00010072	NO	Downregulated
ENSG00000148677	ANKRD1	-2.02557	0.0403249	NO	Downregulated
ENSG00000132965	ALOX5AP	-2.05349	0.00141476	NO	Downregulated
ENSG00000198598	MMP17	-2.10407	0.00176008	YES	Downregulated
ENSG00000197415	VEPH1	-2.12731	0.040775	NO	Downregulated
ENSG00000107104	KANK1	-2.1718	0.000145259	NO	Downregulated
ENSG00000132932	ATP8A2	-2.21463	0.0167764	YES	Downregulated
ENSG00000132329	RAMP1	-2.21977	0.00822929	NO	Downregulated
ENSG00000081853	PCDHGA2	-2.22031	0.00822929	NO	Downregulated
ENSG00000178222	RNF212	-2.23541	3.6326e-06	NO	Downregulated
ENSG00000128052	KDR	-2.25213	0.00310489	NO	Downregulated
ENSG00000139973	SYT16	-2.26814	0.00823477	YES	Downregulated
ENSG00000105523	FAM83E	-2.3272	0.0100405	YES	Downregulated
ENSG00000196562	SULF2	-2.34038	2.99509e-05	NO	Downregulated
ENSG00000163638	ADAMTS9	-2.38015	0.0305569	YES	Downregulated
ENSG00000150722	PPP1R1C	-2.41599	9.42546e-05	NO	Downregulated
ENSG00000022267	FHL1	-2.41966	0.000151869	NO	Downregulated
ENSG00000134323	MYCN	-2.60354	0.00823477	YES	Downregulated
ENSG00000104059	FAM189A1	-2.61535	0.000266177	NO	Downregulated
ENSG00000136542	GALNT5	-2.62085	0.00170371	NO	Downregulated
ENSG00000180543	TSPYL5	-2.67193	2.36212e-05	NO	Downregulated
ENSG00000152213	ARL11	-2.67242	0.0394253	NO	Downregulated
ENSG00000196155	PLEKHG4	-2.71282	0.000239027	YES	Downregulated
ENSG00000137474	MYO7A	-2.74306	0.035391	NO	Downregulated
ENSG00000140403	DNAJA4	-2.77289	0.00016717	NO	Downregulated
ENSG00000142273	CBLC	-2.78327	1.11165e-06	YES	Downregulated
ENSG00000187800	PEAR1	-2.79085	6.52745e-05	NO	Downregulated
ENSG00000163735	CXCL5	-2.79385	0.00685604	YES	Downregulated
ENSG00000198429	ZNF69	-2.81705	0.0256203	NO	Downregulated
ENSG00000113396	SLC27A6	-2.85346	1.05434e-08	NO	Downregulated
ENSG00000012779	ALOX5	-2.89999	0.035391	NO	Downregulated
ENSG00000139263	LRIG3	-2.92081	0.000393954	NO	Downregulated
ENSG00000170909	OSCAR	-2.94862	0.00810417	YES	Downregulated
ENSG00000104177	MYEF2	-2.9852	2.99509e-05	NO	Downregulated
ENSG00000230795	NA	-3.0078	0.00712358	NO	Downregulated
ENSG00000138829	FBN2	-3.06167	0.0402359	NO	Downregulated
ENSG00000166405	RIC3	-3.1016	0.00221383	NO	Downregulated
ENSG00000170162	VGLL2	-3.10562	9.47323e-05	NO	Downregulated
ENSG00000196172	ZNF681	-3.14382	0.000111609	NO	Downregulated
ENSG00000167634	NLRP7	-3.15015	0.035391	NO	Downregulated
ENSG00000125872	LRRN4	-3.21577	0.0192579	YES	Downregulated
ENSG00000169436	COL22A1	-3.28372	0.00258622	NO	Downregulated
ENSG00000165025	SYK	-3.44526	0.000559628	NO	Downregulated
ENSG00000169071	ROR2	-3.46467	0.00017064	NO	Downregulated
ENSG00000173546	CSPG4	-3.47663	0.0248507	NO	Downregulated
ENSG00000102409	BEX4	-3.51299	0.00376946	NO	Downregulated
ENSG00000197928	ZNF677	-3.53324	1.76546e-06	NO	Downregulated
ENSG00000189129	PLAC9	-3.56687	0.000509735	NO	Downregulated
ENSG00000143603	KCNN3	-3.62675	0.0051341	NO	Downregulated
ENSG00000004139	SARM1	-3.63224	1.11165e-06	NO	Downregulated
ENSG00000181104	F2R	-3.66635	9.51886e-06	NO	Downregulated
ENSG00000159753	CARMIL2	-3.67242	0.000448475	NO	Downregulated
ENSG00000236107	SCN1A-AS1	-3.68747	0.00154576	NO	Downregulated
ENSG00000197016	ZNF470	-3.7819	1.11165e-06	NO	Downregulated
ENSG00000132530	XAF1	-3.83898	0.00534197	YES	Downregulated
ENSG00000145113	MUC4	-4.02323	1.00572e-06	NO	Downregulated
ENSG00000213967	ZNF726	-4.03773	0.00040199	NO	Downregulated
ENSG00000129465	RIPK3	-4.32259	0.0010789	YES	Downregulated
ENSG00000119946	CNNM1	-4.36808	0.000548808	NO	Downregulated
ENSG00000182013	PNMA8A	-4.46701	4.74659e-05	NO	Downregulated
ENSG00000125827	TMX4	-4.57813	1.05434e-08	NO	Downregulated
ENSG00000165259	HDX	-4.67953	9.60834e-06	NO	Downregulated
ENSG00000138759	FRAS1	-4.76185	0.0256203	YES	Downregulated
ENSG00000171587	DSCAM	-5.20061	0.0072444	YES	Downregulated
ENSG00000176920	FUT2	-5.2178	0.000239027	NO	Downregulated
ENSG00000196867	ZFP28	-5.59478	2.03111e-05	NO	Downregulated
ENSG00000154642	C21orf91	-5.71362	1.21351e-06	NO	Downregulated
ENSG00000240225	ZNF542P	-5.71886	1.25304e-05	NO	Downregulated
ENSG00000197937	ZNF347	-5.84383	2.49917e-06	NO	Downregulated
ENSG00000114631	PODXL2	-5.84646	2.49917e-06	NO	Downregulated
ENSG00000172292	CERS6	-5.92899	9.60834e-06	NO	Downregulated
ENSG00000186777	ZNF732	-6.26094	8.06725e-07	NO	Downregulated
ENSG00000237989	LINC01679	-6.32938	1.48693e-07	NO	Downregulated
ENSG00000171649	ZIK1	-6.386	2.17803e-06	NO	Downregulated
ENSG00000162981	LRATD1	-7.03042	1.68364e-08	NO	Downregulated
ENSG00000184999	SLC22A10	-7.16948	4.63845e-07	NO	Downregulated
ENSG00000197020	ZNF100	-7.48369	1.48693e-07	NO	Downregulated
ENSG00000189369	GSPT2	-7.52614	1.63756e-07	YES	Downregulated

## Sheet: I1234V
Supplementary Data 2. List of differentially expressed genes (DEGs) in the different 16HBE mutant cell lines (p-value < 0.05).
Ensembl code	Gene symbol	Log2 FC	P-value	Mutation specific	Upregulated/Downregulated
ENSG00000116032	GRIN3B	5.7161	5.93925e-05	YES	Upregulated
ENSG00000135111	TBX3	3.08303	3.8975e-05	NO	Upregulated
ENSG00000167634	NLRP7	2.9646	0.00012285	NO	Upregulated
ENSG00000136286	MYO1G	2.90992	0.000151399	NO	Upregulated
ENSG00000103056	SMPD3	2.73169	0.0203922	YES	Upregulated
ENSG00000168398	BDKRB2	2.63992	0.00719044	YES	Upregulated
ENSG00000011590	ZBTB32	2.5824	0.0447225	NO	Upregulated
ENSG00000278518	NA	2.45377	0.0372977	YES	Upregulated
ENSG00000130649	CYP2E1	2.30769	0.00372662	YES	Upregulated
ENSG00000128268	MGAT3	2.21047	0.00189113	NO	Upregulated
ENSG00000226145	NA	2.20992	0.0200038	NO	Upregulated
ENSG00000169174	PCSK9	2.05323	0.00141559	NO	Upregulated
ENSG00000183287	CCBE1	1.94929	9.69507e-05	NO	Upregulated
ENSG00000117122	MFAP2	1.84728	0.000701903	NO	Upregulated
ENSG00000144749	LRIG1	1.8187	0.0195783	NO	Upregulated
ENSG00000108821	COL1A1	1.78251	1.61638e-05	NO	Upregulated
ENSG00000186081	KRT5	1.76302	0.00498849	YES	Upregulated
ENSG00000100342	APOL1	1.73208	1.60382e-05	NO	Upregulated
ENSG00000101049	SGK2	1.71679	0.0149842	YES	Upregulated
ENSG00000147202	DIAPH2	1.69417	0.0408323	YES	Upregulated
ENSG00000132164	SLC6A11	1.64873	1.0248e-05	NO	Upregulated
ENSG00000158786	PLA2G2F	1.61121	0.00790453	NO	Upregulated
ENSG00000271503	CCL5	1.59935	0.00579731	NO	Upregulated
ENSG00000167468	GPX4	1.58998	3.62093e-05	NO	Upregulated
ENSG00000109107	ALDOC	1.55635	0.0445085	YES	Upregulated
ENSG00000188089	PLA2G4E	1.53118	0.0217169	NO	Upregulated
ENSG00000137699	TRIM29	1.51259	0.00141559	NO	Upregulated
ENSG00000186854	TRABD2A	1.50141	0.000252589	NO	Upregulated
ENSG00000103381	CPPED1	1.48118	6.88919e-05	NO	Upregulated
ENSG00000137965	IFI44	1.46947	0.000676243	NO	Upregulated
ENSG00000188501	LCTL	1.4556	0.00416358	NO	Upregulated
ENSG00000120949	TNFRSF8	1.44381	0.0289252	NO	Upregulated
ENSG00000099817	POLR2E	1.41996	7.88415e-09	NO	Upregulated
ENSG00000227619	NA	1.41001	0.0216196	YES	Upregulated
ENSG00000102886	GDPD3	1.39983	6.06915e-05	NO	Upregulated
ENSG00000137486	ARRB1	1.39508	0.000210733	NO	Upregulated
ENSG00000105767	CADM4	1.36836	2.1532e-07	YES	Upregulated
ENSG00000197635	DPP4	1.36218	0.00503074	YES	Upregulated
ENSG00000180914	OXTR	1.3597	6.68986e-05	NO	Upregulated
ENSG00000129521	EGLN3	1.31071	0.0281211	NO	Upregulated
ENSG00000114166	KAT2B	1.30791	0.00795381	YES	Upregulated
ENSG00000022556	NLRP2	1.28659	4.61898e-05	NO	Upregulated
ENSG00000023839	ABCC2	1.28526	0.00399789	YES	Upregulated
ENSG00000163701	IL17RE	1.2722	0.000684151	YES	Upregulated
ENSG00000131389	SLC6A6	1.25954	0.000211842	YES	Upregulated
ENSG00000005102	MEOX1	1.25422	0.000359187	NO	Upregulated
ENSG00000204531	POU5F1	1.21424	0.0218556	YES	Upregulated
ENSG00000167779	IGFBP6	1.20625	0.00503074	NO	Upregulated
ENSG00000138944	SHISAL1	1.19289	0.0169871	NO	Upregulated
ENSG00000179855	GIPC3	1.19144	0.0317575	NO	Upregulated
ENSG00000132680	KHDC4	1.18985	0.0404023	YES	Upregulated
ENSG00000171631	P2RY6	1.1787	0.00234355	NO	Upregulated
ENSG00000224660	SH3BP5-AS1	1.17536	0.0346269	NO	Upregulated
ENSG00000128335	APOL2	1.15775	0.00012285	YES	Upregulated
ENSG00000187867	PALM3	1.15475	0.0269537	YES	Upregulated
ENSG00000088280	ASAP3	1.13955	0.0093559	YES	Upregulated
ENSG00000220323	NA	1.13201	0.0405427	YES	Upregulated
ENSG00000116661	FBXO2	1.12428	0.00141559	NO	Upregulated
ENSG00000146192	FGD2	1.1224	0.035903	NO	Upregulated
ENSG00000180448	ARHGAP45	1.10204	1.0248e-05	NO	Upregulated
ENSG00000182782	HCAR2	1.08255	0.00230443	NO	Upregulated
ENSG00000070404	FSTL3	1.05545	0.030683	YES	Upregulated
ENSG00000153404	PLEKHG4B	1.05079	0.0462242	NO	Upregulated
ENSG00000163947	ARHGEF3	1.04293	5.47746e-06	NO	Upregulated
ENSG00000205978	NYNRIN	1.037	0.0458496	YES	Upregulated
ENSG00000143320	CRABP2	1.02531	0.013235	NO	Upregulated
ENSG00000165685	TMEM52B	1.00528	0.0444309	YES	Upregulated
ENSG00000225526	MKRN2OS	0.974279	0.0368612	YES	Upregulated
ENSG00000206573	THUMPD3-AS1	0.948482	0.00148593	NO	Upregulated
ENSG00000145088	EAF2	0.947123	0.0460127	YES	Upregulated
ENSG00000179059	ZFP42	0.93046	0.00193927	NO	Upregulated
ENSG00000163517	HDAC11	0.924791	0.030683	YES	Upregulated
ENSG00000114026	OGG1	0.907736	0.000288238	YES	Upregulated
ENSG00000181588	MEX3D	0.906266	0.012981	NO	Upregulated
ENSG00000237289	CKMT1B	0.895269	0.0121254	NO	Upregulated
ENSG00000131368	MRPS25	0.892702	0.000676243	YES	Upregulated
ENSG00000241553	ARPC4	0.864548	5.81431e-05	YES	Upregulated
ENSG00000203857	HSD3B1	0.853427	0.0368326	NO	Upregulated
ENSG00000088002	SULT2B1	0.846067	0.00922489	NO	Upregulated
ENSG00000091073	DTX2	0.841313	0.000487864	NO	Upregulated
ENSG00000074181	NOTCH3	0.838704	0.0346269	NO	Upregulated
ENSG00000125037	EMC3	0.834236	4.79418e-05	YES	Upregulated
ENSG00000144560	VGLL4	0.834084	0.00530572	YES	Upregulated
ENSG00000170860	LSM3	0.825713	9.73316e-05	YES	Upregulated
ENSG00000187608	ISG15	0.823188	0.0197463	NO	Upregulated
ENSG00000259820	NA	0.822323	0.0366302	YES	Upregulated
ENSG00000141968	VAV1	0.811251	0.00619006	NO	Upregulated
ENSG00000170385	SLC30A1	0.809837	0.0346269	NO	Upregulated
ENSG00000071655	MBD3	0.795203	0.00440829	NO	Upregulated
ENSG00000180385	NA	0.784427	0.00833746	YES	Upregulated
ENSG00000129451	KLK10	0.780879	0.0136389	NO	Upregulated
ENSG00000124466	LYPD3	0.775678	0.0143746	NO	Upregulated
ENSG00000128274	A4GALT	0.768258	0.00616894	NO	Upregulated
ENSG00000196209	SIRPB2	0.768089	0.00579731	NO	Upregulated
ENSG00000182087	TMEM259	0.76701	5.8977e-05	NO	Upregulated
ENSG00000064687	ABCA7	0.765407	0.00363678	NO	Upregulated
ENSG00000157014	TATDN2	0.76486	0.00613422	YES	Upregulated
ENSG00000134077	THUMPD3	0.752282	0.000197631	YES	Upregulated
ENSG00000171135	JAGN1	0.746051	0.000202173	YES	Upregulated
ENSG00000254999	BRK1	0.740498	6.06915e-05	YES	Upregulated
ENSG00000107281	NPDC1	0.738998	0.0375617	NO	Upregulated
ENSG00000204539	CDSN	0.735902	0.0103702	NO	Upregulated
ENSG00000173898	SPTBN2	0.735583	0.00014792	YES	Upregulated
ENSG00000138646	HERC5	0.735511	0.0442428	NO	Upregulated
ENSG00000105717	PBX4	0.73367	0.0455961	YES	Upregulated
ENSG00000167207	NOD2	0.73173	0.0386003	NO	Upregulated
ENSG00000144711	IQSEC1	0.72698	0.00514976	YES	Upregulated
ENSG00000131373	HACL1	0.72639	0.00064494	NO	Upregulated
ENSG00000163702	IL17RC	0.725316	0.0249117	YES	Upregulated
ENSG00000163479	SSR2	0.720146	0.000185692	YES	Upregulated
ENSG00000185101	ANO9	0.716165	0.0115777	YES	Upregulated
ENSG00000156990	RPUSD3	0.715741	0.00020952	YES	Upregulated
ENSG00000144713	RPL32	0.715355	0.00249112	YES	Upregulated
ENSG00000185745	IFIT1	0.71449	0.0015423	NO	Upregulated
ENSG00000132155	RAF1	0.711487	3.49129e-05	YES	Upregulated
ENSG00000181284	TMEM102	0.708856	0.0281074	YES	Upregulated
ENSG00000007968	E2F2	0.708088	0.0133882	NO	Upregulated
ENSG00000170876	TMEM43	0.695508	0.000202173	NO	Upregulated
ENSG00000250479	CHCHD10	0.695395	0.00909511	NO	Upregulated
ENSG00000101986	ABCD1	0.68741	0.0340782	YES	Upregulated
ENSG00000176463	SLCO3A1	0.686102	0.0316185	NO	Upregulated
ENSG00000127507	ADGRE2	0.677717	0.0102066	YES	Upregulated
ENSG00000178150	ZNF114	0.676571	0.0460127	NO	Upregulated
ENSG00000100292	HMOX1	0.675022	0.00130893	NO	Upregulated
ENSG00000164877	MICALL2	0.666721	0.0462242	YES	Upregulated
ENSG00000169635	HIC2	0.660856	0.014726	YES	Upregulated
ENSG00000156983	BRPF1	0.658395	0.00637308	YES	Upregulated
ENSG00000154781	CCDC174	0.65768	0.00579731	YES	Upregulated
ENSG00000171148	TADA3	0.651812	0.00291557	YES	Upregulated
ENSG00000225733	FGD5-AS1	0.648197	0.000202173	YES	Upregulated
ENSG00000157020	SEC13	0.645846	0.000196421	YES	Upregulated
ENSG00000154767	XPC	0.645663	0.00713878	YES	Upregulated
ENSG00000163719	MTMR14	0.644467	0.00426361	YES	Upregulated
ENSG00000099330	OCEL1	0.63546	0.0380881	YES	Upregulated
ENSG00000129810	SGO1	0.63386	0.00385163	YES	Upregulated
ENSG00000197548	ATG7	0.628958	0.00195253	YES	Upregulated
ENSG00000109089	CDR2L	0.615248	0.0431828	YES	Upregulated
ENSG00000141068	KSR1	0.611015	0.0392532	YES	Upregulated
ENSG00000142677	IL22RA1	0.607508	0.00895137	YES	Upregulated
ENSG00000134086	VHL	0.603705	0.00080246	YES	Upregulated
ENSG00000171345	KRT19	0.603382	0.0146078	NO	Upregulated
ENSG00000159348	CYB5R1	0.602949	0.0301353	NO	Upregulated
ENSG00000065268	WDR18	0.601452	0.00343905	NO	Upregulated
ENSG00000160213	CSTB	0.584178	0.0200038	YES	Upregulated
ENSG00000168137	SETD5	0.582915	0.000676243	YES	Upregulated
ENSG00000144566	RAB5A	0.580992	0.000684151	YES	Upregulated
ENSG00000134108	ARL8B	0.579773	0.00141559	YES	Upregulated
ENSG00000120549	KIAA1217	0.571746	0.0441006	YES	Upregulated
ENSG00000128578	STRIP2	0.569322	0.0267082	NO	Upregulated
ENSG00000175130	MARCKSL1	0.550242	0.0217814	NO	Upregulated
ENSG00000130940	CASZ1	0.549387	0.0455812	YES	Upregulated
ENSG00000116017	ARID3A	0.541014	0.011299	NO	Upregulated
ENSG00000161638	ITGA5	0.538225	0.0316185	NO	Upregulated
ENSG00000180185	FAHD1	0.537836	0.0332751	YES	Upregulated
ENSG00000144554	FANCD2	0.537514	0.0293746	YES	Upregulated
ENSG00000144597	EAF1	0.537283	0.0335309	YES	Upregulated
ENSG00000139629	GALNT6	0.535572	0.00579061	NO	Upregulated
ENSG00000141934	PLPP2	0.533666	0.0111984	NO	Upregulated
ENSG00000099624	ATP5F1D	0.530853	0.00619081	NO	Upregulated
ENSG00000159228	CBR1	0.511965	0.0342149	YES	Upregulated
ENSG00000075975	MKRN2	0.511217	0.0443596	YES	Upregulated
ENSG00000129968	ABHD17A	0.510927	0.00547892	NO	Upregulated
ENSG00000136295	TTYH3	0.508988	0.0161823	NO	Upregulated
ENSG00000065054	SLC9A3R2	0.506055	0.0236701	NO	Upregulated
ENSG00000141524	TMC6	0.505809	0.0308211	NO	Upregulated
ENSG00000206562	METTL6	0.501011	0.0303555	YES	Upregulated
ENSG00000132182	NUP210	0.486174	0.0254755	YES	Upregulated
ENSG00000129219	PLD2	0.485556	0.0133882	YES	Upregulated
ENSG00000119559	C19orf25	0.471544	0.0461506	NO	Upregulated
ENSG00000133056	PIK3C2B	0.458875	0.0332751	YES	Upregulated
ENSG00000176720	BOK	0.455734	0.0133882	YES	Upregulated
ENSG00000198000	NOL8	0.454497	0.0201912	YES	Upregulated
ENSG00000177971	IMP3	0.454024	0.0414963	YES	Upregulated
ENSG00000101017	CD40	0.453798	0.0368612	NO	Upregulated
ENSG00000159166	LAD1	0.450894	0.0246577	YES	Upregulated
ENSG00000228300	C19orf24	0.44383	0.0305472	NO	Upregulated
ENSG00000130787	HIP1R	0.442249	0.0265345	YES	Upregulated
ENSG00000172270	BSG	0.432925	0.0361094	NO	Upregulated
ENSG00000100599	RIN3	0.432573	0.00783751	NO	Upregulated
ENSG00000083444	PLOD1	0.430334	0.0142458	NO	Upregulated
ENSG00000147144	CCDC120	0.430279	0.0474265	YES	Upregulated
ENSG00000204439	C6orf47	0.412436	0.0357841	YES	Upregulated
ENSG00000071564	TCF3	0.412367	0.0291161	NO	Upregulated
ENSG00000105556	MIER2	0.379959	0.0227262	NO	Upregulated
ENSG00000140320	BAHD1	0.373045	0.0485764	YES	Upregulated
ENSG00000014216	CAPN1	0.349827	0.0441006	NO	Upregulated
ENSG00000003249	DBNDD1	0.346889	0.0447225	NO	Upregulated
ENSG00000140262	TCF12	-0.36134	0.0380881	YES	Downregulated
ENSG00000109685	NSD2	-0.384572	0.0361094	NO	Downregulated
ENSG00000176624	MEX3C	-0.387889	0.0444309	YES	Downregulated
ENSG00000083720	OXCT1	-0.393788	0.0368612	YES	Downregulated
ENSG00000091436	MAP3K20	-0.396726	0.0458496	YES	Downregulated
ENSG00000182534	MXRA7	-0.440213	0.0227262	YES	Downregulated
ENSG00000219481	NBPF1	-0.48976	0.0439417	YES	Downregulated
ENSG00000169379	ARL13B	-0.490229	0.030683	NO	Downregulated
ENSG00000134802	SLC43A3	-0.493107	0.0340782	NO	Downregulated
ENSG00000104231	ZFAND1	-0.493966	0.0372977	YES	Downregulated
ENSG00000159263	SIM2	-0.500568	0.0372018	YES	Downregulated
ENSG00000066651	TRMT11	-0.530559	0.0203128	YES	Downregulated
ENSG00000104723	TUSC3	-0.552925	0.0485665	NO	Downregulated
ENSG00000108510	MED13	-0.578034	0.0456094	NO	Downregulated
ENSG00000180336	MEIOC	-0.58176	0.0433352	NO	Downregulated
ENSG00000145685	LHFPL2	-0.606629	0.0340782	YES	Downregulated
ENSG00000145730	PAM	-0.620481	0.0203128	NO	Downregulated
ENSG00000177200	CHD9	-0.621757	0.00379252	YES	Downregulated
ENSG00000054983	GALC	-0.631399	0.0481557	NO	Downregulated
ENSG00000163069	SGCB	-0.635551	0.0346269	YES	Downregulated
ENSG00000204764	RANBP17	-0.642022	0.0451264	YES	Downregulated
ENSG00000134874	DZIP1	-0.650928	0.0115777	NO	Downregulated
ENSG00000167528	ZNF641	-0.659968	0.0480241	YES	Downregulated
ENSG00000184575	XPOT	-0.668332	0.0291161	YES	Downregulated
ENSG00000145743	FBXL17	-0.68544	0.0298114	YES	Downregulated
ENSG00000185015	CA13	-0.709035	0.0328552	NO	Downregulated
ENSG00000143674	MAP3K21	-0.710238	0.0343239	NO	Downregulated
ENSG00000162981	LRATD1	-0.719239	0.00805589	NO	Downregulated
ENSG00000176055	MBLAC2	-0.724725	0.0317824	YES	Downregulated
ENSG00000115641	FHL2	-0.726386	0.0291161	NO	Downregulated
ENSG00000180628	PCGF5	-0.736296	0.0200038	YES	Downregulated
ENSG00000178222	RNF212	-0.750524	0.0281074	NO	Downregulated
ENSG00000119900	OGFRL1	-0.757074	0.0457965	YES	Downregulated
ENSG00000168734	PKIG	-0.757963	0.0106602	NO	Downregulated
ENSG00000067141	NEO1	-0.769797	0.0084574	NO	Downregulated
ENSG00000151491	EPS8	-0.777152	0.0291532	NO	Downregulated
ENSG00000133131	MORC4	-0.783333	0.00809229	YES	Downregulated
ENSG00000121481	RNF2	-0.789093	0.000820537	NO	Downregulated
ENSG00000119771	KLHL29	-0.796648	0.0203128	NO	Downregulated
ENSG00000135318	NT5E	-0.80852	0.0241932	YES	Downregulated
ENSG00000160191	PDE9A	-0.814634	0.00922489	NO	Downregulated
ENSG00000112782	CLIC5	-0.822476	0.00514976	NO	Downregulated
ENSG00000075643	MOCOS	-0.831423	0.0152321	YES	Downregulated
ENSG00000099284	H2AFY2	-0.834861	0.00064494	NO	Downregulated
ENSG00000135749	PCNX2	-0.840002	0.0227262	YES	Downregulated
ENSG00000133134	BEX2	-0.842508	0.0291161	NO	Downregulated
ENSG00000185869	ZNF829	-0.852952	0.00621446	NO	Downregulated
ENSG00000197128	ZNF772	-0.862799	0.035903	NO	Downregulated
ENSG00000174136	RGMB	-0.86933	0.0161823	NO	Downregulated
ENSG00000154359	LONRF1	-0.878711	0.0116866	NO	Downregulated
ENSG00000179242	CDH4	-0.879496	0.0443596	YES	Downregulated
ENSG00000151474	FRMD4A	-0.903658	0.0336906	NO	Downregulated
ENSG00000172671	ZFAND4	-0.916762	0.0191744	NO	Downregulated
ENSG00000170085	SIMC1	-0.94141	0.00134822	NO	Downregulated
ENSG00000151883	PARP8	-0.959798	0.00485877	NO	Downregulated
ENSG00000109680	TBC1D19	-0.978091	0.0346269	YES	Downregulated
ENSG00000166450	PRTG	-0.984975	0.013235	YES	Downregulated
ENSG00000240694	PNMA2	-0.985611	0.0146078	YES	Downregulated
ENSG00000175414	ARL10	-0.986201	0.0203128	YES	Downregulated
ENSG00000204186	ZDBF2	-0.987123	0.000684151	YES	Downregulated
ENSG00000198680	TUSC1	-0.99085	0.0424014	NO	Downregulated
ENSG00000001561	ENPP4	-0.993897	0.0308211	YES	Downregulated
ENSG00000155158	TTC39B	-0.995124	0.0201912	YES	Downregulated
ENSG00000089177	KIF16B	-1.00413	0.00291557	NO	Downregulated
ENSG00000147036	LANCL3	-1.00483	0.0240765	NO	Downregulated
ENSG00000109654	TRIM2	-1.01969	0.0222078	NO	Downregulated
ENSG00000125827	TMX4	-1.04573	0.00020952	NO	Downregulated
ENSG00000105928	GSDME	-1.05348	1.747e-05	NO	Downregulated
ENSG00000078018	MAP2	-1.06722	0.042492	NO	Downregulated
ENSG00000232949	NA	-1.06725	0.0391998	YES	Downregulated
ENSG00000135299	ANKRD6	-1.07195	0.0200038	YES	Downregulated
ENSG00000184347	SLIT3	-1.07291	0.00793167	YES	Downregulated
ENSG00000164741	DLC1	-1.07846	0.044655	NO	Downregulated
ENSG00000196935	SRGAP1	-1.08082	0.0403447	NO	Downregulated
ENSG00000010810	FYN	-1.09014	0.00879869	YES	Downregulated
ENSG00000197928	ZNF677	-1.09194	0.00642059	NO	Downregulated
ENSG00000198155	ZNF876P	-1.09337	0.0316185	NO	Downregulated
ENSG00000099204	ABLIM1	-1.10083	0.00540259	YES	Downregulated
ENSG00000180964	TCEAL8	-1.11626	0.00127354	NO	Downregulated
ENSG00000157833	GAREM2	-1.15402	0.00141559	YES	Downregulated
ENSG00000151150	ANK3	-1.15762	0.0114366	NO	Downregulated
ENSG00000183638	RP1L1	-1.15878	0.0363083	NO	Downregulated
ENSG00000172031	EPHX4	-1.1873	0.0316185	YES	Downregulated
ENSG00000175175	PPM1E	-1.19373	0.0443653	NO	Downregulated
ENSG00000164038	SLC9B2	-1.19601	0.0492403	YES	Downregulated
ENSG00000186481	NA	-1.20964	0.00585148	NO	Downregulated
ENSG00000136404	TM6SF1	-1.23133	0.0131561	NO	Downregulated
ENSG00000172687	ZNF738	-1.23885	0.00866064	YES	Downregulated
ENSG00000187123	LYPD6	-1.28507	0.0430192	YES	Downregulated
ENSG00000141447	OSBPL1A	-1.28527	0.000528272	YES	Downregulated
ENSG00000099256	PRTFDC1	-1.29729	0.00766316	NO	Downregulated
ENSG00000196218	RYR1	-1.31558	0.0195025	NO	Downregulated
ENSG00000130881	LRP3	-1.32766	0.00500444	NO	Downregulated
ENSG00000245937	LINC01184	-1.32912	0.000144034	NO	Downregulated
ENSG00000139117	CPNE8	-1.34041	0.000523111	YES	Downregulated
ENSG00000169255	B3GALNT1	-1.35088	0.00141559	NO	Downregulated
ENSG00000241316	SUCLG2-AS1	-1.35846	0.0317575	YES	Downregulated
ENSG00000164983	TMEM65	-1.35869	0.00379252	NO	Downregulated
ENSG00000146267	FAXC	-1.36816	0.042485	YES	Downregulated
ENSG00000157214	STEAP2	-1.38171	0.000105827	NO	Downregulated
ENSG00000166073	GPR176	-1.38639	0.00391573	YES	Downregulated
ENSG00000133138	TBC1D8B	-1.39021	0.0425615	YES	Downregulated
ENSG00000184368	MAP7D2	-1.40346	0.0443653	NO	Downregulated
ENSG00000047597	XK	-1.43453	0.00348363	YES	Downregulated
ENSG00000137960	GIPC2	-1.43661	0.000156901	NO	Downregulated
ENSG00000136010	ALDH1L2	-1.43768	0.0128869	YES	Downregulated
ENSG00000229852	NA	-1.44548	0.00947927	YES	Downregulated
ENSG00000099250	NRP1	-1.44644	0.00773951	NO	Downregulated
ENSG00000147862	NFIB	-1.45315	0.00179678	NO	Downregulated
ENSG00000163393	SLC22A15	-1.48257	0.0179706	YES	Downregulated
ENSG00000064651	SLC12A2	-1.5016	0.00504287	NO	Downregulated
ENSG00000137285	TUBB2B	-1.51887	0.00391573	NO	Downregulated
ENSG00000112276	BVES	-1.53675	0.0111984	NO	Downregulated
ENSG00000128849	CGNL1	-1.54112	0.0111984	YES	Downregulated
ENSG00000145569	OTULINL	-1.55502	0.00909511	NO	Downregulated
ENSG00000080561	MID2	-1.55981	0.0380881	YES	Downregulated
ENSG00000112379	ARFGEF3	-1.56485	0.00263858	NO	Downregulated
ENSG00000151012	SLC7A11	-1.56815	0.0380881	YES	Downregulated
ENSG00000147852	VLDLR	-1.57438	0.00238098	NO	Downregulated
ENSG00000044459	CNTLN	-1.5886	0.00579731	NO	Downregulated
ENSG00000170365	SMAD1	-1.5938	6.19141e-05	NO	Downregulated
ENSG00000187775	DNAH17	-1.61496	0.0259919	NO	Downregulated
ENSG00000123094	RASSF8	-1.64307	0.00064494	YES	Downregulated
ENSG00000136542	GALNT5	-1.65194	0.0251698	NO	Downregulated
ENSG00000006042	TMEM98	-1.65452	0.0216079	NO	Downregulated
ENSG00000151240	DIP2C	-1.65491	0.000513831	NO	Downregulated
ENSG00000138587	MNS1	-1.65623	0.00503074	YES	Downregulated
ENSG00000166979	EVA1C	-1.66385	0.0372018	YES	Downregulated
ENSG00000116729	WLS	-1.67285	0.00053201	NO	Downregulated
ENSG00000205189	ZBTB10	-1.67469	0.000359187	YES	Downregulated
ENSG00000241399	CD302	-1.68049	0.0246577	YES	Downregulated
ENSG00000152582	SPEF2	-1.69149	0.0369227	NO	Downregulated
ENSG00000196793	ZNF239	-1.6999	0.0488437	NO	Downregulated
ENSG00000154553	PDLIM3	-1.7082	0.0305472	NO	Downregulated
ENSG00000111981	ULBP1	-1.71749	0.0424014	YES	Downregulated
ENSG00000131711	MAP1B	-1.72329	0.0175339	YES	Downregulated
ENSG00000076706	MCAM	-1.72627	0.00234771	NO	Downregulated
ENSG00000226887	ERVMER34-1	-1.73832	0.0246798	YES	Downregulated
ENSG00000185272	RBM11	-1.74824	0.0101659	YES	Downregulated
ENSG00000019186	CYP24A1	-1.75287	0.021179	YES	Downregulated
ENSG00000146243	IRAK1BP1	-1.79883	0.0398226	NO	Downregulated
ENSG00000132429	POPDC3	-1.82315	0.0334281	YES	Downregulated
ENSG00000174808	BTC	-1.84701	0.0369227	YES	Downregulated
ENSG00000150627	WDR17	-1.86304	0.0203684	YES	Downregulated
ENSG00000132965	ALOX5AP	-1.89276	0.00372662	NO	Downregulated
ENSG00000204381	LAYN	-1.89398	0.00293655	NO	Downregulated
ENSG00000120658	ENOX1	-1.90136	0.00141559	YES	Downregulated
ENSG00000178695	KCTD12	-1.92417	2.83583e-06	NO	Downregulated
ENSG00000213949	ITGA1	-1.98077	0.00291557	NO	Downregulated
ENSG00000142875	PRKACB	-1.9842	5.16761e-06	YES	Downregulated
ENSG00000145358	DDIT4L	-1.9885	0.0439417	NO	Downregulated
ENSG00000133739	LRRCC1	-1.99022	0.000676243	NO	Downregulated
ENSG00000198915	RASGEF1A	-1.99995	0.000197631	NO	Downregulated
ENSG00000246695	NA	-2.02725	0.0249831	YES	Downregulated
ENSG00000148677	ANKRD1	-2.06077	0.0445085	NO	Downregulated
ENSG00000213967	ZNF726	-2.09314	0.0161823	NO	Downregulated
ENSG00000197415	VEPH1	-2.12825	0.0481557	NO	Downregulated
ENSG00000102098	SCML2	-2.15961	0.00637308	YES	Downregulated
ENSG00000148680	HTR7	-2.1634	0.0296886	YES	Downregulated
ENSG00000071242	RPS6KA2	-2.17166	0.0288534	YES	Downregulated
ENSG00000039560	RAI14	-2.17916	0.00513895	NO	Downregulated
ENSG00000120278	PLEKHG1	-2.18839	0.0296399	YES	Downregulated
ENSG00000164114	MAP9	-2.19007	0.000202173	NO	Downregulated
ENSG00000225614	ZNF469	-2.30583	0.0146753	YES	Downregulated
ENSG00000117069	ST6GALNAC5	-2.32908	0.0237654	NO	Downregulated
ENSG00000174099	MSRB3	-2.33556	0.0377031	NO	Downregulated
ENSG00000115355	CCDC88A	-2.3588	2.87291e-05	NO	Downregulated
ENSG00000165591	FAAH2	-2.36878	0.00833746	YES	Downregulated
ENSG00000135604	STX11	-2.39251	0.00426361	NO	Downregulated
ENSG00000075340	ADD2	-2.41168	0.0127597	NO	Downregulated
ENSG00000198121	LPAR1	-2.44455	0.00343905	YES	Downregulated
ENSG00000182752	PAPPA	-2.45014	0.0312896	NO	Downregulated
ENSG00000170571	EMB	-2.45106	2.1532e-07	NO	Downregulated
ENSG00000171649	ZIK1	-2.50463	0.00107522	NO	Downregulated
ENSG00000134602	STK26	-2.51285	0.00833746	YES	Downregulated
ENSG00000119946	CNNM1	-2.52862	0.0199176	NO	Downregulated
ENSG00000131018	SYNE1	-2.54875	0.00795381	NO	Downregulated
ENSG00000132970	WASF3	-2.56065	0.00547374	YES	Downregulated
ENSG00000037280	FLT4	-2.61593	0.00202841	NO	Downregulated
ENSG00000236107	SCN1A-AS1	-2.66036	0.00940902	NO	Downregulated
ENSG00000242265	PEG10	-2.68143	0.00263858	NO	Downregulated
ENSG00000175352	NRIP3	-2.6846	0.0043803	NO	Downregulated
ENSG00000122574	WIPF3	-2.75342	0.0316185	NO	Downregulated
ENSG00000115457	IGFBP2	-2.76241	0.0328552	NO	Downregulated
ENSG00000132321	IQCA1	-2.771	0.00064494	NO	Downregulated
ENSG00000145349	CAMK2D	-2.81777	0.00619006	NO	Downregulated
ENSG00000176788	BASP1	-2.90466	0.0201912	NO	Downregulated
ENSG00000102409	BEX4	-2.92819	0.0110624	NO	Downregulated
ENSG00000049130	KITLG	-2.97374	0.0411616	NO	Downregulated
ENSG00000154642	C21orf91	-2.97661	1.60382e-05	NO	Downregulated
ENSG00000230795	NA	-2.99162	0.00988073	NO	Downregulated
ENSG00000165025	SYK	-3.05036	0.00141559	NO	Downregulated
ENSG00000212916	MAP10	-3.05909	0.0161823	YES	Downregulated
ENSG00000103942	HOMER2	-3.09622	0.00665869	YES	Downregulated
ENSG00000073756	PTGS2	-3.14617	0.0111733	NO	Downregulated
ENSG00000180543	TSPYL5	-3.17767	1.60382e-05	NO	Downregulated
ENSG00000118402	ELOVL4	-3.21397	0.00120513	NO	Downregulated
ENSG00000186777	ZNF732	-3.39306	7.38787e-05	NO	Downregulated
ENSG00000153064	BANK1	-3.3972	0.00805589	YES	Downregulated
ENSG00000141622	RNF165	-3.45133	0.0133882	NO	Downregulated
ENSG00000127990	SGCE	-3.52483	6.06915e-05	NO	Downregulated
ENSG00000186197	EDARADD	-3.55439	0.0115777	NO	Downregulated
ENSG00000022267	FHL1	-3.59908	3.8975e-05	NO	Downregulated
ENSG00000169116	PARM1	-3.61251	0.0372507	NO	Downregulated
ENSG00000172469	MANEA	-3.76541	1.47047e-06	NO	Downregulated
ENSG00000118495	PLAGL1	-3.76671	3.59149e-06	NO	Downregulated
ENSG00000114450	GNB4	-3.90257	0.00019826	NO	Downregulated
ENSG00000158528	PPP1R9A	-3.99368	0.0110624	NO	Downregulated
ENSG00000128408	RIBC2	-4.033	0.00579731	NO	Downregulated
ENSG00000139263	LRIG3	-4.09533	0.000129714	NO	Downregulated
ENSG00000165259	HDX	-4.13503	6.06915e-05	NO	Downregulated
ENSG00000003147	ICA1	-4.26091	0.00141559	NO	Downregulated
ENSG00000206432	TMEM200C	-4.33857	0.000487075	NO	Downregulated
ENSG00000169071	ROR2	-4.51662	6.75518e-05	NO	Downregulated
ENSG00000164687	FABP5	-4.91268	0.00514976	NO	Downregulated
ENSG00000104427	ZC2HC1A	-5.05512	1.0248e-05	NO	Downregulated
ENSG00000138829	FBN2	-5.07251	0.0173134	NO	Downregulated
ENSG00000127955	GNAI1	-5.14915	0.00547892	NO	Downregulated
ENSG00000187772	LIN28B	-5.45797	0.013235	NO	Downregulated
ENSG00000135842	NIBAN1	-5.5444	2.38565e-05	NO	Downregulated
ENSG00000151778	SERP2	-5.68914	1.0248e-05	YES	Downregulated
ENSG00000240225	ZNF542P	-5.70267	2.04264e-05	NO	Downregulated
ENSG00000196867	ZFP28	-6.09393	1.61638e-05	NO	Downregulated
ENSG00000104177	MYEF2	-6.44696	1.0917e-05	NO	Downregulated
ENSG00000172292	CERS6	-6.5783	1.77102e-05	NO	Downregulated
ENSG00000072133	RPS6KA6	-7.43215	2.1532e-07	NO	Downregulated
