# Supplementary material for: Mutation-class dependent signatures outweigh disease-associated processes in cystic fibrosis cells
Source: Cell Biosci. 2023 Feb 9;13:26. doi: 10.1186/s13578-023-00975-y (PMC9912517; doi:10.1186/s13578-023-00975-y)
Supplement: Supplementary file 5 — Additional file 5: Data 3. List of significantly enriched GO terms found in the DEG dataset for each 16HBE mutant cell line. [file 13578_2023_975_MOESM5_ESM.xlsx]

## Sheet: F508del
Additional file Data S3. List of significantly enriched GO terms found in the DEG dataset for each 16HBE mutant cell line.
ontology	node_id	node_name	raw_p_overrep	FWER_overrep
cellular_component	GO:0071944	cell periphery	8.55239e-23	0
cellular_component	GO:0005886	plasma membrane	2.60112e-21	0
cellular_component	GO:0031226	intrinsic component of plasma membrane	2.39684e-14	0
cellular_component	GO:0031224	intrinsic component of membrane	4.99864e-14	0
cellular_component	GO:0016021	integral component of membrane	1.80941e-13	0
cellular_component	GO:0005887	integral component of plasma membrane	6.27283e-13	0
biological_process	GO:0007155	cell adhesion	1.20954e-10	0
biological_process	GO:0022610	biological adhesion	1.55438e-10	0
biological_process	GO:0023052	signaling	6.48561e-09	0
molecular_function	GO:0038023	signaling receptor activity	8.79811e-09	0
molecular_function	GO:0060089	molecular transducer activity	8.79811e-09	0
biological_process	GO:0003008	system process	2.06432e-08	0
biological_process	GO:0007154	cell communication	3.07155e-08	0
cellular_component	GO:0016020	membrane	3.149e-08	0
cellular_component	GO:0098590	plasma membrane region	3.73462e-08	0
biological_process	GO:0016477	cell migration	7.05519e-08	0
molecular_function	GO:0004888	transmembrane signaling receptor activity	1.97355e-07	0
molecular_function	GO:0004930	G protein-coupled receptor activity	2.90686e-07	0
cellular_component	GO:0030054	cell junction	6.01425e-07	0
cellular_component	GO:0031012	extracellular matrix	9.58995e-07	0
biological_process	GO:0032879	regulation of localization	7.47522e-08	0.001
biological_process	GO:0034330	cell junction organization	9.05997e-08	0.001
biological_process	GO:0050896	response to stimulus	1.73076e-07	0.001
biological_process	GO:0032501	multicellular organismal process	2.2146e-07	0.001
biological_process	GO:0007165	signal transduction	4.8251e-07	0.001
biological_process	GO:0098609	cell-cell adhesion	4.94738e-07	0.001
biological_process	GO:0048870	cell motility	7.96487e-07	0.001
biological_process	GO:0051674	localization of cell	7.96487e-07	0.001
biological_process	GO:0040011	locomotion	9.00816e-07	0.001
molecular_function	GO:0005201	extracellular matrix structural constituent	9.79825e-07	0.001
cellular_component	GO:0062023	collagen-containing extracellular matrix	1.34895e-05	0.002
biological_process	GO:0042221	response to chemical	1.57051e-06	0.003
biological_process	GO:0048856	anatomical structure development	1.68479e-06	0.005
biological_process	GO:0006928	movement of cell or subcellular component	2.26258e-06	0.008
biological_process	GO:0048731	system development	2.56148e-06	0.008
biological_process	GO:0030155	regulation of cell adhesion	3.62376e-06	0.01
biological_process	GO:0030334	regulation of cell migration	6.11632e-06	0.016
molecular_function	GO:0005509	calcium ion binding	3.00616e-05	0.016
biological_process	GO:0007166	cell surface receptor signaling pathway	7.9026e-06	0.021
biological_process	GO:0051270	regulation of cellular component movement	8.05695e-06	0.021
biological_process	GO:0030198	extracellular matrix organization	8.38794e-06	0.023
biological_process	GO:0043062	extracellular structure organization	8.38794e-06	0.023
biological_process	GO:0051240	positive regulation of multicellular organismal process	8.64808e-06	0.023
biological_process	GO:0007399	nervous system development	9.63126e-06	0.026
biological_process	GO:0051239	regulation of multicellular organismal process	1.01994e-05	0.027
biological_process	GO:2000145	regulation of cell motility	1.0284e-05	0.027
biological_process	GO:0050794	regulation of cellular process	1.4357e-05	0.039
biological_process	GO:0032502	developmental process	1.58778e-05	0.043
biological_process	GO:0050801	ion homeostasis	2.04722e-05	0.05
biological_process	GO:0098771	inorganic ion homeostasis	2.06385e-05	0.05
biological_process	GO:0040012	regulation of locomotion	2.07465e-05	0.05
biological_process	GO:0043410	positive regulation of MAPK cascade	2.08577e-05	0.05

## Sheet: N1303K
Supplemental Data 3. List of significantly enriched GO terms found in the DEG dataset for each 16HBE mutant cell line.
ontology	node_id	node_name	raw_p_overrep	FWER_overrep
cellular_component	GO:0071944	cell periphery	1.56058e-21	0
cellular_component	GO:0005886	plasma membrane	2.02458e-20	0
biological_process	GO:0016477	cell migration	3.5621e-11	0
cellular_component	GO:0031224	intrinsic component of membrane	1.23752e-10	0
cellular_component	GO:0016020	membrane	1.56567e-10	0
cellular_component	GO:0016021	integral component of membrane	2.46929e-10	0
biological_process	GO:0023052	signaling	5.07999e-10	0
biological_process	GO:0048870	cell motility	8.42304e-10	0
biological_process	GO:0051674	localization of cell	8.42304e-10	0
biological_process	GO:0040011	locomotion	1.61434e-09	0
cellular_component	GO:0031012	extracellular matrix	3.36479e-09	0
biological_process	GO:0051270	regulation of cellular component movement	3.87759e-09	0
biological_process	GO:2000145	regulation of cell motility	4.96935e-09	0
biological_process	GO:0007154	cell communication	5.84034e-09	0
biological_process	GO:0030334	regulation of cell migration	6.37881e-09	0
biological_process	GO:0006928	movement of cell or subcellular component	8.96402e-09	0
biological_process	GO:0007155	cell adhesion	1.26557e-08	0
biological_process	GO:0042221	response to chemical	1.48934e-08	0
biological_process	GO:0040012	regulation of locomotion	1.57091e-08	0
biological_process	GO:0022610	biological adhesion	1.60016e-08	0
cellular_component	GO:0098590	plasma membrane region	2.91803e-08	0
cellular_component	GO:0031226	intrinsic component of plasma membrane	3.44913e-08	0
biological_process	GO:0032501	multicellular organismal process	3.47327e-08	0
biological_process	GO:0050896	response to stimulus	4.02035e-08	0
cellular_component	GO:0005887	integral component of plasma membrane	9.82094e-08	0
molecular_function	GO:0038023	signaling receptor activity	1.56642e-07	0
molecular_function	GO:0060089	molecular transducer activity	1.56642e-07	0
molecular_function	GO:0005201	extracellular matrix structural constituent	4.73991e-07	0
molecular_function	GO:0004888	transmembrane signaling receptor activity	4.99896e-07	0
cellular_component	GO:0062023	collagen-containing extracellular matrix	9.72214e-07	0
molecular_function	GO:0004930	G protein-coupled receptor activity	1.26851e-06	0
biological_process	GO:0032879	regulation of localization	9.63495e-08	0.001
biological_process	GO:0007165	signal transduction	1.38632e-07	0.001
biological_process	GO:0048731	system development	1.39017e-07	0.001
biological_process	GO:0051240	positive regulation of multicellular organismal process	2.18924e-07	0.001
biological_process	GO:0051239	regulation of multicellular organismal process	3.3685e-07	0.001
biological_process	GO:0048856	anatomical structure development	4.49544e-07	0.001
biological_process	GO:0009605	response to external stimulus	6.38798e-07	0.001
biological_process	GO:0050801	ion homeostasis	1.59693e-06	0.003
biological_process	GO:0098771	inorganic ion homeostasis	1.896e-06	0.003
biological_process	GO:0035295	tube development	2.10843e-06	0.004
biological_process	GO:0030155	regulation of cell adhesion	2.66472e-06	0.005
biological_process	GO:0009653	anatomical structure morphogenesis	2.66743e-06	0.005
biological_process	GO:0007399	nervous system development	3.10884e-06	0.006
biological_process	GO:0006954	inflammatory response	3.61527e-06	0.007
biological_process	GO:0070887	cellular response to chemical stimulus	3.63276e-06	0.007
biological_process	GO:0007166	cell surface receptor signaling pathway	3.80568e-06	0.007
biological_process	GO:0055080	cation homeostasis	3.86379e-06	0.007
biological_process	GO:0051093	negative regulation of developmental process	4.19548e-06	0.008
biological_process	GO:0009888	tissue development	4.28094e-06	0.008
cellular_component	GO:0005581	collagen trimer	1.35186e-05	0.008
biological_process	GO:0007275	multicellular organism development	4.93155e-06	0.009
cellular_component	GO:0005788	endoplasmic reticulum lumen	3.00455e-05	0.015
biological_process	GO:0007186	G protein-coupled receptor signaling pathway	6.68691e-06	0.016
biological_process	GO:0048878	chemical homeostasis	6.82248e-06	0.016
biological_process	GO:0050900	leukocyte migration	7.48321e-06	0.016
biological_process	GO:0030198	extracellular matrix organization	7.99708e-06	0.016
biological_process	GO:0043062	extracellular structure organization	7.99708e-06	0.016
cellular_component	GO:0016328	lateral plasma membrane	3.04896e-05	0.016
cellular_component	GO:0030054	cell junction	3.29058e-05	0.018
biological_process	GO:0071310	cellular response to organic substance	9.12302e-06	0.023
biological_process	GO:0048514	blood vessel morphogenesis	9.86108e-06	0.025
biological_process	GO:2000147	positive regulation of cell motility	1.02415e-05	0.026
biological_process	GO:0040017	positive regulation of locomotion	1.08833e-05	0.026
biological_process	GO:0035239	tube morphogenesis	1.11677e-05	0.029
biological_process	GO:0010033	response to organic substance	1.15946e-05	0.029
biological_process	GO:0051271	negative regulation of cellular component movement	1.17102e-05	0.029
biological_process	GO:0051241	negative regulation of multicellular organismal process	1.18554e-05	0.029
biological_process	GO:0040013	negative regulation of locomotion	1.6521e-05	0.041
biological_process	GO:0051716	cellular response to stimulus	1.66253e-05	0.041
biological_process	GO:0051272	positive regulation of cellular component movement	1.69809e-05	0.042
biological_process	GO:0030335	positive regulation of cell migration	2.24393e-05	0.05

## Sheet: G551D
Supplemental Data 3. List of significantly enriched GO terms found in the DEG dataset for each 16HBE mutant cell line.
ontology	node_id	node_name	raw_p_overrep	FWER_overrep
cellular_component	GO:0071944	cell periphery	2.62441e-12	0
cellular_component	GO:0005886	plasma membrane	7.66906e-12	0
biological_process	GO:0030198	extracellular matrix organization	8.78707e-10	0
biological_process	GO:0043062	extracellular structure organization	8.78707e-10	0
cellular_component	GO:0031012	extracellular matrix	6.41363e-09	0
biological_process	GO:0009653	anatomical structure morphogenesis	4.08066e-08	0
biological_process	GO:0038065	collagen-activated signaling pathway	5.29302e-08	0
biological_process	GO:0051239	regulation of multicellular organismal process	7.00068e-08	0
molecular_function	GO:0038023	signaling receptor activity	7.78044e-07	0
molecular_function	GO:0060089	molecular transducer activity	7.78044e-07	0
molecular_function	GO:0004930	G protein-coupled receptor activity	7.96034e-07	0
biological_process	GO:0038063	collagen-activated tyrosine kinase receptor signaling pathway	3.46015e-07	0.001
biological_process	GO:0007166	cell surface receptor signaling pathway	6.80204e-07	0.001
biological_process	GO:0051240	positive regulation of multicellular organismal process	1.98945e-06	0.002
cellular_component	GO:0005587	collagen type IV trimer	2.61095e-06	0.002
cellular_component	GO:0098642	network-forming collagen trimer	2.61095e-06	0.002
cellular_component	GO:0098645	collagen network	2.61095e-06	0.002
cellular_component	GO:0005581	collagen trimer	4.23441e-06	0.002
molecular_function	GO:0005201	extracellular matrix structural constituent	5.42798e-06	0.003
molecular_function	GO:0004888	transmembrane signaling receptor activity	5.67331e-06	0.003
cellular_component	GO:0031226	intrinsic component of plasma membrane	8.46641e-06	0.003
molecular_function	GO:0030020	extracellular matrix structural constituent conferring tensile strength	1.22783e-05	0.004
cellular_component	GO:0098651	basement membrane collagen trimer	1.26371e-05	0.005
cellular_component	GO:0009986	cell surface	1.51181e-05	0.005
cellular_component	GO:0005887	integral component of plasma membrane	1.55934e-05	0.006
biological_process	GO:0007155	cell adhesion	3.10112e-06	0.009
biological_process	GO:0048731	system development	3.36125e-06	0.009
cellular_component	GO:0031224	intrinsic component of membrane	3.48774e-05	0.009
biological_process	GO:0022610	biological adhesion	3.49084e-06	0.01
biological_process	GO:0009888	tissue development	3.69921e-06	0.01
biological_process	GO:0007167	enzyme linked receptor protein signaling pathway	3.84863e-06	0.01
biological_process	GO:0045071	negative regulation of viral genome replication	4.24148e-06	0.01
biological_process	GO:0007186	G protein-coupled receptor signaling pathway	4.39407e-06	0.01
biological_process	GO:0032501	multicellular organismal process	4.85698e-06	0.011
molecular_function	GO:0005539	glycosaminoglycan binding	3.43669e-05	0.011
cellular_component	GO:0098644	complex of collagen trimers	3.93945e-05	0.017
biological_process	GO:0050808	synapse organization	6.34714e-06	0.018
cellular_component	GO:0062023	collagen-containing extracellular matrix	5.61606e-05	0.021
biological_process	GO:0007275	multicellular organism development	7.65022e-06	0.022
biological_process	GO:0035295	tube development	8.94393e-06	0.023
biological_process	GO:2000026	regulation of multicellular organismal development	1.06287e-05	0.024
biological_process	GO:0009887	animal organ morphogenesis	1.10027e-05	0.024
biological_process	GO:0006952	defense response	1.1013e-05	0.024
biological_process	GO:0061430	bone trabecula morphogenesis	1.24089e-05	0.035
cellular_component	GO:0016021	integral component of membrane	7.5078e-05	0.036
biological_process	GO:0023052	signaling	1.4782e-05	0.044
biological_process	GO:0030855	epithelial cell differentiation	1.83044e-05	0.046
biological_process	GO:0040011	locomotion	1.90272e-05	0.046
cellular_component	GO:0005576	extracellular region	0.000107017	0.046

## Sheet: G542X
Supplemental Data 3. List of significantly enriched GO terms found in the DEG dataset for each 16HBE mutant cell line.
ontology	node_id	node_name	raw_p_overrep	FWER_overrep
cellular_component	GO:0071944	cell periphery	1.13444e-07	0
cellular_component	GO:0005886	plasma membrane	1.50555e-07	0
molecular_function	GO:0005201	extracellular matrix structural constituent	1.20342e-06	0
molecular_function	GO:0038023	signaling receptor activity	1.3265e-06	0
molecular_function	GO:0060089	molecular transducer activity	1.3265e-06	0
cellular_component	GO:0031226	intrinsic component of plasma membrane	1.70162e-07	0.001
cellular_component	GO:0005887	integral component of plasma membrane	6.85235e-07	0.001
cellular_component	GO:0031012	extracellular matrix	1.6815e-05	0.005
cellular_component	GO:0005576	extracellular region	1.74974e-05	0.005
biological_process	GO:0030198	extracellular matrix organization	3.95602e-06	0.012
biological_process	GO:0043062	extracellular structure organization	3.95602e-06	0.012
biological_process	GO:0045071	negative regulation of viral genome replication	5.8168e-06	0.013
cellular_component	GO:0098590	plasma membrane region	6.95692e-05	0.023
molecular_function	GO:0004888	transmembrane signaling receptor activity	6.05058e-05	0.025

## Sheet: I1234V
Supplemental Data 3. List of significantly enriched GO terms found in the DEG dataset for each 16HBE mutant cell line.
ontology	node_id	node_name	raw_p_overrep	FWER_overrep
cellular_component	GO:0005886	plasma membrane	3.77452e-07	0
cellular_component	GO:0071944	cell periphery	5.86662e-07	0
biological_process	GO:0050900	leukocyte migration	2.27652e-06	0.001
cellular_component	GO:0031224	intrinsic component of membrane	8.92341e-06	0.003
cellular_component	GO:0120025	plasma membrane bounded cell projection	1.02854e-05	0.003
biological_process	GO:0040011	locomotion	3.58075e-06	0.004
cellular_component	GO:0042995	cell projection	1.32652e-05	0.004
cellular_component	GO:0042383	sarcolemma	2.61842e-05	0.007
cellular_component	GO:0031256	leading edge membrane	3.01332e-05	0.007
cellular_component	GO:0098590	plasma membrane region	3.09892e-05	0.007
cellular_component	GO:0031252	cell leading edge	5.63878e-05	0.026
biological_process	GO:0006928	movement of cell or subcellular component	2.22621e-05	0.046
cellular_component	GO:0031253	cell projection membrane	0.000104626	0.047
