# Supplementary material for: Mutation-class dependent signatures outweigh disease-associated processes in cystic fibrosis cells
Source: Cell Biosci. 2023 Feb 9;13:26. doi: 10.1186/s13578-023-00975-y (PMC9912517; doi:10.1186/s13578-023-00975-y)
Supplement: Supplementary file 6 — Additional file 6: Data S4. List of proteins detected in the different 16HBE cell lines. [file 13578_2023_975_MOESM6_ESM.xlsx]

## Sheet: Proteins in Library 1% FDR
Supplemental Data 4. List of proteins detected in the different 16HBE cell lines.
N	Unused	Total	%Cov	%Cov(50)	%Cov(95)	Accession	Name	Species	Peptides(95%)
1	101.65	101.65	32.92	18.25	13.71	sp|Q15149|PLEC_HUMAN	Plectin OS=Homo sapiens OX=9606 GN=PLEC PE=1 SV=3	HUMAN	71
2	101.51	101.52	39.89	35.78	29.82	sp|O75369|FLNB_HUMAN	Filamin-B OS=Homo sapiens OX=9606 GN=FLNB PE=1 SV=2	HUMAN	114
3	88.49	88.49	89.23	80.54	77.85	sp|P05787|K2C8_HUMAN	Keratin, type II cytoskeletal 8 OS=Homo sapiens OX=9606 GN=KRT8 PE=1 SV=7	HUMAN	474
4	87.76	87.85	80.93	80.23	78.84	sp|P05783|K1C18_HUMAN	Keratin, type I cytoskeletal 18 OS=Homo sapiens OX=9606 GN=KRT18 PE=1 SV=2	HUMAN	307
5	81.02	81.02	32.26	25.09	23.89	sp|P49327|FAS_HUMAN	Fatty acid synthase OS=Homo sapiens OX=9606 GN=FASN PE=1 SV=3	HUMAN	72
6	73.13	73.15	39.4	32.78	29.85	sp|Q00610|CLH1_HUMAN	Clathrin heavy chain 1 OS=Homo sapiens OX=9606 GN=CLTC PE=1 SV=5	HUMAN	110
7	71.12	71.12	38.01	27.19	24.39	sp|P35579|MYH9_HUMAN	Myosin-9 OS=Homo sapiens OX=9606 GN=MYH9 PE=1 SV=4	HUMAN	104
8	70.87	70.87	53.9	51.48	49.62	sp|O43707|ACTN4_HUMAN	Alpha-actinin-4 OS=Homo sapiens OX=9606 GN=ACTN4 PE=1 SV=2	HUMAN	130
9	65.82	65.82	74.83	74.61	71.24	sp|P68371|TBB4B_HUMAN	Tubulin beta-4B chain OS=Homo sapiens OX=9606 GN=TUBB4B PE=1 SV=1	HUMAN	224
10	61.53	68.09	29.01	25.46	20.06	sp|P21333|FLNA_HUMAN	Filamin-A OS=Homo sapiens OX=9606 GN=FLNA PE=1 SV=4	HUMAN	78
11	61.09	69.2	54.66	53.88	53.88	sp|P04264|K2C1_HUMAN	Keratin, type II cytoskeletal 1 OS=Homo sapiens OX=9606 GN=KRT1 PE=1 SV=6	HUMAN	173
12	60.83	60.96	18.39	12.09	8.212	sp|P78527|PRKDC_HUMAN	DNA-dependent protein kinase catalytic subunit OS=Homo sapiens OX=9606 GN=PRKDC PE=1 SV=3	HUMAN	49
13	60.65	60.67	64.22	57.82	53.3	sp|P14618|KPYM_HUMAN	Pyruvate kinase PKM OS=Homo sapiens OX=9606 GN=PKM PE=1 SV=4	HUMAN	126
14	58.13	58.13	54.97	51.38	45.44	sp|P08238|HS90B_HUMAN	Heat shock protein HSP 90-beta OS=Homo sapiens OX=9606 GN=HSP90AB1 PE=1 SV=4	HUMAN	155
15	57.74	57.76	78.67	74.93	73.87	sp|P60709|ACTB_HUMAN	Actin, cytoplasmic 1 OS=Homo sapiens OX=9606 GN=ACTB PE=1 SV=1	HUMAN	371
16	57.57	61.74	89.5	86.25	83.5	sp|P08727|K1C19_HUMAN	Keratin, type I cytoskeletal 19 OS=Homo sapiens OX=9606 GN=KRT19 PE=1 SV=4	HUMAN	178
17	56.59	56.68	53.06	48.17	44.19	sp|P11021|BIP_HUMAN	Endoplasmic reticulum chaperone BiP OS=Homo sapiens OX=9606 GN=HSPA5 PE=1 SV=2	HUMAN	140
18	53.28	53.28	27.12	20.75	18.65	sp|P02751|FINC_HUMAN	Fibronectin OS=Homo sapiens OX=9606 GN=FN1 PE=1 SV=4	HUMAN	50
19	52.03	68.48	62.47	61.62	58.21	sp|P08729|K2C7_HUMAN	Keratin, type II cytoskeletal 7 OS=Homo sapiens OX=9606 GN=KRT7 PE=1 SV=5	HUMAN	139
20	51.61	51.62	78.8	74.88	70.28	sp|P06733|ENOA_HUMAN	Alpha-enolase OS=Homo sapiens OX=9606 GN=ENO1 PE=1 SV=2	HUMAN	150
21	51.14	51.2	76.11	73.75	69.62	sp|P07355|ANXA2_HUMAN	Annexin A2 OS=Homo sapiens OX=9606 GN=ANXA2 PE=1 SV=2	HUMAN	148
22	48.82	48.82	20.45	10.22	6.672	sp|Q14204|DYHC1_HUMAN	Cytoplasmic dynein 1 heavy chain 1 OS=Homo sapiens OX=9606 GN=DYNC1H1 PE=1 SV=5	HUMAN	36
23	47.01	47.01	42.32	40.06	36.45	sp|P02545|LMNA_HUMAN	Prelamin-A/C OS=Homo sapiens OX=9606 GN=LMNA PE=1 SV=1	HUMAN	64
24	45.25	45.25	27.01	25.83	22.2	sp|Q08211|DHX9_HUMAN	ATP-dependent RNA helicase A OS=Homo sapiens OX=9606 GN=DHX9 PE=1 SV=4	HUMAN	42
25	44.72	50.8	52.23	52.23	50.68	sp|P13645|K1C10_HUMAN	Keratin, type I cytoskeletal 10 OS=Homo sapiens OX=9606 GN=KRT10 PE=1 SV=6	HUMAN	91
26	43.51	47.55	45.7	36.49	34.5	sp|P14625|ENPL_HUMAN	Endoplasmin OS=Homo sapiens OX=9606 GN=HSP90B1 PE=1 SV=1	HUMAN	66
27	43.25	43.29	32.59	23.3	20.04	sp|P46940|IQGA1_HUMAN	Ras GTPase-activating-like protein IQGAP1 OS=Homo sapiens OX=9606 GN=IQGAP1 PE=1 SV=1	HUMAN	51
28	42.27	42.28	51.68	49.5	44.75	sp|P30101|PDIA3_HUMAN	Protein disulfide-isomerase A3 OS=Homo sapiens OX=9606 GN=PDIA3 PE=1 SV=4	HUMAN	64
29	42.19	42.21	53.23	41.07	34.86	sp|P55072|TERA_HUMAN	Transitional endoplasmic reticulum ATPase OS=Homo sapiens OX=9606 GN=VCP PE=1 SV=4	HUMAN	52
30	41.64	45.67	52.63	47.06	39.94	sp|P11142|HSP7C_HUMAN	Heat shock cognate 71 kDa protein OS=Homo sapiens OX=9606 GN=HSPA8 PE=1 SV=1	HUMAN	135
31	41.53	41.55	47.95	38.05	36.86	sp|P15311|EZRI_HUMAN	Ezrin OS=Homo sapiens OX=9606 GN=EZR PE=1 SV=4	HUMAN	84
32	41.45	41.49	61.86	57.43	57.21	sp|P68363|TBA1B_HUMAN	Tubulin alpha-1B chain OS=Homo sapiens OX=9606 GN=TUBA1B PE=1 SV=1	HUMAN	199
33	40.52	40.63	43.01	36.71	36.6	sp|P13639|EF2_HUMAN	Elongation factor 2 OS=Homo sapiens OX=9606 GN=EEF2 PE=1 SV=4	HUMAN	58
34	39.18	39.18	36.48	32.14	29.21	sp|P22314|UBA1_HUMAN	Ubiquitin-like modifier-activating enzyme 1 OS=Homo sapiens OX=9606 GN=UBA1 PE=1 SV=3	HUMAN	50
35	39.04	39.05	41.63	35.81	28.07	sp|Q14697|GANAB_HUMAN	Neutral alpha-glucosidase AB OS=Homo sapiens OX=9606 GN=GANAB PE=1 SV=3	HUMAN	42
36	38.96	38.98	33.73	28.29	21.65	sp|P55786|PSA_HUMAN	Puromycin-sensitive aminopeptidase OS=Homo sapiens OX=9606 GN=NPEPPS PE=1 SV=2	HUMAN	42
37	37.02	37.02	37.8	33.78	28.01	sp|P55060|XPO2_HUMAN	Exportin-2 OS=Homo sapiens OX=9606 GN=CSE1L PE=1 SV=3	HUMAN	39
38	36.53	36.53	48.03	34.21	33.19	sp|P21980|TGM2_HUMAN	Protein-glutamine gamma-glutamyltransferase 2 OS=Homo sapiens OX=9606 GN=TGM2 PE=1 SV=2	HUMAN	64
39	36.47	36.48	51.13	49.21	46.42	sp|P10809|CH60_HUMAN	60 kDa heat shock protein, mitochondrial OS=Homo sapiens OX=9606 GN=HSPD1 PE=1 SV=2	HUMAN	76
40	36.05	36.05	63.58	56.94	56.94	sp|P04083|ANXA1_HUMAN	Annexin A1 OS=Homo sapiens OX=9606 GN=ANXA1 PE=1 SV=2	HUMAN	86
41	35.95	36	60.61	58.01	50.87	sp|P68104|EF1A1_HUMAN	Elongation factor 1-alpha 1 OS=Homo sapiens OX=9606 GN=EEF1A1 PE=1 SV=1	HUMAN	124
41	0	33.84	55.63	53.03	45.89	sp|Q5VTE0|EF1A3_HUMAN	Putative elongation factor 1-alpha-like 3 OS=Homo sapiens OX=9606 GN=EEF1A1P5 PE=5 SV=1	HUMAN	123
42	35.34	47.78	54.96	50.89	49.65	sp|P02538|K2C6A_HUMAN	Keratin, type II cytoskeletal 6A OS=Homo sapiens OX=9606 GN=KRT6A PE=1 SV=3	HUMAN	68
43	35.27	35.36	82.99	77.01	65.07	sp|P04406|G3P_HUMAN	Glyceraldehyde-3-phosphate dehydrogenase OS=Homo sapiens OX=9606 GN=GAPDH PE=1 SV=3	HUMAN	147
44	34.46	34.52	25.64	22.65	18.12	sp|P07996|TSP1_HUMAN	Thrombospondin-1 OS=Homo sapiens OX=9606 GN=THBS1 PE=1 SV=2	HUMAN	50
45	34.39	34.46	73.63	71.43	57.42	sp|P04075|ALDOA_HUMAN	Fructose-bisphosphate aldolase A OS=Homo sapiens OX=9606 GN=ALDOA PE=1 SV=2	HUMAN	71
46	32.84	58.58	54.26	49.55	44.28	sp|P12814|ACTN1_HUMAN	Alpha-actinin-1 OS=Homo sapiens OX=9606 GN=ACTN1 PE=1 SV=2	HUMAN	106
47	32.73	32.76	34.65	24.93	24.79	sp|P19338|NUCL_HUMAN	Nucleolin OS=Homo sapiens OX=9606 GN=NCL PE=1 SV=3	HUMAN	49
48	32.69	32.7	33.29	27.89	27.89	sp|P02786|TFR1_HUMAN	Transferrin receptor protein 1 OS=Homo sapiens OX=9606 GN=TFRC PE=1 SV=2	HUMAN	37
49	32.04	32.06	53.17	38.73	37.46	sp|P13797|PLST_HUMAN	Plastin-3 OS=Homo sapiens OX=9606 GN=PLS3 PE=1 SV=4	HUMAN	47
50	31.16	31.18	19.51	13.63	10.33	sp|Q9NZM1|MYOF_HUMAN	Myoferlin OS=Homo sapiens OX=9606 GN=MYOF PE=1 SV=1	HUMAN	24
51	30.32	30.32	52.36	44.8	41.97	sp|P06576|ATPB_HUMAN	ATP synthase subunit beta, mitochondrial OS=Homo sapiens OX=9606 GN=ATP5F1B PE=1 SV=3	HUMAN	33
52	29.47	29.48	50.57	47.14	41.42	sp|P26641|EF1G_HUMAN	Elongation factor 1-gamma OS=Homo sapiens OX=9606 GN=EEF1G PE=1 SV=3	HUMAN	64
53	29.44	33.49	47.11	42.12	38.53	sp|P0DMV9|HS71B_HUMAN	Heat shock 70 kDa protein 1B OS=Homo sapiens OX=9606 GN=HSPA1B PE=1 SV=1	HUMAN	100
53	0	33.49	47.11	42.12	38.53	sp|P0DMV8|HS71A_HUMAN	Heat shock 70 kDa protein 1A OS=Homo sapiens OX=9606 GN=HSPA1A PE=1 SV=1	HUMAN	100
54	29.14	29.19	32.62	32.62	27.92	sp|P14923|PLAK_HUMAN	Junction plakoglobin OS=Homo sapiens OX=9606 GN=JUP PE=1 SV=3	HUMAN	34
55	28.55	28.58	62.15	56.15	56.15	sp|P63244|RACK1_HUMAN	Receptor of activated protein C kinase 1 OS=Homo sapiens OX=9606 GN=RACK1 PE=1 SV=3	HUMAN	42
56	28.25	28.26	63.55	48.8	38.86	sp|P00338|LDHA_HUMAN	L-lactate dehydrogenase A chain OS=Homo sapiens OX=9606 GN=LDHA PE=1 SV=2	HUMAN	48
57	28.08	28.09	66.94	57.14	54.69	sp|P63104|1433Z_HUMAN	14-3-3 protein zeta/delta OS=Homo sapiens OX=9606 GN=YWHAZ PE=1 SV=1	HUMAN	56
58	28.05	28.08	40.23	34.32	28.41	sp|P12956|XRCC6_HUMAN	X-ray repair cross-complementing protein 6 OS=Homo sapiens OX=9606 GN=XRCC6 PE=1 SV=2	HUMAN	27
59	27.56	27.62	26.2	20.53	19.25	sp|P11586|C1TC_HUMAN	C-1-tetrahydrofolate synthase, cytoplasmic OS=Homo sapiens OX=9606 GN=MTHFD1 PE=1 SV=3	HUMAN	22
60	27.54	27.57	68.53	68.18	64.34	sp|P60174|TPIS_HUMAN	Triosephosphate isomerase OS=Homo sapiens OX=9606 GN=TPI1 PE=1 SV=3	HUMAN	51
61	27.34	27.37	35.99	32.91	31.65	sp|P25705|ATPA_HUMAN	ATP synthase subunit alpha, mitochondrial OS=Homo sapiens OX=9606 GN=ATP5F1A PE=1 SV=1	HUMAN	46
62	26.23	26.23	56.66	44.27	44.27	sp|P12429|ANXA3_HUMAN	Annexin A3 OS=Homo sapiens OX=9606 GN=ANXA3 PE=1 SV=3	HUMAN	38
63	26.04	26.04	63.21	57.86	55.85	sp|Q99623|PHB2_HUMAN	Prohibitin-2 OS=Homo sapiens OX=9606 GN=PHB2 PE=1 SV=2	HUMAN	41
64	25.59	25.6	39.26	35.94	33.59	sp|P47895|AL1A3_HUMAN	Aldehyde dehydrogenase family 1 member A3 OS=Homo sapiens OX=9606 GN=ALDH1A3 PE=1 SV=2	HUMAN	40
65	24.78	24.8	47.3	40.71	33.11	sp|P31939|PUR9_HUMAN	Bifunctional purine biosynthesis protein PURH OS=Homo sapiens OX=9606 GN=ATIC PE=1 SV=3	HUMAN	30
66	24.47	24.49	18.73	9.878	8.461	sp|Q9Y490|TLN1_HUMAN	Talin-1 OS=Homo sapiens OX=9606 GN=TLN1 PE=1 SV=3	HUMAN	24
67	24.37	52.41	43.72	39.62	39.62	sp|P07900|HS90A_HUMAN	Heat shock protein HSP 90-alpha OS=Homo sapiens OX=9606 GN=HSP90AA1 PE=1 SV=5	HUMAN	124
68	24.3	24.3	45.05	40.37	34.95	sp|P78371|TCPB_HUMAN	T-complex protein 1 subunit beta OS=Homo sapiens OX=9606 GN=CCT2 PE=1 SV=4	HUMAN	38
69	23.96	23.98	27.03	26.33	21.15	sp|P07384|CAN1_HUMAN	Calpain-1 catalytic subunit OS=Homo sapiens OX=9606 GN=CAPN1 PE=1 SV=1	HUMAN	29
70	23.58	23.6	30.11	26.64	26.09	sp|P50990|TCPQ_HUMAN	T-complex protein 1 subunit theta OS=Homo sapiens OX=9606 GN=CCT8 PE=1 SV=4	HUMAN	30
71	23.48	23.53	46.04	37.75	32.6	sp|Q99832|TCPH_HUMAN	T-complex protein 1 subunit eta OS=Homo sapiens OX=9606 GN=CCT7 PE=1 SV=2	HUMAN	18
72	23.25	33.68	54.97	49.05	40.38	sp|P08779|K1C16_HUMAN	Keratin, type I cytoskeletal 16 OS=Homo sapiens OX=9606 GN=KRT16 PE=1 SV=4	HUMAN	67
73	23.21	23.26	18.29	15.04	12.85	sp|Q86VP6|CAND1_HUMAN	Cullin-associated NEDD8-dissociated protein 1 OS=Homo sapiens OX=9606 GN=CAND1 PE=1 SV=2	HUMAN	19
74	23.18	23.21	62.9	62.9	56.18	sp|P21796|VDAC1_HUMAN	Voltage-dependent anion-selective channel protein 1 OS=Homo sapiens OX=9606 GN=VDAC1 PE=1 SV=2	HUMAN	22
75	23.15	23.24	22.83	20.66	16.01	sp|P49588|SYAC_HUMAN	Alanine--tRNA ligase, cytoplasmic OS=Homo sapiens OX=9606 GN=AARS PE=1 SV=2	HUMAN	20
76	22.99	23.02	44.06	41.68	39.09	sp|P61978|HNRPK_HUMAN	Heterogeneous nuclear ribonucleoprotein K OS=Homo sapiens OX=9606 GN=HNRNPK PE=1 SV=1	HUMAN	53
77	22.68	22.73	16.72	12.6	10.46	sp|P41252|SYIC_HUMAN	Isoleucine--tRNA ligase, cytoplasmic OS=Homo sapiens OX=9606 GN=IARS PE=1 SV=2	HUMAN	17
78	22.45	24.53	36.52	27.39	27.39	sp|P38646|GRP75_HUMAN	Stress-70 protein, mitochondrial OS=Homo sapiens OX=9606 GN=HSPA9 PE=1 SV=2	HUMAN	44
79	22.32	22.43	21.49	15.35	13.95	sp|Q16531|DDB1_HUMAN	DNA damage-binding protein 1 OS=Homo sapiens OX=9606 GN=DDB1 PE=1 SV=1	HUMAN	17
80	22.27	22.37	35.82	27.91	21.1	sp|Q7KZF4|SND1_HUMAN	Staphylococcal nuclease domain-containing protein 1 OS=Homo sapiens OX=9606 GN=SND1 PE=1 SV=1	HUMAN	20
81	22.13	22.14	44.86	39.19	39.19	sp|Q9Y617|SERC_HUMAN	Phosphoserine aminotransferase OS=Homo sapiens OX=9606 GN=PSAT1 PE=1 SV=2	HUMAN	28
82	22.06	22.11	31.93	29.36	25.87	sp|P49368|TCPG_HUMAN	T-complex protein 1 subunit gamma OS=Homo sapiens OX=9606 GN=CCT3 PE=1 SV=4	HUMAN	21
83	21.96	21.99	57.2	56.79	42.8	sp|P23396|RS3_HUMAN	40S ribosomal protein S3 OS=Homo sapiens OX=9606 GN=RPS3 PE=1 SV=2	HUMAN	27
84	21.91	21.97	41.46	30.58	24.2	sp|O43175|SERA_HUMAN	D-3-phosphoglycerate dehydrogenase OS=Homo sapiens OX=9606 GN=PHGDH PE=1 SV=4	HUMAN	32
85	21.82	21.86	67.19	59.38	36.88	sp|P08758|ANXA5_HUMAN	Annexin A5 OS=Homo sapiens OX=9606 GN=ANXA5 PE=1 SV=2	HUMAN	25
86	21.79	21.84	49.41	40.35	34.25	sp|P07237|PDIA1_HUMAN	Protein disulfide-isomerase OS=Homo sapiens OX=9606 GN=P4HB PE=1 SV=3	HUMAN	30
87	21.74	21.77	37.05	34.32	34.32	sp|Q15084|PDIA6_HUMAN	Protein disulfide-isomerase A6 OS=Homo sapiens OX=9606 GN=PDIA6 PE=1 SV=1	HUMAN	35
88	21.36	21.44	39.33	33.58	30.98	sp|P50991|TCPD_HUMAN	T-complex protein 1 subunit delta OS=Homo sapiens OX=9606 GN=CCT4 PE=1 SV=4	HUMAN	22
89	20.88	20.9	24.27	19.54	19.54	sp|P17844|DDX5_HUMAN	Probable ATP-dependent RNA helicase DDX5 OS=Homo sapiens OX=9606 GN=DDX5 PE=1 SV=1	HUMAN	23
90	20.8	20.83	40.89	35.22	30.05	sp|P60842|IF4A1_HUMAN	Eukaryotic initiation factor 4A-I OS=Homo sapiens OX=9606 GN=EIF4A1 PE=1 SV=1	HUMAN	48
91	20.51	20.54	35.42	30.31	25.7	sp|P04843|RPN1_HUMAN	Dolichyl-diphosphooligosaccharide--protein glycosyltransferase subunit 1 OS=Homo sapiens OX=9606 GN=RPN1 PE=1 SV=1	HUMAN	18
92	20.47	20.64	20.75	9.547	5.744	sp|Q13813|SPTN1_HUMAN	Spectrin alpha chain, non-erythrocytic 1 OS=Homo sapiens OX=9606 GN=SPTAN1 PE=1 SV=3	HUMAN	14
93	20.46	20.48	71.43	70.95	70.95	sp|P09211|GSTP1_HUMAN	Glutathione S-transferase P OS=Homo sapiens OX=9606 GN=GSTP1 PE=1 SV=2	HUMAN	42
94	19.88	26.43	24.26	13.33	9.223	sp|Q7Z406|MYH14_HUMAN	Myosin-14 OS=Homo sapiens OX=9606 GN=MYH14 PE=1 SV=2	HUMAN	32
95	19.77	19.83	24.43	17.47	15.64	sp|Q14974|IMB1_HUMAN	Importin subunit beta-1 OS=Homo sapiens OX=9606 GN=KPNB1 PE=1 SV=2	HUMAN	27
96	19.71	19.74	83.09	59.19	59.19	sp|P35232|PHB_HUMAN	Prohibitin OS=Homo sapiens OX=9606 GN=PHB PE=1 SV=1	HUMAN	25
97	19.69	25.87	60.39	52.94	52.94	sp|P62258|1433E_HUMAN	14-3-3 protein epsilon OS=Homo sapiens OX=9606 GN=YWHAE PE=1 SV=1	HUMAN	40
98	19.61	19.67	12.29	7.574	7.025	sp|P16144|ITB4_HUMAN	Integrin beta-4 OS=Homo sapiens OX=9606 GN=ITGB4 PE=1 SV=5	HUMAN	15
99	19.49	19.52	61.16	61.16	57.14	sp|P30041|PRDX6_HUMAN	Peroxiredoxin-6 OS=Homo sapiens OX=9606 GN=PRDX6 PE=1 SV=3	HUMAN	23
100	19.35	19.4	49.11	46.15	46.15	sp|P40926|MDHM_HUMAN	Malate dehydrogenase, mitochondrial OS=Homo sapiens OX=9606 GN=MDH2 PE=1 SV=3	HUMAN	24
101	19.3	19.35	24.85	13.47	13.47	sp|P22102|PUR2_HUMAN	Trifunctional purine biosynthetic protein adenosine-3 OS=Homo sapiens OX=9606 GN=GART PE=1 SV=1	HUMAN	17
102	19.26	19.3	53.02	47.65	44.97	sp|P05141|ADT2_HUMAN	ADP/ATP translocase 2 OS=Homo sapiens OX=9606 GN=SLC25A5 PE=1 SV=7	HUMAN	27
103	19.21	19.38	27.85	22.3	14.86	sp|O00159|MYO1C_HUMAN	Unconventional myosin-Ic OS=Homo sapiens OX=9606 GN=MYO1C PE=1 SV=4	HUMAN	16
104	19.17	19.25	47.3	45.14	27.16	sp|P17987|TCPA_HUMAN	T-complex protein 1 subunit alpha OS=Homo sapiens OX=9606 GN=TCP1 PE=1 SV=1	HUMAN	26
105	19.06	19.13	18.89	11.81	10.26	sp|P53396|ACLY_HUMAN	ATP-citrate synthase OS=Homo sapiens OX=9606 GN=ACLY PE=1 SV=3	HUMAN	15
106	18.97	18.99	35.59	32.58	32.58	sp|P26599|PTBP1_HUMAN	Polypyrimidine tract-binding protein 1 OS=Homo sapiens OX=9606 GN=PTBP1 PE=1 SV=1	HUMAN	33
107	18.87	18.9	67.27	50.91	50.91	sp|P62937|PPIA_HUMAN	Peptidyl-prolyl cis-trans isomerase A OS=Homo sapiens OX=9606 GN=PPIA PE=1 SV=2	HUMAN	36
108	18.74	20.89	37.13	36.53	34.73	sp|P07195|LDHB_HUMAN	L-lactate dehydrogenase B chain OS=Homo sapiens OX=9606 GN=LDHB PE=1 SV=2	HUMAN	33
109	18.69	18.84	25.76	21.79	16.2	sp|Q92598|HS105_HUMAN	Heat shock protein 105 kDa OS=Homo sapiens OX=9606 GN=HSPH1 PE=1 SV=1	HUMAN	15
110	18.64	18.68	17.46	16.21	14.2	sp|Q96QK1|VPS35_HUMAN	Vacuolar protein sorting-associated protein 35 OS=Homo sapiens OX=9606 GN=VPS35 PE=1 SV=2	HUMAN	20
111	18.63	18.67	21.18	16.22	16.22	sp|O60716|CTND1_HUMAN	Catenin delta-1 OS=Homo sapiens OX=9606 GN=CTNND1 PE=1 SV=1	HUMAN	26
112	18.61	18.72	20.82	18.77	15.64	sp|P05023|AT1A1_HUMAN	Sodium/potassium-transporting ATPase subunit alpha-1 OS=Homo sapiens OX=9606 GN=ATP1A1 PE=1 SV=1	HUMAN	20
113	18.38	18.41	31.02	27.78	22.45	sp|P23526|SAHH_HUMAN	Adenosylhomocysteinase OS=Homo sapiens OX=9606 GN=AHCY PE=1 SV=4	HUMAN	27
114	18.02	18.02	23.35	16.41	15.21	sp|Q13263|TIF1B_HUMAN	Transcription intermediary factor 1-beta OS=Homo sapiens OX=9606 GN=TRIM28 PE=1 SV=5	HUMAN	16
115	18.02	18.02	30.07	26.5	26.5	sp|P31943|HNRH1_HUMAN	Heterogeneous nuclear ribonucleoprotein H OS=Homo sapiens OX=9606 GN=HNRNPH1 PE=1 SV=4	HUMAN	47
116	17.97	17.97	45.43	45.43	45.43	sp|P05388|RLA0_HUMAN	60S acidic ribosomal protein P0 OS=Homo sapiens OX=9606 GN=RPLP0 PE=1 SV=1	HUMAN	21
117	17.95	18.07	14.45	8.814	7.36	sp|P24821|TENA_HUMAN	Tenascin OS=Homo sapiens OX=9606 GN=TNC PE=1 SV=3	HUMAN	13
118	17.68	17.73	35.47	19.75	17.94	sp|P33993|MCM7_HUMAN	DNA replication licensing factor MCM7 OS=Homo sapiens OX=9606 GN=MCM7 PE=1 SV=4	HUMAN	19
119	17.65	17.71	39.66	34.84	32.29	sp|P22626|ROA2_HUMAN	Heterogeneous nuclear ribonucleoproteins A2/B1 OS=Homo sapiens OX=9606 GN=HNRNPA2B1 PE=1 SV=2	HUMAN	28
120	17.42	17.45	24.09	21.24	19.35	sp|P41250|GARS_HUMAN	Glycine--tRNA ligase OS=Homo sapiens OX=9606 GN=GARS PE=1 SV=3	HUMAN	26
121	17.41	17.44	25.21	16.58	16.58	sp|P52272|HNRPM_HUMAN	Heterogeneous nuclear ribonucleoprotein M OS=Homo sapiens OX=9606 GN=HNRNPM PE=1 SV=3	HUMAN	14
122	17.31	17.34	28	14.91	12.36	sp|Q00839|HNRPU_HUMAN	Heterogeneous nuclear ribonucleoprotein U OS=Homo sapiens OX=9606 GN=HNRNPU PE=1 SV=6	HUMAN	26
123	17.27	17.32	34.73	26.55	21.68	sp|P49411|EFTU_HUMAN	Elongation factor Tu, mitochondrial OS=Homo sapiens OX=9606 GN=TUFM PE=1 SV=2	HUMAN	26
124	17.07	17.11	32.7	24.92	18.41	sp|P08195|4F2_HUMAN	4F2 cell-surface antigen heavy chain OS=Homo sapiens OX=9606 GN=SLC3A2 PE=1 SV=3	HUMAN	23
125	16.98	17.02	30.7	24.86	21.66	sp|P40227|TCPZ_HUMAN	T-complex protein 1 subunit zeta OS=Homo sapiens OX=9606 GN=CCT6A PE=1 SV=3	HUMAN	21
126	16.97	23.11	63.71	58.06	58.06	sp|P31947|1433S_HUMAN	14-3-3 protein sigma OS=Homo sapiens OX=9606 GN=SFN PE=1 SV=1	HUMAN	34
127	16.75	18.81	30.06	19.49	17.98	sp|O00571|DDX3X_HUMAN	ATP-dependent RNA helicase DDX3X OS=Homo sapiens OX=9606 GN=DDX3X PE=1 SV=3	HUMAN	28
128	16.64	16.67	24.34	19.36	12.28	sp|P49736|MCM2_HUMAN	DNA replication licensing factor MCM2 OS=Homo sapiens OX=9606 GN=MCM2 PE=1 SV=4	HUMAN	14
129	16.64	16.67	24.48	17.43	12.59	sp|P26639|SYTC_HUMAN	Threonine--tRNA ligase, cytoplasmic OS=Homo sapiens OX=9606 GN=TARS PE=1 SV=3	HUMAN	17
130	16.62	16.69	17.32	10.87	7.761	sp|P53621|COPA_HUMAN	Coatomer subunit alpha OS=Homo sapiens OX=9606 GN=COPA PE=1 SV=2	HUMAN	10
131	16.59	16.62	21.83	17.66	15.89	sp|O60506|HNRPQ_HUMAN	Heterogeneous nuclear ribonucleoprotein Q OS=Homo sapiens OX=9606 GN=SYNCRIP PE=1 SV=2	HUMAN	20
132	16.44	16.49	55.19	48.13	48.13	sp|O00299|CLIC1_HUMAN	Chloride intracellular channel protein 1 OS=Homo sapiens OX=9606 GN=CLIC1 PE=1 SV=4	HUMAN	25
133	16.38	16.39	35.18	35.18	35.18	sp|Q06830|PRDX1_HUMAN	Peroxiredoxin-1 OS=Homo sapiens OX=9606 GN=PRDX1 PE=1 SV=1	HUMAN	23
134	16.34	16.41	36	27.29	27.29	sp|P22234|PUR6_HUMAN	Multifunctional protein ADE2 OS=Homo sapiens OX=9606 GN=PAICS PE=1 SV=3	HUMAN	18
135	16.15	16.16	16.9	14.92	12.59	sp|P45974|UBP5_HUMAN	Ubiquitin carboxyl-terminal hydrolase 5 OS=Homo sapiens OX=9606 GN=USP5 PE=1 SV=2	HUMAN	12
136	16.07	16.15	21.52	17.44	9.382	sp|P35221|CTNA1_HUMAN	Catenin alpha-1 OS=Homo sapiens OX=9606 GN=CTNNA1 PE=1 SV=1	HUMAN	14
137	16.05	16.05	41.02	41.02	40.68	sp|P08865|RSSA_HUMAN	40S ribosomal protein SA OS=Homo sapiens OX=9606 GN=RPSA PE=1 SV=4	HUMAN	26
138	16	16.06	25	19.32	15.91	sp|P54577|SYYC_HUMAN	Tyrosine--tRNA ligase, cytoplasmic OS=Homo sapiens OX=9606 GN=YARS PE=1 SV=4	HUMAN	17
139	16	16	76.7	65.05	56.31	sp|P62805|H4_HUMAN	Histone H4 OS=Homo sapiens OX=9606 GN=HIST1H4A PE=1 SV=2	HUMAN	60
140	16	16	57.83	57.83	57.83	sp|P23528|COF1_HUMAN	Cofilin-1 OS=Homo sapiens OX=9606 GN=CFL1 PE=1 SV=3	HUMAN	24
141	15.88	16.01	36.69	36.69	34.77	sp|P00558|PGK1_HUMAN	Phosphoglycerate kinase 1 OS=Homo sapiens OX=9606 GN=PGK1 PE=1 SV=3	HUMAN	20
142	15.77	15.82	34.55	32.3	32.3	sp|Q15365|PCBP1_HUMAN	Poly(rC)-binding protein 1 OS=Homo sapiens OX=9606 GN=PCBP1 PE=1 SV=2	HUMAN	30
143	15.66	15.74	12.59	7.323	5.892	sp|Q07157|ZO1_HUMAN	Tight junction protein ZO-1 OS=Homo sapiens OX=9606 GN=TJP1 PE=1 SV=3	HUMAN	11
144	15.64	15.86	12.43	6.627	4.268	sp|Q92616|GCN1_HUMAN	eIF-2-alpha kinase activator GCN1 OS=Homo sapiens OX=9606 GN=GCN1 PE=1 SV=6	HUMAN	11
145	15.46	15.59	22.3	18.74	13.88	sp|P11216|PYGB_HUMAN	Glycogen phosphorylase, brain form OS=Homo sapiens OX=9606 GN=PYGB PE=1 SV=5	HUMAN	16
146	15.45	15.5	29.37	23.02	19.05	sp|P34897|GLYM_HUMAN	Serine hydroxymethyltransferase, mitochondrial OS=Homo sapiens OX=9606 GN=SHMT2 PE=1 SV=3	HUMAN	19
147	15.44	15.5	29.2	22.58	21.22	sp|P30153|2AAA_HUMAN	Serine/threonine-protein phosphatase 2A 65 kDa regulatory subunit A alpha isoform OS=Homo sapiens OX=9606 GN=PPP2R1A PE=1 SV=4	HUMAN	15
148	15.38	15.54	29.44	25.72	19.63	sp|P17812|PYRG1_HUMAN	CTP synthase 1 OS=Homo sapiens OX=9606 GN=CTPS1 PE=1 SV=2	HUMAN	15
149	15.25	15.4	22.4	17.95	12.75	sp|P25205|MCM3_HUMAN	DNA replication licensing factor MCM3 OS=Homo sapiens OX=9606 GN=MCM3 PE=1 SV=3	HUMAN	16
150	15.16	15.21	31.76	17.56	16.34	sp|P49748|ACADV_HUMAN	Very long-chain specific acyl-CoA dehydrogenase, mitochondrial OS=Homo sapiens OX=9606 GN=ACADVL PE=1 SV=1	HUMAN	13
151	14.99	15.16	29.15	23.57	16.28	sp|P13667|PDIA4_HUMAN	Protein disulfide-isomerase A4 OS=Homo sapiens OX=9606 GN=PDIA4 PE=1 SV=2	HUMAN	19
152	14.95	15.01	21.58	19.4	14.07	sp|P13010|XRCC5_HUMAN	X-ray repair cross-complementing protein 5 OS=Homo sapiens OX=9606 GN=XRCC5 PE=1 SV=3	HUMAN	11
153	14.69	14.76	33.33	33.01	33.01	sp|P07910|HNRPC_HUMAN	Heterogeneous nuclear ribonucleoproteins C1/C2 OS=Homo sapiens OX=9606 GN=HNRNPC PE=1 SV=4	HUMAN	19
154	14.67	16.66	16.31	15.36	12.86	sp|P34932|HSP74_HUMAN	Heat shock 70 kDa protein 4 OS=Homo sapiens OX=9606 GN=HSPA4 PE=1 SV=4	HUMAN	13
155	14.38	14.39	75.71	75	67.86	sp|P07737|PROF1_HUMAN	Profilin-1 OS=Homo sapiens OX=9606 GN=PFN1 PE=1 SV=2	HUMAN	28
156	14.33	14.4	19.49	14.62	11.81	sp|Q14566|MCM6_HUMAN	DNA replication licensing factor MCM6 OS=Homo sapiens OX=9606 GN=MCM6 PE=1 SV=1	HUMAN	10
157	14.33	14.34	31.01	25.11	22.15	sp|P48637|GSHB_HUMAN	Glutathione synthetase OS=Homo sapiens OX=9606 GN=GSS PE=1 SV=1	HUMAN	12
158	14.31	14.36	36.33	28.74	21.76	sp|P14868|SYDC_HUMAN	Aspartate--tRNA ligase, cytoplasmic OS=Homo sapiens OX=9606 GN=DARS PE=1 SV=2	HUMAN	11
159	14.21	14.3	28.92	16.05	10.41	sp|P18206|VINC_HUMAN	Vinculin OS=Homo sapiens OX=9606 GN=VCL PE=1 SV=4	HUMAN	13
160	14.14	14.15	42.59	42.59	34.26	sp|P62826|RAN_HUMAN	GTP-binding nuclear protein Ran OS=Homo sapiens OX=9606 GN=RAN PE=1 SV=3	HUMAN	18
161	14.13	14.2	32.39	29.25	20.44	sp|P11940|PABP1_HUMAN	Polyadenylate-binding protein 1 OS=Homo sapiens OX=9606 GN=PABPC1 PE=1 SV=2	HUMAN	18
162	14.1	14.15	28.49	21.15	18.64	sp|P06744|G6PI_HUMAN	Glucose-6-phosphate isomerase OS=Homo sapiens OX=9606 GN=GPI PE=1 SV=4	HUMAN	22
163	14.08	35.67	42.2	35.59	31.19	sp|P13647|K2C5_HUMAN	Keratin, type II cytoskeletal 5 OS=Homo sapiens OX=9606 GN=KRT5 PE=1 SV=3	HUMAN	38
164	14.04	14.04	28.37	17.91	17.91	sp|P00505|AATM_HUMAN	Aspartate aminotransferase, mitochondrial OS=Homo sapiens OX=9606 GN=GOT2 PE=1 SV=3	HUMAN	15
165	14.03	14.03	21.66	16.6	15.33	sp|Q92945|FUBP2_HUMAN	Far upstream element-binding protein 2 OS=Homo sapiens OX=9606 GN=KHSRP PE=1 SV=4	HUMAN	15
166	14.02	14.02	54.55	48.95	48.95	sp|P16104|H2AX_HUMAN	Histone H2AX OS=Homo sapiens OX=9606 GN=H2AFX PE=1 SV=2	HUMAN	28
167	13.96	14.03	41.5	38.78	35.71	sp|P45880|VDAC2_HUMAN	Voltage-dependent anion-selective channel protein 2 OS=Homo sapiens OX=9606 GN=VDAC2 PE=1 SV=2	HUMAN	12
168	13.76	13.83	35.83	35.83	30.42	sp|Q96C19|EFHD2_HUMAN	EF-hand domain-containing protein D2 OS=Homo sapiens OX=9606 GN=EFHD2 PE=1 SV=1	HUMAN	12
169	13.73	13.86	26.43	16.71	14.43	sp|P17655|CAN2_HUMAN	Calpain-2 catalytic subunit OS=Homo sapiens OX=9606 GN=CAPN2 PE=1 SV=6	HUMAN	11
170	13.73	13.8	24.39	14.99	14.99	sp|P33992|MCM5_HUMAN	DNA replication licensing factor MCM5 OS=Homo sapiens OX=9606 GN=MCM5 PE=1 SV=5	HUMAN	12
171	13.54	13.6	33.87	31.8	19.35	sp|O60664|PLIN3_HUMAN	Perilipin-3 OS=Homo sapiens OX=9606 GN=PLIN3 PE=1 SV=3	HUMAN	14
172	13.39	13.48	35.58	24.42	22.11	sp|Q01518|CAP1_HUMAN	Adenylyl cyclase-associated protein 1 OS=Homo sapiens OX=9606 GN=CAP1 PE=1 SV=5	HUMAN	12
173	13.37	26.75	50.27	46.81	46.81	sp|Q562R1|ACTBL_HUMAN	Beta-actin-like protein 2 OS=Homo sapiens OX=9606 GN=ACTBL2 PE=1 SV=2	HUMAN	102
174	13.21	13.27	10.67	5.946	3.933	sp|O75643|U520_HUMAN	U5 small nuclear ribonucleoprotein 200 kDa helicase OS=Homo sapiens OX=9606 GN=SNRNP200 PE=1 SV=2	HUMAN	11
175	13.21	13.26	53.56	48.54	40.17	sp|Q9UL46|PSME2_HUMAN	Proteasome activator complex subunit 2 OS=Homo sapiens OX=9606 GN=PSME2 PE=1 SV=4	HUMAN	18
176	13.19	13.24	12.31	10.21	7.729	sp|P06756|ITAV_HUMAN	Integrin alpha-V OS=Homo sapiens OX=9606 GN=ITGAV PE=1 SV=2	HUMAN	9
177	13.14	13.2	20.27	15.88	9.291	sp|P27824|CALX_HUMAN	Calnexin OS=Homo sapiens OX=9606 GN=CANX PE=1 SV=2	HUMAN	18
178	13.07	13.18	30.44	25.53	23.19	sp|P36578|RL4_HUMAN	60S ribosomal protein L4 OS=Homo sapiens OX=9606 GN=RPL4 PE=1 SV=5	HUMAN	11
179	13.06	13.13	18.88	14.31	14.31	sp|Q06210|GFPT1_HUMAN	Glutamine--fructose-6-phosphate aminotransferase [isomerizing] 1 OS=Homo sapiens OX=9606 GN=GFPT1 PE=1 SV=3	HUMAN	10
180	13.04	15.16	22.01	15.02	13.48	sp|P20700|LMNB1_HUMAN	Lamin-B1 OS=Homo sapiens OX=9606 GN=LMNB1 PE=1 SV=2	HUMAN	14
181	13.04	13.1	34.77	32.61	23.74	sp|P27797|CALR_HUMAN	Calreticulin OS=Homo sapiens OX=9606 GN=CALR PE=1 SV=1	HUMAN	16
182	13.01	13.08	16.52	9.778	6.409	sp|Q15393|SF3B3_HUMAN	Splicing factor 3B subunit 3 OS=Homo sapiens OX=9606 GN=SF3B3 PE=1 SV=4	HUMAN	12
183	12.91	12.95	33.15	27.07	27.07	sp|P30493|1B55_HUMAN	HLA class I histocompatibility antigen, B-55 alpha chain OS=Homo sapiens OX=9606 GN=HLA-B PE=1 SV=1	HUMAN	15
183	0	12.92	29.83	27.07	27.07	sp|Q29940|1B59_HUMAN	HLA class I histocompatibility antigen, B-59 alpha chain OS=Homo sapiens OX=9606 GN=HLA-B PE=1 SV=1	HUMAN	15
183	0	12	25.97	23.2	23.2	sp|P30492|1B54_HUMAN	HLA class I histocompatibility antigen, B-54 alpha chain OS=Homo sapiens OX=9606 GN=HLA-B PE=1 SV=1	HUMAN	14
184	12.86	12.92	31.12	18.81	13.72	sp|P23246|SFPQ_HUMAN	Splicing factor, proline- and glutamine-rich OS=Homo sapiens OX=9606 GN=SFPQ PE=1 SV=2	HUMAN	19
185	12.82	12.88	33.71	27.13	17.5	sp|P29401|TKT_HUMAN	Transketolase OS=Homo sapiens OX=9606 GN=TKT PE=1 SV=3	HUMAN	19
186	12.81	29	48.15	37.04	32.87	sp|Q04695|K1C17_HUMAN	Keratin, type I cytoskeletal 17 OS=Homo sapiens OX=9606 GN=KRT17 PE=1 SV=2	HUMAN	56
187	12.71	12.82	18.41	11.67	11.67	sp|O00410|IPO5_HUMAN	Importin-5 OS=Homo sapiens OX=9606 GN=IPO5 PE=1 SV=4	HUMAN	15
188	12.69	12.85	13.2	8.034	5.667	sp|P42704|LPPRC_HUMAN	Leucine-rich PPR motif-containing protein, mitochondrial OS=Homo sapiens OX=9606 GN=LRPPRC PE=1 SV=3	HUMAN	12
189	12.65	12.74	15.37	6.624	5.723	sp|Q9NYU2|UGGG1_HUMAN	UDP-glucose:glycoprotein glucosyltransferase 1 OS=Homo sapiens OX=9606 GN=UGGT1 PE=1 SV=3	HUMAN	9
190	12.65	12.68	36.92	32.82	26.92	sp|Q12905|ILF2_HUMAN	Interleukin enhancer-binding factor 2 OS=Homo sapiens OX=9606 GN=ILF2 PE=1 SV=2	HUMAN	16
191	12.41	12.47	29.03	20.13	20.13	sp|P41091|IF2G_HUMAN	Eukaryotic translation initiation factor 2 subunit 3 OS=Homo sapiens OX=9606 GN=EIF2S3 PE=1 SV=3	HUMAN	13
191	0	10.35	22.88	17.16	17.16	sp|Q2VIR3|IF2GL_HUMAN	Eukaryotic translation initiation factor 2 subunit 3B OS=Homo sapiens OX=9606 GN=EIF2S3B PE=2 SV=2	HUMAN	11
192	12.39	12.41	19.41	14.94	11.11	sp|Q9NR30|DDX21_HUMAN	Nucleolar RNA helicase 2 OS=Homo sapiens OX=9606 GN=DDX21 PE=1 SV=5	HUMAN	9
193	12.33	12.35	29.21	22.43	19.63	sp|Q13838|DX39B_HUMAN	Spliceosome RNA helicase DDX39B OS=Homo sapiens OX=9606 GN=DDX39B PE=1 SV=1	HUMAN	13
194	12.28	12.29	50.24	50.24	47.8	sp|P04792|HSPB1_HUMAN	Heat shock protein beta-1 OS=Homo sapiens OX=9606 GN=HSPB1 PE=1 SV=2	HUMAN	32
195	12.23	19.05	26.89	15.91	15.91	sp|Q92841|DDX17_HUMAN	Probable ATP-dependent RNA helicase DDX17 OS=Homo sapiens OX=9606 GN=DDX17 PE=1 SV=2	HUMAN	20
196	12.2	12.26	26.73	15.6	15.6	sp|Q9NY33|DPP3_HUMAN	Dipeptidyl peptidase 3 OS=Homo sapiens OX=9606 GN=DPP3 PE=1 SV=2	HUMAN	14
197	12.19	12.26	27.47	17.41	12.12	sp|Q9UHD8|SEPT9_HUMAN	Septin-9 OS=Homo sapiens OX=9606 GN=SEPT9 PE=1 SV=2	HUMAN	11
198	12.17	12.19	36.02	27.71	27.71	sp|Q9BWD1|THIC_HUMAN	Acetyl-CoA acetyltransferase, cytosolic OS=Homo sapiens OX=9606 GN=ACAT2 PE=1 SV=2	HUMAN	12
199	12.13	12.14	48.62	48.62	43.65	sp|P61204|ARF3_HUMAN	ADP-ribosylation factor 3 OS=Homo sapiens OX=9606 GN=ARF3 PE=1 SV=2	HUMAN	13
199	0.01	12.05	53.59	43.65	43.65	sp|P84077|ARF1_HUMAN	ADP-ribosylation factor 1 OS=Homo sapiens OX=9606 GN=ARF1 PE=1 SV=2	HUMAN	13
200	12.12	12.21	25.87	13.41	12.15	sp|Q9NVI7|ATD3A_HUMAN	ATPase family AAA domain-containing protein 3A OS=Homo sapiens OX=9606 GN=ATAD3A PE=1 SV=2	HUMAN	10
201	12.09	12.1	13.25	9.354	8.686	sp|Q92973|TNPO1_HUMAN	Transportin-1 OS=Homo sapiens OX=9606 GN=TNPO1 PE=1 SV=2	HUMAN	10
202	12.06	12.07	59.7	44.78	37.31	sp|Q9H0U4|RAB1B_HUMAN	Ras-related protein Rab-1B OS=Homo sapiens OX=9606 GN=RAB1B PE=1 SV=1	HUMAN	10
203	12.06	12.06	21.42	16.57	16.57	sp|Q99829|CPNE1_HUMAN	Copine-1 OS=Homo sapiens OX=9606 GN=CPNE1 PE=1 SV=1	HUMAN	14
204	12.02	12.02	58.28	52.32	52.32	sp|P60660|MYL6_HUMAN	Myosin light polypeptide 6 OS=Homo sapiens OX=9606 GN=MYL6 PE=1 SV=2	HUMAN	8
205	12	65.03	75	74.55	74.55	sp|P07437|TBB5_HUMAN	Tubulin beta chain OS=Homo sapiens OX=9606 GN=TUBB PE=1 SV=2	HUMAN	243
206	12	12	15.6	14.29	13.14	sp|P02768|ALBU_HUMAN	Serum albumin OS=Homo sapiens OX=9606 GN=ALB PE=1 SV=2	HUMAN	20
207	12	12	23.12	19.09	19.09	sp|P09651|ROA1_HUMAN	Heterogeneous nuclear ribonucleoprotein A1 OS=Homo sapiens OX=9606 GN=HNRNPA1 PE=1 SV=5	HUMAN	19
208	12	12	28.44	27.01	27.01	sp|P26373|RL13_HUMAN	60S ribosomal protein L13 OS=Homo sapiens OX=9606 GN=RPL13 PE=1 SV=4	HUMAN	12
209	11.92	12.01	16.1	13.95	12.59	sp|P12830|CADH1_HUMAN	Cadherin-1 OS=Homo sapiens OX=9606 GN=CDH1 PE=1 SV=3	HUMAN	13
210	11.89	11.99	36.65	36.65	29.89	sp|P29692|EF1D_HUMAN	Elongation factor 1-delta OS=Homo sapiens OX=9606 GN=EEF1D PE=1 SV=5	HUMAN	22
211	11.83	11.92	9.618	4.719	3.955	sp|P27708|PYR1_HUMAN	CAD protein OS=Homo sapiens OX=9606 GN=CAD PE=1 SV=3	HUMAN	8
212	11.62	11.82	23.18	14.94	12.64	sp|Q9P258|RCC2_HUMAN	Protein RCC2 OS=Homo sapiens OX=9606 GN=RCC2 PE=1 SV=2	HUMAN	9
213	11.52	13.71	28.98	18.89	16.05	sp|Q12931|TRAP1_HUMAN	Heat shock protein 75 kDa, mitochondrial OS=Homo sapiens OX=9606 GN=TRAP1 PE=1 SV=3	HUMAN	27
214	11.47	11.61	23.08	17.09	14.96	sp|Q96HE7|ERO1A_HUMAN	ERO1-like protein alpha OS=Homo sapiens OX=9606 GN=ERO1A PE=1 SV=2	HUMAN	16
215	11.31	11.39	17.29	6.585	5.644	sp|Q14152|EIF3A_HUMAN	Eukaryotic translation initiation factor 3 subunit A OS=Homo sapiens OX=9606 GN=EIF3A PE=1 SV=1	HUMAN	15
216	11.27	11.34	16.33	11.49	10.01	sp|Q10567|AP1B1_HUMAN	AP-1 complex subunit beta-1 OS=Homo sapiens OX=9606 GN=AP1B1 PE=1 SV=2	HUMAN	7
217	11.13	11.27	13.75	10.41	8.214	sp|Q9Y5B9|SP16H_HUMAN	FACT complex subunit SPT16 OS=Homo sapiens OX=9606 GN=SUPT16H PE=1 SV=1	HUMAN	8
218	11.13	11.23	12.7	9.483	5.334	sp|P17301|ITA2_HUMAN	Integrin alpha-2 OS=Homo sapiens OX=9606 GN=ITGA2 PE=1 SV=1	HUMAN	9
219	11.11	11.21	32.22	19.78	13.33	sp|Q9Y6N5|SQOR_HUMAN	Sulfide:quinone oxidoreductase, mitochondrial OS=Homo sapiens OX=9606 GN=SQOR PE=1 SV=1	HUMAN	12
220	11.09	11.26	35.58	21.83	17.79	sp|Q99873|ANM1_HUMAN	Protein arginine N-methyltransferase 1 OS=Homo sapiens OX=9606 GN=PRMT1 PE=1 SV=3	HUMAN	9
221	10.88	17.8	17.29	17.29	15.24	sp|P35222|CTNB1_HUMAN	Catenin beta-1 OS=Homo sapiens OX=9606 GN=CTNNB1 PE=1 SV=1	HUMAN	14
222	10.75	10.8	17.25	14.98	11.85	sp|P21589|5NTD_HUMAN	5'-nucleotidase OS=Homo sapiens OX=9606 GN=NT5E PE=1 SV=1	HUMAN	6
223	10.72	10.9	23.61	12.39	11.1	sp|P47897|SYQ_HUMAN	Glutamine--tRNA ligase OS=Homo sapiens OX=9606 GN=QARS PE=1 SV=1	HUMAN	7
224	10.72	10.79	20.6	8.363	5.898	sp|O43795|MYO1B_HUMAN	Unconventional myosin-Ib OS=Homo sapiens OX=9606 GN=MYO1B PE=1 SV=3	HUMAN	9
225	10.61	10.65	25.51	22.1	19.82	sp|P04181|OAT_HUMAN	Ornithine aminotransferase, mitochondrial OS=Homo sapiens OX=9606 GN=OAT PE=1 SV=1	HUMAN	8
226	10.52	10.55	47.26	32.19	32.19	sp|P62249|RS16_HUMAN	40S ribosomal protein S16 OS=Homo sapiens OX=9606 GN=RPS16 PE=1 SV=2	HUMAN	9
227	10.52	10.53	44.64	36.33	36.33	sp|P00491|PNPH_HUMAN	Purine nucleoside phosphorylase OS=Homo sapiens OX=9606 GN=PNP PE=1 SV=2	HUMAN	16
228	10.44	10.47	16.3	12	10.24	sp|Q13200|PSMD2_HUMAN	26S proteasome non-ATPase regulatory subunit 2 OS=Homo sapiens OX=9606 GN=PSMD2 PE=1 SV=3	HUMAN	14
229	10.35	10.39	23.24	16.51	13.76	sp|Q5VT79|AXA81_HUMAN	Annexin A8-like protein 1 OS=Homo sapiens OX=9606 GN=ANXA8L1 PE=2 SV=2	HUMAN	7
229	0	10.36	19.88	16.51	13.76	sp|P13928|ANXA8_HUMAN	Annexin A8 OS=Homo sapiens OX=9606 GN=ANXA8 PE=1 SV=3	HUMAN	7
230	10.34	10.36	29.59	19.44	14.25	sp|Q9Y230|RUVB2_HUMAN	RuvB-like 2 OS=Homo sapiens OX=9606 GN=RUVBL2 PE=1 SV=3	HUMAN	8
231	10.31	10.32	55.92	32.89	32.89	sp|P62269|RS18_HUMAN	40S ribosomal protein S18 OS=Homo sapiens OX=9606 GN=RPS18 PE=1 SV=3	HUMAN	11
232	10.28	10.4	20.03	16.64	14.25	sp|Q08945|SSRP1_HUMAN	FACT complex subunit SSRP1 OS=Homo sapiens OX=9606 GN=SSRP1 PE=1 SV=1	HUMAN	10
233	10.21	18.28	41.87	41.87	41.87	sp|P31946|1433B_HUMAN	14-3-3 protein beta/alpha OS=Homo sapiens OX=9606 GN=YWHAB PE=1 SV=3	HUMAN	27
234	10.21	10.22	32.23	16.35	14.22	sp|O00231|PSD11_HUMAN	26S proteasome non-ATPase regulatory subunit 11 OS=Homo sapiens OX=9606 GN=PSMD11 PE=1 SV=3	HUMAN	8
235	10.16	10.17	22.93	22.93	15.41	sp|P62424|RL7A_HUMAN	60S ribosomal protein L7a OS=Homo sapiens OX=9606 GN=RPL7A PE=1 SV=2	HUMAN	13
236	10.15	10.15	19.76	16.29	14.87	sp|P43490|NAMPT_HUMAN	Nicotinamide phosphoribosyltransferase OS=Homo sapiens OX=9606 GN=NAMPT PE=1 SV=1	HUMAN	7
237	10.13	26.3	36.31	29.58	27.7	sp|P35908|K22E_HUMAN	Keratin, type II cytoskeletal 2 epidermal OS=Homo sapiens OX=9606 GN=KRT2 PE=1 SV=2	HUMAN	55
238	10.11	12.13	31.62	19.1	19.1	sp|P35527|K1C9_HUMAN	Keratin, type I cytoskeletal 9 OS=Homo sapiens OX=9606 GN=KRT9 PE=1 SV=3	HUMAN	17
239	10.11	10.12	22.18	11.29	11.29	sp|P50995|ANX11_HUMAN	Annexin A11 OS=Homo sapiens OX=9606 GN=ANXA11 PE=1 SV=1	HUMAN	9
240	10.11	10.11	37.76	25.52	25.52	sp|P52907|CAZA1_HUMAN	F-actin-capping protein subunit alpha-1 OS=Homo sapiens OX=9606 GN=CAPZA1 PE=1 SV=3	HUMAN	10
241	10.11	10.11	30.34	25.39	20.43	sp|P09758|TACD2_HUMAN	Tumor-associated calcium signal transducer 2 OS=Homo sapiens OX=9606 GN=TACSTD2 PE=1 SV=3	HUMAN	13
242	10.09	10.09	18.62	12.92	11.54	sp|Q9H4A4|AMPB_HUMAN	Aminopeptidase B OS=Homo sapiens OX=9606 GN=RNPEP PE=1 SV=2	HUMAN	7
243	10.05	10.49	22.22	16.91	16.91	sp|O75874|IDHC_HUMAN	Isocitrate dehydrogenase [NADP] cytoplasmic OS=Homo sapiens OX=9606 GN=IDH1 PE=1 SV=2	HUMAN	10
244	10.05	10.05	17.13	14.58	12.27	sp|Q8NBS9|TXND5_HUMAN	Thioredoxin domain-containing protein 5 OS=Homo sapiens OX=9606 GN=TXNDC5 PE=1 SV=2	HUMAN	6
245	10.04	10.04	19.1	12.11	10.56	sp|Q96AE4|FUBP1_HUMAN	Far upstream element-binding protein 1 OS=Homo sapiens OX=9606 GN=FUBP1 PE=1 SV=3	HUMAN	10
246	10.04	10.04	34.4	29.82	26.15	sp|Q15907|RB11B_HUMAN	Ras-related protein Rab-11B OS=Homo sapiens OX=9606 GN=RAB11B PE=1 SV=4	HUMAN	9
246	0	10.04	31.02	30.09	26.39	sp|P62491|RB11A_HUMAN	Ras-related protein Rab-11A OS=Homo sapiens OX=9606 GN=RAB11A PE=1 SV=3	HUMAN	9
247	10.03	10.04	37.63	28.87	23.71	sp|P46781|RS9_HUMAN	40S ribosomal protein S9 OS=Homo sapiens OX=9606 GN=RPS9 PE=1 SV=3	HUMAN	11
248	10.03	10.03	29.17	25	25	sp|P23284|PPIB_HUMAN	Peptidyl-prolyl cis-trans isomerase B OS=Homo sapiens OX=9606 GN=PPIB PE=1 SV=2	HUMAN	13
249	10.02	10.04	52.38	35.71	35.71	sp|Q16778|H2B2E_HUMAN	Histone H2B type 2-E OS=Homo sapiens OX=9606 GN=HIST2H2BE PE=1 SV=3	HUMAN	39
249	0	10.04	52.38	35.71	35.71	sp|P33778|H2B1B_HUMAN	Histone H2B type 1-B OS=Homo sapiens OX=9606 GN=HIST1H2BB PE=1 SV=2	HUMAN	39
249	0	10.04	52.38	35.71	35.71	sp|P23527|H2B1O_HUMAN	Histone H2B type 1-O OS=Homo sapiens OX=9606 GN=HIST1H2BO PE=1 SV=3	HUMAN	39
249	0	10.04	52.38	35.71	35.71	sp|P06899|H2B1J_HUMAN	Histone H2B type 1-J OS=Homo sapiens OX=9606 GN=HIST1H2BJ PE=1 SV=3	HUMAN	39
249	0	10	35.71	35.71	35.71	sp|Q8N257|H2B3B_HUMAN	Histone H2B type 3-B OS=Homo sapiens OX=9606 GN=HIST3H2BB PE=1 SV=3	HUMAN	39
250	10.02	10.02	12.86	10.94	7.198	sp|P16615|AT2A2_HUMAN	Sarcoplasmic/endoplasmic reticulum calcium ATPase 2 OS=Homo sapiens OX=9606 GN=ATP2A2 PE=1 SV=1	HUMAN	8
251	10.02	10.02	48.48	43.03	43.03	sp|P30050|RL12_HUMAN	60S ribosomal protein L12 OS=Homo sapiens OX=9606 GN=RPL12 PE=1 SV=1	HUMAN	9
252	10.01	14.01	37.53	29.04	29.04	sp|Q15366|PCBP2_HUMAN	Poly(rC)-binding protein 2 OS=Homo sapiens OX=9606 GN=PCBP2 PE=1 SV=1	HUMAN	17
253	10	10	46.09	46.09	46.09	sp|P62987|RL40_HUMAN	Ubiquitin-60S ribosomal protein L40 OS=Homo sapiens OX=9606 GN=UBA52 PE=1 SV=2	HUMAN	31
253	0	10	37.82	37.82	37.82	sp|P62979|RS27A_HUMAN	Ubiquitin-40S ribosomal protein S27a OS=Homo sapiens OX=9606 GN=RPS27A PE=1 SV=2	HUMAN	31
253	0	10	77.52	77.52	77.52	sp|P0CG48|UBC_HUMAN	Polyubiquitin-C OS=Homo sapiens OX=9606 GN=UBC PE=1 SV=3	HUMAN	31
253	0	10	77.29	77.29	77.29	sp|P0CG47|UBB_HUMAN	Polyubiquitin-B OS=Homo sapiens OX=9606 GN=UBB PE=1 SV=1	HUMAN	31
254	9.97	10.06	42.34	34.27	26.21	sp|P18124|RL7_HUMAN	60S ribosomal protein L7 OS=Homo sapiens OX=9606 GN=RPL7 PE=1 SV=1	HUMAN	12
255	9.94	10.04	41.44	28.52	16.73	sp|P62701|RS4X_HUMAN	40S ribosomal protein S4, X isoform OS=Homo sapiens OX=9606 GN=RPS4X PE=1 SV=2	HUMAN	9
256	9.85	9.94	27.45	26.96	26.96	sp|P46782|RS5_HUMAN	40S ribosomal protein S5 OS=Homo sapiens OX=9606 GN=RPS5 PE=1 SV=4	HUMAN	10
257	9.77	31.1	53.6	44.92	34.32	sp|P02533|K1C14_HUMAN	Keratin, type I cytoskeletal 14 OS=Homo sapiens OX=9606 GN=KRT14 PE=1 SV=4	HUMAN	58
258	9.74	9.88	26.15	16.92	16.92	sp|P29508|SPB3_HUMAN	Serpin B3 OS=Homo sapiens OX=9606 GN=SERPINB3 PE=1 SV=2	HUMAN	7
259	9.73	9.78	28.53	16.61	16.61	sp|P09525|ANXA4_HUMAN	Annexin A4 OS=Homo sapiens OX=9606 GN=ANXA4 PE=1 SV=4	HUMAN	8
260	9.69	9.86	18.18	13.46	13.46	sp|P43243|MATR3_HUMAN	Matrin-3 OS=Homo sapiens OX=9606 GN=MATR3 PE=1 SV=2	HUMAN	15
261	9.66	9.89	16.89	13.22	9.778	sp|P56192|SYMC_HUMAN	Methionine--tRNA ligase, cytoplasmic OS=Homo sapiens OX=9606 GN=MARS PE=1 SV=2	HUMAN	8
262	9.66	9.82	26.52	16.46	13.69	sp|Q9NZI8|IF2B1_HUMAN	Insulin-like growth factor 2 mRNA-binding protein 1 OS=Homo sapiens OX=9606 GN=IGF2BP1 PE=1 SV=2	HUMAN	6
263	9.66	9.74	17.03	10.63	9.063	sp|Q16822|PCKGM_HUMAN	Phosphoenolpyruvate carboxykinase [GTP], mitochondrial OS=Homo sapiens OX=9606 GN=PCK2 PE=1 SV=4	HUMAN	5
264	9.65	9.72	13.08	11.47	11.47	sp|P00367|DHE3_HUMAN	Glutamate dehydrogenase 1, mitochondrial OS=Homo sapiens OX=9606 GN=GLUD1 PE=1 SV=2	HUMAN	6
264	0	7.65	10.57	8.961	8.961	sp|P49448|DHE4_HUMAN	Glutamate dehydrogenase 2, mitochondrial OS=Homo sapiens OX=9606 GN=GLUD2 PE=1 SV=2	HUMAN	5
265	9.34	9.5	15.23	4.907	3.215	sp|Q01082|SPTB2_HUMAN	Spectrin beta chain, non-erythrocytic 1 OS=Homo sapiens OX=9606 GN=SPTBN1 PE=1 SV=2	HUMAN	7
266	9.24	9.28	12.79	12.79	12.79	sp|P55209|NP1L1_HUMAN	Nucleosome assembly protein 1-like 1 OS=Homo sapiens OX=9606 GN=NAP1L1 PE=1 SV=1	HUMAN	7
267	9.19	9.3	16.36	8.788	8.788	sp|P54136|SYRC_HUMAN	Arginine--tRNA ligase, cytoplasmic OS=Homo sapiens OX=9606 GN=RARS PE=1 SV=2	HUMAN	5
268	9.11	9.19	50.4	30.65	30.65	sp|O14818|PSA7_HUMAN	Proteasome subunit alpha type-7 OS=Homo sapiens OX=9606 GN=PSMA7 PE=1 SV=1	HUMAN	12
269	9.08	9.2	17.56	13.72	11.67	sp|Q99798|ACON_HUMAN	Aconitate hydratase, mitochondrial OS=Homo sapiens OX=9606 GN=ACO2 PE=1 SV=2	HUMAN	7
270	9.02	20.16	13.8	6.349	5.541	sp|Q14315|FLNC_HUMAN	Filamin-C OS=Homo sapiens OX=9606 GN=FLNC PE=1 SV=3	HUMAN	18
271	9.02	9.15	25.44	16.31	14.17	sp|P11413|G6PD_HUMAN	Glucose-6-phosphate 1-dehydrogenase OS=Homo sapiens OX=9606 GN=G6PD PE=1 SV=4	HUMAN	7
272	8.89	8.96	34.38	27.08	19.1	sp|Q02878|RL6_HUMAN	60S ribosomal protein L6 OS=Homo sapiens OX=9606 GN=RPL6 PE=1 SV=3	HUMAN	13
273	8.84	8.88	9.967	9.967	9.967	sp|Q96G03|PGM2_HUMAN	Phosphoglucomutase-2 OS=Homo sapiens OX=9606 GN=PGM2 PE=1 SV=4	HUMAN	5
274	8.83	8.87	36.84	36.84	36.84	sp|P22392|NDKB_HUMAN	Nucleoside diphosphate kinase B OS=Homo sapiens OX=9606 GN=NME2 PE=1 SV=1	HUMAN	15
274	0	6.79	30.26	30.26	30.26	sp|P15531|NDKA_HUMAN	Nucleoside diphosphate kinase A OS=Homo sapiens OX=9606 GN=NME1 PE=1 SV=1	HUMAN	13
275	8.79	8.91	20.65	17.26	8.288	sp|P51659|DHB4_HUMAN	Peroxisomal multifunctional enzyme type 2 OS=Homo sapiens OX=9606 GN=HSD17B4 PE=1 SV=3	HUMAN	9
276	8.78	10.87	18.72	16.67	13.58	sp|O43790|KRT86_HUMAN	Keratin, type II cuticular Hb6 OS=Homo sapiens OX=9606 GN=KRT86 PE=1 SV=1	HUMAN	13
276	0	10.84	16.44	16.04	13.07	sp|Q14533|KRT81_HUMAN	Keratin, type II cuticular Hb1 OS=Homo sapiens OX=9606 GN=KRT81 PE=1 SV=3	HUMAN	13
276	0	8.82	16.63	14.6	11.56	sp|P78385|KRT83_HUMAN	Keratin, type II cuticular Hb3 OS=Homo sapiens OX=9606 GN=KRT83 PE=1 SV=2	HUMAN	11
277	8.72	8.76	44.44	27.59	24.9	sp|P12004|PCNA_HUMAN	Proliferating cell nuclear antigen OS=Homo sapiens OX=9606 GN=PCNA PE=1 SV=1	HUMAN	14
278	8.68	8.73	17.55	13.29	9.37	sp|P46060|RAGP1_HUMAN	Ran GTPase-activating protein 1 OS=Homo sapiens OX=9606 GN=RANGAP1 PE=1 SV=1	HUMAN	5
279	8.64	8.66	46.63	35.58	28.85	sp|P62241|RS8_HUMAN	40S ribosomal protein S8 OS=Homo sapiens OX=9606 GN=RPS8 PE=1 SV=2	HUMAN	18
280	8.63	11.01	20.27	12.86	7.716	sp|Q15029|U5S1_HUMAN	116 kDa U5 small nuclear ribonucleoprotein component OS=Homo sapiens OX=9606 GN=EFTUD2 PE=1 SV=1	HUMAN	10
281	8.6	8.63	18.43	12.06	5.36	sp|Q15046|SYK_HUMAN	Lysine--tRNA ligase OS=Homo sapiens OX=9606 GN=KARS PE=1 SV=3	HUMAN	7
282	8.59	8.62	26.25	14.42	9.242	sp|P48643|TCPE_HUMAN	T-complex protein 1 subunit epsilon OS=Homo sapiens OX=9606 GN=CCT5 PE=1 SV=1	HUMAN	11
283	8.55	8.63	10.88	3.983	1.927	sp|Q6P2Q9|PRP8_HUMAN	Pre-mRNA-processing-splicing factor 8 OS=Homo sapiens OX=9606 GN=PRPF8 PE=1 SV=2	HUMAN	8
284	8.46	8.52	14.04	14.04	14.04	sp|P06753|TPM3_HUMAN	Tropomyosin alpha-3 chain OS=Homo sapiens OX=9606 GN=TPM3 PE=1 SV=2	HUMAN	8
285	8.44	8.46	15.89	9.194	8.059	sp|Q99959|PKP2_HUMAN	Plakophilin-2 OS=Homo sapiens OX=9606 GN=PKP2 PE=1 SV=2	HUMAN	6
286	8.43	8.45	21.43	13.49	9.127	sp|Q16401|PSMD5_HUMAN	26S proteasome non-ATPase regulatory subunit 5 OS=Homo sapiens OX=9606 GN=PSMD5 PE=1 SV=3	HUMAN	5
287	8.41	8.43	14.03	14.03	11.39	sp|O75083|WDR1_HUMAN	WD repeat-containing protein 1 OS=Homo sapiens OX=9606 GN=WDR1 PE=1 SV=4	HUMAN	8
288	8.4	8.42	18.9	18.6	18.6	sp|O43684|BUB3_HUMAN	Mitotic checkpoint protein BUB3 OS=Homo sapiens OX=9606 GN=BUB3 PE=1 SV=1	HUMAN	8
289	8.39	8.41	21.43	16.11	11.79	sp|Q07065|CKAP4_HUMAN	Cytoskeleton-associated protein 4 OS=Homo sapiens OX=9606 GN=CKAP4 PE=1 SV=2	HUMAN	5
290	8.37	8.39	11.43	8.549	7.493	sp|Q96P70|IPO9_HUMAN	Importin-9 OS=Homo sapiens OX=9606 GN=IPO9 PE=1 SV=3	HUMAN	5
291	8.32	8.37	26.51	22.49	18.07	sp|Q06323|PSME1_HUMAN	Proteasome activator complex subunit 1 OS=Homo sapiens OX=9606 GN=PSME1 PE=1 SV=1	HUMAN	8
292	8.31	8.33	18.39	10.01	8.221	sp|Q96PK6|RBM14_HUMAN	RNA-binding protein 14 OS=Homo sapiens OX=9606 GN=RBM14 PE=1 SV=2	HUMAN	6
293	8.3	8.33	14.79	9.731	5.38	sp|P26640|SYVC_HUMAN	Valine--tRNA ligase OS=Homo sapiens OX=9606 GN=VARS PE=1 SV=4	HUMAN	7
294	8.3	8.32	23.9	17.54	14.47	sp|Q9Y265|RUVB1_HUMAN	RuvB-like 1 OS=Homo sapiens OX=9606 GN=RUVBL1 PE=1 SV=1	HUMAN	8
295	8.29	8.31	14.41	7.062	4.52	sp|Q9NX02|NALP2_HUMAN	NACHT, LRR and PYD domains-containing protein 2 OS=Homo sapiens OX=9606 GN=NLRP2 PE=1 SV=1	HUMAN	6
296	8.28	8.38	31.52	23.33	23.33	sp|P62136|PP1A_HUMAN	Serine/threonine-protein phosphatase PP1-alpha catalytic subunit OS=Homo sapiens OX=9606 GN=PPP1CA PE=1 SV=1	HUMAN	8
297	8.28	8.3	17.52	8.108	5.405	sp|Q9Y4L1|HYOU1_HUMAN	Hypoxia up-regulated protein 1 OS=Homo sapiens OX=9606 GN=HYOU1 PE=1 SV=1	HUMAN	10
298	8.25	8.27	20.22	11.05	8.614	sp|Q9H4M9|EHD1_HUMAN	EH domain-containing protein 1 OS=Homo sapiens OX=9606 GN=EHD1 PE=1 SV=2	HUMAN	8
299	8.24	8.39	42.29	29.25	26.09	sp|Q9Y696|CLIC4_HUMAN	Chloride intracellular channel protein 4 OS=Homo sapiens OX=9606 GN=CLIC4 PE=1 SV=4	HUMAN	8
300	8.24	8.3	31.06	28.03	20.45	sp|P61247|RS3A_HUMAN	40S ribosomal protein S3a OS=Homo sapiens OX=9606 GN=RPS3A PE=1 SV=2	HUMAN	8
301	8.23	17.18	55.51	39.18	39.18	sp|P27348|1433T_HUMAN	14-3-3 protein theta OS=Homo sapiens OX=9606 GN=YWHAQ PE=1 SV=1	HUMAN	26
302	8.22	8.24	28.22	28.22	22.82	sp|P28066|PSA5_HUMAN	Proteasome subunit alpha type-5 OS=Homo sapiens OX=9606 GN=PSMA5 PE=1 SV=3	HUMAN	7
303	8.21	10.26	32.85	21.41	17.27	sp|P38919|IF4A3_HUMAN	Eukaryotic initiation factor 4A-III OS=Homo sapiens OX=9606 GN=EIF4A3 PE=1 SV=4	HUMAN	14
304	8.17	8.91	41.06	41.06	29.47	sp|P51149|RAB7A_HUMAN	Ras-related protein Rab-7a OS=Homo sapiens OX=9606 GN=RAB7A PE=1 SV=1	HUMAN	11
305	8.17	8.19	15.09	6.801	5.739	sp|Q9NZ08|ERAP1_HUMAN	Endoplasmic reticulum aminopeptidase 1 OS=Homo sapiens OX=9606 GN=ERAP1 PE=1 SV=3	HUMAN	7
306	8.17	8.19	31.74	31.74	26.09	sp|O75608|LYPA1_HUMAN	Acyl-protein thioesterase 1 OS=Homo sapiens OX=9606 GN=LYPLA1 PE=1 SV=1	HUMAN	5
307	8.15	8.16	38.52	15.79	15.79	sp|P50454|SERPH_HUMAN	Serpin H1 OS=Homo sapiens OX=9606 GN=SERPINH1 PE=1 SV=2	HUMAN	12
308	8.13	8.14	10.93	6.071	4.084	sp|P35606|COPB2_HUMAN	Coatomer subunit beta' OS=Homo sapiens OX=9606 GN=COPB2 PE=1 SV=2	HUMAN	4
309	8.12	8.21	54.79	40.23	34.87	sp|Q99714|HCD2_HUMAN	3-hydroxyacyl-CoA dehydrogenase type-2 OS=Homo sapiens OX=9606 GN=HSD17B10 PE=1 SV=3	HUMAN	9
310	8.1	8.22	8.974	6.312	6.312	sp|P09874|PARP1_HUMAN	Poly [ADP-ribose] polymerase 1 OS=Homo sapiens OX=9606 GN=PARP1 PE=1 SV=4	HUMAN	9
311	8.05	8.05	22.03	14.77	14.77	sp|P17174|AATC_HUMAN	Aspartate aminotransferase, cytoplasmic OS=Homo sapiens OX=9606 GN=GOT1 PE=1 SV=3	HUMAN	5
312	8.04	8.1	27.16	19.8	11.68	sp|Q9UQ80|PA2G4_HUMAN	Proliferation-associated protein 2G4 OS=Homo sapiens OX=9606 GN=PA2G4 PE=1 SV=3	HUMAN	8
313	8.03	8.04	17.1	12.83	12.83	sp|P18754|RCC1_HUMAN	Regulator of chromosome condensation OS=Homo sapiens OX=9606 GN=RCC1 PE=1 SV=1	HUMAN	9
314	8.02	8.14	13.63	8.358	4.593	sp|Q9BQG0|MBB1A_HUMAN	Myb-binding protein 1A OS=Homo sapiens OX=9606 GN=MYBBP1A PE=1 SV=2	HUMAN	6
315	8.02	8.02	19.74	12.94	12.94	sp|P30520|PURA2_HUMAN	Adenylosuccinate synthetase isozyme 2 OS=Homo sapiens OX=9606 GN=ADSS PE=1 SV=3	HUMAN	6
316	8.02	8.02	14.74	10.53	10.53	sp|Q96KP4|CNDP2_HUMAN	Cytosolic non-specific dipeptidase OS=Homo sapiens OX=9606 GN=CNDP2 PE=1 SV=2	HUMAN	4
317	8.02	8.02	19.14	17.58	17.58	sp|P30048|PRDX3_HUMAN	Thioredoxin-dependent peroxide reductase, mitochondrial OS=Homo sapiens OX=9606 GN=PRDX3 PE=1 SV=3	HUMAN	10
318	8.01	8.01	18.85	9.982	9.982	sp|Q15758|AAAT_HUMAN	Neutral amino acid transporter B(0) OS=Homo sapiens OX=9606 GN=SLC1A5 PE=1 SV=2	HUMAN	7
319	8.01	8.01	20.88	15.49	15.49	sp|P46777|RL5_HUMAN	60S ribosomal protein L5 OS=Homo sapiens OX=9606 GN=RPL5 PE=1 SV=3	HUMAN	13
320	8	8	44.28	35.82	26.37	sp|P49721|PSB2_HUMAN	Proteasome subunit beta type-2 OS=Homo sapiens OX=9606 GN=PSMB2 PE=1 SV=1	HUMAN	10
321	8	8	20.07	18.69	18.69	sp|Q15181|IPYR_HUMAN	Inorganic pyrophosphatase OS=Homo sapiens OX=9606 GN=PPA1 PE=1 SV=2	HUMAN	7
322	8	8	40.86	32.26	32.26	sp|P05109|S10A8_HUMAN	Protein S100-A8 OS=Homo sapiens OX=9606 GN=S100A8 PE=1 SV=1	HUMAN	6
323	8	8	31.54	31.54	31.54	sp|P62244|RS15A_HUMAN	40S ribosomal protein S15a OS=Homo sapiens OX=9606 GN=RPS15A PE=1 SV=2	HUMAN	5
324	8	8	7.985	7.985	7.985	sp|P35637|FUS_HUMAN	RNA-binding protein FUS OS=Homo sapiens OX=9606 GN=FUS PE=1 SV=1	HUMAN	6
325	8	8	26.11	26.11	26.11	sp|P07741|APT_HUMAN	Adenine phosphoribosyltransferase OS=Homo sapiens OX=9606 GN=APRT PE=1 SV=2	HUMAN	5
326	7.82	7.89	11.02	10.82	10.82	sp|O76021|RL1D1_HUMAN	Ribosomal L1 domain-containing protein 1 OS=Homo sapiens OX=9606 GN=RSL1D1 PE=1 SV=3	HUMAN	7
327	7.77	7.85	31.02	31.02	25.93	sp|P51148|RAB5C_HUMAN	Ras-related protein Rab-5C OS=Homo sapiens OX=9606 GN=RAB5C PE=1 SV=2	HUMAN	8
328	7.61	7.66	12.05	6.961	6.961	sp|Q9NSD9|SYFB_HUMAN	Phenylalanine--tRNA ligase beta subunit OS=Homo sapiens OX=9606 GN=FARSB PE=1 SV=3	HUMAN	6
329	7.6	7.76	14.03	10.84	8.291	sp|Q01813|PFKAP_HUMAN	ATP-dependent 6-phosphofructokinase, platelet type OS=Homo sapiens OX=9606 GN=PFKP PE=1 SV=2	HUMAN	5
330	7.57	7.79	20.46	12.1	9.075	sp|P36871|PGM1_HUMAN	Phosphoglucomutase-1 OS=Homo sapiens OX=9606 GN=PGM1 PE=1 SV=3	HUMAN	5
331	7.55	7.67	17.93	10.36	5.696	sp|O14980|XPO1_HUMAN	Exportin-1 OS=Homo sapiens OX=9606 GN=XPO1 PE=1 SV=1	HUMAN	6
332	7.53	7.68	9.3	2.612	1.01	sp|P15924|DESP_HUMAN	Desmoplakin OS=Homo sapiens OX=9606 GN=DSP PE=1 SV=3	HUMAN	3
333	7.53	7.64	17.84	10.08	5.214	sp|P33991|MCM4_HUMAN	DNA replication licensing factor MCM4 OS=Homo sapiens OX=9606 GN=MCM4 PE=1 SV=5	HUMAN	4
334	7.49	7.62	14.18	5.422	3.65	sp|P36776|LONM_HUMAN	Lon protease homolog, mitochondrial OS=Homo sapiens OX=9606 GN=LONP1 PE=1 SV=2	HUMAN	5
335	7.49	7.55	19.64	14.17	12.55	sp|P54578|UBP14_HUMAN	Ubiquitin carboxyl-terminal hydrolase 14 OS=Homo sapiens OX=9606 GN=USP14 PE=1 SV=3	HUMAN	7
336	7.45	7.51	51.87	28.97	23.36	sp|P30044|PRDX5_HUMAN	Peroxiredoxin-5, mitochondrial OS=Homo sapiens OX=9606 GN=PRDX5 PE=1 SV=4	HUMAN	6
337	7.43	7.6	10.92	8.303	6.498	sp|Q12965|MYO1E_HUMAN	Unconventional myosin-Ie OS=Homo sapiens OX=9606 GN=MYO1E PE=1 SV=2	HUMAN	5
338	7.42	7.47	18.63	16.18	13.24	sp|Q6PIU2|NCEH1_HUMAN	Neutral cholesterol ester hydrolase 1 OS=Homo sapiens OX=9606 GN=NCEH1 PE=1 SV=3	HUMAN	7
339	7.4	7.47	48.81	29.76	25	sp|P59998|ARPC4_HUMAN	Actin-related protein 2/3 complex subunit 4 OS=Homo sapiens OX=9606 GN=ARPC4 PE=1 SV=3	HUMAN	5
340	7.38	7.42	20.73	17.37	17.37	sp|O00303|EIF3F_HUMAN	Eukaryotic translation initiation factor 3 subunit F OS=Homo sapiens OX=9606 GN=EIF3F PE=1 SV=1	HUMAN	10
341	7.32	7.41	56.59	34.88	30.23	sp|O95336|6PGL_HUMAN	6-phosphogluconolactonase OS=Homo sapiens OX=9606 GN=PGLS PE=1 SV=2	HUMAN	7
342	7.27	7.38	21.93	13.63	4.296	sp|Q9UJS0|CMC2_HUMAN	Calcium-binding mitochondrial carrier protein Aralar2 OS=Homo sapiens OX=9606 GN=SLC25A13 PE=1 SV=2	HUMAN	4
342	0.04	6.12	13.42	8.702	4.277	sp|O75746|CMC1_HUMAN	Calcium-binding mitochondrial carrier protein Aralar1 OS=Homo sapiens OX=9606 GN=SLC25A12 PE=1 SV=2	HUMAN	4
343	7.19	7.3	9.987	6.151	4.894	sp|P07814|SYEP_HUMAN	Bifunctional glutamate/proline--tRNA ligase OS=Homo sapiens OX=9606 GN=EPRS PE=1 SV=5	HUMAN	6
344	7.17	7.21	44.34	34.91	22.17	sp|P61019|RAB2A_HUMAN	Ras-related protein Rab-2A OS=Homo sapiens OX=9606 GN=RAB2A PE=1 SV=1	HUMAN	7
345	7.15	7.2	18.24	15.69	13.14	sp|P07954|FUMH_HUMAN	Fumarate hydratase, mitochondrial OS=Homo sapiens OX=9606 GN=FH PE=1 SV=3	HUMAN	9
346	7.14	7.25	24.24	18.18	11.78	sp|P06493|CDK1_HUMAN	Cyclin-dependent kinase 1 OS=Homo sapiens OX=9606 GN=CDK1 PE=1 SV=3	HUMAN	5
347	7.13	7.2	21.85	18.25	13.62	sp|P62333|PRS10_HUMAN	26S proteasome regulatory subunit 10B OS=Homo sapiens OX=9606 GN=PSMC6 PE=1 SV=1	HUMAN	4
348	7.09	7.25	12.57	4.253	3.815	sp|Q04637|IF4G1_HUMAN	Eukaryotic translation initiation factor 4 gamma 1 OS=Homo sapiens OX=9606 GN=EIF4G1 PE=1 SV=4	HUMAN	8
349	7.09	7.14	22.37	14.91	12.5	sp|P39656|OST48_HUMAN	Dolichyl-diphosphooligosaccharide--protein glycosyltransferase 48 kDa subunit OS=Homo sapiens OX=9606 GN=DDOST PE=1 SV=4	HUMAN	10
350	7.07	7.22	23.08	18.66	12.93	sp|P09960|LKHA4_HUMAN	Leukotriene A-4 hydrolase OS=Homo sapiens OX=9606 GN=LTA4H PE=1 SV=2	HUMAN	7
351	7.07	7.13	12.26	12.07	9.77	sp|Q16222|UAP1_HUMAN	UDP-N-acetylhexosamine pyrophosphorylase OS=Homo sapiens OX=9606 GN=UAP1 PE=1 SV=3	HUMAN	7
352	7.05	7.2	19.7	8.586	7.071	sp|O00567|NOP56_HUMAN	Nucleolar protein 56 OS=Homo sapiens OX=9606 GN=NOP56 PE=1 SV=4	HUMAN	4
353	7.04	7.08	21.9	15.24	11.75	sp|P05198|IF2A_HUMAN	Eukaryotic translation initiation factor 2 subunit 1 OS=Homo sapiens OX=9606 GN=EIF2S1 PE=1 SV=3	HUMAN	8
354	7.02	7.09	41.18	27.45	24.02	sp|P61313|RL15_HUMAN	60S ribosomal protein L15 OS=Homo sapiens OX=9606 GN=RPL15 PE=1 SV=2	HUMAN	8
355	6.95	7.02	11.52	9.215	3.584	sp|Q13751|LAMB3_HUMAN	Laminin subunit beta-3 OS=Homo sapiens OX=9606 GN=LAMB3 PE=1 SV=1	HUMAN	5
356	6.9	6.96	7.971	5.435	4.529	sp|Q9BSJ8|ESYT1_HUMAN	Extended synaptotagmin-1 OS=Homo sapiens OX=9606 GN=ESYT1 PE=1 SV=1	HUMAN	7
357	6.87	6.94	19.26	10.32	8.116	sp|P28331|NDUS1_HUMAN	NADH-ubiquinone oxidoreductase 75 kDa subunit, mitochondrial OS=Homo sapiens OX=9606 GN=NDUFS1 PE=1 SV=3	HUMAN	7
358	6.79	6.82	30.38	22.18	18.43	sp|P15880|RS2_HUMAN	40S ribosomal protein S2 OS=Homo sapiens OX=9606 GN=RPS2 PE=1 SV=2	HUMAN	8
359	6.78	6.88	31.99	28.88	21.43	sp|Q9H9B4|SFXN1_HUMAN	Sideroflexin-1 OS=Homo sapiens OX=9606 GN=SFXN1 PE=1 SV=4	HUMAN	6
360	6.74	6.84	47.86	38.89	32.05	sp|P25787|PSA2_HUMAN	Proteasome subunit alpha type-2 OS=Homo sapiens OX=9606 GN=PSMA2 PE=1 SV=2	HUMAN	8
361	6.67	8.77	28.81	18.56	18.56	sp|Q15019|SEPT2_HUMAN	Septin-2 OS=Homo sapiens OX=9606 GN=SEPT2 PE=1 SV=1	HUMAN	10
362	6.63	6.65	33.52	26.14	13.07	sp|Q02543|RL18A_HUMAN	60S ribosomal protein L18a OS=Homo sapiens OX=9606 GN=RPL18A PE=1 SV=2	HUMAN	5
363	6.62	6.64	25.56	17.49	13.9	sp|P09936|UCHL1_HUMAN	Ubiquitin carboxyl-terminal hydrolase isozyme L1 OS=Homo sapiens OX=9606 GN=UCHL1 PE=1 SV=2	HUMAN	4
364	6.56	6.59	27.48	12.93	7.852	sp|P35998|PRS7_HUMAN	26S proteasome regulatory subunit 7 OS=Homo sapiens OX=9606 GN=PSMC2 PE=1 SV=3	HUMAN	4
365	6.54	6.57	23.13	17.35	10.84	sp|P05120|PAI2_HUMAN	Plasminogen activator inhibitor 2 OS=Homo sapiens OX=9606 GN=SERPINB2 PE=1 SV=2	HUMAN	4
366	6.52	6.6	31.77	26.35	26.35	sp|P16152|CBR1_HUMAN	Carbonyl reductase [NADPH] 1 OS=Homo sapiens OX=9606 GN=CBR1 PE=1 SV=3	HUMAN	6
367	6.51	6.57	21.41	13.75	8.251	sp|P12081|SYHC_HUMAN	Histidine--tRNA ligase, cytoplasmic OS=Homo sapiens OX=9606 GN=HARS PE=1 SV=2	HUMAN	5
368	6.5	6.55	20.88	7.296	4.025	sp|O43143|DHX15_HUMAN	Pre-mRNA-splicing factor ATP-dependent RNA helicase DHX15 OS=Homo sapiens OX=9606 GN=DHX15 PE=1 SV=2	HUMAN	4
369	6.49	10.61	15.86	15.86	15.86	sp|O75367|H2AY_HUMAN	Core histone macro-H2A.1 OS=Homo sapiens OX=9606 GN=H2AFY PE=1 SV=4	HUMAN	9
370	6.49	6.57	36.53	28.14	23.35	sp|P40925|MDHC_HUMAN	Malate dehydrogenase, cytoplasmic OS=Homo sapiens OX=9606 GN=MDH1 PE=1 SV=4	HUMAN	9
371	6.49	6.52	23.09	8.909	4.727	sp|Q14247|SRC8_HUMAN	Src substrate cortactin OS=Homo sapiens OX=9606 GN=CTTN PE=1 SV=2	HUMAN	6
372	6.49	6.52	18.36	9.091	9.091	sp|P08243|ASNS_HUMAN	Asparagine synthetase [glutamine-hydrolyzing] OS=Homo sapiens OX=9606 GN=ASNS PE=1 SV=4	HUMAN	4
373	6.47	6.5	19.03	8.75	5.833	sp|O95573|ACSL3_HUMAN	Long-chain-fatty-acid--CoA ligase 3 OS=Homo sapiens OX=9606 GN=ACSL3 PE=1 SV=3	HUMAN	4
374	6.47	6.49	13.76	7.339	6.16	sp|P40939|ECHA_HUMAN	Trifunctional enzyme subunit alpha, mitochondrial OS=Homo sapiens OX=9606 GN=HADHA PE=1 SV=2	HUMAN	4
375	6.45	6.52	21.61	13.94	13.94	sp|P06396|GELS_HUMAN	Gelsolin OS=Homo sapiens OX=9606 GN=GSN PE=1 SV=1	HUMAN	9
376	6.44	6.47	13.08	8.84	5.709	sp|P31948|STIP1_HUMAN	Stress-induced-phosphoprotein 1 OS=Homo sapiens OX=9606 GN=STIP1 PE=1 SV=1	HUMAN	6
377	6.42	6.45	19.47	17.37	10	sp|O00154|BACH_HUMAN	Cytosolic acyl coenzyme A thioester hydrolase OS=Homo sapiens OX=9606 GN=ACOT7 PE=1 SV=3	HUMAN	6
378	6.41	6.43	13.19	9.683	6.511	sp|P61221|ABCE1_HUMAN	ATP-binding cassette sub-family E member 1 OS=Homo sapiens OX=9606 GN=ABCE1 PE=1 SV=1	HUMAN	6
379	6.41	6.43	34.39	34.39	26.46	sp|Q99497|PARK7_HUMAN	Protein/nucleic acid deglycase DJ-1 OS=Homo sapiens OX=9606 GN=PARK7 PE=1 SV=2	HUMAN	4
380	6.3	6.32	11.64	11.64	9.501	sp|P11310|ACADM_HUMAN	Medium-chain specific acyl-CoA dehydrogenase, mitochondrial OS=Homo sapiens OX=9606 GN=ACADM PE=1 SV=1	HUMAN	5
381	6.26	6.33	21.15	16.08	13.44	sp|P42167|LAP2B_HUMAN	Lamina-associated polypeptide 2, isoforms beta/gamma OS=Homo sapiens OX=9606 GN=TMPO PE=1 SV=2	HUMAN	6
382	6.24	6.3	18.65	8.378	5.676	sp|Q92499|DDX1_HUMAN	ATP-dependent RNA helicase DDX1 OS=Homo sapiens OX=9606 GN=DDX1 PE=1 SV=2	HUMAN	4
383	6.21	6.23	13.88	11.83	9.512	sp|P31350|RIR2_HUMAN	Ribonucleoside-diphosphate reductase subunit M2 OS=Homo sapiens OX=9606 GN=RRM2 PE=1 SV=1	HUMAN	5
384	6.17	6.18	62.5	28.68	28.68	sp|Q71DI3|H32_HUMAN	Histone H3.2 OS=Homo sapiens OX=9606 GN=HIST2H3A PE=1 SV=3	HUMAN	12
384	0	6.18	62.5	52.21	28.68	sp|P68431|H31_HUMAN	Histone H3.1 OS=Homo sapiens OX=9606 GN=HIST1H3A PE=1 SV=2	HUMAN	12
384	0	6.18	38.97	28.68	28.68	sp|Q16695|H31T_HUMAN	Histone H3.1t OS=Homo sapiens OX=9606 GN=HIST3H3 PE=1 SV=3	HUMAN	12
384	0	6.18	38.97	28.68	28.68	sp|P84243|H33_HUMAN	Histone H3.3 OS=Homo sapiens OX=9606 GN=H3F3A PE=1 SV=2	HUMAN	12
385	6.17	6.18	13.3	5.867	4.563	sp|Q15437|SC23B_HUMAN	Protein transport protein Sec23B OS=Homo sapiens OX=9606 GN=SEC23B PE=1 SV=2	HUMAN	4
386	6.16	6.17	15.12	13.42	7.94	sp|P52292|IMA1_HUMAN	Importin subunit alpha-1 OS=Homo sapiens OX=9606 GN=KPNA2 PE=1 SV=1	HUMAN	5
387	6.14	8.21	7.837	2.692	2.692	sp|O75923|DYSF_HUMAN	Dysferlin OS=Homo sapiens OX=9606 GN=DYSF PE=1 SV=1	HUMAN	7
388	6.14	6.15	30.56	17.08	9.438	sp|P50395|GDIB_HUMAN	Rab GDP dissociation inhibitor beta OS=Homo sapiens OX=9606 GN=GDI2 PE=1 SV=2	HUMAN	12
389	6.13	6.18	29.22	19.63	14.16	sp|P10412|H14_HUMAN	Histone H1.4 OS=Homo sapiens OX=9606 GN=HIST1H1E PE=1 SV=2	HUMAN	4
389	0	4.21	25.79	12.22	6.787	sp|P16402|H13_HUMAN	Histone H1.3 OS=Homo sapiens OX=9606 GN=HIST1H1D PE=1 SV=2	HUMAN	3
390	6.13	6.14	5.696	4.162	3.176	sp|Q99613|EIF3C_HUMAN	Eukaryotic translation initiation factor 3 subunit C OS=Homo sapiens OX=9606 GN=EIF3C PE=1 SV=1	HUMAN	3
390	0	6.14	5.689	4.158	3.173	sp|B5ME19|EIFCL_HUMAN	Eukaryotic translation initiation factor 3 subunit C-like protein OS=Homo sapiens OX=9606 GN=EIF3CL PE=3 SV=1	HUMAN	3
391	6.11	6.12	18.33	6.19	6.19	sp|O14979|HNRDL_HUMAN	Heterogeneous nuclear ribonucleoprotein D-like OS=Homo sapiens OX=9606 GN=HNRNPDL PE=1 SV=3	HUMAN	7
392	6.1	8.13	8.028	2.728	2.728	sp|O43933|PEX1_HUMAN	Peroxisome biogenesis factor 1 OS=Homo sapiens OX=9606 GN=PEX1 PE=1 SV=1	HUMAN	6
393	6.09	6.1	12.73	5.898	5.898	sp|Q96TA1|NIBL1_HUMAN	Niban-like protein 1 OS=Homo sapiens OX=9606 GN=FAM129B PE=1 SV=3	HUMAN	5
394	6.08	16.16	20.54	13.74	12.16	sp|O43390|HNRPR_HUMAN	Heterogeneous nuclear ribonucleoprotein R OS=Homo sapiens OX=9606 GN=HNRNPR PE=1 SV=1	HUMAN	17
395	6.08	6.15	11.91	9.396	6.711	sp|Q96HC4|PDLI5_HUMAN	PDZ and LIM domain protein 5 OS=Homo sapiens OX=9606 GN=PDLIM5 PE=1 SV=5	HUMAN	4
396	6.08	6.09	10.4	2.703	2.703	sp|O60763|USO1_HUMAN	General vesicular transport factor p115 OS=Homo sapiens OX=9606 GN=USO1 PE=1 SV=2	HUMAN	4
397	6.07	17.28	52.01	44.3	41.61	sp|P12236|ADT3_HUMAN	ADP/ATP translocase 3 OS=Homo sapiens OX=9606 GN=SLC25A6 PE=1 SV=4	HUMAN	23
398	6.07	6.08	10.13	5.428	5.428	sp|P22223|CADH3_HUMAN	Cadherin-3 OS=Homo sapiens OX=9606 GN=CDH3 PE=1 SV=2	HUMAN	6
399	6.05	6.06	12.37	3.032	2.647	sp|E9PAV3|NACAM_HUMAN	Nascent polypeptide-associated complex subunit alpha, muscle-specific form OS=Homo sapiens OX=9606 GN=NACA PE=1 SV=1	HUMAN	10
399	0	6.04	25.58	25.58	25.58	sp|Q13765|NACA_HUMAN	Nascent polypeptide-associated complex subunit alpha OS=Homo sapiens OX=9606 GN=NACA PE=1 SV=1	HUMAN	10
400	6.04	6.04	9.634	4.885	4.885	sp|O00469|PLOD2_HUMAN	Procollagen-lysine,2-oxoglutarate 5-dioxygenase 2 OS=Homo sapiens OX=9606 GN=PLOD2 PE=1 SV=2	HUMAN	4
401	6.04	6.04	37.75	29.8	21.19	sp|P62277|RS13_HUMAN	40S ribosomal protein S13 OS=Homo sapiens OX=9606 GN=RPS13 PE=1 SV=2	HUMAN	3
402	6.04	6.04	15.06	6.022	6.022	sp|P04844|RPN2_HUMAN	Dolichyl-diphosphooligosaccharide--protein glycosyltransferase subunit 2 OS=Homo sapiens OX=9606 GN=RPN2 PE=1 SV=3	HUMAN	4
403	6.04	6.04	38.79	23.03	23.03	sp|P46783|RS10_HUMAN	40S ribosomal protein S10 OS=Homo sapiens OX=9606 GN=RPS10 PE=1 SV=1	HUMAN	5
404	6.03	6.03	21.61	17.8	17.8	sp|O95833|CLIC3_HUMAN	Chloride intracellular channel protein 3 OS=Homo sapiens OX=9606 GN=CLIC3 PE=1 SV=2	HUMAN	4
405	6.02	6.02	13.79	5.788	3.941	sp|P46087|NOP2_HUMAN	Probable 28S rRNA (cytosine(4447)-C(5))-methyltransferase OS=Homo sapiens OX=9606 GN=NOP2 PE=1 SV=2	HUMAN	6
406	6.02	6.02	18.39	9.579	9.579	sp|Q14847|LASP1_HUMAN	LIM and SH3 domain protein 1 OS=Homo sapiens OX=9606 GN=LASP1 PE=1 SV=2	HUMAN	4
407	6.01	6.02	20.35	16.88	16.88	sp|Q15102|PA1B3_HUMAN	Platelet-activating factor acetylhydrolase IB subunit gamma OS=Homo sapiens OX=9606 GN=PAFAH1B3 PE=1 SV=1	HUMAN	4
408	6.01	6.01	21.96	16.93	16.93	sp|P51991|ROA3_HUMAN	Heterogeneous nuclear ribonucleoprotein A3 OS=Homo sapiens OX=9606 GN=HNRNPA3 PE=1 SV=2	HUMAN	8
409	6.01	6.01	22.99	14.18	14.18	sp|P30040|ERP29_HUMAN	Endoplasmic reticulum resident protein 29 OS=Homo sapiens OX=9606 GN=ERP29 PE=1 SV=4	HUMAN	5
410	6.01	6.01	20.79	13.48	13.48	sp|Q9UJZ1|STML2_HUMAN	Stomatin-like protein 2, mitochondrial OS=Homo sapiens OX=9606 GN=STOML2 PE=1 SV=1	HUMAN	7
411	6.01	6.01	13.41	10.45	10.23	sp|P62191|PRS4_HUMAN	26S proteasome regulatory subunit 4 OS=Homo sapiens OX=9606 GN=PSMC1 PE=1 SV=1	HUMAN	5
412	6.01	6.01	6.218	5.33	5.33	sp|P18564|ITB6_HUMAN	Integrin beta-6 OS=Homo sapiens OX=9606 GN=ITGB6 PE=1 SV=2	HUMAN	3
413	6.01	6.01	22.84	22.84	22.84	sp|P67809|YBOX1_HUMAN	Nuclease-sensitive element-binding protein 1 OS=Homo sapiens OX=9606 GN=YBX1 PE=1 SV=3	HUMAN	6
414	6	37.37	58.93	51.79	51.56	sp|P68366|TBA4A_HUMAN	Tubulin alpha-4A chain OS=Homo sapiens OX=9606 GN=TUBA4A PE=1 SV=1	HUMAN	152
415	6	6	10.12	8.235	8.235	sp|Q09028|RBBP4_HUMAN	Histone-binding protein RBBP4 OS=Homo sapiens OX=9606 GN=RBBP4 PE=1 SV=3	HUMAN	7
415	0.01	4.02	13.88	4.941	4.941	sp|Q16576|RBBP7_HUMAN	Histone-binding protein RBBP7 OS=Homo sapiens OX=9606 GN=RBBP7 PE=1 SV=1	HUMAN	4
416	6	6	26.87	24.25	24.25	sp|P04632|CPNS1_HUMAN	Calpain small subunit 1 OS=Homo sapiens OX=9606 GN=CAPNS1 PE=1 SV=1	HUMAN	22
417	6	6	22.92	15.42	15.42	sp|Q8IZP2|ST134_HUMAN	Putative protein FAM10A4 OS=Homo sapiens OX=9606 GN=ST13P4 PE=5 SV=1	HUMAN	6
417	0	6	11.92	10.03	10.03	sp|P50502|F10A1_HUMAN	Hsc70-interacting protein OS=Homo sapiens OX=9606 GN=ST13 PE=1 SV=2	HUMAN	6
417	0	4.01	10.57	6.233	6.233	sp|Q8NFI4|F10A5_HUMAN	Putative protein FAM10A5 OS=Homo sapiens OX=9606 GN=ST13P5 PE=5 SV=1	HUMAN	2
418	6	6	29.69	26.56	26.56	sp|P32969|RL9_HUMAN	60S ribosomal protein L9 OS=Homo sapiens OX=9606 GN=RPL9 PE=1 SV=1	HUMAN	5
419	6	6	11.56	10.12	10.12	sp|P31942|HNRH3_HUMAN	Heterogeneous nuclear ribonucleoprotein H3 OS=Homo sapiens OX=9606 GN=HNRNPH3 PE=1 SV=2	HUMAN	14
420	6	6	16.08	16.08	16.08	sp|P25788|PSA3_HUMAN	Proteasome subunit alpha type-3 OS=Homo sapiens OX=9606 GN=PSMA3 PE=1 SV=2	HUMAN	7
421	5.96	6.12	18.62	12.23	9.752	sp|Q9Y262|EIF3L_HUMAN	Eukaryotic translation initiation factor 3 subunit L OS=Homo sapiens OX=9606 GN=EIF3L PE=1 SV=1	HUMAN	9
422	5.93	6.01	36.03	36.03	30.15	sp|P47929|LEG7_HUMAN	Galectin-7 OS=Homo sapiens OX=9606 GN=LGALS7 PE=1 SV=2	HUMAN	3
423	5.9	5.98	12.24	9.916	7.173	sp|Q9ULV4|COR1C_HUMAN	Coronin-1C OS=Homo sapiens OX=9606 GN=CORO1C PE=1 SV=1	HUMAN	5
424	5.88	12.57	21.52	11.89	8.058	sp|P58107|EPIPL_HUMAN	Epiplakin OS=Homo sapiens OX=9606 GN=EPPK1 PE=1 SV=3	HUMAN	10
425	5.88	6	16.07	10.16	10.16	sp|Q9UHQ9|NB5R1_HUMAN	NADH-cytochrome b5 reductase 1 OS=Homo sapiens OX=9606 GN=CYB5R1 PE=1 SV=1	HUMAN	4
426	5.85	8.38	26.11	20.17	16.14	sp|Q15233|NONO_HUMAN	Non-POU domain-containing octamer-binding protein OS=Homo sapiens OX=9606 GN=NONO PE=1 SV=4	HUMAN	9
427	5.75	5.83	15.95	10.74	10.74	sp|Q15717|ELAV1_HUMAN	ELAV-like protein 1 OS=Homo sapiens OX=9606 GN=ELAVL1 PE=1 SV=2	HUMAN	4
428	5.7	5.77	19.11	19.11	19.11	sp|P83731|RL24_HUMAN	60S ribosomal protein L24 OS=Homo sapiens OX=9606 GN=RPL24 PE=1 SV=1	HUMAN	4
429	5.67	5.81	16.19	8.418	5.18	sp|Q8TEX9|IPO4_HUMAN	Importin-4 OS=Homo sapiens OX=9606 GN=IPO4 PE=1 SV=2	HUMAN	3
430	5.66	5.79	23.75	21.84	18.01	sp|P25789|PSA4_HUMAN	Proteasome subunit alpha type-4 OS=Homo sapiens OX=9606 GN=PSMA4 PE=1 SV=1	HUMAN	5
431	5.66	5.72	14.91	14.91	12.72	sp|Q9HB71|CYBP_HUMAN	Calcyclin-binding protein OS=Homo sapiens OX=9606 GN=CACYBP PE=1 SV=2	HUMAN	3
432	5.64	5.8	9.258	6.065	3.751	sp|Q7L576|CYFP1_HUMAN	Cytoplasmic FMR1-interacting protein 1 OS=Homo sapiens OX=9606 GN=CYFIP1 PE=1 SV=1	HUMAN	4
433	5.57	5.68	15.01	10.53	7.071	sp|P49915|GUAA_HUMAN	GMP synthase [glutamine-hydrolyzing] OS=Homo sapiens OX=9606 GN=GMPS PE=1 SV=1	HUMAN	3
434	5.54	5.61	22.02	18.77	18.77	sp|P47756|CAPZB_HUMAN	F-actin-capping protein subunit beta OS=Homo sapiens OX=9606 GN=CAPZB PE=1 SV=4	HUMAN	6
435	5.51	28.47	47.95	44.06	43.84	sp|Q05639|EF1A2_HUMAN	Elongation factor 1-alpha 2 OS=Homo sapiens OX=9606 GN=EEF1A2 PE=1 SV=1	HUMAN	83
436	5.46	5.55	22.1	10.93	7.289	sp|P17980|PRS6A_HUMAN	26S proteasome regulatory subunit 6A OS=Homo sapiens OX=9606 GN=PSMC3 PE=1 SV=3	HUMAN	3
437	5.43	5.52	14.1	14.1	8.677	sp|P13489|RINI_HUMAN	Ribonuclease inhibitor OS=Homo sapiens OX=9606 GN=RNH1 PE=1 SV=2	HUMAN	6
438	5.4	5.63	15.03	8.366	6.797	sp|P11387|TOP1_HUMAN	DNA topoisomerase 1 OS=Homo sapiens OX=9606 GN=TOP1 PE=1 SV=2	HUMAN	5
439	5.4	5.49	24.04	13.95	10.39	sp|P37837|TALDO_HUMAN	Transaldolase OS=Homo sapiens OX=9606 GN=TALDO1 PE=1 SV=2	HUMAN	5
440	5.34	5.44	18.79	18.79	13.38	sp|Q02978|M2OM_HUMAN	Mitochondrial 2-oxoglutarate/malate carrier protein OS=Homo sapiens OX=9606 GN=SLC25A11 PE=1 SV=3	HUMAN	5
441	5.31	5.37	16.3	16.3	16.3	sp|P22061|PIMT_HUMAN	Protein-L-isoaspartate(D-aspartate) O-methyltransferase OS=Homo sapiens OX=9606 GN=PCMT1 PE=1 SV=4	HUMAN	3
442	5.3	5.42	16.34	7.51	4.216	sp|Q9UHB6|LIMA1_HUMAN	LIM domain and actin-binding protein 1 OS=Homo sapiens OX=9606 GN=LIMA1 PE=1 SV=1	HUMAN	4
443	5.28	5.34	10.34	7.911	7.911	sp|Q16658|FSCN1_HUMAN	Fascin OS=Homo sapiens OX=9606 GN=FSCN1 PE=1 SV=3	HUMAN	4
444	5.27	5.34	44.72	33.17	20.6	sp|P37802|TAGL2_HUMAN	Transgelin-2 OS=Homo sapiens OX=9606 GN=TAGLN2 PE=1 SV=3	HUMAN	8
445	5.26	14.16	29.15	24.7	24.7	sp|P61981|1433G_HUMAN	14-3-3 protein gamma OS=Homo sapiens OX=9606 GN=YWHAG PE=1 SV=2	HUMAN	22
446	5.26	5.31	16.88	12.08	10.63	sp|P31930|QCR1_HUMAN	Cytochrome b-c1 complex subunit 1, mitochondrial OS=Homo sapiens OX=9606 GN=UQCRC1 PE=1 SV=3	HUMAN	4
447	5.24	5.34	11.96	6.289	2.834	sp|Q92900|RENT1_HUMAN	Regulator of nonsense transcripts 1 OS=Homo sapiens OX=9606 GN=UPF1 PE=1 SV=2	HUMAN	4
448	5.2	5.33	18.02	11.13	8.502	sp|O60701|UGDH_HUMAN	UDP-glucose 6-dehydrogenase OS=Homo sapiens OX=9606 GN=UGDH PE=1 SV=1	HUMAN	4
449	5.05	5.1	5.612	2.366	2.366	sp|Q92626|PXDN_HUMAN	Peroxidasin homolog OS=Homo sapiens OX=9606 GN=PXDN PE=1 SV=2	HUMAN	4
450	5.02	6.64	43.75	21.15	15.87	sp|P20340|RAB6A_HUMAN	Ras-related protein Rab-6A OS=Homo sapiens OX=9606 GN=RAB6A PE=1 SV=3	HUMAN	4
451	4.99	5.11	21.08	13.78	11.89	sp|Q9UNZ2|NSF1C_HUMAN	NSFL1 cofactor p47 OS=Homo sapiens OX=9606 GN=NSFL1C PE=1 SV=2	HUMAN	4
452	4.97	5.03	15.58	12.46	10.28	sp|Q13630|FCL_HUMAN	GDP-L-fucose synthase OS=Homo sapiens OX=9606 GN=TSTA3 PE=1 SV=1	HUMAN	4
453	4.93	7.16	21.77	10.65	6.29	sp|Q03252|LMNB2_HUMAN	Lamin-B2 OS=Homo sapiens OX=9606 GN=LMNB2 PE=1 SV=4	HUMAN	7
454	4.93	5.01	11.6	7.171	4.824	sp|Q08J23|NSUN2_HUMAN	tRNA (cytosine(34)-C(5))-methyltransferase OS=Homo sapiens OX=9606 GN=NSUN2 PE=1 SV=2	HUMAN	4
455	4.92	5.07	8.633	3.285	2.368	sp|O75153|CLU_HUMAN	Clustered mitochondria protein homolog OS=Homo sapiens OX=9606 GN=CLUH PE=1 SV=2	HUMAN	3
456	4.92	5	9.816	4.218	2.071	sp|O75533|SF3B1_HUMAN	Splicing factor 3B subunit 1 OS=Homo sapiens OX=9606 GN=SF3B1 PE=1 SV=3	HUMAN	3
457	4.91	4.99	18.88	10.04	4.953	sp|Q1KMD3|HNRL2_HUMAN	Heterogeneous nuclear ribonucleoprotein U-like protein 2 OS=Homo sapiens OX=9606 GN=HNRNPUL2 PE=1 SV=1	HUMAN	4
458	4.9	4.99	16.09	7.124	4.354	sp|Q16891|MIC60_HUMAN	MICOS complex subunit MIC60 OS=Homo sapiens OX=9606 GN=IMMT PE=1 SV=1	HUMAN	4
459	4.89	9.11	26.75	20.24	17.35	sp|P52597|HNRPF_HUMAN	Heterogeneous nuclear ribonucleoprotein F OS=Homo sapiens OX=9606 GN=HNRNPF PE=1 SV=3	HUMAN	30
460	4.88	4.93	15.89	15.89	10.26	sp|P19623|SPEE_HUMAN	Spermidine synthase OS=Homo sapiens OX=9606 GN=SRM PE=1 SV=1	HUMAN	4
461	4.86	5.03	12.86	7.545	3.188	sp|O94906|PRP6_HUMAN	Pre-mRNA-processing factor 6 OS=Homo sapiens OX=9606 GN=PRPF6 PE=1 SV=1	HUMAN	3
462	4.84	4.91	16.95	14.59	10.73	sp|O75390|CISY_HUMAN	Citrate synthase, mitochondrial OS=Homo sapiens OX=9606 GN=CS PE=1 SV=2	HUMAN	8
463	4.83	10.74	17.36	11.81	10.04	sp|P06737|PYGL_HUMAN	Glycogen phosphorylase, liver form OS=Homo sapiens OX=9606 GN=PYGL PE=1 SV=4	HUMAN	13
464	4.79	4.94	40.73	13.31	13.31	sp|Q07955|SRSF1_HUMAN	Serine/arginine-rich splicing factor 1 OS=Homo sapiens OX=9606 GN=SRSF1 PE=1 SV=2	HUMAN	5
465	4.78	4.95	18.56	7.204	4.029	sp|Q8N1F7|NUP93_HUMAN	Nuclear pore complex protein Nup93 OS=Homo sapiens OX=9606 GN=NUP93 PE=1 SV=2	HUMAN	3
466	4.77	4.84	15.1	7.55	6.163	sp|Q16881|TRXR1_HUMAN	Thioredoxin reductase 1, cytoplasmic OS=Homo sapiens OX=9606 GN=TXNRD1 PE=1 SV=3	HUMAN	5
467	4.74	4.81	20.45	17.17	8.838	sp|Q9NTK5|OLA1_HUMAN	Obg-like ATPase 1 OS=Homo sapiens OX=9606 GN=OLA1 PE=1 SV=2	HUMAN	6
468	4.74	4.79	11.58	9.852	9.852	sp|Q9BS26|ERP44_HUMAN	Endoplasmic reticulum resident protein 44 OS=Homo sapiens OX=9606 GN=ERP44 PE=1 SV=1	HUMAN	4
469	4.72	4.77	21.17	11.31	8.029	sp|O43776|SYNC_HUMAN	Asparagine--tRNA ligase, cytoplasmic OS=Homo sapiens OX=9606 GN=NARS PE=1 SV=1	HUMAN	7
470	4.7	4.74	4.717	4.717	4.717	sp|P16070|CD44_HUMAN	CD44 antigen OS=Homo sapiens OX=9606 GN=CD44 PE=1 SV=3	HUMAN	3
471	4.69	4.74	13.89	5.64	2.201	sp|P43304|GPDM_HUMAN	Glycerol-3-phosphate dehydrogenase, mitochondrial OS=Homo sapiens OX=9606 GN=GPD2 PE=1 SV=3	HUMAN	3
472	4.64	4.66	16.74	16.28	16.28	sp|P50914|RL14_HUMAN	60S ribosomal protein L14 OS=Homo sapiens OX=9606 GN=RPL14 PE=1 SV=4	HUMAN	11
473	4.62	4.66	13.04	2.904	1.367	sp|O60437|PEPL_HUMAN	Periplakin OS=Homo sapiens OX=9606 GN=PPL PE=1 SV=4	HUMAN	2
474	4.61	4.65	16.14	9.462	4.267	sp|P49419|AL7A1_HUMAN	Alpha-aminoadipic semialdehyde dehydrogenase OS=Homo sapiens OX=9606 GN=ALDH7A1 PE=1 SV=5	HUMAN	3
475	4.6	4.62	12.97	12.97	12.97	sp|P28072|PSB6_HUMAN	Proteasome subunit beta type-6 OS=Homo sapiens OX=9606 GN=PSMB6 PE=1 SV=4	HUMAN	5
476	4.58	4.61	18.76	6.691	2.748	sp|Q13724|MOGS_HUMAN	Mannosyl-oligosaccharide glucosidase OS=Homo sapiens OX=9606 GN=MOGS PE=1 SV=5	HUMAN	3
477	4.58	4.6	14.5	6.388	4.177	sp|P55884|EIF3B_HUMAN	Eukaryotic translation initiation factor 3 subunit B OS=Homo sapiens OX=9606 GN=EIF3B PE=1 SV=3	HUMAN	4
478	4.55	4.58	13.11	10.84	5.769	sp|Q16555|DPYL2_HUMAN	Dihydropyrimidinase-related protein 2 OS=Homo sapiens OX=9606 GN=DPYSL2 PE=1 SV=1	HUMAN	4
479	4.54	4.56	41.36	20.94	20.94	sp|P60953|CDC42_HUMAN	Cell division control protein 42 homolog OS=Homo sapiens OX=9606 GN=CDC42 PE=1 SV=2	HUMAN	5
480	4.53	4.57	20	13.53	11.47	sp|P62873|GBB1_HUMAN	Guanine nucleotide-binding protein G(I)/G(S)/G(T) subunit beta-1 OS=Homo sapiens OX=9606 GN=GNB1 PE=1 SV=3	HUMAN	4
480	0	4.27	17.06	10.29	10.29	sp|Q9HAV0|GBB4_HUMAN	Guanine nucleotide-binding protein subunit beta-4 OS=Homo sapiens OX=9606 GN=GNB4 PE=1 SV=3	HUMAN	4
481	4.53	4.56	31.96	25.26	23.2	sp|P62081|RS7_HUMAN	40S ribosomal protein S7 OS=Homo sapiens OX=9606 GN=RPS7 PE=1 SV=1	HUMAN	6
482	4.51	4.53	8.537	8.13	4.878	sp|P11166|GTR1_HUMAN	Solute carrier family 2, facilitated glucose transporter member 1 OS=Homo sapiens OX=9606 GN=SLC2A1 PE=1 SV=2	HUMAN	5
483	4.46	4.49	11.54	11.54	4.858	sp|P49189|AL9A1_HUMAN	4-trimethylaminobutyraldehyde dehydrogenase OS=Homo sapiens OX=9606 GN=ALDH9A1 PE=1 SV=3	HUMAN	2
484	4.45	4.49	15.16	10.43	4.921	sp|Q9Y285|SYFA_HUMAN	Phenylalanine--tRNA ligase alpha subunit OS=Homo sapiens OX=9606 GN=FARSA PE=1 SV=3	HUMAN	6
485	4.43	4.46	4.377	3.425	1.808	sp|P26006|ITA3_HUMAN	Integrin alpha-3 OS=Homo sapiens OX=9606 GN=ITGA3 PE=1 SV=5	HUMAN	3
486	4.42	4.45	6.77	3.191	1.015	sp|O00468|AGRIN_HUMAN	Agrin OS=Homo sapiens OX=9606 GN=AGRN PE=1 SV=6	HUMAN	2
487	4.38	4.41	27.24	23.79	19.31	sp|Q01105|SET_HUMAN	Protein SET OS=Homo sapiens OX=9606 GN=SET PE=1 SV=3	HUMAN	8
487	0	4.3	12.25	12.25	7.947	sp|P0DME0|SETLP_HUMAN	Protein SETSIP OS=Homo sapiens OX=9606 GN=SETSIP PE=1 SV=1	HUMAN	5
488	4.38	4.4	19.55	15.38	15.38	sp|O00764|PDXK_HUMAN	Pyridoxal kinase OS=Homo sapiens OX=9606 GN=PDXK PE=1 SV=1	HUMAN	6
489	4.37	4.4	6.631	1.95	0.9301	sp|Q16787|LAMA3_HUMAN	Laminin subunit alpha-3 OS=Homo sapiens OX=9606 GN=LAMA3 PE=1 SV=2	HUMAN	3
490	4.37	4.4	15.15	6.934	4.562	sp|O15371|EIF3D_HUMAN	Eukaryotic translation initiation factor 3 subunit D OS=Homo sapiens OX=9606 GN=EIF3D PE=1 SV=1	HUMAN	2
491	4.36	4.39	16.73	10.27	10.27	sp|P28074|PSB5_HUMAN	Proteasome subunit beta type-5 OS=Homo sapiens OX=9606 GN=PSMB5 PE=1 SV=3	HUMAN	4
492	4.35	4.43	19.33	15.04	8.115	sp|P14324|FPPS_HUMAN	Farnesyl pyrophosphate synthase OS=Homo sapiens OX=9606 GN=FDPS PE=1 SV=4	HUMAN	3
493	4.34	8.25	22.58	16.94	16.94	sp|Q95604|1C17_HUMAN	HLA class I histocompatibility antigen, Cw-17 alpha chain OS=Homo sapiens OX=9606 GN=HLA-C PE=1 SV=1	HUMAN	7
494	4.33	4.36	17.32	13.19	6.299	sp|Q16851|UGPA_HUMAN	UTP--glucose-1-phosphate uridylyltransferase OS=Homo sapiens OX=9606 GN=UGP2 PE=1 SV=5	HUMAN	3
495	4.33	4.35	10.9	8.396	3.759	sp|P05556|ITB1_HUMAN	Integrin beta-1 OS=Homo sapiens OX=9606 GN=ITGB1 PE=1 SV=2	HUMAN	4
496	4.32	4.34	18.99	12.66	6.582	sp|P31153|METK2_HUMAN	S-adenosylmethionine synthase isoform type-2 OS=Homo sapiens OX=9606 GN=MAT2A PE=1 SV=1	HUMAN	5
497	4.31	8.42	50.56	36.67	28.89	sp|P18085|ARF4_HUMAN	ADP-ribosylation factor 4 OS=Homo sapiens OX=9606 GN=ARF4 PE=1 SV=3	HUMAN	10
498	4.3	4.33	37.07	11.53	11.53	sp|P22087|FBRL_HUMAN	rRNA 2'-O-methyltransferase fibrillarin OS=Homo sapiens OX=9606 GN=FBL PE=1 SV=2	HUMAN	5
499	4.29	4.32	24.2	16.14	16.14	sp|P23381|SYWC_HUMAN	Tryptophan--tRNA ligase, cytoplasmic OS=Homo sapiens OX=9606 GN=WARS PE=1 SV=2	HUMAN	8
500	4.28	4.31	24.48	17.61	10.45	sp|O76003|GLRX3_HUMAN	Glutaredoxin-3 OS=Homo sapiens OX=9606 GN=GLRX3 PE=1 SV=2	HUMAN	7
501	4.27	4.35	18.07	7.201	7.201	sp|O00429|DNM1L_HUMAN	Dynamin-1-like protein OS=Homo sapiens OX=9606 GN=DNM1L PE=1 SV=2	HUMAN	5
502	4.27	4.3	17.89	10.78	6.863	sp|P05455|LA_HUMAN	Lupus La protein OS=Homo sapiens OX=9606 GN=SSB PE=1 SV=2	HUMAN	4
503	4.26	4.35	9.655	9.655	5.517	sp|P18031|PTN1_HUMAN	Tyrosine-protein phosphatase non-receptor type 1 OS=Homo sapiens OX=9606 GN=PTPN1 PE=1 SV=1	HUMAN	3
504	4.26	4.29	8.479	2.843	1.147	sp|A6NHR9|SMHD1_HUMAN	Structural maintenance of chromosomes flexible hinge domain-containing protein 1 OS=Homo sapiens OX=9606 GN=SMCHD1 PE=1 SV=2	HUMAN	2
505	4.23	4.25	22.87	19.28	15.25	sp|O15173|PGRC2_HUMAN	Membrane-associated progesterone receptor component 2 OS=Homo sapiens OX=9606 GN=PGRMC2 PE=1 SV=1	HUMAN	3
506	4.22	4.31	13.44	8.781	7.168	sp|Q9NPH2|INO1_HUMAN	Inositol-3-phosphate synthase 1 OS=Homo sapiens OX=9606 GN=ISYNA1 PE=1 SV=1	HUMAN	3
507	4.21	4.23	25.12	25.12	13.79	sp|P40429|RL13A_HUMAN	60S ribosomal protein L13a OS=Homo sapiens OX=9606 GN=RPL13A PE=1 SV=2	HUMAN	7
508	4.2	4.29	33.5	23.3	18.93	sp|O43399|TPD54_HUMAN	Tumor protein D54 OS=Homo sapiens OX=9606 GN=TPD52L2 PE=1 SV=2	HUMAN	5
509	4.2	4.22	27.31	14.46	10.84	sp|P39687|AN32A_HUMAN	Acidic leucine-rich nuclear phosphoprotein 32 family member A OS=Homo sapiens OX=9606 GN=ANP32A PE=1 SV=1	HUMAN	3
510	4.2	4.22	10.4	9.067	5.6	sp|P36952|SPB5_HUMAN	Serpin B5 OS=Homo sapiens OX=9606 GN=SERPINB5 PE=1 SV=2	HUMAN	2
511	4.18	4.2	19.06	16.57	9.945	sp|Q00325|MPCP_HUMAN	Phosphate carrier protein, mitochondrial OS=Homo sapiens OX=9606 GN=SLC25A3 PE=1 SV=2	HUMAN	6
512	4.18	4.2	26.06	20.21	13.83	sp|Q07020|RL18_HUMAN	60S ribosomal protein L18 OS=Homo sapiens OX=9606 GN=RPL18 PE=1 SV=2	HUMAN	9
513	4.16	4.18	10.41	10.41	6.877	sp|Q6XQN6|PNCB_HUMAN	Nicotinate phosphoribosyltransferase OS=Homo sapiens OX=9606 GN=NAPRT PE=1 SV=2	HUMAN	4
514	4.16	4.18	7.143	5.138	5.138	sp|Q14694|UBP10_HUMAN	Ubiquitin carboxyl-terminal hydrolase 10 OS=Homo sapiens OX=9606 GN=USP10 PE=1 SV=2	HUMAN	3
515	4.16	4.17	10.74	10.74	6.905	sp|P38159|RBMX_HUMAN	RNA-binding motif protein, X chromosome OS=Homo sapiens OX=9606 GN=RBMX PE=1 SV=3	HUMAN	3
515	0.01	4.16	19.49	8.718	6.923	sp|Q96E39|RMXL1_HUMAN	RNA binding motif protein, X-linked-like-1 OS=Homo sapiens OX=9606 GN=RBMXL1 PE=1 SV=1	HUMAN	3
516	4.14	4.16	57.98	36.97	36.97	sp|P62314|SMD1_HUMAN	Small nuclear ribonucleoprotein Sm D1 OS=Homo sapiens OX=9606 GN=SNRPD1 PE=1 SV=1	HUMAN	5
517	4.13	4.15	18.85	4.075	4.075	sp|P14866|HNRPL_HUMAN	Heterogeneous nuclear ribonucleoprotein L OS=Homo sapiens OX=9606 GN=HNRNPL PE=1 SV=2	HUMAN	3
518	4.12	4.29	18.81	10.45	5.145	sp|Q8NBJ5|GT251_HUMAN	Procollagen galactosyltransferase 1 OS=Homo sapiens OX=9606 GN=COLGALT1 PE=1 SV=1	HUMAN	3
519	4.12	4.14	5.449	1.816	1.816	sp|P50851|LRBA_HUMAN	Lipopolysaccharide-responsive and beige-like anchor protein OS=Homo sapiens OX=9606 GN=LRBA PE=1 SV=4	HUMAN	4
520	4.11	4.12	17.76	8.197	6.011	sp|P50213|IDH3A_HUMAN	Isocitrate dehydrogenase [NAD] subunit alpha, mitochondrial OS=Homo sapiens OX=9606 GN=IDH3A PE=1 SV=1	HUMAN	5
521	4.11	4.12	19.06	15.75	6.63	sp|P55263|ADK_HUMAN	Adenosine kinase OS=Homo sapiens OX=9606 GN=ADK PE=1 SV=2	HUMAN	4
522	4.1	4.12	17.36	12.85	10.42	sp|P62995|TRA2B_HUMAN	Transformer-2 protein homolog beta OS=Homo sapiens OX=9606 GN=TRA2B PE=1 SV=1	HUMAN	3
523	4.1	4.11	11.75	3.548	3.548	sp|Q7Z2W4|ZCCHV_HUMAN	Zinc finger CCCH-type antiviral protein 1 OS=Homo sapiens OX=9606 GN=ZC3HAV1 PE=1 SV=3	HUMAN	2
524	4.1	4.11	31.46	18.54	12.92	sp|P62913|RL11_HUMAN	60S ribosomal protein L11 OS=Homo sapiens OX=9606 GN=RPL11 PE=1 SV=2	HUMAN	7
525	4.1	4.11	4.298	2.562	1.818	sp|P00533|EGFR_HUMAN	Epidermal growth factor receptor OS=Homo sapiens OX=9606 GN=EGFR PE=1 SV=2	HUMAN	2
526	4.1	4.11	11.89	11.89	8.042	sp|P43307|SSRA_HUMAN	Translocon-associated protein subunit alpha OS=Homo sapiens OX=9606 GN=SSR1 PE=1 SV=3	HUMAN	4
527	4.09	4.24	7.148	2.19	0.4924	sp|Q09666|AHNK_HUMAN	Neuroblast differentiation-associated protein AHNAK OS=Homo sapiens OX=9606 GN=AHNAK PE=1 SV=2	HUMAN	3
528	4.08	4.09	8.608	2.594	2.594	sp|Q9BZJ0|CRNL1_HUMAN	Crooked neck-like protein 1 OS=Homo sapiens OX=9606 GN=CRNKL1 PE=1 SV=4	HUMAN	2
529	4.08	4.08	18.24	10.73	8.155	sp|Q13283|G3BP1_HUMAN	Ras GTPase-activating protein-binding protein 1 OS=Homo sapiens OX=9606 GN=G3BP1 PE=1 SV=1	HUMAN	3
530	4.07	4.16	12.34	4.66	3.275	sp|O94874|UFL1_HUMAN	E3 UFM1-protein ligase 1 OS=Homo sapiens OX=9606 GN=UFL1 PE=1 SV=2	HUMAN	2
531	4.06	4.18	15.69	9.586	9.586	sp|Q02790|FKBP4_HUMAN	Peptidyl-prolyl cis-trans isomerase FKBP4 OS=Homo sapiens OX=9606 GN=FKBP4 PE=1 SV=3	HUMAN	4
532	4.06	4.07	16.56	16.56	15.89	sp|P62263|RS14_HUMAN	40S ribosomal protein S14 OS=Homo sapiens OX=9606 GN=RPS14 PE=1 SV=3	HUMAN	2
533	4.06	4.07	30.7	30.7	24.56	sp|P06702|S10A9_HUMAN	Protein S100-A9 OS=Homo sapiens OX=9606 GN=S100A9 PE=1 SV=1	HUMAN	2
534	4.05	4.06	10.01	2.503	2.503	sp|Q13619|CUL4A_HUMAN	Cullin-4A OS=Homo sapiens OX=9606 GN=CUL4A PE=1 SV=3	HUMAN	2
534	0	4.03	6.024	2.081	2.081	sp|Q13620|CUL4B_HUMAN	Cullin-4B OS=Homo sapiens OX=9606 GN=CUL4B PE=1 SV=4	HUMAN	2
535	4.05	4.06	7.905	2.384	2.384	sp|Q9Y4W6|AFG32_HUMAN	AFG3-like protein 2 OS=Homo sapiens OX=9606 GN=AFG3L2 PE=1 SV=2	HUMAN	3
536	4.05	4.06	42.16	32.35	32.35	sp|P61604|CH10_HUMAN	10 kDa heat shock protein, mitochondrial OS=Homo sapiens OX=9606 GN=HSPE1 PE=1 SV=2	HUMAN	4
537	4.04	11.35	20.99	15.58	12.56	sp|Q14651|PLSI_HUMAN	Plastin-1 OS=Homo sapiens OX=9606 GN=PLS1 PE=1 SV=2	HUMAN	12
538	4.04	6.06	14.05	7.948	6.47	sp|Q9H223|EHD4_HUMAN	EH domain-containing protein 4 OS=Homo sapiens OX=9606 GN=EHD4 PE=1 SV=1	HUMAN	4
539	4.04	4.05	25.85	16.59	16.59	sp|P49720|PSB3_HUMAN	Proteasome subunit beta type-3 OS=Homo sapiens OX=9606 GN=PSMB3 PE=1 SV=2	HUMAN	4
540	4.03	24.51	51.35	32.96	30.94	sp|Q9BUF5|TBB6_HUMAN	Tubulin beta-6 chain OS=Homo sapiens OX=9606 GN=TUBB6 PE=1 SV=1	HUMAN	88
541	4.03	4.04	30.94	15.31	12.05	sp|Q96AG4|LRC59_HUMAN	Leucine-rich repeat-containing protein 59 OS=Homo sapiens OX=9606 GN=LRRC59 PE=1 SV=1	HUMAN	3
542	4.03	4.04	17.22	10.57	6.042	sp|Q9Y266|NUDC_HUMAN	Nuclear migration protein nudC OS=Homo sapiens OX=9606 GN=NUDC PE=1 SV=1	HUMAN	2
543	4.03	4.04	25	16.04	16.04	sp|P23919|KTHY_HUMAN	Thymidylate kinase OS=Homo sapiens OX=9606 GN=DTYMK PE=1 SV=4	HUMAN	3
544	4.03	4.03	14.38	8.824	8.824	sp|Q86U42|PABP2_HUMAN	Polyadenylate-binding protein 2 OS=Homo sapiens OX=9606 GN=PABPN1 PE=1 SV=3	HUMAN	2
545	4.03	4.03	7.921	3.094	3.094	sp|Q12788|TBL3_HUMAN	Transducin beta-like protein 3 OS=Homo sapiens OX=9606 GN=TBL3 PE=1 SV=2	HUMAN	2
546	4.02	8.12	18.63	13.04	10.71	sp|Q13310|PABP4_HUMAN	Polyadenylate-binding protein 4 OS=Homo sapiens OX=9606 GN=PABPC4 PE=1 SV=1	HUMAN	8
547	4.02	4.03	17.32	9.497	9.497	sp|P67812|SC11A_HUMAN	Signal peptidase complex catalytic subunit SEC11A OS=Homo sapiens OX=9606 GN=SEC11A PE=1 SV=1	HUMAN	3
548	4.02	4.03	29.61	13.82	13.82	sp|P61088|UBE2N_HUMAN	Ubiquitin-conjugating enzyme E2 N OS=Homo sapiens OX=9606 GN=UBE2N PE=1 SV=1	HUMAN	2
548	0	4.02	16.34	13.73	13.73	sp|Q5JXB2|UE2NL_HUMAN	Putative ubiquitin-conjugating enzyme E2 N-like OS=Homo sapiens OX=9606 GN=UBE2NL PE=1 SV=1	HUMAN	2
549	4.02	4.02	28.65	18.71	18.71	sp|P19105|ML12A_HUMAN	Myosin regulatory light chain 12A OS=Homo sapiens OX=9606 GN=MYL12A PE=1 SV=2	HUMAN	5
549	0	4.02	28.49	18.6	18.6	sp|O14950|ML12B_HUMAN	Myosin regulatory light chain 12B OS=Homo sapiens OX=9606 GN=MYL12B PE=1 SV=2	HUMAN	5
550	4.02	4.02	4.319	1.661	1.661	sp|Q9HAV4|XPO5_HUMAN	Exportin-5 OS=Homo sapiens OX=9606 GN=XPO5 PE=1 SV=1	HUMAN	2
551	4.02	4.02	8.087	4.931	4.931	sp|Q01650|LAT1_HUMAN	Large neutral amino acids transporter small subunit 1 OS=Homo sapiens OX=9606 GN=SLC7A5 PE=1 SV=2	HUMAN	4
552	4.02	4.02	16.44	16.44	16.44	sp|P24534|EF1B_HUMAN	Elongation factor 1-beta OS=Homo sapiens OX=9606 GN=EEF1B2 PE=1 SV=3	HUMAN	9
553	4.01	36.97	61.69	52.12	51.89	sp|Q9BQE3|TBA1C_HUMAN	Tubulin alpha-1C chain OS=Homo sapiens OX=9606 GN=TUBA1C PE=1 SV=1	HUMAN	182
554	4.01	4.02	20.42	6.25	6.25	sp|P63162|RSMN_HUMAN	Small nuclear ribonucleoprotein-associated protein N OS=Homo sapiens OX=9606 GN=SNRPN PE=1 SV=1	HUMAN	3
554	0	4.01	28.33	6.25	6.25	sp|P14678|RSMB_HUMAN	Small nuclear ribonucleoprotein-associated proteins B and B' OS=Homo sapiens OX=9606 GN=SNRPB PE=1 SV=2	HUMAN	3
555	4.01	4.01	14.19	11.21	7.323	sp|Q16181|SEPT7_HUMAN	Septin-7 OS=Homo sapiens OX=9606 GN=SEPT7 PE=1 SV=2	HUMAN	4
556	4.01	4.01	24.85	13.94	13.94	sp|P60981|DEST_HUMAN	Destrin OS=Homo sapiens OX=9606 GN=DSTN PE=1 SV=3	HUMAN	3
557	4.01	4.01	9.789	5.95	5.95	sp|O00629|IMA3_HUMAN	Importin subunit alpha-3 OS=Homo sapiens OX=9606 GN=KPNA4 PE=1 SV=1	HUMAN	3
558	4.01	4.01	26.96	17.39	17.39	sp|P14174|MIF_HUMAN	Macrophage migration inhibitory factor OS=Homo sapiens OX=9606 GN=MIF PE=1 SV=4	HUMAN	7
559	4.01	4.01	10.29	6.571	6.571	sp|P13995|MTDC_HUMAN	Bifunctional methylenetetrahydrofolate dehydrogenase/cyclohydrolase, mitochondrial OS=Homo sapiens OX=9606 GN=MTHFD2 PE=1 SV=2	HUMAN	2
560	4.01	4.01	11.7	6.383	6.383	sp|P09012|SNRPA_HUMAN	U1 small nuclear ribonucleoprotein A OS=Homo sapiens OX=9606 GN=SNRPA PE=1 SV=3	HUMAN	2
561	4.01	4.01	11.7	7.888	7.888	sp|P04637|P53_HUMAN	Cellular tumor antigen p53 OS=Homo sapiens OX=9606 GN=TP53 PE=1 SV=4	HUMAN	4
562	4	57.23	66.52	60.22	60.22	sp|Q9BVA1|TBB2B_HUMAN	Tubulin beta-2B chain OS=Homo sapiens OX=9606 GN=TUBB2B PE=1 SV=1	HUMAN	202
562	0.03	55.32	62.7	52.81	50.11	sp|Q13885|TBB2A_HUMAN	Tubulin beta-2A chain OS=Homo sapiens OX=9606 GN=TUBB2A PE=1 SV=1	HUMAN	199
562	0	14.45	15.99	12.16	12.16	sp|A6NNZ2|TBB8L_HUMAN	Tubulin beta-8 chain-like protein LOC260334 OS=Homo sapiens OX=9606 PE=1 SV=1	HUMAN	55
563	4	6.18	9.712	6.19	4.696	sp|P63010|AP2B1_HUMAN	AP-2 complex subunit beta OS=Homo sapiens OX=9606 GN=AP2B1 PE=1 SV=1	HUMAN	4
564	4	4.02	38.73	23.94	15.49	sp|Q14019|COTL1_HUMAN	Coactosin-like protein OS=Homo sapiens OX=9606 GN=COTL1 PE=1 SV=3	HUMAN	3
565	4	4	22.11	15.99	13.95	sp|P06748|NPM_HUMAN	Nucleophosmin OS=Homo sapiens OX=9606 GN=NPM1 PE=1 SV=2	HUMAN	20
566	4	4	6.119	3.134	3.134	sp|Q9NVP1|DDX18_HUMAN	ATP-dependent RNA helicase DDX18 OS=Homo sapiens OX=9606 GN=DDX18 PE=1 SV=2	HUMAN	2
567	4	4	9.874	7.143	7.143	sp|P61619|S61A1_HUMAN	Protein transport protein Sec61 subunit alpha isoform 1 OS=Homo sapiens OX=9606 GN=SEC61A1 PE=1 SV=2	HUMAN	2
568	4	4	14.77	8.031	8.031	sp|P54687|BCAT1_HUMAN	Branched-chain-amino-acid aminotransferase, cytosolic OS=Homo sapiens OX=9606 GN=BCAT1 PE=1 SV=3	HUMAN	2
569	4	4	24.14	13.03	13.03	sp|P35270|SPRE_HUMAN	Sepiapterin reductase OS=Homo sapiens OX=9606 GN=SPR PE=1 SV=1	HUMAN	3
570	4	4	16.67	10.87	10.87	sp|Q9Y3E0|GOT1B_HUMAN	Vesicle transport protein GOT1B OS=Homo sapiens OX=9606 GN=GOLT1B PE=1 SV=1	HUMAN	3
571	4	4	12.57	7.485	7.485	sp|Q9NZL9|MAT2B_HUMAN	Methionine adenosyltransferase 2 subunit beta OS=Homo sapiens OX=9606 GN=MAT2B PE=1 SV=1	HUMAN	3
572	4	4	11.96	9.42	9.42	sp|Q9NQR4|NIT2_HUMAN	Omega-amidase NIT2 OS=Homo sapiens OX=9606 GN=NIT2 PE=1 SV=1	HUMAN	4
573	4	4	13.12	8.156	8.156	sp|Q13595|TRA2A_HUMAN	Transformer-2 protein homolog alpha OS=Homo sapiens OX=9606 GN=TRA2A PE=1 SV=1	HUMAN	3
574	4	4	21.09	12.93	12.93	sp|Q13404|UB2V1_HUMAN	Ubiquitin-conjugating enzyme E2 variant 1 OS=Homo sapiens OX=9606 GN=UBE2V1 PE=1 SV=2	HUMAN	2
574	0.01	2.03	20	6.897	6.897	sp|Q15819|UB2V2_HUMAN	Ubiquitin-conjugating enzyme E2 variant 2 OS=Homo sapiens OX=9606 GN=UBE2V2 PE=1 SV=4	HUMAN	1
575	4	4	30.41	22.3	22.3	sp|Q04837|SSBP_HUMAN	Single-stranded DNA-binding protein, mitochondrial OS=Homo sapiens OX=9606 GN=SSBP1 PE=1 SV=1	HUMAN	4
576	4	4	23.38	23.38	23.38	sp|P63241|IF5A1_HUMAN	Eukaryotic translation initiation factor 5A-1 OS=Homo sapiens OX=9606 GN=EIF5A PE=1 SV=2	HUMAN	8
577	4	4	29.57	24.35	24.35	sp|P62888|RL30_HUMAN	60S ribosomal protein L30 OS=Homo sapiens OX=9606 GN=RPL30 PE=1 SV=2	HUMAN	8
578	4	4	19.85	12.5	12.5	sp|P61353|RL27_HUMAN	60S ribosomal protein L27 OS=Homo sapiens OX=9606 GN=RPL27 PE=1 SV=2	HUMAN	4
579	4	4	19.59	19.59	13.88	sp|P56537|IF6_HUMAN	Eukaryotic translation initiation factor 6 OS=Homo sapiens OX=9606 GN=EIF6 PE=1 SV=1	HUMAN	5
580	4	4	4.819	4.819	4.819	sp|Q9H974|QTRT2_HUMAN	Queuine tRNA-ribosyltransferase accessory subunit 2 OS=Homo sapiens OX=9606 GN=QTRT2 PE=1 SV=1	HUMAN	2
581	4	4	8.856	8.856	8.856	sp|Q96FW1|OTUB1_HUMAN	Ubiquitin thioesterase OTUB1 OS=Homo sapiens OX=9606 GN=OTUB1 PE=1 SV=2	HUMAN	6
582	4	4	18.18	18.18	18.18	sp|Q969L2|MAL2_HUMAN	Protein MAL2 OS=Homo sapiens OX=9606 GN=MAL2 PE=1 SV=1	HUMAN	6
583	4	4	7.246	7.246	7.246	sp|Q13148|TADBP_HUMAN	TAR DNA-binding protein 43 OS=Homo sapiens OX=9606 GN=TARDBP PE=1 SV=1	HUMAN	2
584	4	4	19.47	19.47	19.47	sp|P61803|DAD1_HUMAN	Dolichyl-diphosphooligosaccharide--protein glycosyltransferase subunit DAD1 OS=Homo sapiens OX=9606 GN=DAD1 PE=1 SV=3	HUMAN	2
585	4	4	14.19	14.19	14.19	sp|P46776|RL27A_HUMAN	60S ribosomal protein L27a OS=Homo sapiens OX=9606 GN=RPL27A PE=1 SV=2	HUMAN	4
586	4	4	18.75	18.75	18.75	sp|P35268|RL22_HUMAN	60S ribosomal protein L22 OS=Homo sapiens OX=9606 GN=RPL22 PE=1 SV=2	HUMAN	8
587	4	4	6.649	6.649	6.649	sp|P35237|SPB6_HUMAN	Serpin B6 OS=Homo sapiens OX=9606 GN=SERPINB6 PE=1 SV=3	HUMAN	3
588	4	4	5.995	5.995	5.995	sp|P11279|LAMP1_HUMAN	Lysosome-associated membrane glycoprotein 1 OS=Homo sapiens OX=9606 GN=LAMP1 PE=1 SV=3	HUMAN	3
589	3.93	4.16	16.07	5.937	3.173	sp|O95782|AP2A1_HUMAN	AP-2 complex subunit alpha-1 OS=Homo sapiens OX=9606 GN=AP2A1 PE=1 SV=3	HUMAN	3
589	0.01	3.27	8.839	5.218	2.343	sp|O94973|AP2A2_HUMAN	AP-2 complex subunit alpha-2 OS=Homo sapiens OX=9606 GN=AP2A2 PE=1 SV=2	HUMAN	2
590	3.89	4	6.494	6.494	6.494	sp|Q9NZ01|TECR_HUMAN	Very-long-chain enoyl-CoA reductase OS=Homo sapiens OX=9606 GN=TECR PE=1 SV=1	HUMAN	3
591	3.85	3.96	34.27	19.72	19.72	sp|P48047|ATPO_HUMAN	ATP synthase subunit O, mitochondrial OS=Homo sapiens OX=9606 GN=ATP5PO PE=1 SV=1	HUMAN	4
592	3.85	3.95	27.62	27.62	27.62	sp|P31949|S10AB_HUMAN	Protein S100-A11 OS=Homo sapiens OX=9606 GN=S100A11 PE=1 SV=2	HUMAN	6
593	3.81	3.9	15.21	8.091	8.091	sp|P67775|PP2AA_HUMAN	Serine/threonine-protein phosphatase 2A catalytic subunit alpha isoform OS=Homo sapiens OX=9606 GN=PPP2CA PE=1 SV=1	HUMAN	5
593	0	3.9	15.21	8.091	8.091	sp|P62714|PP2AB_HUMAN	Serine/threonine-protein phosphatase 2A catalytic subunit beta isoform OS=Homo sapiens OX=9606 GN=PPP2CB PE=1 SV=1	HUMAN	5
594	3.76	3.99	32.64	20.92	9.623	sp|P54819|KAD2_HUMAN	Adenylate kinase 2, mitochondrial OS=Homo sapiens OX=9606 GN=AK2 PE=1 SV=2	HUMAN	4
595	3.7	3.85	8.007	5.959	4.283	sp|O75131|CPNE3_HUMAN	Copine-3 OS=Homo sapiens OX=9606 GN=CPNE3 PE=1 SV=1	HUMAN	3
595	0.01	2.01	3.232	1.616	1.616	sp|O95741|CPNE6_HUMAN	Copine-6 OS=Homo sapiens OX=9606 GN=CPNE6 PE=1 SV=3	HUMAN	2
595	0	2.01	6.934	1.642	1.642	sp|Q96FN4|CPNE2_HUMAN	Copine-2 OS=Homo sapiens OX=9606 GN=CPNE2 PE=1 SV=3	HUMAN	2
595	0	2	7.052	1.627	1.627	sp|Q8IYJ1|CPNE9_HUMAN	Copine-9 OS=Homo sapiens OX=9606 GN=CPNE9 PE=1 SV=3	HUMAN	2
595	0	2	3.232	1.616	1.616	sp|Q96A23|CPNE4_HUMAN	Copine-4 OS=Homo sapiens OX=9606 GN=CPNE4 PE=1 SV=1	HUMAN	2
595	0	2	1.422	1.422	1.422	sp|Q9UBL6|CPNE7_HUMAN	Copine-7 OS=Homo sapiens OX=9606 GN=CPNE7 PE=1 SV=1	HUMAN	2
595	0	2	1.596	1.596	1.596	sp|Q86YQ8|CPNE8_HUMAN	Copine-8 OS=Homo sapiens OX=9606 GN=CPNE8 PE=1 SV=2	HUMAN	2
596	3.67	3.78	12.27	12.27	7.362	sp|Q9NQG5|RPR1B_HUMAN	Regulation of nuclear pre-mRNA domain-containing protein 1B OS=Homo sapiens OX=9606 GN=RPRD1B PE=1 SV=1	HUMAN	2
597	3.66	3.82	10.03	5.24	3.743	sp|O94776|MTA2_HUMAN	Metastasis-associated protein MTA2 OS=Homo sapiens OX=9606 GN=MTA2 PE=1 SV=1	HUMAN	2
597	0.01	2.01	3.704	1.684	1.684	sp|Q9BTC8|MTA3_HUMAN	Metastasis-associated protein MTA3 OS=Homo sapiens OX=9606 GN=MTA3 PE=1 SV=2	HUMAN	1
597	0	2.01	2.657	1.399	1.399	sp|Q13330|MTA1_HUMAN	Metastasis-associated protein MTA1 OS=Homo sapiens OX=9606 GN=MTA1 PE=1 SV=2	HUMAN	1
598	3.64	3.74	7.407	7.407	7.407	sp|P51665|PSMD7_HUMAN	26S proteasome non-ATPase regulatory subunit 7 OS=Homo sapiens OX=9606 GN=PSMD7 PE=1 SV=2	HUMAN	2
599	3.62	3.72	14.09	9.669	9.669	sp|Q9P035|HACD3_HUMAN	Very-long-chain (3R)-3-hydroxyacyl-CoA dehydratase 3 OS=Homo sapiens OX=9606 GN=HACD3 PE=1 SV=2	HUMAN	4
600	3.59	3.72	9.654	4.092	2.308	sp|Q99460|PSMD1_HUMAN	26S proteasome non-ATPase regulatory subunit 1 OS=Homo sapiens OX=9606 GN=PSMD1 PE=1 SV=2	HUMAN	3
601	3.58	3.8	13.25	6.452	4.147	sp|Q8WUM4|PDC6I_HUMAN	Programmed cell death 6-interacting protein OS=Homo sapiens OX=9606 GN=PDCD6IP PE=1 SV=1	HUMAN	4
602	3.58	3.75	13.39	5.521	3.067	sp|Q6UB35|C1TM_HUMAN	Monofunctional C1-tetrahydrofolate synthase, mitochondrial OS=Homo sapiens OX=9606 GN=MTHFD1L PE=1 SV=1	HUMAN	3
603	3.56	3.68	5.683	3.658	1.568	sp|P11388|TOP2A_HUMAN	DNA topoisomerase 2-alpha OS=Homo sapiens OX=9606 GN=TOP2A PE=1 SV=3	HUMAN	2
603	0.01	2.09	4.613	1.538	0.738	sp|Q02880|TOP2B_HUMAN	DNA topoisomerase 2-beta OS=Homo sapiens OX=9606 GN=TOP2B PE=1 SV=3	HUMAN	1
604	3.54	3.67	8.143	3.257	3.257	sp|A0FGR8|ESYT2_HUMAN	Extended synaptotagmin-2 OS=Homo sapiens OX=9606 GN=ESYT2 PE=1 SV=1	HUMAN	3
605	3.53	3.71	39.02	28.66	28.66	sp|P84103|SRSF3_HUMAN	Serine/arginine-rich splicing factor 3 OS=Homo sapiens OX=9606 GN=SRSF3 PE=1 SV=1	HUMAN	6
606	3.52	3.66	8.838	6.056	3.928	sp|P23588|IF4B_HUMAN	Eukaryotic translation initiation factor 4B OS=Homo sapiens OX=9606 GN=EIF4B PE=1 SV=2	HUMAN	2
607	3.49	3.78	29.69	22.4	15.1	sp|P15153|RAC2_HUMAN	Ras-related C3 botulinum toxin substrate 2 OS=Homo sapiens OX=9606 GN=RAC2 PE=1 SV=1	HUMAN	5
607	0	3.63	22.4	15.1	15.1	sp|P63000|RAC1_HUMAN	Ras-related C3 botulinum toxin substrate 1 OS=Homo sapiens OX=9606 GN=RAC1 PE=1 SV=1	HUMAN	5
607	0	3.63	22.4	15.1	15.1	sp|P60763|RAC3_HUMAN	Ras-related C3 botulinum toxin substrate 3 OS=Homo sapiens OX=9606 GN=RAC3 PE=1 SV=1	HUMAN	5
608	3.49	3.59	19.28	8.032	8.032	sp|P62753|RS6_HUMAN	40S ribosomal protein S6 OS=Homo sapiens OX=9606 GN=RPS6 PE=1 SV=1	HUMAN	3
609	3.45	3.55	12.62	9.061	9.061	sp|Q99439|CNN2_HUMAN	Calponin-2 OS=Homo sapiens OX=9606 GN=CNN2 PE=1 SV=4	HUMAN	2
609	0.01	2.03	12.46	6.687	3.343	sp|Q15417|CNN3_HUMAN	Calponin-3 OS=Homo sapiens OX=9606 GN=CNN3 PE=1 SV=1	HUMAN	1
610	3.39	3.55	13.91	10.63	10.63	sp|Q9BR76|COR1B_HUMAN	Coronin-1B OS=Homo sapiens OX=9606 GN=CORO1B PE=1 SV=1	HUMAN	4
611	3.39	3.54	24.6	14.52	9.274	sp|Q15056|IF4H_HUMAN	Eukaryotic translation initiation factor 4H OS=Homo sapiens OX=9606 GN=EIF4H PE=1 SV=5	HUMAN	3
612	3.39	3.52	9.018	3.767	2.626	sp|Q9BXP5|SRRT_HUMAN	Serrate RNA effector molecule homolog OS=Homo sapiens OX=9606 GN=SRRT PE=1 SV=1	HUMAN	2
613	3.39	3.51	13.91	8.399	6.037	sp|O00622|CYR61_HUMAN	Protein CYR61 OS=Homo sapiens OX=9606 GN=CYR61 PE=1 SV=1	HUMAN	2
614	3.38	3.49	8.23	4.527	4.527	sp|Q9UNF0|PACN2_HUMAN	Protein kinase C and casein kinase substrate in neurons protein 2 OS=Homo sapiens OX=9606 GN=PACSIN2 PE=1 SV=2	HUMAN	2
615	3.37	3.47	10.96	6.798	4.386	sp|O00232|PSD12_HUMAN	26S proteasome non-ATPase regulatory subunit 12 OS=Homo sapiens OX=9606 GN=PSMD12 PE=1 SV=3	HUMAN	2
616	3.36	3.49	30.87	30.87	30.87	sp|P0DP25|CALM3_HUMAN	Calmodulin-3 OS=Homo sapiens OX=9606 GN=CALM3 PE=1 SV=1	HUMAN	4
616	0	3.49	30.87	30.87	30.87	sp|P0DP24|CALM2_HUMAN	Calmodulin-2 OS=Homo sapiens OX=9606 GN=CALM2 PE=1 SV=1	HUMAN	4
616	0	3.49	30.87	30.87	30.87	sp|P0DP23|CALM1_HUMAN	Calmodulin-1 OS=Homo sapiens OX=9606 GN=CALM1 PE=1 SV=1	HUMAN	4
617	3.33	3.42	9.785	6.683	4.057	sp|Q7L1Q6|BZW1_HUMAN	Basic leucine zipper and W2 domain-containing protein 1 OS=Homo sapiens OX=9606 GN=BZW1 PE=1 SV=1	HUMAN	2
618	3.28	3.56	16.67	16.67	16.67	sp|Q07021|C1QBP_HUMAN	Complement component 1 Q subcomponent-binding protein, mitochondrial OS=Homo sapiens OX=9606 GN=C1QBP PE=1 SV=1	HUMAN	3
619	3.25	11.7	25.2	25.2	20.33	sp|Q04917|1433F_HUMAN	14-3-3 protein eta OS=Homo sapiens OX=9606 GN=YWHAH PE=1 SV=4	HUMAN	16
620	3.24	3.46	13.1	11.51	7.341	sp|Q9UMS4|PRP19_HUMAN	Pre-mRNA-processing factor 19 OS=Homo sapiens OX=9606 GN=PRPF19 PE=1 SV=1	HUMAN	2
621	3.24	3.34	22.95	10.82	10.82	sp|Q13151|ROA0_HUMAN	Heterogeneous nuclear ribonucleoprotein A0 OS=Homo sapiens OX=9606 GN=HNRNPA0 PE=1 SV=1	HUMAN	2
622	3.23	3.32	4.187	3.382	3.382	sp|P51114|FXR1_HUMAN	Fragile X mental retardation syndrome-related protein 1 OS=Homo sapiens OX=9606 GN=FXR1 PE=1 SV=3	HUMAN	2
623	3.22	3.31	16.04	9.119	9.119	sp|P60891|PRPS1_HUMAN	Ribose-phosphate pyrophosphokinase 1 OS=Homo sapiens OX=9606 GN=PRPS1 PE=1 SV=2	HUMAN	3
623	0	3.31	16.04	9.119	9.119	sp|P21108|PRPS3_HUMAN	Ribose-phosphate pyrophosphokinase 3 OS=Homo sapiens OX=9606 GN=PRPS1L1 PE=1 SV=2	HUMAN	3
623	0	3.31	12.26	9.119	9.119	sp|P11908|PRPS2_HUMAN	Ribose-phosphate pyrophosphokinase 2 OS=Homo sapiens OX=9606 GN=PRPS2 PE=1 SV=2	HUMAN	3
624	3.18	3.34	16.51	3.049	1.998	sp|Q6P1N0|C2D1A_HUMAN	Coiled-coil and C2 domain-containing protein 1A OS=Homo sapiens OX=9606 GN=CC2D1A PE=1 SV=1	HUMAN	2
625	3.17	3.31	14.14	8.607	3.689	sp|P20073|ANXA7_HUMAN	Annexin A7 OS=Homo sapiens OX=9606 GN=ANXA7 PE=1 SV=3	HUMAN	2
626	3.16	3.26	13.19	6.135	3.067	sp|Q13492|PICAL_HUMAN	Phosphatidylinositol-binding clathrin assembly protein OS=Homo sapiens OX=9606 GN=PICALM PE=1 SV=2	HUMAN	3
626	0	3.12	2.205	2.205	2.205	sp|O60641|AP180_HUMAN	Clathrin coat assembly protein AP180 OS=Homo sapiens OX=9606 GN=SNAP91 PE=1 SV=2	HUMAN	3
627	3.14	3.3	11.94	11.94	4.167	sp|P28482|MK01_HUMAN	Mitogen-activated protein kinase 1 OS=Homo sapiens OX=9606 GN=MAPK1 PE=1 SV=3	HUMAN	2
628	3.14	3.24	46.7	20.7	20.7	sp|O43809|CPSF5_HUMAN	Cleavage and polyadenylation specificity factor subunit 5 OS=Homo sapiens OX=9606 GN=NUDT21 PE=1 SV=1	HUMAN	2
629	3.13	3.22	12.63	11.62	11.62	sp|Q9NR31|SAR1A_HUMAN	GTP-binding protein SAR1a OS=Homo sapiens OX=9606 GN=SAR1A PE=1 SV=1	HUMAN	2
629	0	2	5.556	5.556	5.556	sp|Q9Y6B6|SAR1B_HUMAN	GTP-binding protein SAR1b OS=Homo sapiens OX=9606 GN=SAR1B PE=1 SV=1	HUMAN	1
630	3.12	3.22	5.973	5.973	3.661	sp|P28838|AMPL_HUMAN	Cytosol aminopeptidase OS=Homo sapiens OX=9606 GN=LAP3 PE=1 SV=3	HUMAN	2
631	3.12	3.21	7.524	4.389	3.344	sp|O60282|KIF5C_HUMAN	Kinesin heavy chain isoform 5C OS=Homo sapiens OX=9606 GN=KIF5C PE=1 SV=1	HUMAN	3
631	0.02	2.07	9.884	3.198	2.229	sp|Q12840|KIF5A_HUMAN	Kinesin heavy chain isoform 5A OS=Homo sapiens OX=9606 GN=KIF5A PE=1 SV=2	HUMAN	2
631	0.02	2.07	8.204	3.427	2.388	sp|P33176|KINH_HUMAN	Kinesin-1 heavy chain OS=Homo sapiens OX=9606 GN=KIF5B PE=1 SV=1	HUMAN	2
632	3.1	3.26	19.14	19.14	11.24	sp|P61158|ARP3_HUMAN	Actin-related protein 3 OS=Homo sapiens OX=9606 GN=ACTR3 PE=1 SV=3	HUMAN	4
632	0	2	2.632	2.632	2.632	sp|Q9P1U1|ARP3B_HUMAN	Actin-related protein 3B OS=Homo sapiens OX=9606 GN=ACTR3B PE=2 SV=1	HUMAN	2
632	0	2	5.238	5.238	5.238	sp|Q9C0K3|ARP3C_HUMAN	Actin-related protein 3C OS=Homo sapiens OX=9606 GN=ACTR3C PE=2 SV=1	HUMAN	2
633	3.1	3.25	29.78	10.67	6.742	sp|O43242|PSMD3_HUMAN	26S proteasome non-ATPase regulatory subunit 3 OS=Homo sapiens OX=9606 GN=PSMD3 PE=1 SV=2	HUMAN	4
634	3.09	5.27	5.921	3.947	3.947	sp|O76015|KRT38_HUMAN	Keratin, type I cuticular Ha8 OS=Homo sapiens OX=9606 GN=KRT38 PE=1 SV=3	HUMAN	8
634	0.01	4.04	6.013	3.563	3.563	sp|O76014|KRT37_HUMAN	Keratin, type I cuticular Ha7 OS=Homo sapiens OX=9606 GN=KRT37 PE=3 SV=3	HUMAN	7
635	3.07	3.23	17.14	14.86	11.14	sp|Q12792|TWF1_HUMAN	Twinfilin-1 OS=Homo sapiens OX=9606 GN=TWF1 PE=1 SV=3	HUMAN	4
636	3.05	3.13	16.26	12.6	12.6	sp|P60900|PSA6_HUMAN	Proteasome subunit alpha type-6 OS=Homo sapiens OX=9606 GN=PSMA6 PE=1 SV=1	HUMAN	5
637	3.03	3.17	9.497	5.492	3.089	sp|Q9Y678|COPG1_HUMAN	Coatomer subunit gamma-1 OS=Homo sapiens OX=9606 GN=COPG1 PE=1 SV=1	HUMAN	3
637	0	2.01	5.511	1.378	1.378	sp|Q9UBF2|COPG2_HUMAN	Coatomer subunit gamma-2 OS=Homo sapiens OX=9606 GN=COPG2 PE=1 SV=1	HUMAN	2
638	3.02	3.15	9.439	4.592	1.956	sp|Q9P2J5|SYLC_HUMAN	Leucine--tRNA ligase, cytoplasmic OS=Homo sapiens OX=9606 GN=LARS PE=1 SV=2	HUMAN	2
639	3	3.09	21.51	8.238	5.95	sp|P08621|RU17_HUMAN	U1 small nuclear ribonucleoprotein 70 kDa OS=Homo sapiens OX=9606 GN=SNRNP70 PE=1 SV=2	HUMAN	2
640	2.99	3.29	17.44	12.8	5.519	sp|P36957|ODO2_HUMAN	Dihydrolipoyllysine-residue succinyltransferase component of 2-oxoglutarate dehydrogenase complex, mitochondrial OS=Homo sapiens OX=9606 GN=DLST PE=1 SV=4	HUMAN	3
641	2.99	3.12	13.07	13.07	10.46	sp|Q9UKM9|RALY_HUMAN	RNA-binding protein Raly OS=Homo sapiens OX=9606 GN=RALY PE=1 SV=1	HUMAN	4
641	0	2	4.124	4.124	4.124	sp|Q86SE5|RALYL_HUMAN	RNA-binding Raly-like protein OS=Homo sapiens OX=9606 GN=RALYL PE=1 SV=2	HUMAN	1
642	2.99	3.07	16.28	8.721	8.721	sp|P13693|TCTP_HUMAN	Translationally-controlled tumor protein OS=Homo sapiens OX=9606 GN=TPT1 PE=1 SV=1	HUMAN	2
643	2.98	3.16	8.989	6.367	4.494	sp|P13674|P4HA1_HUMAN	Prolyl 4-hydroxylase subunit alpha-1 OS=Homo sapiens OX=9606 GN=P4HA1 PE=1 SV=2	HUMAN	2
644	2.98	3.08	19.43	13.02	9.057	sp|Q14498|RBM39_HUMAN	RNA-binding protein 39 OS=Homo sapiens OX=9606 GN=RBM39 PE=1 SV=2	HUMAN	3
645	2.97	3.09	12.73	4.81	1.804	sp|P78347|GTF2I_HUMAN	General transcription factor II-I OS=Homo sapiens OX=9606 GN=GTF2I PE=1 SV=2	HUMAN	2
646	2.96	3.08	13.45	5.72	3.284	sp|Q9H3U1|UN45A_HUMAN	Protein unc-45 homolog A OS=Homo sapiens OX=9606 GN=UNC45A PE=1 SV=1	HUMAN	4
647	2.95	3.03	5.04	5.04	5.04	sp|Q8TCT9|HM13_HUMAN	Minor histocompatibility antigen H13 OS=Homo sapiens OX=9606 GN=HM13 PE=1 SV=1	HUMAN	2
648	2.93	3.03	10.26	7.949	5.641	sp|P08559|ODPA_HUMAN	Pyruvate dehydrogenase E1 component subunit alpha, somatic form, mitochondrial OS=Homo sapiens OX=9606 GN=PDHA1 PE=1 SV=3	HUMAN	2
649	2.93	3.02	12.36	7.565	3.69	sp|Q9UKB1|FBW1B_HUMAN	F-box/WD repeat-containing protein 11 OS=Homo sapiens OX=9606 GN=FBXW11 PE=1 SV=1	HUMAN	2
649	0	2.02	8.099	3.967	1.653	sp|Q9Y297|FBW1A_HUMAN	F-box/WD repeat-containing protein 1A OS=Homo sapiens OX=9606 GN=BTRC PE=1 SV=1	HUMAN	1
650	2.91	2.98	7.83	4.405	4.405	sp|O95831|AIFM1_HUMAN	Apoptosis-inducing factor 1, mitochondrial OS=Homo sapiens OX=9606 GN=AIFM1 PE=1 SV=1	HUMAN	2
651	2.9	5.15	30.23	23.26	23.26	sp|P61106|RAB14_HUMAN	Ras-related protein Rab-14 OS=Homo sapiens OX=9606 GN=RAB14 PE=1 SV=4	HUMAN	5
652	2.89	2.97	7.828	5.088	5.088	sp|P21281|VATB2_HUMAN	V-type proton ATPase subunit B, brain isoform OS=Homo sapiens OX=9606 GN=ATP6V1B2 PE=1 SV=3	HUMAN	2
653	2.85	2.94	12.8	12.8	10.38	sp|Q96HS1|PGAM5_HUMAN	Serine/threonine-protein phosphatase PGAM5, mitochondrial OS=Homo sapiens OX=9606 GN=PGAM5 PE=1 SV=2	HUMAN	3
654	2.84	3.03	8.299	3.996	2.664	sp|P29317|EPHA2_HUMAN	Ephrin type-A receptor 2 OS=Homo sapiens OX=9606 GN=EPHA2 PE=1 SV=2	HUMAN	2
655	2.84	2.92	16.5	10.1	7.071	sp|Q04323|UBXN1_HUMAN	UBX domain-containing protein 1 OS=Homo sapiens OX=9606 GN=UBXN1 PE=1 SV=2	HUMAN	2
656	2.84	2.91	8.937	6.28	6.28	sp|Q12765|SCRN1_HUMAN	Secernin-1 OS=Homo sapiens OX=9606 GN=SCRN1 PE=1 SV=2	HUMAN	3
657	2.83	2.9	19.77	10.17	7.345	sp|P08754|GNAI3_HUMAN	Guanine nucleotide-binding protein G(k) subunit alpha OS=Homo sapiens OX=9606 GN=GNAI3 PE=1 SV=3	HUMAN	4
657	0.03	2.07	5.014	2.025	1.061	sp|Q5JWF2|GNAS1_HUMAN	Guanine nucleotide-binding protein G(s) subunit alpha isoforms XLas OS=Homo sapiens OX=9606 GN=GNAS PE=1 SV=2	HUMAN	2
657	0.03	2.07	13.2	5.33	2.792	sp|P63092|GNAS2_HUMAN	Guanine nucleotide-binding protein G(s) subunit alpha isoforms short OS=Homo sapiens OX=9606 GN=GNAS PE=1 SV=1	HUMAN	2
657	0.01	2.03	11.02	2.887	2.887	sp|Q03113|GNA12_HUMAN	Guanine nucleotide-binding protein subunit alpha-12 OS=Homo sapiens OX=9606 GN=GNA12 PE=1 SV=4	HUMAN	1
657	0	2.01	11.43	3.143	3.143	sp|P11488|GNAT1_HUMAN	Guanine nucleotide-binding protein G(t) subunit alpha-1 OS=Homo sapiens OX=9606 GN=GNAT1 PE=1 SV=5	HUMAN	2
657	0	2	9.04	3.107	3.107	sp|P63096|GNAI1_HUMAN	Guanine nucleotide-binding protein G(i) subunit alpha-1 OS=Homo sapiens OX=9606 GN=GNAI1 PE=1 SV=2	HUMAN	2
657	0	2	6.497	3.107	3.107	sp|A8MTJ3|GNAT3_HUMAN	Guanine nucleotide-binding protein G(t) subunit alpha-3 OS=Homo sapiens OX=9606 GN=GNAT3 PE=2 SV=2	HUMAN	2
657	0	2	2.918	2.918	2.918	sp|Q14344|GNA13_HUMAN	Guanine nucleotide-binding protein subunit alpha-13 OS=Homo sapiens OX=9606 GN=GNA13 PE=1 SV=2	HUMAN	1
657	0	2	2.887	2.887	2.887	sp|P38405|GNAL_HUMAN	Guanine nucleotide-binding protein G(olf) subunit alpha OS=Homo sapiens OX=9606 GN=GNAL PE=1 SV=1	HUMAN	2
657	0	2	3.107	3.107	3.107	sp|P19087|GNAT2_HUMAN	Guanine nucleotide-binding protein G(t) subunit alpha-2 OS=Homo sapiens OX=9606 GN=GNAT2 PE=2 SV=4	HUMAN	2
657	0	2	3.107	3.107	3.107	sp|P09471|GNAO_HUMAN	Guanine nucleotide-binding protein G(o) subunit alpha OS=Homo sapiens OX=9606 GN=GNAO1 PE=1 SV=4	HUMAN	2
657	0	2	3.099	3.099	3.099	sp|P04899|GNAI2_HUMAN	Guanine nucleotide-binding protein G(i) subunit alpha-2 OS=Homo sapiens OX=9606 GN=GNAI2 PE=1 SV=3	HUMAN	2
658	2.82	3.07	11.71	2.263	1.033	sp|Q92817|EVPL_HUMAN	Envoplakin OS=Homo sapiens OX=9606 GN=EVPL PE=1 SV=3	HUMAN	2
659	2.82	2.89	15.93	15.93	15.93	sp|Q9Y2B0|CNPY2_HUMAN	Protein canopy homolog 2 OS=Homo sapiens OX=9606 GN=CNPY2 PE=1 SV=1	HUMAN	3
660	2.8	2.9	10.02	4.562	2.147	sp|Q14126|DSG2_HUMAN	Desmoglein-2 OS=Homo sapiens OX=9606 GN=DSG2 PE=1 SV=2	HUMAN	2
661	2.79	2.91	29.88	25.73	9.544	sp|P20618|PSB1_HUMAN	Proteasome subunit beta type-1 OS=Homo sapiens OX=9606 GN=PSMB1 PE=1 SV=2	HUMAN	3
662	2.79	2.89	14.07	8.571	8.571	sp|Q9H0S4|DDX47_HUMAN	Probable ATP-dependent RNA helicase DDX47 OS=Homo sapiens OX=9606 GN=DDX47 PE=1 SV=1	HUMAN	3
663	2.78	2.88	20.35	12.21	7.558	sp|Q9UJ70|NAGK_HUMAN	N-acetyl-D-glucosamine kinase OS=Homo sapiens OX=9606 GN=NAGK PE=1 SV=4	HUMAN	3
664	2.78	2.86	15.3	6.716	4.664	sp|O60684|IMA7_HUMAN	Importin subunit alpha-7 OS=Homo sapiens OX=9606 GN=KPNA6 PE=1 SV=1	HUMAN	3
664	0	2.84	11.75	6.716	4.664	sp|O15131|IMA6_HUMAN	Importin subunit alpha-6 OS=Homo sapiens OX=9606 GN=KPNA5 PE=1 SV=2	HUMAN	3
664	0	2.03	4.647	4.647	2.602	sp|P52294|IMA5_HUMAN	Importin subunit alpha-5 OS=Homo sapiens OX=9606 GN=KPNA1 PE=1 SV=3	HUMAN	2
665	2.76	2.99	16	16	11	sp|P61086|UBE2K_HUMAN	Ubiquitin-conjugating enzyme E2 K OS=Homo sapiens OX=9606 GN=UBE2K PE=1 SV=3	HUMAN	2
666	2.75	2.85	19.21	18.54	3.532	sp|P22695|QCR2_HUMAN	Cytochrome b-c1 complex subunit 2, mitochondrial OS=Homo sapiens OX=9606 GN=UQCRC2 PE=1 SV=3	HUMAN	3
667	2.75	2.83	11.1	2.795	1.63	sp|Q9NTJ3|SMC4_HUMAN	Structural maintenance of chromosomes protein 4 OS=Homo sapiens OX=9606 GN=SMC4 PE=1 SV=2	HUMAN	2
668	2.74	2.8	11.82	11.82	11.82	sp|P56747|CLD6_HUMAN	Claudin-6 OS=Homo sapiens OX=9606 GN=CLDN6 PE=1 SV=2	HUMAN	3
669	2.73	2.82	12.22	9.78	4.645	sp|P54727|RD23B_HUMAN	UV excision repair protein RAD23 homolog B OS=Homo sapiens OX=9606 GN=RAD23B PE=1 SV=1	HUMAN	4
670	2.71	2.77	13.33	13.33	13.33	sp|Q01469|FABP5_HUMAN	Fatty acid-binding protein 5 OS=Homo sapiens OX=9606 GN=FABP5 PE=1 SV=3	HUMAN	3
671	2.7	2.8	12.39	5.31	2.035	sp|P23229|ITA6_HUMAN	Integrin alpha-6 OS=Homo sapiens OX=9606 GN=ITGA6 PE=1 SV=5	HUMAN	2
672	2.7	2.77	9.065	7.082	5.099	sp|Q8TDN6|BRX1_HUMAN	Ribosome biogenesis protein BRX1 homolog OS=Homo sapiens OX=9606 GN=BRIX1 PE=1 SV=2	HUMAN	2
673	2.69	2.77	3.83	3.83	0.9929	sp|P46977|STT3A_HUMAN	Dolichyl-diphosphooligosaccharide--protein glycosyltransferase subunit STT3A OS=Homo sapiens OX=9606 GN=STT3A PE=1 SV=2	HUMAN	2
674	2.65	2.72	5.271	5.271	1.757	sp|Q15582|BGH3_HUMAN	Transforming growth factor-beta-induced protein ig-h3 OS=Homo sapiens OX=9606 GN=TGFBI PE=1 SV=1	HUMAN	1
675	2.64	2.7	15.95	3.19	1.196	sp|Q9HCE1|MOV10_HUMAN	Helicase MOV-10 OS=Homo sapiens OX=9606 GN=MOV10 PE=1 SV=2	HUMAN	1
676	2.63	2.66	28.8	18.48	7.609	sp|Q04760|LGUL_HUMAN	Lactoylglutathione lyase OS=Homo sapiens OX=9606 GN=GLO1 PE=1 SV=4	HUMAN	3
677	2.61	2.63	7.588	3.696	3.696	sp|P12268|IMDH2_HUMAN	Inosine-5'-monophosphate dehydrogenase 2 OS=Homo sapiens OX=9606 GN=IMPDH2 PE=1 SV=2	HUMAN	2
678	2.6	2.63	8.571	4.236	2.069	sp|Q9BPX3|CND3_HUMAN	Condensin complex subunit 3 OS=Homo sapiens OX=9606 GN=NCAPG PE=1 SV=1	HUMAN	2
679	2.58	2.6	6.414	3.454	3.454	sp|Q8TAT6|NPL4_HUMAN	Nuclear protein localization protein 4 homolog OS=Homo sapiens OX=9606 GN=NPLOC4 PE=1 SV=3	HUMAN	2
680	2.55	35.67	56.5	48.28	43.5	sp|P68032|ACTC_HUMAN	Actin, alpha cardiac muscle 1 OS=Homo sapiens OX=9606 GN=ACTC1 PE=1 SV=1	HUMAN	132
680	0	35.51	50.66	48.28	43.5	sp|P68133|ACTS_HUMAN	Actin, alpha skeletal muscle OS=Homo sapiens OX=9606 GN=ACTA1 PE=1 SV=1	HUMAN	132
680	0	33.57	58.51	46.81	42.02	sp|P63267|ACTH_HUMAN	Actin, gamma-enteric smooth muscle OS=Homo sapiens OX=9606 GN=ACTG2 PE=1 SV=1	HUMAN	119
680	0	33.57	54.91	46.68	41.91	sp|P62736|ACTA_HUMAN	Actin, aortic smooth muscle OS=Homo sapiens OX=9606 GN=ACTA2 PE=1 SV=1	HUMAN	119
681	2.51	2.57	7.168	3.982	3.982	sp|Q8IZL8|PELP1_HUMAN	Proline-, glutamic acid- and leucine-rich protein 1 OS=Homo sapiens OX=9606 GN=PELP1 PE=1 SV=2	HUMAN	2
682	2.5	2.53	7.49	7.49	4.656	sp|Q99615|DNJC7_HUMAN	DnaJ homolog subfamily C member 7 OS=Homo sapiens OX=9606 GN=DNAJC7 PE=1 SV=2	HUMAN	2
683	2.49	2.55	9.434	9.434	9.434	sp|Q9BUL8|PDC10_HUMAN	Programmed cell death protein 10 OS=Homo sapiens OX=9606 GN=PDCD10 PE=1 SV=1	HUMAN	2
684	2.49	2.52	22.55	14.22	14.22	sp|P52565|GDIR1_HUMAN	Rho GDP-dissociation inhibitor 1 OS=Homo sapiens OX=9606 GN=ARHGDIA PE=1 SV=3	HUMAN	3
685	2.48	2.5	12.97	5.108	5.108	sp|P09622|DLDH_HUMAN	Dihydrolipoyl dehydrogenase, mitochondrial OS=Homo sapiens OX=9606 GN=DLD PE=1 SV=2	HUMAN	4
686	2.48	2.5	16.35	13.31	9.886	sp|P25786|PSA1_HUMAN	Proteasome subunit alpha type-1 OS=Homo sapiens OX=9606 GN=PSMA1 PE=1 SV=1	HUMAN	4
687	2.47	2.5	14.66	11.49	3.448	sp|P09001|RM03_HUMAN	39S ribosomal protein L3, mitochondrial OS=Homo sapiens OX=9606 GN=MRPL3 PE=1 SV=1	HUMAN	1
688	2.46	2.49	2.825	1.44	0.4432	sp|Q9H1H9|KI13A_HUMAN	Kinesin-like protein KIF13A OS=Homo sapiens OX=9606 GN=KIF13A PE=1 SV=2	HUMAN	1
689	2.46	2.49	18.48	6.158	3.226	sp|O95400|CD2B2_HUMAN	CD2 antigen cytoplasmic tail-binding protein 2 OS=Homo sapiens OX=9606 GN=CD2BP2 PE=1 SV=1	HUMAN	1
690	2.45	2.47	8.762	3.342	1.716	sp|P28340|DPOD1_HUMAN	DNA polymerase delta catalytic subunit OS=Homo sapiens OX=9606 GN=POLD1 PE=1 SV=2	HUMAN	3
691	2.45	2.47	8.529	5.588	2.647	sp|P25685|DNJB1_HUMAN	DnaJ homolog subfamily B member 1 OS=Homo sapiens OX=9606 GN=DNAJB1 PE=1 SV=4	HUMAN	1
692	2.44	2.53	18.35	11.66	4.974	sp|Q8N1G4|LRC47_HUMAN	Leucine-rich repeat-containing protein 47 OS=Homo sapiens OX=9606 GN=LRRC47 PE=1 SV=1	HUMAN	2
693	2.44	2.47	11.74	7.494	4.027	sp|Q12906|ILF3_HUMAN	Interleukin enhancer-binding factor 3 OS=Homo sapiens OX=9606 GN=ILF3 PE=1 SV=3	HUMAN	4
694	2.44	2.46	15.86	15.86	4.828	sp|P61254|RL26_HUMAN	60S ribosomal protein L26 OS=Homo sapiens OX=9606 GN=RPL26 PE=1 SV=1	HUMAN	1
694	0	2	4.828	4.828	4.828	sp|Q9UNX3|RL26L_HUMAN	60S ribosomal protein L26-like 1 OS=Homo sapiens OX=9606 GN=RPL26L1 PE=1 SV=1	HUMAN	1
695	2.42	2.49	12.09	5.354	5.354	sp|O00425|IF2B3_HUMAN	Insulin-like growth factor 2 mRNA-binding protein 3 OS=Homo sapiens OX=9606 GN=IGF2BP3 PE=1 SV=2	HUMAN	2
696	2.41	2.44	11.16	5.474	2.526	sp|Q9ULA0|DNPEP_HUMAN	Aspartyl aminopeptidase OS=Homo sapiens OX=9606 GN=DNPEP PE=1 SV=1	HUMAN	1
697	2.41	2.43	10.73	4.009	4.009	sp|Q8N163|CCAR2_HUMAN	Cell cycle and apoptosis regulator protein 2 OS=Homo sapiens OX=9606 GN=CCAR2 PE=1 SV=2	HUMAN	4
698	2.39	2.41	19.4	12.31	5.224	sp|Q9BTT0|AN32E_HUMAN	Acidic leucine-rich nuclear phosphoprotein 32 family member E OS=Homo sapiens OX=9606 GN=ANP32E PE=1 SV=1	HUMAN	1
699	2.38	2.48	14.38	5.78	2.957	sp|P46459|NSF_HUMAN	Vesicle-fusing ATPase OS=Homo sapiens OX=9606 GN=NSF PE=1 SV=3	HUMAN	2
700	2.38	2.4	9.794	3.952	1.89	sp|P50281|MMP14_HUMAN	Matrix metalloproteinase-14 OS=Homo sapiens OX=9606 GN=MMP14 PE=1 SV=3	HUMAN	1
701	2.37	2.46	8.587	8.587	5.725	sp|Q9UHX1|PUF60_HUMAN	Poly(U)-binding-splicing factor PUF60 OS=Homo sapiens OX=9606 GN=PUF60 PE=1 SV=1	HUMAN	3
702	2.37	2.39	13.02	10.06	6.509	sp|O95433|AHSA1_HUMAN	Activator of 90 kDa heat shock protein ATPase homolog 1 OS=Homo sapiens OX=9606 GN=AHSA1 PE=1 SV=1	HUMAN	1
703	2.36	2.39	4.503	1.684	0.4209	sp|A5YKK6|CNOT1_HUMAN	CCR4-NOT transcription complex subunit 1 OS=Homo sapiens OX=9606 GN=CNOT1 PE=1 SV=2	HUMAN	1
704	2.36	2.38	7.193	2.821	1.551	sp|Q92542|NICA_HUMAN	Nicastrin OS=Homo sapiens OX=9606 GN=NCSTN PE=1 SV=2	HUMAN	1
705	2.36	2.38	23.5	13.25	5.556	sp|P04183|KITH_HUMAN	Thymidine kinase, cytosolic OS=Homo sapiens OX=9606 GN=TK1 PE=1 SV=2	HUMAN	1
706	2.35	2.37	6.852	2.57	0.7138	sp|Q15021|CND1_HUMAN	Condensin complex subunit 1 OS=Homo sapiens OX=9606 GN=NCAPD2 PE=1 SV=3	HUMAN	2
707	2.35	2.37	34.29	20.95	12.38	sp|P10599|THIO_HUMAN	Thioredoxin OS=Homo sapiens OX=9606 GN=TXN PE=1 SV=3	HUMAN	3
708	2.34	4.45	21.86	10.78	6.587	sp|Q9H2U2|IPYR2_HUMAN	Inorganic pyrophosphatase 2, mitochondrial OS=Homo sapiens OX=9606 GN=PPA2 PE=1 SV=2	HUMAN	3
709	2.34	2.41	11.27	4.333	1.906	sp|P33240|CSTF2_HUMAN	Cleavage stimulation factor subunit 2 OS=Homo sapiens OX=9606 GN=CSTF2 PE=1 SV=1	HUMAN	1
709	0.01	2.38	14.77	4.058	1.786	sp|Q9H0L4|CSTFT_HUMAN	Cleavage stimulation factor subunit 2 tau variant OS=Homo sapiens OX=9606 GN=CSTF2T PE=1 SV=1	HUMAN	1
710	2.33	2.37	13.77	6.501	6.501	sp|Q8WXF1|PSPC1_HUMAN	Paraspeckle component 1 OS=Homo sapiens OX=9606 GN=PSPC1 PE=1 SV=1	HUMAN	5
711	2.33	2.36	4.547	0.341	0.1364	sp|Q8NF91|SYNE1_HUMAN	Nesprin-1 OS=Homo sapiens OX=9606 GN=SYNE1 PE=1 SV=4	HUMAN	1
712	2.33	2.35	8.392	5.594	1.818	sp|Q9H6S3|ES8L2_HUMAN	Epidermal growth factor receptor kinase substrate 8-like protein 2 OS=Homo sapiens OX=9606 GN=EPS8L2 PE=1 SV=2	HUMAN	3
713	2.33	2.35	19.25	10.35	5.383	sp|P26196|DDX6_HUMAN	Probable ATP-dependent RNA helicase DDX6 OS=Homo sapiens OX=9606 GN=DDX6 PE=1 SV=2	HUMAN	3
714	2.33	2.35	7.143	3.348	1.786	sp|Q32P44|EMAL3_HUMAN	Echinoderm microtubule-associated protein-like 3 OS=Homo sapiens OX=9606 GN=EML3 PE=1 SV=1	HUMAN	2
715	2.31	2.34	2.875	1.47	0.7987	sp|O60673|REV3L_HUMAN	DNA polymerase zeta catalytic subunit OS=Homo sapiens OX=9606 GN=REV3L PE=1 SV=2	HUMAN	2
716	2.31	2.33	12.72	9.538	5.78	sp|Q9UBE0|SAE1_HUMAN	SUMO-activating enzyme subunit 1 OS=Homo sapiens OX=9606 GN=SAE1 PE=1 SV=1	HUMAN	1
717	2.3	2.37	12.83	7.799	6.289	sp|P54886|P5CS_HUMAN	Delta-1-pyrroline-5-carboxylate synthase OS=Homo sapiens OX=9606 GN=ALDH18A1 PE=1 SV=2	HUMAN	5
718	2.3	2.33	8.722	7.099	5.274	sp|P12955|PEPD_HUMAN	Xaa-Pro dipeptidase OS=Homo sapiens OX=9606 GN=PEPD PE=1 SV=3	HUMAN	3
719	2.3	2.32	11.18	3.392	2.387	sp|Q96GQ7|DDX27_HUMAN	Probable ATP-dependent RNA helicase DDX27 OS=Homo sapiens OX=9606 GN=DDX27 PE=1 SV=2	HUMAN	2
720	2.3	2.32	30.95	20.63	7.937	sp|P62318|SMD3_HUMAN	Small nuclear ribonucleoprotein Sm D3 OS=Homo sapiens OX=9606 GN=SNRPD3 PE=1 SV=1	HUMAN	4
721	2.29	2.32	16.92	13.85	4.615	sp|P14550|AK1A1_HUMAN	Alcohol dehydrogenase [NADP(+)] OS=Homo sapiens OX=9606 GN=AKR1A1 PE=1 SV=3	HUMAN	1
722	2.29	2.31	33.98	20.87	14.08	sp|P30043|BLVRB_HUMAN	Flavin reductase (NADPH) OS=Homo sapiens OX=9606 GN=BLVRB PE=1 SV=3	HUMAN	3
723	2.29	2.31	10.59	4.159	2.079	sp|P06865|HEXA_HUMAN	Beta-hexosaminidase subunit alpha OS=Homo sapiens OX=9606 GN=HEXA PE=1 SV=2	HUMAN	1
724	2.28	2.31	21.93	16.67	10.09	sp|Q15631|TSN_HUMAN	Translin OS=Homo sapiens OX=9606 GN=TSN PE=1 SV=1	HUMAN	3
725	2.28	2.3	15.26	6.067	2.348	sp|P48444|COPD_HUMAN	Coatomer subunit delta OS=Homo sapiens OX=9606 GN=ARCN1 PE=1 SV=1	HUMAN	2
726	2.27	4.26	22.26	19.08	10.6	sp|Q9Y277|VDAC3_HUMAN	Voltage-dependent anion-selective channel protein 3 OS=Homo sapiens OX=9606 GN=VDAC3 PE=1 SV=1	HUMAN	7
727	2.27	2.31	16.52	7.808	7.808	sp|O14908|GIPC1_HUMAN	PDZ domain-containing protein GIPC1 OS=Homo sapiens OX=9606 GN=GIPC1 PE=1 SV=2	HUMAN	2
728	2.27	2.29	4.888	2.151	0.8798	RRRRRsp|P05023|AT1A1_HUMAN	REVERSED Sodium/potassium-transporting ATPase subunit alpha-1 OS=Homo sapiens OX=9606 GN=ATP1A1 PE=1 SV=1	HUMAN	1
729	2.26	2.34	24.8	18.4	18.4	sp|P62899|RL31_HUMAN	60S ribosomal protein L31 OS=Homo sapiens OX=9606 GN=RPL31 PE=1 SV=1	HUMAN	2
730	2.26	2.28	9.375	4.808	2.163	sp|Q9HDC9|APMAP_HUMAN	Adipocyte plasma membrane-associated protein OS=Homo sapiens OX=9606 GN=APMAP PE=1 SV=2	HUMAN	1
731	2.26	2.28	24.25	16.79	5.97	sp|Q15691|MARE1_HUMAN	Microtubule-associated protein RP/EB family member 1 OS=Homo sapiens OX=9606 GN=MAPRE1 PE=1 SV=3	HUMAN	1
732	2.26	2.28	20.44	14.22	5.333	sp|P78330|SERB_HUMAN	Phosphoserine phosphatase OS=Homo sapiens OX=9606 GN=PSPH PE=1 SV=2	HUMAN	1
733	2.25	6.4	27.88	9.292	6.858	sp|Q6KB66|K2C80_HUMAN	Keratin, type II cytoskeletal 80 OS=Homo sapiens OX=9606 GN=KRT80 PE=1 SV=2	HUMAN	21
734	2.25	2.27	7.975	2.204	2.204	sp|P53618|COPB_HUMAN	Coatomer subunit beta OS=Homo sapiens OX=9606 GN=COPB1 PE=1 SV=3	HUMAN	3
735	2.25	2.27	13.77	8.333	3.986	sp|P28062|PSB8_HUMAN	Proteasome subunit beta type-8 OS=Homo sapiens OX=9606 GN=PSMB8 PE=1 SV=3	HUMAN	2
736	2.24	6.38	17.34	17.34	8.487	sp|Q13162|PRDX4_HUMAN	Peroxiredoxin-4 OS=Homo sapiens OX=9606 GN=PRDX4 PE=1 SV=1	HUMAN	7
737	2.24	2.27	9.864	3.987	1.049	sp|Q14151|SAFB2_HUMAN	Scaffold attachment factor B2 OS=Homo sapiens OX=9606 GN=SAFB2 PE=1 SV=1	HUMAN	1
737	0.02	2.2	9.18	5.137	1.093	sp|Q15424|SAFB1_HUMAN	Scaffold attachment factor B1 OS=Homo sapiens OX=9606 GN=SAFB PE=1 SV=4	HUMAN	1
738	2.24	2.26	5.625	1.028	0.5408	sp|Q9Y6D6|BIG1_HUMAN	Brefeldin A-inhibited guanine nucleotide-exchange protein 1 OS=Homo sapiens OX=9606 GN=ARFGEF1 PE=1 SV=2	HUMAN	1
739	2.23	2.26	24.83	13.45	7.241	sp|P30084|ECHM_HUMAN	Enoyl-CoA hydratase, mitochondrial OS=Homo sapiens OX=9606 GN=ECHS1 PE=1 SV=4	HUMAN	2
740	2.23	2.25	9.251	3.965	1.982	sp|P36551|HEM6_HUMAN	Oxygen-dependent coproporphyrinogen-III oxidase, mitochondrial OS=Homo sapiens OX=9606 GN=CPOX PE=1 SV=3	HUMAN	1
741	2.23	2.25	14.65	8.599	8.599	sp|P16422|EPCAM_HUMAN	Epithelial cell adhesion molecule OS=Homo sapiens OX=9606 GN=EPCAM PE=1 SV=2	HUMAN	3
742	2.22	2.3	7.786	1.946	0.7299	sp|Q14683|SMC1A_HUMAN	Structural maintenance of chromosomes protein 1A OS=Homo sapiens OX=9606 GN=SMC1A PE=1 SV=2	HUMAN	1
743	2.22	2.24	8.577	5.439	3.138	sp|P04004|VTNC_HUMAN	Vitronectin OS=Homo sapiens OX=9606 GN=VTN PE=1 SV=1	HUMAN	1
744	2.21	2.23	13.26	4.363	4.363	sp|Q07866|KLC1_HUMAN	Kinesin light chain 1 OS=Homo sapiens OX=9606 GN=KLC1 PE=1 SV=2	HUMAN	2
744	0.02	2.04	11.41	6.592	2.251	sp|Q9H0B6|KLC2_HUMAN	Kinesin light chain 2 OS=Homo sapiens OX=9606 GN=KLC2 PE=1 SV=1	HUMAN	1
745	2.21	2.23	13.69	9.959	4.149	sp|P78417|GSTO1_HUMAN	Glutathione S-transferase omega-1 OS=Homo sapiens OX=9606 GN=GSTO1 PE=1 SV=2	HUMAN	1
746	2.21	2.23	9.195	9.195	4.981	sp|P05937|CALB1_HUMAN	Calbindin OS=Homo sapiens OX=9606 GN=CALB1 PE=1 SV=2	HUMAN	1
747	2.2	2.22	6.452	6.452	4.194	sp|O00487|PSDE_HUMAN	26S proteasome non-ATPase regulatory subunit 14 OS=Homo sapiens OX=9606 GN=PSMD14 PE=1 SV=1	HUMAN	1
748	2.19	2.21	9.263	2.092	1.295	sp|Q9BXL6|CAR14_HUMAN	Caspase recruitment domain-containing protein 14 OS=Homo sapiens OX=9606 GN=CARD14 PE=1 SV=2	HUMAN	1
749	2.19	2.2	10.11	5.618	2.528	sp|Q12907|LMAN2_HUMAN	Vesicular integral-membrane protein VIP36 OS=Homo sapiens OX=9606 GN=LMAN2 PE=1 SV=1	HUMAN	1
750	2.18	2.27	6.362	2.603	0.6362	sp|Q9C0C2|TB182_HUMAN	182 kDa tankyrase-1-binding protein OS=Homo sapiens OX=9606 GN=TNKS1BP1 PE=1 SV=4	HUMAN	1
751	2.17	2.19	4.585	0.1789	0.1789	sp|Q8IVF4|DYH10_HUMAN	Dynein heavy chain 10, axonemal OS=Homo sapiens OX=9606 GN=DNAH10 PE=1 SV=4	HUMAN	1
752	2.17	2.19	15.31	6.238	4.348	sp|Q9Y2X3|NOP58_HUMAN	Nucleolar protein 58 OS=Homo sapiens OX=9606 GN=NOP58 PE=1 SV=1	HUMAN	2
753	2.17	2.19	19.51	14.63	7.927	sp|Q13011|ECH1_HUMAN	Delta(3,5)-Delta(2,4)-dienoyl-CoA isomerase, mitochondrial OS=Homo sapiens OX=9606 GN=ECH1 PE=1 SV=2	HUMAN	4
754	2.17	2.19	18.73	16.51	4.127	sp|O43852|CALU_HUMAN	Calumenin OS=Homo sapiens OX=9606 GN=CALU PE=1 SV=2	HUMAN	1
755	2.16	2.18	15.45	6.504	4.065	sp|O60568|PLOD3_HUMAN	Multifunctional procollagen lysine hydroxylase and glycosyltransferase LH3 OS=Homo sapiens OX=9606 GN=PLOD3 PE=1 SV=1	HUMAN	2
756	2.16	2.17	11.69	9.453	2.488	sp|P05121|PAI1_HUMAN	Plasminogen activator inhibitor 1 OS=Homo sapiens OX=9606 GN=SERPINE1 PE=1 SV=1	HUMAN	1
757	2.16	2.17	7.202	7.202	7.202	sp|O96008|TOM40_HUMAN	Mitochondrial import receptor subunit TOM40 homolog OS=Homo sapiens OX=9606 GN=TOMM40 PE=1 SV=1	HUMAN	3
758	2.15	2.17	3.464	0.7387	0.4585	sp|Q9UPA5|BSN_HUMAN	Protein bassoon OS=Homo sapiens OX=9606 GN=BSN PE=1 SV=4	HUMAN	1
759	2.15	2.17	2.937	0.5703	0.3707	sp|Q0VDD8|DYH14_HUMAN	Dynein heavy chain 14, axonemal OS=Homo sapiens OX=9606 GN=DNAH14 PE=2 SV=3	HUMAN	1
760	2.14	2.16	14.61	2.648	0.9929	sp|Q14980|NUMA1_HUMAN	Nuclear mitotic apparatus protein 1 OS=Homo sapiens OX=9606 GN=NUMA1 PE=1 SV=2	HUMAN	2
761	2.14	2.16	6.692	2.574	1.544	sp|O14964|HGS_HUMAN	Hepatocyte growth factor-regulated tyrosine kinase substrate OS=Homo sapiens OX=9606 GN=HGS PE=1 SV=1	HUMAN	1
762	2.14	2.16	9.434	6.709	2.725	sp|Q6NUK1|SCMC1_HUMAN	Calcium-binding mitochondrial carrier protein SCaMC-1 OS=Homo sapiens OX=9606 GN=SLC25A24 PE=1 SV=2	HUMAN	3
763	2.14	2.15	10.4	4.817	2.697	sp|O60749|SNX2_HUMAN	Sorting nexin-2 OS=Homo sapiens OX=9606 GN=SNX2 PE=1 SV=2	HUMAN	2
764	2.14	2.15	5.87	3.846	1.822	sp|Q08170|SRSF4_HUMAN	Serine/arginine-rich splicing factor 4 OS=Homo sapiens OX=9606 GN=SRSF4 PE=1 SV=2	HUMAN	2
764	0.03	2.07	18.31	9.012	2.616	sp|Q13247|SRSF6_HUMAN	Serine/arginine-rich splicing factor 6 OS=Homo sapiens OX=9606 GN=SRSF6 PE=1 SV=2	HUMAN	2
764	0	2	11.76	3.309	3.309	sp|Q13243|SRSF5_HUMAN	Serine/arginine-rich splicing factor 5 OS=Homo sapiens OX=9606 GN=SRSF5 PE=1 SV=1	HUMAN	2
765	2.13	2.15	5.304	1.166	0.503	sp|Q7Z6Z7|HUWE1_HUMAN	E3 ubiquitin-protein ligase HUWE1 OS=Homo sapiens OX=9606 GN=HUWE1 PE=1 SV=3	HUMAN	2
766	2.13	2.15	4.78	2.927	1.268	sp|Q9UIQ6|LCAP_HUMAN	Leucyl-cystinyl aminopeptidase OS=Homo sapiens OX=9606 GN=LNPEP PE=1 SV=3	HUMAN	1
767	2.13	2.14	8.757	3.249	1.836	sp|P49959|MRE11_HUMAN	Double-strand break repair protein MRE11 OS=Homo sapiens OX=9606 GN=MRE11 PE=1 SV=3	HUMAN	1
768	2.13	2.14	19.34	14.23	6.569	sp|P15559|NQO1_HUMAN	NAD(P)H dehydrogenase [quinone] 1 OS=Homo sapiens OX=9606 GN=NQO1 PE=1 SV=1	HUMAN	1
769	2.13	2.14	7.57	7.57	7.57	sp|Q9BUN8|DERL1_HUMAN	Derlin-1 OS=Homo sapiens OX=9606 GN=DERL1 PE=1 SV=1	HUMAN	2
770	2.12	2.14	6.188	0.9945	0.4972	sp|Q5JV73|FRPD3_HUMAN	FERM and PDZ domain-containing protein 3 OS=Homo sapiens OX=9606 GN=FRMPD3 PE=2 SV=2	HUMAN	1
771	2.12	2.13	8.909	0.768	0.768	sp|Q0VF96|CGNL1_HUMAN	Cingulin-like protein 1 OS=Homo sapiens OX=9606 GN=CGNL1 PE=1 SV=2	HUMAN	1
772	2.12	2.13	28.24	13.33	3.529	sp|P09661|RU2A_HUMAN	U2 small nuclear ribonucleoprotein A' OS=Homo sapiens OX=9606 GN=SNRPA1 PE=1 SV=2	HUMAN	1
773	2.12	2.13	10.52	4.508	3.279	sp|P13798|ACPH_HUMAN	Acylamino-acid-releasing enzyme OS=Homo sapiens OX=9606 GN=APEH PE=1 SV=4	HUMAN	2
774	2.11	2.14	9.178	2.192	0.411	sp|Q9UPV0|CE164_HUMAN	Centrosomal protein of 164 kDa OS=Homo sapiens OX=9606 GN=CEP164 PE=1 SV=3	HUMAN	1
774	0.02	2.05	4.709	1.662	1.662	RRRRRsp|O75683|SURF6_HUMAN	REVERSED Surfeit locus protein 6 OS=Homo sapiens OX=9606 GN=SURF6 PE=1 SV=3	HUMAN	1
774	0.01	2	2.598	0.4454	0.4454	sp|Q6ZU65|UBN2_HUMAN	Ubinuclein-2 OS=Homo sapiens OX=9606 GN=UBN2 PE=1 SV=2	HUMAN	1
774	0	2	0.5747	0.5747	0.5747	RRRRRsp|Q86Z14|KLOTB_HUMAN	REVERSED Beta-klotho OS=Homo sapiens OX=9606 GN=KLB PE=1 SV=1	HUMAN	1
775	2.11	2.13	25.2	8.661	8.661	sp|P61289|PSME3_HUMAN	Proteasome activator complex subunit 3 OS=Homo sapiens OX=9606 GN=PSME3 PE=1 SV=1	HUMAN	2
776	2.11	2.12	18.14	8.017	1.899	sp|P55084|ECHB_HUMAN	Trifunctional enzyme subunit beta, mitochondrial OS=Homo sapiens OX=9606 GN=HADHB PE=1 SV=3	HUMAN	2
777	2.11	2.12	30.35	11.28	4.28	sp|Q86V81|THOC4_HUMAN	THO complex subunit 4 OS=Homo sapiens OX=9606 GN=ALYREF PE=1 SV=3	HUMAN	1
778	2.11	2.12	13.23	8.651	8.651	sp|Q99536|VAT1_HUMAN	Synaptic vesicle membrane protein VAT-1 homolog OS=Homo sapiens OX=9606 GN=VAT1 PE=1 SV=2	HUMAN	2
779	2.11	2.12	10.19	7.767	5.583	sp|P07339|CATD_HUMAN	Cathepsin D OS=Homo sapiens OX=9606 GN=CTSD PE=1 SV=1	HUMAN	6
780	2.11	2.12	8.729	3.795	1.328	sp|A2A288|ZC12D_HUMAN	Probable ribonuclease ZC3H12D OS=Homo sapiens OX=9606 GN=ZC3H12D PE=1 SV=3	HUMAN	1
781	2.1	2.12	3.72	0.4052	0.4052	sp|Q8IYW2|CFA46_HUMAN	Cilia- and flagella-associated protein 46 OS=Homo sapiens OX=9606 GN=CFAP46 PE=2 SV=3	HUMAN	1
782	2.1	2.12	7.865	0.8026	0.8026	sp|Q92833|JARD2_HUMAN	Protein Jumonji OS=Homo sapiens OX=9606 GN=JARID2 PE=1 SV=2	HUMAN	1
783	2.1	2.12	9.324	5.828	2.564	sp|O96019|ACL6A_HUMAN	Actin-like protein 6A OS=Homo sapiens OX=9606 GN=ACTL6A PE=1 SV=1	HUMAN	1
783	0	2	2.582	2.582	2.582	sp|O94805|ACL6B_HUMAN	Actin-like protein 6B OS=Homo sapiens OX=9606 GN=ACTL6B PE=1 SV=1	HUMAN	1
784	2.1	2.11	5.401	1.363	0.7866	sp|Q96L96|ALPK3_HUMAN	Alpha-protein kinase 3 OS=Homo sapiens OX=9606 GN=ALPK3 PE=1 SV=2	HUMAN	1
785	2.1	2.11	2.97	0.8828	0.5618	sp|P46100|ATRX_HUMAN	Transcriptional regulator ATRX OS=Homo sapiens OX=9606 GN=ATRX PE=1 SV=5	HUMAN	1
786	2.09	2.1	11.24	4.719	2.022	sp|Q96CS3|FAF2_HUMAN	FAS-associated factor 2 OS=Homo sapiens OX=9606 GN=FAF2 PE=1 SV=2	HUMAN	1
787	2.09	2.1	4.715	0.8772	0.8772	sp|Q92888|ARHG1_HUMAN	Rho guanine nucleotide exchange factor 1 OS=Homo sapiens OX=9606 GN=ARHGEF1 PE=1 SV=2	HUMAN	1
788	2.08	2.11	5.255	0.6757	0.6757	sp|Q8N4C8|MINK1_HUMAN	Misshapen-like kinase 1 OS=Homo sapiens OX=9606 GN=MINK1 PE=1 SV=2	HUMAN	1
789	2.08	2.1	8.065	2.061	2.061	sp|Q9HAU0|PKHA5_HUMAN	Pleckstrin homology domain-containing family A member 5 OS=Homo sapiens OX=9606 GN=PLEKHA5 PE=1 SV=1	HUMAN	2
790	2.08	2.1	9.904	9.904	7.348	sp|Q9HC38|GLOD4_HUMAN	Glyoxalase domain-containing protein 4 OS=Homo sapiens OX=9606 GN=GLOD4 PE=1 SV=1	HUMAN	2
791	2.08	2.09	9.621	0.813	0.813	RRRRRsp|A6NC98|CC88B_HUMAN	REVERSED Coiled-coil domain-containing protein 88B OS=Homo sapiens OX=9606 GN=CCDC88B PE=1 SV=1	HUMAN	6
792	2.08	2.09	6.077	0.4306	0.4306	sp|Q8N4C6|NIN_HUMAN	Ninein OS=Homo sapiens OX=9606 GN=NIN PE=1 SV=4	HUMAN	1
793	2.08	2.09	13.3	2.956	2.956	sp|Q9BT78|CSN4_HUMAN	COP9 signalosome complex subunit 4 OS=Homo sapiens OX=9606 GN=COPS4 PE=1 SV=1	HUMAN	2
794	2.08	2.09	18.11	9.843	5.512	sp|P18669|PGAM1_HUMAN	Phosphoglycerate mutase 1 OS=Homo sapiens OX=9606 GN=PGAM1 PE=1 SV=2	HUMAN	3
794	0	2	8.661	5.512	5.512	sp|Q8N0Y7|PGAM4_HUMAN	Probable phosphoglycerate mutase 4 OS=Homo sapiens OX=9606 GN=PGAM4 PE=3 SV=1	HUMAN	3
794	0	2	5.534	5.534	5.534	sp|P15259|PGAM2_HUMAN	Phosphoglycerate mutase 2 OS=Homo sapiens OX=9606 GN=PGAM2 PE=1 SV=3	HUMAN	3
795	2.07	2.09	6.39	0.4232	0.4232	sp|P12270|TPR_HUMAN	Nucleoprotein TPR OS=Homo sapiens OX=9606 GN=TPR PE=1 SV=3	HUMAN	1
796	2.07	2.08	5.397	0.351	0.351	sp|Q5VUA4|ZN318_HUMAN	Zinc finger protein 318 OS=Homo sapiens OX=9606 GN=ZNF318 PE=1 SV=2	HUMAN	1
797	2.07	2.08	8.905	1.126	1.126	sp|Q96T37|RBM15_HUMAN	RNA-binding protein 15 OS=Homo sapiens OX=9606 GN=RBM15 PE=1 SV=2	HUMAN	1
798	2.07	2.08	15.97	7.078	4.537	sp|Q16630|CPSF6_HUMAN	Cleavage and polyadenylation specificity factor subunit 6 OS=Homo sapiens OX=9606 GN=CPSF6 PE=1 SV=2	HUMAN	1
799	2.07	2.08	2.306	0.7398	0.3481	sp|Q9Y3R5|DOP2_HUMAN	Protein dopey-2 OS=Homo sapiens OX=9606 GN=DOP1B PE=1 SV=5	HUMAN	1
799	0.01	2.01	2.312	0.3245	0.3245	sp|Q5JWR5|DOP1_HUMAN	Protein dopey-1 OS=Homo sapiens OX=9606 GN=DOP1A PE=2 SV=1	HUMAN	1
800	2.07	2.08	16.67	7.436	4.615	sp|Q6NZI2|CAVN1_HUMAN	Caveolae-associated protein 1 OS=Homo sapiens OX=9606 GN=CAVIN1 PE=1 SV=1	HUMAN	3
801	2.07	2.08	15.86	5.949	2.833	sp|Q3ZCQ8|TIM50_HUMAN	Mitochondrial import inner membrane translocase subunit TIM50 OS=Homo sapiens OX=9606 GN=TIMM50 PE=1 SV=2	HUMAN	1
802	2.07	2.08	7.868	6.009	2.003	sp|Q14978|NOLC1_HUMAN	Nucleolar and coiled-body phosphoprotein 1 OS=Homo sapiens OX=9606 GN=NOLC1 PE=1 SV=2	HUMAN	1
803	2.07	2.08	24.1	14.36	14.36	sp|P55957|BID_HUMAN	BH3-interacting domain death agonist OS=Homo sapiens OX=9606 GN=BID PE=1 SV=1	HUMAN	3
804	2.07	2.08	7.38	4.244	2.399	sp|O95394|AGM1_HUMAN	Phosphoacetylglucosamine mutase OS=Homo sapiens OX=9606 GN=PGM3 PE=1 SV=1	HUMAN	1
805	2.07	2.08	6.452	6.452	3.226	sp|Q16831|UPP1_HUMAN	Uridine phosphorylase 1 OS=Homo sapiens OX=9606 GN=UPP1 PE=1 SV=1	HUMAN	1
806	2.06	4.09	4.597	0.857	0.857	sp|Q8IUG5|MY18B_HUMAN	Unconventional myosin-XVIIIb OS=Homo sapiens OX=9606 GN=MYO18B PE=1 SV=2	HUMAN	3
807	2.06	2.07	6.035	0.7752	0.7752	sp|Q9BY89|K1671_HUMAN	Uncharacterized protein KIAA1671 OS=Homo sapiens OX=9606 GN=KIAA1671 PE=1 SV=2	HUMAN	1
808	2.06	2.07	6.423	1.427	0.7136	sp|Q6IQ23|PKHA7_HUMAN	Pleckstrin homology domain-containing family A member 7 OS=Homo sapiens OX=9606 GN=PLEKHA7 PE=1 SV=2	HUMAN	1
809	2.06	2.07	9.986	2.75	1.447	sp|Q8TC07|TBC15_HUMAN	TBC1 domain family member 15 OS=Homo sapiens OX=9606 GN=TBC1D15 PE=1 SV=2	HUMAN	1
810	2.06	2.07	4.175	1.164	0.616	sp|Q9BXM0|PRAX_HUMAN	Periaxin OS=Homo sapiens OX=9606 GN=PRX PE=1 SV=2	HUMAN	1
811	2.06	2.07	8.696	5.797	2.093	sp|Q9H845|ACAD9_HUMAN	Acyl-CoA dehydrogenase family member 9, mitochondrial OS=Homo sapiens OX=9606 GN=ACAD9 PE=1 SV=1	HUMAN	1
812	2.06	2.07	6.616	1.701	1.701	sp|O43278|SPIT1_HUMAN	Kunitz-type protease inhibitor 1 OS=Homo sapiens OX=9606 GN=SPINT1 PE=1 SV=2	HUMAN	1
813	2.06	2.07	8.908	2.586	2.586	sp|O43681|ASNA_HUMAN	ATPase ASNA1 OS=Homo sapiens OX=9606 GN=ASNA1 PE=1 SV=2	HUMAN	1
814	2.06	2.07	6.912	6.912	5.53	sp|P0DJR0|GIMD1_HUMAN	GTPase IMAP family member GIMD1 OS=Homo sapiens OX=9606 GN=GIMD1 PE=2 SV=1	HUMAN	1
815	2.06	2.06	8.696	4.119	1.831	sp|P05549|AP2A_HUMAN	Transcription factor AP-2-alpha OS=Homo sapiens OX=9606 GN=TFAP2A PE=1 SV=1	HUMAN	1
816	2.06	2.06	20	20	20	sp|P62829|RL23_HUMAN	60S ribosomal protein L23 OS=Homo sapiens OX=9606 GN=RPL23 PE=1 SV=1	HUMAN	2
817	2.05	4.1	15.56	3.846	3.846	sp|Q96I24|FUBP3_HUMAN	Far upstream element-binding protein 3 OS=Homo sapiens OX=9606 GN=FUBP3 PE=1 SV=2	HUMAN	3
818	2.05	2.07	7.474	0.5232	0.5232	sp|O15067|PUR4_HUMAN	Phosphoribosylformylglycinamidine synthase OS=Homo sapiens OX=9606 GN=PFAS PE=1 SV=4	HUMAN	1
819	2.05	2.06	4.357	0.2455	0.2455	sp|Q14789|GOGB1_HUMAN	Golgin subfamily B member 1 OS=Homo sapiens OX=9606 GN=GOLGB1 PE=1 SV=2	HUMAN	1
820	2.05	2.06	5.012	0.8887	0.8887	sp|Q12802|AKP13_HUMAN	A-kinase anchor protein 13 OS=Homo sapiens OX=9606 GN=AKAP13 PE=1 SV=2	HUMAN	3
821	2.05	2.06	2.733	0.2462	0.2462	sp|P20930|FILA_HUMAN	Filaggrin OS=Homo sapiens OX=9606 GN=FLG PE=1 SV=3	HUMAN	1
822	2.05	2.06	6.389	1.623	0.9128	RRRRRsp|Q92974|ARHG2_HUMAN	REVERSED Rho guanine nucleotide exchange factor 2 OS=Homo sapiens OX=9606 GN=ARHGEF2 PE=1 SV=4	HUMAN	1
823	2.05	2.06	8.009	1.515	1.515	sp|Q96KP1|EXOC2_HUMAN	Exocyst complex component 2 OS=Homo sapiens OX=9606 GN=EXOC2 PE=1 SV=1	HUMAN	1
824	2.05	2.06	7.932	3.399	2.266	sp|Q8IWA5|CTL2_HUMAN	Choline transporter-like protein 2 OS=Homo sapiens OX=9606 GN=SLC44A2 PE=1 SV=3	HUMAN	3
825	2.05	2.06	11.47	1.395	1.395	sp|Q6PI48|SYDM_HUMAN	Aspartate--tRNA ligase, mitochondrial OS=Homo sapiens OX=9606 GN=DARS2 PE=1 SV=1	HUMAN	1
826	2.05	2.06	7.969	2.183	1.092	sp|P07197|NFM_HUMAN	Neurofilament medium polypeptide OS=Homo sapiens OX=9606 GN=NEFM PE=1 SV=3	HUMAN	1
827	2.05	2.06	10.15	3.518	1.894	sp|O95202|LETM1_HUMAN	Mitochondrial proton/calcium exchanger protein OS=Homo sapiens OX=9606 GN=LETM1 PE=1 SV=1	HUMAN	1
828	2.05	2.06	4.953	0.7897	0.7897	sp|A3KN83|SBNO1_HUMAN	Protein strawberry notch homolog 1 OS=Homo sapiens OX=9606 GN=SBNO1 PE=1 SV=1	HUMAN	1
829	2.05	2.06	4.762	0.6036	0.6036	sp|Q9P227|RHG23_HUMAN	Rho GTPase-activating protein 23 OS=Homo sapiens OX=9606 GN=ARHGAP23 PE=1 SV=2	HUMAN	1
829	0.02	2.04	1.788	0.4599	0.4599	sp|Q5T5U3|RHG21_HUMAN	Rho GTPase-activating protein 21 OS=Homo sapiens OX=9606 GN=ARHGAP21 PE=1 SV=1	HUMAN	1
830	2.05	2.06	2.362	0.327	0.327	sp|Q9H5I5|PIEZ2_HUMAN	Piezo-type mechanosensitive ion channel component 2 OS=Homo sapiens OX=9606 GN=PIEZO2 PE=1 SV=2	HUMAN	1
831	2.05	2.06	20.94	5.234	2.479	sp|P35249|RFC4_HUMAN	Replication factor C subunit 4 OS=Homo sapiens OX=9606 GN=RFC4 PE=1 SV=2	HUMAN	1
832	2.05	2.06	17.52	9.873	4.14	sp|Q96HY6|DDRGK_HUMAN	DDRGK domain-containing protein 1 OS=Homo sapiens OX=9606 GN=DDRGK1 PE=1 SV=2	HUMAN	2
833	2.05	2.06	5.063	5.063	2.532	sp|P15121|ALDR_HUMAN	Aldose reductase OS=Homo sapiens OX=9606 GN=AKR1B1 PE=1 SV=3	HUMAN	2
834	2.05	2.05	2.882	0.2104	0.2104	sp|Q96M86|DNHD1_HUMAN	Dynein heavy chain domain-containing protein 1 OS=Homo sapiens OX=9606 GN=DNHD1 PE=2 SV=2	HUMAN	1
835	2.05	2.05	8.887	3.64	1.285	sp|P43246|MSH2_HUMAN	DNA mismatch repair protein Msh2 OS=Homo sapiens OX=9606 GN=MSH2 PE=1 SV=1	HUMAN	2
836	2.05	2.05	7.802	0.9228	0.9228	sp|Q99569|PKP4_HUMAN	Plakophilin-4 OS=Homo sapiens OX=9606 GN=PKP4 PE=1 SV=2	HUMAN	1
837	2.04	6.07	23.49	11.07	11.07	sp|P24941|CDK2_HUMAN	Cyclin-dependent kinase 2 OS=Homo sapiens OX=9606 GN=CDK2 PE=1 SV=2	HUMAN	4
837	0.01	6.03	19.34	13.77	10.82	sp|Q00526|CDK3_HUMAN	Cyclin-dependent kinase 3 OS=Homo sapiens OX=9606 GN=CDK3 PE=1 SV=1	HUMAN	4
838	2.04	2.06	3.299	0.8247	0.8247	sp|Q96H55|MYO19_HUMAN	Unconventional myosin-XIX OS=Homo sapiens OX=9606 GN=MYO19 PE=1 SV=2	HUMAN	1
839	2.04	2.05	5.564	0.6615	0.428	sp|Q93008|USP9X_HUMAN	Probable ubiquitin carboxyl-terminal hydrolase FAF-X OS=Homo sapiens OX=9606 GN=USP9X PE=1 SV=3	HUMAN	1
840	2.04	2.05	7.578	1.062	1.062	sp|B1AJZ9|FHAD1_HUMAN	Forkhead-associated domain-containing protein 1 OS=Homo sapiens OX=9606 GN=FHAD1 PE=2 SV=2	HUMAN	1
841	2.04	2.05	11.9	1.724	1.724	sp|Q8WX92|NELFB_HUMAN	Negative elongation factor B OS=Homo sapiens OX=9606 GN=NELFB PE=1 SV=1	HUMAN	1
842	2.04	2.05	10.99	2.536	0.9662	sp|Q8WUF5|IASPP_HUMAN	RelA-associated inhibitor OS=Homo sapiens OX=9606 GN=PPP1R13L PE=1 SV=4	HUMAN	2
843	2.04	2.05	7.534	1.484	1.484	sp|Q8ND30|LIPB2_HUMAN	Liprin-beta-2 OS=Homo sapiens OX=9606 GN=PPFIBP2 PE=1 SV=3	HUMAN	2
844	2.04	2.05	6.963	0.9082	0.9082	sp|Q8ND04|SMG8_HUMAN	Protein SMG8 OS=Homo sapiens OX=9606 GN=SMG8 PE=1 SV=1	HUMAN	1
845	2.04	2.05	5.294	0.5229	0.5229	sp|Q9BX26|SYCP2_HUMAN	Synaptonemal complex protein 2 OS=Homo sapiens OX=9606 GN=SYCP2 PE=2 SV=2	HUMAN	1
846	2.04	2.05	2.873	0.667	0.667	sp|Q4ZG55|GREB1_HUMAN	Protein GREB1 OS=Homo sapiens OX=9606 GN=GREB1 PE=2 SV=1	HUMAN	1
847	2.04	2.05	3.03	0.5848	0.5848	sp|P16157|ANK1_HUMAN	Ankyrin-1 OS=Homo sapiens OX=9606 GN=ANK1 PE=1 SV=3	HUMAN	1
848	2.04	2.05	5.242	3.226	1.411	sp|Q9BUG6|ZSA5A_HUMAN	Zinc finger and SCAN domain-containing protein 5A OS=Homo sapiens OX=9606 GN=ZSCAN5A PE=1 SV=1	HUMAN	1
849	2.04	2.05	4.01	2.846	1.811	sp|P50416|CPT1A_HUMAN	Carnitine O-palmitoyltransferase 1, liver isoform OS=Homo sapiens OX=9606 GN=CPT1A PE=1 SV=2	HUMAN	2
850	2.04	2.05	12.2	3.39	3.39	sp|P13726|TF_HUMAN	Tissue factor OS=Homo sapiens OX=9606 GN=F3 PE=1 SV=1	HUMAN	1
851	2.04	2.05	12.5	12.5	8.125	sp|Q15185|TEBP_HUMAN	Prostaglandin E synthase 3 OS=Homo sapiens OX=9606 GN=PTGES3 PE=1 SV=1	HUMAN	1
852	2.04	2.04	9.144	1.091	1.091	sp|Q9NQC3|RTN4_HUMAN	Reticulon-4 OS=Homo sapiens OX=9606 GN=RTN4 PE=1 SV=2	HUMAN	2
853	2.04	2.04	14.08	2.427	2.427	sp|Q9BTE6|AASD1_HUMAN	Alanyl-tRNA editing protein Aarsd1 OS=Homo sapiens OX=9606 GN=AARSD1 PE=1 SV=2	HUMAN	1
854	2.04	2.04	16.05	2.895	2.895	sp|P39748|FEN1_HUMAN	Flap endonuclease 1 OS=Homo sapiens OX=9606 GN=FEN1 PE=1 SV=1	HUMAN	2
855	2.04	2.04	10.58	2.697	2.697	sp|P19971|TYPH_HUMAN	Thymidine phosphorylase OS=Homo sapiens OX=9606 GN=TYMP PE=1 SV=2	HUMAN	1
856	2.03	55.86	78.67	74.93	73.87	sp|P63261|ACTG_HUMAN	Actin, cytoplasmic 2 OS=Homo sapiens OX=9606 GN=ACTG1 PE=1 SV=1	HUMAN	367
857	2.03	14.1	23.22	10.67	9.738	sp|P19013|K2C4_HUMAN	Keratin, type II cytoskeletal 4 OS=Homo sapiens OX=9606 GN=KRT4 PE=1 SV=4	HUMAN	37
858	2.03	8.11	52.38	35.71	35.71	sp|Q99879|H2B1M_HUMAN	Histone H2B type 1-M OS=Homo sapiens OX=9606 GN=HIST1H2BM PE=1 SV=3	HUMAN	39
858	0	8.11	52.38	35.71	35.71	sp|Q99877|H2B1N_HUMAN	Histone H2B type 1-N OS=Homo sapiens OX=9606 GN=HIST1H2BN PE=1 SV=3	HUMAN	39
858	0	8.11	52.38	35.71	35.71	sp|Q93079|H2B1H_HUMAN	Histone H2B type 1-H OS=Homo sapiens OX=9606 GN=HIST1H2BH PE=1 SV=3	HUMAN	39
858	0	8.11	52.38	35.71	35.71	sp|Q5QNW6|H2B2F_HUMAN	Histone H2B type 2-F OS=Homo sapiens OX=9606 GN=HIST2H2BF PE=1 SV=3	HUMAN	39
858	0	8.11	52.38	35.71	35.71	sp|P62807|H2B1C_HUMAN	Histone H2B type 1-C/E/F/G/I OS=Homo sapiens OX=9606 GN=HIST1H2BC PE=1 SV=4	HUMAN	39
858	0	8.11	52.38	35.71	35.71	sp|P58876|H2B1D_HUMAN	Histone H2B type 1-D OS=Homo sapiens OX=9606 GN=HIST1H2BD PE=1 SV=2	HUMAN	39
858	0	8.11	52.38	35.71	35.71	sp|O60814|H2B1K_HUMAN	Histone H2B type 1-K OS=Homo sapiens OX=9606 GN=HIST1H2BK PE=1 SV=3	HUMAN	39
858	0	8.07	50	35.71	35.71	sp|Q99880|H2B1L_HUMAN	Histone H2B type 1-L OS=Homo sapiens OX=9606 GN=HIST1H2BL PE=1 SV=3	HUMAN	39
858	0	8.07	41.27	35.71	35.71	sp|P57053|H2BFS_HUMAN	Histone H2B type F-S OS=Homo sapiens OX=9606 GN=H2BFS PE=1 SV=2	HUMAN	39
859	2.03	2.22	19.69	13.47	13.47	sp|P08134|RHOC_HUMAN	Rho-related GTP-binding protein RhoC OS=Homo sapiens OX=9606 GN=RHOC PE=1 SV=1	HUMAN	3
859	0	2.2	13.27	13.27	13.27	sp|P62745|RHOB_HUMAN	Rho-related GTP-binding protein RhoB OS=Homo sapiens OX=9606 GN=RHOB PE=1 SV=1	HUMAN	3
859	0	2.2	13.47	13.47	13.47	sp|P61586|RHOA_HUMAN	Transforming protein RhoA OS=Homo sapiens OX=9606 GN=RHOA PE=1 SV=1	HUMAN	3
860	2.03	2.04	8.188	1.288	1.288	sp|Q9UIA9|XPO7_HUMAN	Exportin-7 OS=Homo sapiens OX=9606 GN=XPO7 PE=1 SV=3	HUMAN	1
861	2.03	2.04	2.832	1.123	0.4883	sp|Q8IYD8|FANCM_HUMAN	Fanconi anemia group M protein OS=Homo sapiens OX=9606 GN=FANCM PE=1 SV=2	HUMAN	1
862	2.03	2.04	1.89	0.2238	0.2238	sp|Q7Z7G8|VP13B_HUMAN	Vacuolar protein sorting-associated protein 13B OS=Homo sapiens OX=9606 GN=VPS13B PE=1 SV=2	HUMAN	1
863	2.03	2.04	4.023	0.8621	0.8621	sp|Q86Z14|KLOTB_HUMAN	Beta-klotho OS=Homo sapiens OX=9606 GN=KLB PE=1 SV=1	HUMAN	1
864	2.03	2.04	6.516	1.378	1.378	sp|O75534|CSDE1_HUMAN	Cold shock domain-containing protein E1 OS=Homo sapiens OX=9606 GN=CSDE1 PE=1 SV=2	HUMAN	1
865	2.03	2.04	22.14	10.69	4.58	sp|O75494|SRS10_HUMAN	Serine/arginine-rich splicing factor 10 OS=Homo sapiens OX=9606 GN=SRSF10 PE=1 SV=1	HUMAN	1
866	2.03	2.04	8.745	2.281	2.281	sp|Q96KK3|KCNS1_HUMAN	Potassium voltage-gated channel subfamily S member 1 OS=Homo sapiens OX=9606 GN=KCNS1 PE=1 SV=2	HUMAN	1
867	2.03	2.04	14.78	8.805	5.346	sp|P27695|APEX1_HUMAN	DNA-(apurinic or apyrimidinic site) lyase OS=Homo sapiens OX=9606 GN=APEX1 PE=1 SV=2	HUMAN	3
868	2.03	2.04	6.436	3.454	1.57	sp|O14744|ANM5_HUMAN	Protein arginine N-methyltransferase 5 OS=Homo sapiens OX=9606 GN=PRMT5 PE=1 SV=4	HUMAN	1
869	2.03	2.04	3.557	1.087	1.087	sp|Q9NSE4|SYIM_HUMAN	Isoleucine--tRNA ligase, mitochondrial OS=Homo sapiens OX=9606 GN=IARS2 PE=1 SV=2	HUMAN	1
870	2.03	2.04	3.269	0.9685	0.9685	sp|Q9BQ52|RNZ2_HUMAN	Zinc phosphodiesterase ELAC protein 2 OS=Homo sapiens OX=9606 GN=ELAC2 PE=1 SV=2	HUMAN	1
871	2.03	2.04	6.579	2.632	2.632	sp|P05362|ICAM1_HUMAN	Intercellular adhesion molecule 1 OS=Homo sapiens OX=9606 GN=ICAM1 PE=1 SV=2	HUMAN	2
872	2.03	2.03	8.621	1.232	1.232	sp|Q15345|LRC41_HUMAN	Leucine-rich repeat-containing protein 41 OS=Homo sapiens OX=9606 GN=LRRC41 PE=1 SV=3	HUMAN	1
873	2.03	2.03	3.107	0.4497	0.4497	sp|P31629|ZEP2_HUMAN	Transcription factor HIVEP2 OS=Homo sapiens OX=9606 GN=HIVEP2 PE=1 SV=2	HUMAN	1
874	2.03	2.03	7.996	1.927	0.8671	sp|O95373|IPO7_HUMAN	Importin-7 OS=Homo sapiens OX=9606 GN=IPO7 PE=1 SV=1	HUMAN	1
875	2.03	2.03	3.962	0.5464	0.5464	sp|A0JNW5|UH1BL_HUMAN	UHRF1-binding protein 1-like OS=Homo sapiens OX=9606 GN=UHRF1BP1L PE=1 SV=2	HUMAN	1
876	2.03	2.03	6.138	1.62	1.62	sp|Q6PD62|CTR9_HUMAN	RNA polymerase-associated protein CTR9 homolog OS=Homo sapiens OX=9606 GN=CTR9 PE=1 SV=1	HUMAN	3
877	2.03	2.03	7.199	1.047	1.047	sp|Q9Y5S1|TRPV2_HUMAN	Transient receptor potential cation channel subfamily V member 2 OS=Homo sapiens OX=9606 GN=TRPV2 PE=1 SV=1	HUMAN	1
878	2.03	2.03	3.445	0.5299	0.5299	sp|Q8TEM1|PO210_HUMAN	Nuclear pore membrane glycoprotein 210 OS=Homo sapiens OX=9606 GN=NUP210 PE=1 SV=3	HUMAN	1
879	2.03	2.03	18.22	4.858	4.858	sp|P57088|TMM33_HUMAN	Transmembrane protein 33 OS=Homo sapiens OX=9606 GN=TMEM33 PE=1 SV=2	HUMAN	3
880	2.03	2.03	17.05	3.788	3.788	sp|P28070|PSB4_HUMAN	Proteasome subunit beta type-4 OS=Homo sapiens OX=9606 GN=PSMB4 PE=1 SV=4	HUMAN	4
881	2.03	2.03	11.3	3.767	3.767	sp|Q9H3H3|CK068_HUMAN	UPF0696 protein C11orf68 OS=Homo sapiens OX=9606 GN=C11orf68 PE=1 SV=3	HUMAN	1
882	2.03	2.03	4.54	1.195	1.195	sp|Q93050|VPP1_HUMAN	V-type proton ATPase 116 kDa subunit a isoform 1 OS=Homo sapiens OX=9606 GN=ATP6V0A1 PE=1 SV=3	HUMAN	1
883	2.03	2.03	24.48	7.692	7.692	sp|P62266|RS23_HUMAN	40S ribosomal protein S23 OS=Homo sapiens OX=9606 GN=RPS23 PE=1 SV=3	HUMAN	3
884	2.03	2.03	5.543	1.996	1.996	sp|P23258|TBG1_HUMAN	Tubulin gamma-1 chain OS=Homo sapiens OX=9606 GN=TUBG1 PE=1 SV=2	HUMAN	2
884	0	2	3.769	1.996	1.996	sp|Q9NRH3|TBG2_HUMAN	Tubulin gamma-2 chain OS=Homo sapiens OX=9606 GN=TUBG2 PE=2 SV=1	HUMAN	2
885	2.03	2.03	12.64	3.831	3.831	RRRRRsp|Q99714|HCD2_HUMAN	REVERSED 3-hydroxyacyl-CoA dehydrogenase type-2 OS=Homo sapiens OX=9606 GN=HSD17B10 PE=1 SV=3	HUMAN	1
886	2.03	2.03	9.524	9.524	4.762	sp|P82979|SARNP_HUMAN	SAP domain-containing ribonucleoprotein OS=Homo sapiens OX=9606 GN=SARNP PE=1 SV=3	HUMAN	1
887	2.02	2.04	16.49	4.521	4.521	sp|Q9UNM6|PSD13_HUMAN	26S proteasome non-ATPase regulatory subunit 13 OS=Homo sapiens OX=9606 GN=PSMD13 PE=1 SV=2	HUMAN	1
888	2.02	2.03	6.671	0.6878	0.6878	sp|Q5T9S5|CCD18_HUMAN	Coiled-coil domain-containing protein 18 OS=Homo sapiens OX=9606 GN=CCDC18 PE=1 SV=1	HUMAN	1
889	2.02	2.03	13.19	5.787	3.241	sp|Q15645|PCH2_HUMAN	Pachytene checkpoint protein 2 homolog OS=Homo sapiens OX=9606 GN=TRIP13 PE=1 SV=2	HUMAN	1
890	2.02	2.03	6.414	2.009	1.159	sp|Q9UM54|MYO6_HUMAN	Unconventional myosin-VI OS=Homo sapiens OX=9606 GN=MYO6 PE=1 SV=4	HUMAN	1
891	2.02	2.03	8.893	3.63	2.178	sp|P19525|E2AK2_HUMAN	Interferon-induced, double-stranded RNA-activated protein kinase OS=Homo sapiens OX=9606 GN=EIF2AK2 PE=1 SV=2	HUMAN	1
892	2.02	2.03	6.977	1.661	1.661	sp|Q9H5L6|THAP9_HUMAN	DNA transposase THAP9 OS=Homo sapiens OX=9606 GN=THAP9 PE=1 SV=2	HUMAN	1
893	2.02	2.03	6.928	2.108	2.108	sp|P31040|SDHA_HUMAN	Succinate dehydrogenase [ubiquinone] flavoprotein subunit, mitochondrial OS=Homo sapiens OX=9606 GN=SDHA PE=1 SV=2	HUMAN	2
894	2.02	2.03	12.06	4.64	4.64	sp|P00749|UROK_HUMAN	Urokinase-type plasminogen activator OS=Homo sapiens OX=9606 GN=PLAU PE=1 SV=2	HUMAN	1
895	2.02	2.03	2.441	0.7813	0.7813	sp|Q9NPP4|NLRC4_HUMAN	NLR family CARD domain-containing protein 4 OS=Homo sapiens OX=9606 GN=NLRC4 PE=1 SV=2	HUMAN	1
896	2.02	2.03	5.851	2.837	2.837	sp|Q13057|COASY_HUMAN	Bifunctional coenzyme A synthase OS=Homo sapiens OX=9606 GN=COASY PE=1 SV=4	HUMAN	1
897	2.02	2.03	9.938	9.938	3.52	sp|P52209|6PGD_HUMAN	6-phosphogluconate dehydrogenase, decarboxylating OS=Homo sapiens OX=9606 GN=PGD PE=1 SV=3	HUMAN	1
898	2.02	2.03	7.053	3.275	3.275	sp|P31689|DNJA1_HUMAN	DnaJ homolog subfamily A member 1 OS=Homo sapiens OX=9606 GN=DNAJA1 PE=1 SV=2	HUMAN	1
899	2.02	2.03	6.75	6.75	4.25	sp|Q92734|TFG_HUMAN	Protein TFG OS=Homo sapiens OX=9606 GN=TFG PE=1 SV=2	HUMAN	1
900	2.02	2.03	2.323	1.278	1.278	sp|Q5T447|HECD3_HUMAN	E3 ubiquitin-protein ligase HECTD3 OS=Homo sapiens OX=9606 GN=HECTD3 PE=1 SV=1	HUMAN	1
901	2.02	2.02	2.603	0.732	0.732	sp|Q7Z442|PK1L2_HUMAN	Polycystic kidney disease protein 1-like 2 OS=Homo sapiens OX=9606 GN=PKD1L2 PE=1 SV=5	HUMAN	1
902	2.02	2.02	7.407	0.8715	0.8715	sp|Q9NQS7|INCE_HUMAN	Inner centromere protein OS=Homo sapiens OX=9606 GN=INCENP PE=1 SV=3	HUMAN	1
903	2.02	2.02	12.92	7.708	3.542	sp|P11172|UMPS_HUMAN	Uridine 5'-monophosphate synthase OS=Homo sapiens OX=9606 GN=UMPS PE=1 SV=1	HUMAN	1
904	2.02	2.02	6.138	2.941	1.79	sp|Q9H8E8|CSR2B_HUMAN	Cysteine-rich protein 2-binding protein OS=Homo sapiens OX=9606 GN=KAT14 PE=1 SV=3	HUMAN	1
905	2.02	2.02	9.307	2.772	2.772	sp|Q9Y3I0|RTCB_HUMAN	tRNA-splicing ligase RtcB homolog OS=Homo sapiens OX=9606 GN=RTCB PE=1 SV=1	HUMAN	1
906	2.02	2.02	12.86	2.251	2.251	sp|Q53S58|TM177_HUMAN	Transmembrane protein 177 OS=Homo sapiens OX=9606 GN=TMEM177 PE=1 SV=1	HUMAN	1
907	2.02	2.02	6.69	1.372	1.372	RRRRRsp|P29353|SHC1_HUMAN	REVERSED SHC-transforming protein 1 OS=Homo sapiens OX=9606 GN=SHC1 PE=1 SV=4	HUMAN	1
908	2.02	2.02	3.943	0.8363	0.8363	sp|Q9Y4R8|TELO2_HUMAN	Telomere length regulation protein TEL2 homolog OS=Homo sapiens OX=9606 GN=TELO2 PE=1 SV=2	HUMAN	1
909	2.02	2.02	4.657	2.07	2.07	sp|Q9NVE7|PANK4_HUMAN	Pantothenate kinase 4 OS=Homo sapiens OX=9606 GN=PANK4 PE=1 SV=1	HUMAN	1
910	2.02	2.02	4.227	1.321	1.321	sp|Q9HCE7|SMUF1_HUMAN	E3 ubiquitin-protein ligase SMURF1 OS=Homo sapiens OX=9606 GN=SMURF1 PE=1 SV=2	HUMAN	1
911	2.02	2.02	10.28	2.837	2.837	sp|Q9BRL6|SRSF8_HUMAN	Serine/arginine-rich splicing factor 8 OS=Homo sapiens OX=9606 GN=SRSF8 PE=1 SV=1	HUMAN	2
911	0	2.01	7.24	3.62	3.62	sp|Q01130|SRSF2_HUMAN	Serine/arginine-rich splicing factor 2 OS=Homo sapiens OX=9606 GN=SRSF2 PE=1 SV=4	HUMAN	2
912	2.02	2.02	4.037	0.9227	0.9227	sp|Q86VR7|VS10L_HUMAN	V-set and immunoglobulin domain-containing protein 10-like OS=Homo sapiens OX=9606 GN=VSIG10L PE=2 SV=2	HUMAN	1
913	2.02	2.02	14.41	5.856	5.856	sp|Q16772|GSTA3_HUMAN	Glutathione S-transferase A3 OS=Homo sapiens OX=9606 GN=GSTA3 PE=1 SV=3	HUMAN	1
913	0	2.01	10.81	5.856	5.856	sp|P09210|GSTA2_HUMAN	Glutathione S-transferase A2 OS=Homo sapiens OX=9606 GN=GSTA2 PE=1 SV=4	HUMAN	1
913	0	2	5.856	5.856	5.856	sp|P08263|GSTA1_HUMAN	Glutathione S-transferase A1 OS=Homo sapiens OX=9606 GN=GSTA1 PE=1 SV=3	HUMAN	1
914	2.02	2.02	26.9	6.207	6.207	sp|P39019|RS19_HUMAN	40S ribosomal protein S19 OS=Homo sapiens OX=9606 GN=RPS19 PE=1 SV=2	HUMAN	1
915	2.02	2.02	31.11	16.3	16.3	sp|P08708|RS17_HUMAN	40S ribosomal protein S17 OS=Homo sapiens OX=9606 GN=RPS17 PE=1 SV=2	HUMAN	1
916	2.02	2.02	6.654	1.957	1.957	RRRRRsp|Q86Z20|CC125_HUMAN	REVERSED Coiled-coil domain-containing protein 125 OS=Homo sapiens OX=9606 GN=CCDC125 PE=1 SV=2	HUMAN	1
917	2.02	2.02	19.75	8.642	8.642	sp|Q16517|NNAT_HUMAN	Neuronatin OS=Homo sapiens OX=9606 GN=NNAT PE=2 SV=1	HUMAN	1
918	2.02	2.02	19.35	10.32	10.32	sp|P10620|MGST1_HUMAN	Microsomal glutathione S-transferase 1 OS=Homo sapiens OX=9606 GN=MGST1 PE=1 SV=1	HUMAN	1
919	2.01	12.92	31.77	27.07	27.07	sp|P30484|1B46_HUMAN	HLA class I histocompatibility antigen, B-46 alpha chain OS=Homo sapiens OX=9606 GN=HLA-B PE=1 SV=1	HUMAN	14
919	0	12.92	29.83	27.07	27.07	sp|P30685|1B35_HUMAN	HLA class I histocompatibility antigen, B-35 alpha chain OS=Homo sapiens OX=9606 GN=HLA-B PE=1 SV=1	HUMAN	14
919	0	12.92	29.83	27.07	27.07	sp|P30495|1B56_HUMAN	HLA class I histocompatibility antigen, B-56 alpha chain OS=Homo sapiens OX=9606 GN=HLA-B PE=1 SV=1	HUMAN	14
919	0	12.92	29.83	27.07	27.07	sp|P30491|1B53_HUMAN	HLA class I histocompatibility antigen, B-53 alpha chain OS=Homo sapiens OX=9606 GN=HLA-B PE=1 SV=1	HUMAN	14
919	0	12.9	29.83	27.07	27.07	sp|P30464|1B15_HUMAN	HLA class I histocompatibility antigen, B-15 alpha chain OS=Homo sapiens OX=9606 GN=HLA-B PE=1 SV=2	HUMAN	14
919	0	12	25.97	23.2	23.2	sp|P18465|1B57_HUMAN	HLA class I histocompatibility antigen, B-57 alpha chain OS=Homo sapiens OX=9606 GN=HLA-B PE=1 SV=1	HUMAN	13
919	0	12	25.97	23.2	23.2	sp|P10319|1B58_HUMAN	HLA class I histocompatibility antigen, B-58 alpha chain OS=Homo sapiens OX=9606 GN=HLA-B PE=1 SV=1	HUMAN	13
919	0	10.9	33.43	24.03	24.03	sp|P30498|1B78_HUMAN	HLA class I histocompatibility antigen, B-78 alpha chain OS=Homo sapiens OX=9606 GN=HLA-B PE=1 SV=1	HUMAN	13
919	0	10.9	33.43	24.03	24.03	sp|P18464|1B51_HUMAN	HLA class I histocompatibility antigen, B-51 alpha chain OS=Homo sapiens OX=9606 GN=HLA-B PE=1 SV=1	HUMAN	13
919	0	10.87	33.43	24.03	24.03	sp|P30490|1B52_HUMAN	HLA class I histocompatibility antigen, B-52 alpha chain OS=Homo sapiens OX=9606 GN=HLA-B PE=1 SV=1	HUMAN	13
919	0	10.87	29.28	23.2	23.2	sp|P30488|1B50_HUMAN	HLA class I histocompatibility antigen, B-50 alpha chain OS=Homo sapiens OX=9606 GN=HLA-B PE=1 SV=1	HUMAN	11
919	0	10.87	29.28	23.2	23.2	sp|P30487|1B49_HUMAN	HLA class I histocompatibility antigen, B-49 alpha chain OS=Homo sapiens OX=9606 GN=HLA-B PE=1 SV=2	HUMAN	11
919	0	10.05	31.97	24.04	21.04	sp|P04222|1C03_HUMAN	HLA class I histocompatibility antigen, Cw-3 alpha chain OS=Homo sapiens OX=9606 GN=HLA-C PE=1 SV=2	HUMAN	12
920	2.01	2.26	4.832	2.243	1.639	sp|Q12768|WASC5_HUMAN	WASH complex subunit 5 OS=Homo sapiens OX=9606 GN=WASHC5 PE=1 SV=1	HUMAN	3
921	2.01	2.03	9.71	1.135	1.135	sp|Q05682|CALD1_HUMAN	Caldesmon OS=Homo sapiens OX=9606 GN=CALD1 PE=1 SV=3	HUMAN	1
922	2.01	2.02	7.354	1.279	1.279	sp|Q86VF2|IGFN1_HUMAN	Immunoglobulin-like and fibronectin type III domain-containing protein 1 OS=Homo sapiens OX=9606 GN=IGFN1 PE=1 SV=2	HUMAN	2
923	2.01	2.02	9.383	1.975	1.975	sp|H0YM25|GG6LV_HUMAN	Golgin subfamily A member 6-like protein 22 OS=Homo sapiens OX=9606 GN=GOLGA6L22 PE=3 SV=2	HUMAN	1
923	0	2.02	10.5	2.21	2.21	sp|A8MZA4|GG6L6_HUMAN	Golgin subfamily A member 6-like protein 6 OS=Homo sapiens OX=9606 GN=GOLGA6L6 PE=3 SV=4	HUMAN	1
923	0	2.01	11.38	2.395	2.395	sp|Q8N7Z2|GG6L1_HUMAN	Golgin subfamily A member 6-like protein 1 OS=Homo sapiens OX=9606 GN=GOLGA6L1 PE=2 SV=3	HUMAN	1
924	2.01	2.02	4.735	1.253	1.253	sp|Q9BYH8|IKBZ_HUMAN	NF-kappa-B inhibitor zeta OS=Homo sapiens OX=9606 GN=NFKBIZ PE=1 SV=1	HUMAN	1
925	2.01	2.02	3.832	0.5474	0.5474	sp|Q5TAX3|TUT4_HUMAN	Terminal uridylyltransferase 4 OS=Homo sapiens OX=9606 GN=TUT4 PE=1 SV=3	HUMAN	1
926	2.01	2.02	8.119	2.178	2.178	sp|O00401|WASL_HUMAN	Neural Wiskott-Aldrich syndrome protein OS=Homo sapiens OX=9606 GN=WASL PE=1 SV=2	HUMAN	1
927	2.01	2.02	12.09	2.288	2.288	sp|Q8WWP7|GIMA1_HUMAN	GTPase IMAP family member 1 OS=Homo sapiens OX=9606 GN=GIMAP1 PE=1 SV=1	HUMAN	1
928	2.01	2.02	3.259	0.9434	0.9434	sp|Q8TF40|FNIP1_HUMAN	Folliculin-interacting protein 1 OS=Homo sapiens OX=9606 GN=FNIP1 PE=1 SV=3	HUMAN	1
929	2.01	2.02	7.132	1.821	1.821	sp|P28288|ABCD3_HUMAN	ATP-binding cassette sub-family D member 3 OS=Homo sapiens OX=9606 GN=ABCD3 PE=1 SV=1	HUMAN	1
930	2.01	2.02	9.799	2.261	2.261	sp|O14791|APOL1_HUMAN	Apolipoprotein L1 OS=Homo sapiens OX=9606 GN=APOL1 PE=1 SV=5	HUMAN	1
931	2.01	2.02	16.28	6.395	6.395	sp|Q9UMY4|SNX12_HUMAN	Sorting nexin-12 OS=Homo sapiens OX=9606 GN=SNX12 PE=1 SV=3	HUMAN	1
932	2.01	2.02	8.418	2.551	2.551	sp|Q9BRP4|PAAF1_HUMAN	Proteasomal ATPase-associated factor 1 OS=Homo sapiens OX=9606 GN=PAAF1 PE=1 SV=2	HUMAN	1
933	2.01	2.02	5.035	1.563	1.563	sp|Q96M93|ADAD1_HUMAN	Adenosine deaminase domain-containing protein 1 OS=Homo sapiens OX=9606 GN=ADAD1 PE=2 SV=1	HUMAN	1
934	2.01	2.02	7.543	1.703	1.703	sp|Q16654|PDK4_HUMAN	[Pyruvate dehydrogenase (acetyl-transferring)] kinase isozyme 4, mitochondrial OS=Homo sapiens OX=9606 GN=PDK4 PE=1 SV=1	HUMAN	1
935	2.01	2.02	5.243	1.873	1.873	sp|Q13564|ULA1_HUMAN	NEDD8-activating enzyme E1 regulatory subunit OS=Homo sapiens OX=9606 GN=NAE1 PE=1 SV=1	HUMAN	1
936	2.01	2.02	13.23	10.51	4.28	sp|P62917|RL8_HUMAN	60S ribosomal protein L8 OS=Homo sapiens OX=9606 GN=RPL8 PE=1 SV=2	HUMAN	2
937	2.01	2.02	6.151	1.984	1.984	sp|P46937|YAP1_HUMAN	Transcriptional coactivator YAP1 OS=Homo sapiens OX=9606 GN=YAP1 PE=1 SV=2	HUMAN	1
938	2.01	2.02	10.34	6.897	3.736	sp|P40121|CAPG_HUMAN	Macrophage-capping protein OS=Homo sapiens OX=9606 GN=CAPG PE=1 SV=2	HUMAN	4
939	2.01	2.02	4.626	1.423	1.423	RRRRRsp|Q02763|TIE2_HUMAN	REVERSED Angiopoietin-1 receptor OS=Homo sapiens OX=9606 GN=TEK PE=1 SV=2	HUMAN	1
940	2.01	2.02	4.847	2.041	2.041	sp|Q53T59|H1BP3_HUMAN	HCLS1-binding protein 3 OS=Homo sapiens OX=9606 GN=HS1BP3 PE=1 SV=1	HUMAN	1
941	2.01	2.01	3.017	0.9553	0.3519	sp|O60293|ZC3H1_HUMAN	Zinc finger C3H1 domain-containing protein OS=Homo sapiens OX=9606 GN=ZFC3H1 PE=1 SV=3	HUMAN	1
942	2.01	2.01	9.19	2.626	2.626	sp|Q9NR12|PDLI7_HUMAN	PDZ and LIM domain protein 7 OS=Homo sapiens OX=9606 GN=PDLIM7 PE=1 SV=1	HUMAN	1
943	2.01	2.01	7.326	1.282	1.282	sp|Q9H211|CDT1_HUMAN	DNA replication factor Cdt1 OS=Homo sapiens OX=9606 GN=CDT1 PE=1 SV=3	HUMAN	1
944	2.01	2.01	8.298	4.681	2.34	sp|Q96TC7|RMD3_HUMAN	Regulator of microtubule dynamics protein 3 OS=Homo sapiens OX=9606 GN=RMDN3 PE=1 SV=2	HUMAN	1
945	2.01	2.01	2.789	0.8368	0.8368	sp|Q7Z5J8|ANKAR_HUMAN	Ankyrin and armadillo repeat-containing protein OS=Homo sapiens OX=9606 GN=ANKAR PE=2 SV=3	HUMAN	1
946	2.01	2.01	2.101	0.6814	0.6814	sp|Q7LBC6|KDM3B_HUMAN	Lysine-specific demethylase 3B OS=Homo sapiens OX=9606 GN=KDM3B PE=1 SV=2	HUMAN	1
947	2.01	2.01	4.802	0.8403	0.8403	sp|Q6IN85|P4R3A_HUMAN	Serine/threonine-protein phosphatase 4 regulatory subunit 3A OS=Homo sapiens OX=9606 GN=PPP4R3A PE=1 SV=1	HUMAN	1
948	2.01	2.01	3.828	2.871	2.871	sp|Q15063|POSTN_HUMAN	Periostin OS=Homo sapiens OX=9606 GN=POSTN PE=1 SV=2	HUMAN	3
949	2.01	2.01	2.855	0.6964	0.6964	sp|Q12769|NU160_HUMAN	Nuclear pore complex protein Nup160 OS=Homo sapiens OX=9606 GN=NUP160 PE=1 SV=3	HUMAN	1
950	2.01	2.01	16.81	4.867	4.867	sp|P16401|H15_HUMAN	Histone H1.5 OS=Homo sapiens OX=9606 GN=HIST1H1B PE=1 SV=3	HUMAN	1
951	2.01	2.01	20.79	5.941	5.941	sp|O95997|PTTG1_HUMAN	Securin OS=Homo sapiens OX=9606 GN=PTTG1 PE=1 SV=1	HUMAN	1
952	2.01	2.01	17.55	7.979	7.979	sp|Q9UM00|TMCO1_HUMAN	Calcium load-activated calcium channel OS=Homo sapiens OX=9606 GN=TMCO1 PE=1 SV=1	HUMAN	1
953	2.01	2.01	3.608	1.732	1.732	sp|Q9P2M4|TBC14_HUMAN	TBC1 domain family member 14 OS=Homo sapiens OX=9606 GN=TBC1D14 PE=1 SV=3	HUMAN	1
954	2.01	2.01	4.494	3.371	3.371	sp|Q96PG2|M4A10_HUMAN	Membrane-spanning 4-domains subfamily A member 10 OS=Homo sapiens OX=9606 GN=MS4A10 PE=2 SV=3	HUMAN	1
955	2.01	2.01	5.461	1.706	1.706	sp|Q8NHS4|CLHC1_HUMAN	Clathrin heavy chain linker domain-containing protein 1 OS=Homo sapiens OX=9606 GN=CLHC1 PE=1 SV=3	HUMAN	1
956	2.01	2.01	5.828	1.84	1.84	sp|Q86WS4|CL040_HUMAN	Uncharacterized protein C12orf40 OS=Homo sapiens OX=9606 GN=C12orf40 PE=1 SV=3	HUMAN	1
957	2.01	2.01	8.257	2.141	2.141	sp|Q7L5N1|CSN6_HUMAN	COP9 signalosome complex subunit 6 OS=Homo sapiens OX=9606 GN=COPS6 PE=1 SV=1	HUMAN	1
958	2.01	2.01	2.558	0.8041	0.8041	sp|Q5T7B8|KIF24_HUMAN	Kinesin-like protein KIF24 OS=Homo sapiens OX=9606 GN=KIF24 PE=1 SV=2	HUMAN	1
959	2.01	2.01	8.333	5.556	2.5	sp|Q15435|PP1R7_HUMAN	Protein phosphatase 1 regulatory subunit 7 OS=Homo sapiens OX=9606 GN=PPP1R7 PE=1 SV=1	HUMAN	1
960	2.01	2.01	8.269	1.923	1.923	sp|P98187|CP4F8_HUMAN	Cytochrome P450 4F8 OS=Homo sapiens OX=9606 GN=CYP4F8 PE=1 SV=1	HUMAN	1
961	2.01	2.01	11.07	6.642	6.642	sp|P48739|PIPNB_HUMAN	Phosphatidylinositol transfer protein beta isoform OS=Homo sapiens OX=9606 GN=PITPNB PE=1 SV=2	HUMAN	1
962	2.01	2.01	6.452	2.621	2.621	sp|P30419|NMT1_HUMAN	Glycylpeptide N-tetradecanoyltransferase 1 OS=Homo sapiens OX=9606 GN=NMT1 PE=1 SV=2	HUMAN	1
963	2.01	2.01	1.834	0.5731	0.5731	sp|P25940|CO5A3_HUMAN	Collagen alpha-3(V) chain OS=Homo sapiens OX=9606 GN=COL5A3 PE=1 SV=3	HUMAN	1
964	2.01	2.01	2.177	0.6006	0.6006	RRRRRsp|O95163|ELP1_HUMAN	REVERSED Elongator complex protein 1 OS=Homo sapiens OX=9606 GN=ELP1 PE=1 SV=3	HUMAN	1
965	2.01	2.01	4.593	1.481	1.481	RRRRRsp|A1IGU5|ARH37_HUMAN	REVERSED Rho guanine nucleotide exchange factor 37 OS=Homo sapiens OX=9606 GN=ARHGEF37 PE=2 SV=2	HUMAN	1
966	2.01	2.01	4.487	1.442	1.442	sp|Q9Y5P4|C43BP_HUMAN	Collagen type IV alpha-3-binding protein OS=Homo sapiens OX=9606 GN=COL4A3BP PE=1 SV=1	HUMAN	1
967	2.01	2.01	2.684	1.554	1.554	sp|Q9NVR0|KLH11_HUMAN	Kelch-like protein 11 OS=Homo sapiens OX=9606 GN=KLHL11 PE=1 SV=1	HUMAN	1
968	2.01	2.01	4.878	2.71	2.71	sp|Q9H2F3|3BHS7_HUMAN	3 beta-hydroxysteroid dehydrogenase type 7 OS=Homo sapiens OX=9606 GN=HSD3B7 PE=1 SV=2	HUMAN	1
969	2.01	2.01	6.667	3.768	3.768	sp|Q9BZ19|ANR60_HUMAN	Ankyrin repeat domain-containing protein 60 OS=Homo sapiens OX=9606 GN=ANKRD60 PE=4 SV=3	HUMAN	1
970	2.01	2.01	8.511	3.723	3.723	sp|Q9BYC8|RM32_HUMAN	39S ribosomal protein L32, mitochondrial OS=Homo sapiens OX=9606 GN=MRPL32 PE=1 SV=1	HUMAN	1
971	2.01	2.01	5.672	3.284	3.284	sp|Q96DD0|LRC39_HUMAN	Leucine-rich repeat-containing protein 39 OS=Homo sapiens OX=9606 GN=LRRC39 PE=1 SV=1	HUMAN	1
972	2.01	2.01	10.31	6.186	6.186	sp|Q8TD35|LKAM1_HUMAN	Protein LKAAEAR1 OS=Homo sapiens OX=9606 GN=LKAAEAR1 PE=2 SV=3	HUMAN	1
973	2.01	2.01	7.673	4.604	4.604	sp|Q8NEV1|CSK23_HUMAN	Casein kinase II subunit alpha 3 OS=Homo sapiens OX=9606 GN=CSNK2A3 PE=1 SV=2	HUMAN	1
973	0	2.01	7.673	4.604	4.604	sp|P68400|CSK21_HUMAN	Casein kinase II subunit alpha OS=Homo sapiens OX=9606 GN=CSNK2A1 PE=1 SV=1	HUMAN	1
974	2.01	2.01	14.04	5.263	5.263	sp|Q8N5M4|TTC9C_HUMAN	Tetratricopeptide repeat protein 9C OS=Homo sapiens OX=9606 GN=TTC9C PE=1 SV=1	HUMAN	1
975	2.01	2.01	3.512	1.839	1.839	sp|Q6P1W5|CA094_HUMAN	Uncharacterized protein C1orf94 OS=Homo sapiens OX=9606 GN=C1orf94 PE=1 SV=2	HUMAN	1
976	2.01	2.01	6.92	3.114	3.114	sp|Q3SX64|OD3L2_HUMAN	Outer dense fiber protein 3-like protein 2 OS=Homo sapiens OX=9606 GN=ODF3L2 PE=1 SV=2	HUMAN	1
977	2.01	2.01	2.883	1.802	1.802	sp|Q2M329|CCD96_HUMAN	Coiled-coil domain-containing protein 96 OS=Homo sapiens OX=9606 GN=CCDC96 PE=2 SV=2	HUMAN	1
978	2.01	2.01	11.4	4.145	4.145	sp|Q14116|IL18_HUMAN	Interleukin-18 OS=Homo sapiens OX=9606 GN=IL18 PE=1 SV=1	HUMAN	1
979	2.01	2.01	13.54	6.771	6.771	sp|Q07812|BAX_HUMAN	Apoptosis regulator BAX OS=Homo sapiens OX=9606 GN=BAX PE=1 SV=1	HUMAN	1
980	2.01	2.01	22.11	12.63	12.63	sp|P61956|SUMO2_HUMAN	Small ubiquitin-related modifier 2 OS=Homo sapiens OX=9606 GN=SUMO2 PE=1 SV=3	HUMAN	2
980	0	2.01	20.39	11.65	11.65	sp|P55854|SUMO3_HUMAN	Small ubiquitin-related modifier 3 OS=Homo sapiens OX=9606 GN=SUMO3 PE=1 SV=2	HUMAN	2
980	0	2	21.05	12.63	12.63	sp|Q6EEV6|SUMO4_HUMAN	Small ubiquitin-related modifier 4 OS=Homo sapiens OX=9606 GN=SUMO4 PE=1 SV=2	HUMAN	2
981	2.01	2.01	4.519	2.161	2.161	sp|P49643|PRI2_HUMAN	DNA primase large subunit OS=Homo sapiens OX=9606 GN=PRIM2 PE=1 SV=2	HUMAN	1
982	2.01	2.01	4.637	2.823	2.823	sp|O60443|GSDME_HUMAN	Gasdermin-E OS=Homo sapiens OX=9606 GN=GSDME PE=1 SV=2	HUMAN	1
983	2.01	2.01	1.487	0.5477	0.5477	sp|O15118|NPC1_HUMAN	NPC intracellular cholesterol transporter 1 OS=Homo sapiens OX=9606 GN=NPC1 PE=1 SV=2	HUMAN	1
984	2.01	2.01	5.769	3.526	3.526	sp|A6NL08|O6C75_HUMAN	Olfactory receptor 6C75 OS=Homo sapiens OX=9606 GN=OR6C75 PE=3 SV=1	HUMAN	1
985	2.01	2.01	2.588	1.37	1.37	RRRRRsp|Q9Y2V7|COG6_HUMAN	REVERSED Conserved oligomeric Golgi complex subunit 6 OS=Homo sapiens OX=9606 GN=COG6 PE=1 SV=2	HUMAN	1
986	2	39.39	61.64	57.21	56.98	sp|Q71U36|TBA1A_HUMAN	Tubulin alpha-1A chain OS=Homo sapiens OX=9606 GN=TUBA1A PE=1 SV=1	HUMAN	178
986	0	33.24	54.44	49.78	49.56	sp|P0DPH8|TBA3D_HUMAN	Tubulin alpha-3D chain OS=Homo sapiens OX=9606 GN=TUBA3D PE=1 SV=1	HUMAN	145
986	0	33.24	54.44	49.78	49.56	sp|P0DPH7|TBA3C_HUMAN	Tubulin alpha-3C chain OS=Homo sapiens OX=9606 GN=TUBA3C PE=1 SV=1	HUMAN	145
986	0	28.29	48	45.78	45.78	sp|Q6PEY2|TBA3E_HUMAN	Tubulin alpha-3E chain OS=Homo sapiens OX=9606 GN=TUBA3E PE=1 SV=2	HUMAN	112

## Sheet: Protein peak areas 1% FDR
Additional file Data S4. List of proteins detected in the different 16HBE cell lines.
Row	Index	Peak Name	Group	F508del_1	F508del_1	F508del_1	F508del_2	F508del_2	F508del_2	F508del_3	F508del_3	F508del_3	G542X_1	G542X_1	G542X_1	G542X_2	G542X_2	G542X_2	G542X_3	G542X_3	G542X_3	G551D_1	G551D_1	G551D_1	G551D_2	G551D_2	G551D_2	G551D_3	G551D_3	G551D_3	I1234V_1	I1234V_1	I1234V_1	I1234V_2	I1234V_2	I1234V_2	I1234V_3	I1234V_3	I1234V_3	N1303K_1	N1303K_1	N1303K_1	N1303K_2	N1303K_2	N1303K_2	N1303K_3	N1303K_3	N1303K_3	WT_1
1	1	sp|Q15149|PLEC_HUMAN	Plectin OS=Homo sapiens OX=9606 GN=PLEC PE=1 SV=3	473557	455840	448985	538105	469909	494924	537096	496861	435781	1.20108e+06	1.068e+06	1.11812e+06	1.049e+06	950082	1.03402e+06	972277	943142	970390	661984	679209	663333	864039	839901	869569	907369	887952	864184	777760	638651	670373	702098	721138	687712	665842	651326	647266	432252	421229	430725	428987	341808	400876	422110	409381	408650	629625
2	2	sp|O75369|FLNB_HUMAN	Filamin-B OS=Homo sapiens OX=9606 GN=FLNB PE=1 SV=2	1.34757e+06	1.29339e+06	1.20377e+06	1.08496e+06	1.13894e+06	1.08904e+06	1.00311e+06	991956	1.0027e+06	880784	883959	854588	1.75834e+06	1.72977e+06	1.7872e+06	1.85741e+06	1.92277e+06	1.8341e+06	1.64295e+06	1.77044e+06	1.7667e+06	1.94423e+06	1.94779e+06	2.0006e+06	1.09603e+06	1.12508e+06	1.09349e+06	1.70156e+06	1.65986e+06	1.72283e+06	1.75978e+06	1.72768e+06	1.77623e+06	1.77198e+06	1.81744e+06	1.75296e+06	870884	873765	871125	1.69716e+06	1.70537e+06	1.70872e+06	916693	866645	954671	1.52716e+06
3	3	sp|P05787|K2C8_HUMAN	Keratin, type II cytoskeletal 8 OS=Homo sapiens OX=9606 GN=KRT8 PE=1 SV=7	1.07986e+07	1.05004e+07	1.05309e+07	1.46487e+07	1.43207e+07	1.39675e+07	1.70453e+07	1.64648e+07	1.66223e+07	8.38136e+06	8.31604e+06	8.34483e+06	1.01105e+07	1.00926e+07	1.02786e+07	9.5319e+06	9.52542e+06	9.44473e+06	1.23159e+07	1.16298e+07	1.19615e+07	1.04532e+07	9.82081e+06	1.02095e+07	1.1781e+07	1.13717e+07	1.1288e+07	7.99296e+06	7.87648e+06	8.14503e+06	1.08126e+07	1.04513e+07	1.07752e+07	8.79309e+06	8.67147e+06	8.9501e+06	1.41479e+07	1.33389e+07	1.40561e+07	9.34925e+06	8.65033e+06	9.05142e+06	1.20563e+07	1.18831e+07	1.21999e+07	9.15822e+06
4	4	sp|P05783|K1C18_HUMAN	Keratin, type I cytoskeletal 18 OS=Homo sapiens OX=9606 GN=KRT18 PE=1 SV=2	1.13808e+07	1.13451e+07	1.11315e+07	1.68573e+07	1.62129e+07	1.61675e+07	1.97206e+07	1.82632e+07	1.93666e+07	1.21242e+07	1.11261e+07	1.13878e+07	1.78985e+07	1.76084e+07	1.69833e+07	1.55363e+07	1.61648e+07	1.45188e+07	1.5065e+07	1.58671e+07	1.59779e+07	1.07348e+07	1.13515e+07	1.17667e+07	1.62858e+07	1.7367e+07	1.7287e+07	1.07284e+07	1.0819e+07	1.12271e+07	8.95335e+06	9.03829e+06	9.20702e+06	1.7985e+07	1.9376e+07	1.97237e+07	1.78053e+07	1.76169e+07	1.77003e+07	1.85754e+07	1.87612e+07	1.84915e+07	1.91158e+07	2.07232e+07	2.00758e+07	1.70095e+07
5	5	sp|P49327|FAS_HUMAN	Fatty acid synthase OS=Homo sapiens OX=9606 GN=FASN PE=1 SV=3	1.35932e+06	1.42825e+06	1.28571e+06	939246	932648	901683	1.20302e+06	1.16489e+06	1.17762e+06	793042	854323	832835	1.5915e+06	1.65305e+06	1.57315e+06	1.24042e+06	1.3609e+06	1.31409e+06	897330	899564	890972	976308	974242	927028	865750	886707	869664	1.47855e+06	1.47416e+06	1.46685e+06	1.3695e+06	1.38247e+06	1.37958e+06	1.22507e+06	1.25517e+06	1.30755e+06	1.10206e+06	1.07399e+06	1.07198e+06	1.15066e+06	1.19099e+06	1.1987e+06	764320	745088	780163	1.04492e+06
6	6	sp|Q00610|CLH1_HUMAN	Clathrin heavy chain 1 OS=Homo sapiens OX=9606 GN=CLTC PE=1 SV=5	2.07292e+06	2.10839e+06	2.01179e+06	1.81478e+06	1.73137e+06	1.70875e+06	1.71214e+06	1.68696e+06	1.67093e+06	2.26155e+06	2.3333e+06	2.25574e+06	1.83447e+06	1.96217e+06	1.87004e+06	2.12404e+06	2.12227e+06	2.08563e+06	1.41389e+06	1.40274e+06	1.42406e+06	1.68586e+06	1.617e+06	1.64346e+06	1.65034e+06	1.69053e+06	1.64085e+06	1.89962e+06	2.04236e+06	1.94334e+06	1.69238e+06	1.73144e+06	1.66529e+06	1.7386e+06	1.75036e+06	1.72104e+06	1.53661e+06	1.50935e+06	1.51001e+06	1.43213e+06	1.41096e+06	1.38511e+06	1.17536e+06	1.19396e+06	1.19188e+06	1.58511e+06
7	7	sp|P35579|MYH9_HUMAN	Myosin-9 OS=Homo sapiens OX=9606 GN=MYH9 PE=1 SV=4	1.44651e+06	1.31948e+06	1.36307e+06	1.32443e+06	1.23552e+06	1.26676e+06	1.2367e+06	1.11264e+06	1.22328e+06	1.87965e+06	1.60818e+06	1.83446e+06	2.54184e+06	2.26886e+06	2.38189e+06	2.13542e+06	1.90788e+06	2.00904e+06	1.33061e+06	1.21005e+06	1.24849e+06	1.54855e+06	1.42963e+06	1.44549e+06	1.42083e+06	1.27556e+06	1.34028e+06	2.36216e+06	2.1294e+06	2.21564e+06	1.74542e+06	1.53708e+06	1.59379e+06	1.82463e+06	1.69392e+06	1.66559e+06	1.28369e+06	1.08056e+06	1.23702e+06	1.58531e+06	1.40763e+06	1.50674e+06	1.25745e+06	1.13165e+06	1.16955e+06	1.5915e+06
8	8	sp|O43707|ACTN4_HUMAN	Alpha-actinin-4 OS=Homo sapiens OX=9606 GN=ACTN4 PE=1 SV=2	758541	828361	800085	763833	705901	744873	695509	682441	666721	872964	902812	889575	801272	767898	744876	897804	916109	875772	701251	682879	669944	762375	713925	757713	608587	623056	633576	1.06515e+06	1.09917e+06	1.07501e+06	725671	764357	725475	802504	742728	771294	579375	582694	586902	531677	642849	654789	444704	442024	416095	709076
9	9	sp|P68371|TBB4B_HUMAN	Tubulin beta-4B chain OS=Homo sapiens OX=9606 GN=TUBB4B PE=1 SV=1	1.33907e+06	1.34107e+06	1.32579e+06	2.15887e+06	2.09995e+06	2.12394e+06	1.88175e+06	1.78007e+06	1.83281e+06	1.65054e+06	1.62735e+06	1.63966e+06	1.40473e+06	1.38561e+06	1.38033e+06	1.20968e+06	1.18023e+06	1.23173e+06	1.36244e+06	1.37017e+06	1.3534e+06	1.66742e+06	1.57837e+06	1.54673e+06	2.24216e+06	2.17814e+06	2.19332e+06	1.12777e+06	1.05139e+06	1.18476e+06	1.71062e+06	1.67794e+06	1.68673e+06	968624	980789	977192	1.98227e+06	1.95391e+06	2.05408e+06	674876	620732	566776	1.36363e+06	1.34126e+06	1.42747e+06	900634
10	10	sp|P21333|FLNA_HUMAN	Filamin-A OS=Homo sapiens OX=9606 GN=FLNA PE=1 SV=4	798280	807482	766488	949154	940112	993965	937233	882008	901374	852291	798196	792702	1.15763e+06	1.16744e+06	1.13877e+06	1.0319e+06	991807	979543	809291	908833	915676	955015	950766	959728	892044	841650	889021	707454	792089	861623	924003	891175	898738	902109	877083	858248	801236	773169	796785	718120	758664	749170	786409	748102	705705	788401
11	11	sp|P04264|K2C1_HUMAN	Keratin, type II cytoskeletal 1 OS=Homo sapiens OX=9606 GN=KRT1 PE=1 SV=6	746571	756711	745478	2.25488e+06	2.27336e+06	2.21988e+06	7.34128e+06	7.11875e+06	7.31386e+06	1.91728e+06	1.87998e+06	1.93478e+06	2.21793e+06	2.11572e+06	2.13899e+06	737852	737401	734191	529716	506022	545382	635903	685842	655107	2.15122e+06	2.14863e+06	2.1639e+06	2.39768e+06	2.29528e+06	2.41639e+06	502080	454421	539951	1.04005e+06	1.00796e+06	1.02774e+06	1.23993e+06	1.17502e+06	1.25709e+06	547059	504794	563556	1.2795e+07	1.31075e+07	1.2807e+07	2.16315e+06
12	12	sp|P78527|PRKDC_HUMAN	DNA-dependent protein kinase catalytic subunit OS=Homo sapiens OX=9606 GN=PRKDC PE=1 SV=3	740544	715779	719827	647920	629181	649073	643497	629016	652977	671423	629695	664474	680405	697164	664673	773909	734784	769958	483165	509900	516288	661166	601746	561675	571785	562306	527082	761289	543656	620542	675311	619565	645599	564562	534440	577799	722100	675567	677448	603106	555333	603826	473317	422015	425022	566565
13	13	sp|P14618|KPYM_HUMAN	Pyruvate kinase PKM OS=Homo sapiens OX=9606 GN=PKM PE=1 SV=4	7.04524e+06	7.17108e+06	7.00391e+06	6.01302e+06	6.40457e+06	5.88477e+06	5.34801e+06	5.57276e+06	5.54667e+06	5.42289e+06	5.52789e+06	5.529e+06	7.50553e+06	7.80392e+06	7.60432e+06	6.10359e+06	6.05946e+06	6.07332e+06	6.78354e+06	6.84805e+06	6.86829e+06	7.67392e+06	7.65644e+06	7.71636e+06	6.46263e+06	6.37443e+06	6.41787e+06	9.93135e+06	9.90604e+06	1.01099e+07	7.57991e+06	7.6848e+06	7.57886e+06	7.38252e+06	7.67755e+06	7.39018e+06	5.37689e+06	5.33795e+06	5.39569e+06	9.647e+06	9.65791e+06	9.74665e+06	5.17074e+06	5.23725e+06	5.0046e+06	6.43421e+06
14	14	sp|P08238|HS90B_HUMAN	Heat shock protein HSP 90-beta OS=Homo sapiens OX=9606 GN=HSP90AB1 PE=1 SV=4	5.83307e+06	5.8504e+06	5.85253e+06	8.44477e+06	8.31355e+06	8.22913e+06	7.29042e+06	7.14532e+06	7.37596e+06	6.13346e+06	6.17808e+06	6.15628e+06	8.69541e+06	8.42032e+06	8.76683e+06	6.98502e+06	6.9878e+06	6.94721e+06	5.30066e+06	5.35705e+06	5.41396e+06	7.66075e+06	7.63434e+06	7.82823e+06	6.34074e+06	6.77662e+06	6.6456e+06	1.02492e+07	1.01817e+07	1.04769e+07	6.98862e+06	7.24273e+06	7.25736e+06	7.22173e+06	7.70831e+06	7.45699e+06	6.70756e+06	6.75349e+06	6.73333e+06	7.04482e+06	7.1651e+06	7.08549e+06	5.31169e+06	5.51327e+06	5.44101e+06	6.13506e+06
15	15	sp|P60709|ACTB_HUMAN	Actin, cytoplasmic 1 OS=Homo sapiens OX=9606 GN=ACTB PE=1 SV=1	2.26332e+06	1.99566e+06	2.39458e+06	1.71658e+06	1.79067e+06	1.74012e+06	1.16334e+06	930578	1.192e+06	1.20497e+06	1.01932e+06	1.19877e+06	2.08638e+06	1.86827e+06	1.93558e+06	1.96565e+06	1.6094e+06	1.90857e+06	3.31394e+06	2.95121e+06	3.31708e+06	2.42142e+06	2.19117e+06	2.62995e+06	2.04301e+06	2.00927e+06	1.98359e+06	3.26017e+06	3.2636e+06	3.44704e+06	1.57196e+06	1.74774e+06	1.65017e+06	1.29649e+06	1.27255e+06	1.45658e+06	1.54815e+06	1.82003e+06	1.81616e+06	2.23273e+06	2.28865e+06	2.27934e+06	1.45455e+06	1.48653e+06	1.43388e+06	1.90312e+06
16	16	sp|P08727|K1C19_HUMAN	Keratin, type I cytoskeletal 19 OS=Homo sapiens OX=9606 GN=KRT19 PE=1 SV=4	1.00229e+07	9.62382e+06	1.00938e+07	8.08814e+06	7.98175e+06	8.14858e+06	9.78032e+06	9.67394e+06	9.85631e+06	4.43173e+06	4.23004e+06	4.38029e+06	7.44589e+06	7.50235e+06	7.56134e+06	6.8437e+06	6.84348e+06	6.68388e+06	7.868e+06	8.16837e+06	8.09296e+06	8.93938e+06	9.16881e+06	9.0707e+06	7.31231e+06	7.65596e+06	7.6696e+06	8.54561e+06	8.78462e+06	8.86439e+06	9.45872e+06	9.67231e+06	9.75151e+06	8.56648e+06	9.52848e+06	9.23338e+06	9.00985e+06	9.02293e+06	8.94788e+06	1.25694e+07	1.3035e+07	1.26215e+07	8.07454e+06	8.40568e+06	8.25399e+06	8.32725e+06
17	17	sp|P11021|BIP_HUMAN	Endoplasmic reticulum chaperone BiP OS=Homo sapiens OX=9606 GN=HSPA5 PE=1 SV=2	2.72441e+06	3.14558e+06	2.99312e+06	2.70283e+06	2.94021e+06	2.9203e+06	2.82177e+06	3.05675e+06	2.96392e+06	3.06083e+06	3.46863e+06	3.27101e+06	1.79578e+06	2.07598e+06	1.97221e+06	2.40113e+06	2.95306e+06	2.58886e+06	3.74037e+06	4.21635e+06	3.88875e+06	2.30341e+06	2.54506e+06	2.40933e+06	2.63282e+06	2.95548e+06	2.81226e+06	2.39594e+06	3.02987e+06	2.71043e+06	2.58677e+06	3.04813e+06	2.80678e+06	1.81366e+06	2.28698e+06	2.0349e+06	3.53615e+06	3.938e+06	3.79806e+06	1.7001e+06	2.07972e+06	1.83632e+06	1.97309e+06	2.19255e+06	2.10326e+06	1.88551e+06
18	18	sp|P02751|FINC_HUMAN	Fibronectin OS=Homo sapiens OX=9606 GN=FN1 PE=1 SV=4	1.42817e+06	1.45157e+06	1.40774e+06	998623	975721	957976	1.16297e+06	1.10734e+06	1.1647e+06	703686	674095	646559	1.44353e+06	1.37741e+06	1.41928e+06	1.37542e+06	1.29161e+06	1.27809e+06	392187	378331	412138	388794	397866	394835	595334	976936	603737	1.89642e+06	1.86059e+06	1.88604e+06	1.03663e+06	1.08321e+06	1.04946e+06	929292	843084	918400	898406	827031	871443	1.0787e+06	1.01142e+06	1.0727e+06	794097	795502	784058	647870
19	19	sp|P08729|K2C7_HUMAN	Keratin, type II cytoskeletal 7 OS=Homo sapiens OX=9606 GN=KRT7 PE=1 SV=5	3.97307e+06	3.93391e+06	3.88533e+06	3.56679e+06	3.31116e+06	3.49692e+06	3.91442e+06	3.63e+06	3.90398e+06	4.17886e+06	3.94991e+06	4.0511e+06	3.97721e+06	3.75208e+06	3.92529e+06	4.53487e+06	4.2568e+06	4.51389e+06	3.60674e+06	3.58439e+06	3.58972e+06	3.65618e+06	3.49527e+06	3.64523e+06	3.70198e+06	3.55054e+06	3.58062e+06	3.84948e+06	3.66727e+06	3.83554e+06	3.70157e+06	3.58922e+06	3.59876e+06	4.47642e+06	4.31702e+06	4.2457e+06	3.77473e+06	3.5965e+06	3.68567e+06	3.91443e+06	3.73188e+06	3.88447e+06	3.29298e+06	3.2335e+06	3.15342e+06	4.53634e+06
20	20	sp|P06733|ENOA_HUMAN	Alpha-enolase OS=Homo sapiens OX=9606 GN=ENO1 PE=1 SV=2	4.53782e+06	4.9374e+06	4.76896e+06	6.85975e+06	6.70764e+06	6.73935e+06	5.76665e+06	5.64977e+06	5.72311e+06	4.80053e+06	4.7226e+06	4.63589e+06	4.07552e+06	4.25427e+06	4.13455e+06	4.25138e+06	4.61784e+06	4.28698e+06	4.81926e+06	5.00728e+06	4.99518e+06	4.94168e+06	4.99794e+06	4.91068e+06	6.8967e+06	7.124e+06	7.09564e+06	2.85395e+06	3.39983e+06	3.01702e+06	4.0729e+06	4.63598e+06	4.24665e+06	4.22643e+06	4.65456e+06	4.43506e+06	5.72172e+06	5.62567e+06	5.73542e+06	3.15263e+06	3.54486e+06	3.28202e+06	5.04764e+06	5.236e+06	5.10278e+06	3.57572e+06
21	21	sp|P07355|ANXA2_HUMAN	Annexin A2 OS=Homo sapiens OX=9606 GN=ANXA2 PE=1 SV=2	4.10083e+06	4.11365e+06	4.00737e+06	4.7638e+06	4.93265e+06	4.74578e+06	3.95935e+06	3.95179e+06	3.96651e+06	4.13613e+06	4.18666e+06	4.11823e+06	5.52063e+06	5.65993e+06	5.45778e+06	5.09333e+06	5.11628e+06	4.95697e+06	5.72497e+06	5.80481e+06	5.93334e+06	5.80106e+06	5.88789e+06	5.88638e+06	4.70754e+06	4.80281e+06	4.78815e+06	4.41034e+06	4.47991e+06	4.54752e+06	5.98187e+06	5.94883e+06	5.93639e+06	4.83573e+06	4.88325e+06	5.03425e+06	4.16493e+06	4.14717e+06	4.33199e+06	5.15689e+06	5.14831e+06	5.2603e+06	4.0052e+06	4.11714e+06	3.97553e+06	5.02095e+06
22	22	sp|Q14204|DYHC1_HUMAN	Cytoplasmic dynein 1 heavy chain 1 OS=Homo sapiens OX=9606 GN=DYNC1H1 PE=1 SV=5	347118	402177	390526	602471	648358	662676	609114	625122	624542	636482	717795	655310	485272	509046	522157	453758	487813	466714	313209	374427	312564	375218	403364	399877	586660	667277	627451	238118	301215	226570	346089	371337	379773	246870	253013	253742	569150	665127	650906	229221	274320	247614	474865	559771	462711	253978
23	23	sp|P02545|LMNA_HUMAN	Prelamin-A/C OS=Homo sapiens OX=9606 GN=LMNA PE=1 SV=1	1.10531e+06	978569	1.01049e+06	820318	776707	747834	1.04349e+06	960401	984610	1.3068e+06	1.28467e+06	1.28507e+06	653196	685526	644410	1.19378e+06	1.1232e+06	1.19267e+06	1.26551e+06	1.20731e+06	1.19128e+06	1.37534e+06	1.22866e+06	1.278e+06	1.17361e+06	1.12903e+06	1.16373e+06	1.77403e+06	1.54109e+06	1.62195e+06	1.53748e+06	1.35934e+06	1.46641e+06	1.44637e+06	1.28171e+06	1.26679e+06	874204	902862	969497	953062	896858	930302	719103	703384	744715	1.2922e+06
24	24	sp|Q08211|DHX9_HUMAN	ATP-dependent RNA helicase A OS=Homo sapiens OX=9606 GN=DHX9 PE=1 SV=4	448261	503985	455720	415960	403315	413101	387114	403271	422506	444589	487969	456147	471376	537949	504282	477872	521188	504284	365481	376217	303399	382115	412624	423361	345706	393465	396174	390292	441735	442647	412469	405426	392141	425868	482410	457844	405573	428912	415534	334689	356267	329568	279130	291313	257765	411446
25	25	sp|P13645|K1C10_HUMAN	Keratin, type I cytoskeletal 10 OS=Homo sapiens OX=9606 GN=KRT10 PE=1 SV=6	778554	654137	764679	1.29412e+06	1.30469e+06	1.26458e+06	7.32e+06	7.36448e+06	7.31844e+06	1.1351e+06	1.09626e+06	1.14125e+06	1.31384e+06	1.25825e+06	1.3041e+06	467522	504334	514959	477219	319366	486304	490460	577068	567825	1.18111e+06	1.21836e+06	1.19188e+06	1.27767e+06	1.26185e+06	1.37869e+06	536938	644583	654942	699981	550452	717298	882403	880719	880211	457263	508343	477385	6.7499e+06	7.38399e+06	7.14784e+06	1.14038e+06
26	26	sp|P14625|ENPL_HUMAN	Endoplasmin OS=Homo sapiens OX=9606 GN=HSP90B1 PE=1 SV=1	4.27433e+06	4.84945e+06	4.4881e+06	4.32089e+06	4.57292e+06	4.30444e+06	4.00332e+06	3.96409e+06	3.87453e+06	4.90528e+06	5.3409e+06	4.69741e+06	3.25426e+06	3.84283e+06	3.60914e+06	4.076e+06	4.63011e+06	4.13074e+06	3.62672e+06	3.79369e+06	3.60563e+06	3.02399e+06	3.10486e+06	3.00904e+06	3.17104e+06	3.27077e+06	3.17767e+06	3.94569e+06	4.4902e+06	4.10841e+06	3.17004e+06	3.5228e+06	3.27852e+06	3.17816e+06	3.64355e+06	3.40725e+06	4.63207e+06	4.60614e+06	4.57836e+06	3.52807e+06	3.69985e+06	3.50105e+06	3.45179e+06	3.42283e+06	3.46814e+06	2.81432e+06
27	27	sp|P46940|IQGA1_HUMAN	Ras GTPase-activating-like protein IQGAP1 OS=Homo sapiens OX=9606 GN=IQGAP1 PE=1 SV=1	1.59478e+06	1.65389e+06	1.63766e+06	1.66565e+06	1.93603e+06	1.86005e+06	1.48619e+06	1.70392e+06	1.58268e+06	1.67996e+06	1.92307e+06	1.77999e+06	1.31813e+06	1.60132e+06	1.53991e+06	1.51296e+06	1.65192e+06	1.57028e+06	1.3593e+06	1.46322e+06	1.45757e+06	1.45049e+06	1.5157e+06	1.43809e+06	1.37366e+06	1.87595e+06	1.7614e+06	2.08696e+06	2.07206e+06	2.03699e+06	1.68733e+06	1.77973e+06	1.68736e+06	1.653e+06	1.68758e+06	1.62e+06	1.49819e+06	1.69831e+06	1.63213e+06	1.22371e+06	1.1903e+06	1.18126e+06	1.07978e+06	1.22142e+06	1.18687e+06	1.30018e+06
28	28	sp|P30101|PDIA3_HUMAN	Protein disulfide-isomerase A3 OS=Homo sapiens OX=9606 GN=PDIA3 PE=1 SV=4	2.99019e+06	2.93078e+06	2.96677e+06	1.74107e+06	1.69844e+06	1.74064e+06	1.61641e+06	1.57967e+06	1.66427e+06	1.6645e+06	1.53072e+06	1.58608e+06	1.75376e+06	1.64721e+06	1.69127e+06	2.53314e+06	2.43075e+06	2.41344e+06	3.09568e+06	2.98877e+06	3.0786e+06	2.37377e+06	2.35282e+06	2.42302e+06	1.77707e+06	1.68788e+06	1.7807e+06	3.88372e+06	3.77168e+06	3.91597e+06	2.76693e+06	2.79969e+06	2.75321e+06	2.92915e+06	2.80793e+06	2.78685e+06	2.02497e+06	1.88999e+06	1.99762e+06	3.20683e+06	3.14692e+06	3.15308e+06	1.49913e+06	1.50898e+06	1.52627e+06	2.2407e+06
29	29	sp|P55072|TERA_HUMAN	Transitional endoplasmic reticulum ATPase OS=Homo sapiens OX=9606 GN=VCP PE=1 SV=4	942829	991427	925111	1.07375e+06	1.17347e+06	1.09314e+06	1.1725e+06	1.17867e+06	1.16078e+06	1.227e+06	1.27176e+06	1.24838e+06	1.04588e+06	1.17626e+06	1.09838e+06	712952	724304	736725	633707	675817	655920	1.06956e+06	1.10809e+06	1.10794e+06	1.04673e+06	1.10953e+06	1.08716e+06	1.13021e+06	1.16529e+06	1.18706e+06	1.07923e+06	1.17199e+06	1.11819e+06	1.17971e+06	1.24249e+06	1.21324e+06	1.00646e+06	1.07055e+06	1.02765e+06	991244	1.05172e+06	1.02005e+06	984872	1.06066e+06	1.00204e+06	603046
30	30	sp|P11142|HSP7C_HUMAN	Heat shock cognate 71 kDa protein OS=Homo sapiens OX=9606 GN=HSPA8 PE=1 SV=1	4.19645e+06	4.58719e+06	4.46944e+06	3.28357e+06	4.15847e+06	3.56788e+06	3.44099e+06	4.12921e+06	3.57288e+06	3.0377e+06	3.86877e+06	3.24159e+06	4.42246e+06	5.17105e+06	4.70561e+06	3.60666e+06	3.88685e+06	3.86418e+06	3.82828e+06	3.97344e+06	3.69116e+06	5.25485e+06	5.33343e+06	5.13958e+06	3.73848e+06	4.24451e+06	3.65886e+06	7.90228e+06	8.13681e+06	7.82299e+06	5.79053e+06	6.0787e+06	5.65833e+06	6.13497e+06	6.27891e+06	5.83708e+06	2.802e+06	3.24962e+06	3.02416e+06	6.66948e+06	6.41042e+06	6.43194e+06	3.1816e+06	3.40535e+06	3.14606e+06	4.16719e+06
31	31	sp|P15311|EZRI_HUMAN	Ezrin OS=Homo sapiens OX=9606 GN=EZR PE=1 SV=4	6.7439e+06	6.7852e+06	6.7871e+06	7.13902e+06	7.43223e+06	7.20235e+06	6.00345e+06	6.00649e+06	6.16643e+06	5.8763e+06	5.7211e+06	5.88432e+06	5.19343e+06	4.56999e+06	5.06128e+06	6.99132e+06	7.03388e+06	6.9078e+06	6.11523e+06	6.125e+06	6.23794e+06	8.08637e+06	7.9029e+06	8.28363e+06	6.50082e+06	6.77993e+06	6.66777e+06	6.55695e+06	6.45764e+06	6.58723e+06	7.68476e+06	7.78755e+06	7.42466e+06	8.0989e+06	8.54894e+06	8.5378e+06	5.1776e+06	5.21731e+06	5.28525e+06	7.94472e+06	8.15418e+06	7.87432e+06	5.06921e+06	5.1269e+06	4.95824e+06	8.29845e+06
32	32	sp|P13639|EF2_HUMAN	Elongation factor 2 OS=Homo sapiens OX=9606 GN=EEF2 PE=1 SV=4	2.66815e+06	2.77459e+06	2.77341e+06	3.20118e+06	3.33172e+06	3.2065e+06	2.97971e+06	2.96657e+06	2.89393e+06	2.45437e+06	2.41175e+06	2.39586e+06	2.989e+06	2.94793e+06	3.0106e+06	2.49434e+06	2.50593e+06	2.53009e+06	2.30434e+06	2.23463e+06	2.30141e+06	3.35914e+06	3.32164e+06	3.28845e+06	2.52056e+06	2.41674e+06	2.53799e+06	4.0532e+06	4.14217e+06	4.16663e+06	3.35844e+06	3.3858e+06	3.43502e+06	3.12737e+06	3.33296e+06	3.07834e+06	2.35009e+06	2.35425e+06	2.28363e+06	2.91756e+06	2.93119e+06	2.94494e+06	2.46065e+06	2.37999e+06	2.43816e+06	2.39685e+06
33	33	sp|P22314|UBA1_HUMAN	Ubiquitin-like modifier-activating enzyme 1 OS=Homo sapiens OX=9606 GN=UBA1 PE=1 SV=3	807710	838561	796868	652156	635673	645663	634881	706264	713757	804816	709996	800338	750116	814105	732120	773042	816277	774871	605308	692538	470413	748960	773697	795373	590873	599889	643743	1.05178e+06	1.05377e+06	1.01994e+06	788816	594272	813283	811539	844581	810462	525695	627037	651438	718923	714382	711021	507065	567655	534445	715162
34	34	sp|Q14697|GANAB_HUMAN	Neutral alpha-glucosidase AB OS=Homo sapiens OX=9606 GN=GANAB PE=1 SV=3	1.78024e+06	1.67943e+06	1.78102e+06	1.79499e+06	1.55678e+06	1.69721e+06	1.83624e+06	1.72442e+06	1.73686e+06	3.47413e+06	3.50602e+06	3.53098e+06	3.41752e+06	3.46566e+06	3.38304e+06	3.76403e+06	3.80717e+06	3.81063e+06	1.66278e+06	1.62139e+06	1.60024e+06	1.63106e+06	1.63463e+06	1.72187e+06	1.63246e+06	1.67833e+06	1.64804e+06	2.26972e+06	2.2375e+06	2.31536e+06	1.88485e+06	1.95045e+06	1.81113e+06	2.06482e+06	2.06272e+06	2.04078e+06	1.85421e+06	1.81715e+06	1.8678e+06	1.95919e+06	1.83985e+06	1.86551e+06	1.26648e+06	1.31129e+06	1.31275e+06	1.73165e+06
35	35	sp|P55786|PSA_HUMAN	Puromycin-sensitive aminopeptidase OS=Homo sapiens OX=9606 GN=NPEPPS PE=1 SV=2	1.402e+06	1.3738e+06	1.3483e+06	1.41628e+06	1.41919e+06	1.38465e+06	1.36817e+06	1.29139e+06	1.33061e+06	1.16097e+06	1.18374e+06	1.18733e+06	841195	859520	998267	1.09185e+06	1.02416e+06	1.04846e+06	939284	883850	917926	1.10264e+06	1.08491e+06	1.12099e+06	1.01967e+06	943613	1.00977e+06	1.10891e+06	989594	1.12483e+06	1.20023e+06	1.15475e+06	1.1811e+06	986535	952390	1.00776e+06	1.10582e+06	1.07942e+06	1.12325e+06	935627	848484	896267	953824	917933	951369	804714
36	36	sp|P55060|XPO2_HUMAN	Exportin-2 OS=Homo sapiens OX=9606 GN=CSE1L PE=1 SV=3	249254	263390	280618	299355	312594	294864	302315	303034	294110	237567	256107	242111	208984	251953	224513	203131	211235	210149	249546	274027	261915	170686	252135	258713	238785	255513	222691	200069	280952	249526	243145	294188	251280	367149	385819	361213	256205	280102	263499	246644	296946	274875	237072	282632	259839	246133
37	37	sp|P21980|TGM2_HUMAN	Protein-glutamine gamma-glutamyltransferase 2 OS=Homo sapiens OX=9606 GN=TGM2 PE=1 SV=2	1.34523e+06	1.39344e+06	1.39328e+06	1.9457e+06	2.12455e+06	2.02184e+06	2.23215e+06	2.34543e+06	2.25556e+06	3.83444e+06	3.74858e+06	3.73593e+06	2.88882e+06	2.92097e+06	2.90481e+06	2.69148e+06	2.68966e+06	2.707e+06	2.35091e+06	2.31485e+06	2.37442e+06	2.20751e+06	2.21143e+06	2.13007e+06	3.54028e+06	3.59144e+06	3.53507e+06	2.47009e+06	2.44408e+06	2.45046e+06	997261	1.15737e+06	1.05833e+06	2.44888e+06	2.43348e+06	2.35942e+06	1.96028e+06	2.02398e+06	1.99892e+06	1.7432e+06	1.63422e+06	1.71532e+06	1.51701e+06	1.50221e+06	1.49645e+06	2.12462e+06
38	38	sp|P10809|CH60_HUMAN	60 kDa heat shock protein, mitochondrial OS=Homo sapiens OX=9606 GN=HSPD1 PE=1 SV=2	1.71763e+06	1.58563e+06	1.69927e+06	1.47592e+06	1.49956e+06	1.48121e+06	1.35862e+06	1.40215e+06	1.34705e+06	1.14402e+06	1.24688e+06	1.20546e+06	1.15708e+06	1.12934e+06	1.15806e+06	1.25478e+06	1.18535e+06	1.19829e+06	1.61205e+06	1.63529e+06	1.67123e+06	1.62279e+06	1.55513e+06	1.6298e+06	1.70554e+06	1.63299e+06	1.69831e+06	2.25726e+06	2.17363e+06	2.30081e+06	1.88145e+06	1.83298e+06	1.92901e+06	1.29872e+06	1.36958e+06	1.35188e+06	1.50309e+06	1.43853e+06	1.46707e+06	1.56787e+06	1.54158e+06	1.5767e+06	1.22536e+06	1.22548e+06	1.18981e+06	1.38094e+06
39	39	sp|P04083|ANXA1_HUMAN	Annexin A1 OS=Homo sapiens OX=9606 GN=ANXA1 PE=1 SV=2	2.54096e+06	2.52749e+06	2.51759e+06	1.98186e+06	2.10799e+06	1.94997e+06	1.99549e+06	2.01136e+06	1.99087e+06	1.61624e+06	1.6645e+06	1.62772e+06	1.66443e+06	1.72748e+06	1.66533e+06	2.15465e+06	2.2888e+06	2.1856e+06	2.89534e+06	3.01344e+06	3.02099e+06	2.06185e+06	2.64912e+06	2.56233e+06	1.82116e+06	1.89961e+06	1.89179e+06	2.59369e+06	2.64116e+06	2.72571e+06	2.85359e+06	2.85653e+06	2.87455e+06	3.41539e+06	3.56457e+06	3.57866e+06	1.74408e+06	1.90007e+06	1.85318e+06	2.76935e+06	2.90783e+06	2.77113e+06	1.46453e+06	1.42603e+06	1.60672e+06	3.08763e+06
40	40	sp|P68104|EF1A1_HUMAN	Elongation factor 1-alpha 1 OS=Homo sapiens OX=9606 GN=EEF1A1 PE=1 SV=1	3.22176e+06	3.19879e+06	3.1795e+06	5.17816e+06	4.89667e+06	4.87769e+06	4.64991e+06	4.38811e+06	4.29092e+06	3.89564e+06	3.85053e+06	3.80461e+06	5.78211e+06	5.26714e+06	5.73419e+06	4.10682e+06	4.20957e+06	4.30892e+06	4.85512e+06	4.57845e+06	4.70521e+06	4.636e+06	4.4952e+06	4.0622e+06	5.58111e+06	5.31008e+06	5.47904e+06	4.36256e+06	4.18919e+06	4.3848e+06	5.44315e+06	5.03593e+06	5.08243e+06	5.54697e+06	5.56135e+06	5.47745e+06	4.75389e+06	4.5423e+06	4.87034e+06	3.73739e+06	3.53771e+06	3.66919e+06	4.60479e+06	4.37422e+06	4.38703e+06	4.90973e+06
41	41	sp|P02538|K2C6A_HUMAN	Keratin, type II cytoskeletal 6A OS=Homo sapiens OX=9606 GN=KRT6A PE=1 SV=3	3.38807e+06	404237	3.35784e+06	5.56256e+06	372512	5.67461e+06	5.34218e+06	8.36796e+06	5.35512e+06	3.52788e+06	420974	3.56861e+06	3.26249e+06	349301	3.7203e+06	3.65219e+06	1.7771e+06	3.43872e+06	3.73738e+06	3.46238e+06	3.71417e+06	3.56917e+06	3.18052e+06	468993	4.65879e+06	3.70109e+06	4.20699e+06	3.9351e+06	2.85357e+06	3.2007e+06	3.41599e+06	2.80367e+06	2.92804e+06	4.59246e+06	3.8578e+06	4.05115e+06	4.75046e+06	3.93019e+06	4.67692e+06	3.49455e+06	3.19913e+06	3.32655e+06	8.59093e+06	3.97463e+06	8.3468e+06	3.95919e+06
42	42	sp|P04406|G3P_HUMAN	Glyceraldehyde-3-phosphate dehydrogenase OS=Homo sapiens OX=9606 GN=GAPDH PE=1 SV=3	1.20516e+07	1.16564e+07	1.17869e+07	2.54133e+07	2.34727e+07	2.48574e+07	1.79369e+07	1.67949e+07	1.75577e+07	1.12977e+07	1.07146e+07	1.08364e+07	1.35713e+07	1.2306e+07	1.30543e+07	1.17417e+07	1.13391e+07	1.11523e+07	1.50121e+07	1.52038e+07	1.54449e+07	1.54329e+07	1.58766e+07	1.64418e+07	1.80051e+07	1.79615e+07	1.81379e+07	6.75496e+06	6.47605e+06	7.09223e+06	1.19096e+07	1.21563e+07	1.19736e+07	1.30585e+07	1.29934e+07	1.35402e+07	1.8311e+07	1.77769e+07	1.81986e+07	1.47468e+07	1.39872e+07	1.42426e+07	1.57356e+07	1.60902e+07	1.61304e+07	1.12652e+07
43	43	sp|P07996|TSP1_HUMAN	Thrombospondin-1 OS=Homo sapiens OX=9606 GN=THBS1 PE=1 SV=2	3.29907e+06	3.33135e+06	3.32389e+06	2.63787e+06	2.67872e+06	2.70428e+06	3.14896e+06	3.19495e+06	3.26469e+06	3.26249e+06	3.02499e+06	3.23216e+06	3.1174e+06	3.12784e+06	3.20772e+06	2.62606e+06	2.67556e+06	2.5774e+06	1.04262e+06	1.01506e+06	980886	849368	920102	924081	1.51576e+06	1.5246e+06	1.44387e+06	3.31725e+06	3.0333e+06	2.95539e+06	3.00312e+06	2.69937e+06	2.66486e+06	1.6047e+06	1.60326e+06	1.55732e+06	1.77085e+06	1.73032e+06	1.8046e+06	1.43002e+06	1.41124e+06	1.34678e+06	1.76308e+06	1.84209e+06	1.77754e+06	2.25147e+06
44	44	sp|P04075|ALDOA_HUMAN	Fructose-bisphosphate aldolase A OS=Homo sapiens OX=9606 GN=ALDOA PE=1 SV=2	1.06743e+06	1.25396e+06	1.82634e+06	906893	1.23082e+06	1.09575e+06	827978	1.02774e+06	998967	493585	653516	607445	1.82496e+06	1.51451e+06	1.57218e+06	1.37638e+06	1.19893e+06	1.38444e+06	1.10443e+06	1.23174e+06	1.19809e+06	1.1164e+06	1.32532e+06	1.10799e+06	942437	1.05087e+06	948151	916992	954100	1.23384e+06	1.40917e+06	1.5038e+06	1.0259e+06	1.72595e+06	1.86822e+06	1.27359e+06	823324	1.08539e+06	930879	1.02477e+06	1.13894e+06	1.10866e+06	958907	1.12794e+06	1.14297e+06	910570
45	45	sp|P12814|ACTN1_HUMAN	Alpha-actinin-1 OS=Homo sapiens OX=9606 GN=ACTN1 PE=1 SV=2	466885	307459	341572	699721	674152	621740	609349	597070	559680	746231	742060	757080	474928	522246	497311	554806	529534	536015	440394	491183	489520	442387	386084	468437	567383	523273	559856	582012	558534	570251	326495	287623	449829	513159	401612	424704	555485	493609	531949	322848	327862	320582	420418	378963	349567	376724
46	46	sp|P19338|NUCL_HUMAN	Nucleolin OS=Homo sapiens OX=9606 GN=NCL PE=1 SV=3	1.20303e+06	1.23688e+06	1.27121e+06	684581	497380	580531	851559	950940	938066	502737	698615	719104	948860	868049	829581	882245	986418	949746	1.20371e+06	1.19484e+06	977608	1.19139e+06	1.30449e+06	1.36518e+06	775651	497592	573549	1.70308e+06	1.60023e+06	1.56059e+06	1.25913e+06	1.31752e+06	1.40308e+06	1.50598e+06	1.34563e+06	1.47529e+06	769148	726107	760524	1.35725e+06	1.0973e+06	1.455e+06	772297	704835	697599	856253
47	47	sp|P02786|TFR1_HUMAN	Transferrin receptor protein 1 OS=Homo sapiens OX=9606 GN=TFRC PE=1 SV=2	2.17496e+06	2.208e+06	2.15439e+06	1.33299e+06	1.33186e+06	1.31258e+06	1.40434e+06	1.36832e+06	1.38136e+06	689776	616487	647674	1.31352e+06	1.25461e+06	1.2823e+06	1.03072e+06	1.02115e+06	974685	876217	885753	912691	1.29849e+06	1.32623e+06	1.35727e+06	859299	904773	903049	1.96352e+06	1.91136e+06	1.97419e+06	1.83111e+06	1.80866e+06	1.83828e+06	2.15216e+06	2.188e+06	2.29548e+06	1.38433e+06	1.32139e+06	1.36505e+06	2.36183e+06	2.34276e+06	2.38786e+06	1.1277e+06	1.17514e+06	1.17609e+06	956218
48	48	sp|P13797|PLST_HUMAN	Plastin-3 OS=Homo sapiens OX=9606 GN=PLS3 PE=1 SV=4	814375	741480	816604	580512	606780	557001	543722	483229	488521	468150	495769	457730	606829	572636	628007	721429	624743	690019	1.51348e+06	1.40517e+06	1.40536e+06	1.45464e+06	1.33756e+06	1.47701e+06	932126	913298	911289	699821	692773	638471	844505	840736	875760	786133	723071	799879	421402	325362	399903	759459	782488	802766	372139	398273	379778	676087
49	49	sp|Q9NZM1|MYOF_HUMAN	Myoferlin OS=Homo sapiens OX=9606 GN=MYOF PE=1 SV=1	394031	462317	450619	402604	547538	467610	396726	469074	474912	378214	481339	475623	396300	544986	498132	510341	564508	534526	473121	434231	375268	484864	469594	489171	521701	423094	363939	452544	492476	468827	489060	550003	517503	466143	602717	459524	388755	464440	399196	617916	575347	582581	532023	470880	422177	411774
50	50	sp|P06576|ATPB_HUMAN	ATP synthase subunit beta, mitochondrial OS=Homo sapiens OX=9606 GN=ATP5F1B PE=1 SV=3	1.78975e+06	1.91715e+06	1.8182e+06	1.43533e+06	1.47734e+06	1.46467e+06	1.36766e+06	1.39636e+06	1.42806e+06	1.31474e+06	1.41694e+06	1.32598e+06	1.42109e+06	1.5509e+06	1.55168e+06	1.42291e+06	1.53775e+06	1.47575e+06	1.39479e+06	1.41803e+06	1.39668e+06	1.70395e+06	1.68619e+06	1.67954e+06	1.55774e+06	1.63156e+06	1.55419e+06	1.67206e+06	1.76408e+06	1.70983e+06	1.9412e+06	2.04917e+06	1.94243e+06	1.55577e+06	1.72013e+06	1.59043e+06	1.33342e+06	1.39442e+06	1.41148e+06	1.37779e+06	1.42914e+06	1.34376e+06	1.16412e+06	1.14189e+06	1.17203e+06	1.23117e+06
51	51	sp|P26641|EF1G_HUMAN	Elongation factor 1-gamma OS=Homo sapiens OX=9606 GN=EEF1G PE=1 SV=3	2.21977e+06	2.26493e+06	2.25123e+06	3.08812e+06	3.13478e+06	2.96578e+06	2.41292e+06	2.29995e+06	2.37557e+06	7.60335e+06	7.05828e+06	7.54851e+06	1.16103e+07	1.1409e+07	1.15414e+07	8.06351e+06	8.42917e+06	7.94289e+06	2.24203e+06	2.26348e+06	2.29908e+06	2.94323e+06	3.0797e+06	3.06885e+06	3.42516e+06	3.51967e+06	3.47397e+06	2.32171e+06	2.31044e+06	2.41693e+06	2.73859e+06	2.74998e+06	2.82778e+06	2.16898e+06	2.23083e+06	2.16939e+06	2.59484e+06	2.50083e+06	2.48111e+06	2.14492e+06	2.27604e+06	2.20068e+06	2.51963e+06	2.64307e+06	2.4705e+06	2.13138e+06
52	52	sp|P0DMV9|HS71B_HUMAN	Heat shock 70 kDa protein 1B OS=Homo sapiens OX=9606 GN=HSPA1B PE=1 SV=1	3.27097e+06	3.22608e+06	3.31761e+06	3.47411e+06	3.42477e+06	3.38905e+06	4.10015e+06	3.96812e+06	4.06591e+06	3.85282e+06	3.83754e+06	3.83697e+06	2.53478e+06	2.48393e+06	2.54012e+06	3.62893e+06	3.53069e+06	3.6486e+06	2.82169e+06	2.77227e+06	2.74971e+06	3.89422e+06	3.62826e+06	3.67861e+06	3.9742e+06	3.9418e+06	3.82738e+06	5.16256e+06	4.93531e+06	5.02996e+06	5.37188e+06	5.04718e+06	4.9861e+06	5.22685e+06	5.07592e+06	4.91792e+06	3.37366e+06	3.38378e+06	3.42484e+06	4.88464e+06	4.74921e+06	4.84007e+06	3.64221e+06	3.68472e+06	3.64348e+06	3.649e+06
53	53	sp|P14923|PLAK_HUMAN	Junction plakoglobin OS=Homo sapiens OX=9606 GN=JUP PE=1 SV=3	409600	415616	406934	396769	417470	397013	477114	466376	442534	413238	393220	426664	285172	299764	291216	348685	292606	354936	341677	342247	352134	348149	358367	374595	347245	300162	316429	396105	311420	341716	355744	333855	307193	399266	352413	365039	327752	371699	305502	239058	229010	252168	425513	325546	419242	233517
54	54	sp|P63244|RACK1_HUMAN	Receptor of activated protein C kinase 1 OS=Homo sapiens OX=9606 GN=RACK1 PE=1 SV=3	1.09572e+06	1.1633e+06	1.14803e+06	1.67903e+06	1.68977e+06	1.77045e+06	1.18985e+06	1.26783e+06	1.24278e+06	1.13332e+06	1.23784e+06	1.10691e+06	1.53675e+06	1.52574e+06	1.48567e+06	1.21794e+06	1.3e+06	1.23099e+06	1.38597e+06	1.35255e+06	1.31898e+06	1.55848e+06	1.53583e+06	1.50556e+06	1.41085e+06	1.40789e+06	1.39692e+06	1.31223e+06	1.33143e+06	1.35465e+06	1.66792e+06	1.63616e+06	1.6482e+06	1.45145e+06	1.43587e+06	1.4369e+06	1.38661e+06	1.46307e+06	1.41685e+06	1.49307e+06	1.5206e+06	1.56121e+06	1.42203e+06	1.4754e+06	1.48874e+06	1.22892e+06
55	55	sp|P00338|LDHA_HUMAN	L-lactate dehydrogenase A chain OS=Homo sapiens OX=9606 GN=LDHA PE=1 SV=2	3.94218e+06	3.84689e+06	3.93642e+06	4.96973e+06	5.12473e+06	4.88888e+06	3.6267e+06	3.59142e+06	3.60825e+06	2.48461e+06	2.42388e+06	2.47774e+06	3.69445e+06	3.74458e+06	3.77289e+06	3.15354e+06	3.04167e+06	3.1461e+06	3.45578e+06	3.38798e+06	3.45853e+06	5.0546e+06	4.83003e+06	4.97569e+06	4.01363e+06	4.07944e+06	4.03005e+06	2.82207e+06	2.74534e+06	2.80055e+06	4.73397e+06	4.65427e+06	4.65481e+06	4.27913e+06	4.46302e+06	4.35646e+06	4.67183e+06	4.58255e+06	4.66685e+06	5.24306e+06	5.055e+06	5.06527e+06	3.90774e+06	3.94814e+06	3.8665e+06	3.02789e+06
56	56	sp|P63104|1433Z_HUMAN	14-3-3 protein zeta/delta OS=Homo sapiens OX=9606 GN=YWHAZ PE=1 SV=1	1.28215e+06	1.3752e+06	1.24175e+06	1.11164e+06	1.40846e+06	1.23672e+06	803136	1.21837e+06	995908	1.33807e+06	1.84056e+06	1.62165e+06	1.1971e+06	1.34033e+06	1.00533e+06	1.25678e+06	1.32703e+06	1.39524e+06	1.57592e+06	1.82673e+06	1.77541e+06	1.2842e+06	1.43041e+06	1.47534e+06	1.32272e+06	1.11515e+06	1.11309e+06	1.06067e+06	962542	919262	1.05493e+06	1.28399e+06	1.27422e+06	1.0377e+06	1.06701e+06	1.02887e+06	1.32086e+06	1.74675e+06	1.41823e+06	1.44566e+06	1.54469e+06	1.54448e+06	996516	1.00134e+06	986445	1.30783e+06
57	57	sp|P12956|XRCC6_HUMAN	X-ray repair cross-complementing protein 6 OS=Homo sapiens OX=9606 GN=XRCC6 PE=1 SV=2	705896	654044	674522	621366	615632	643751	660195	582360	641071	753967	746785	808755	400135	505157	527706	729191	785270	710065	713143	732598	729209	725992	697283	660684	712865	709136	754771	667645	631118	678029	595348	669196	618138	800295	792232	809118	619228	533997	571505	611044	586895	605604	432625	381905	423101	678745
58	58	sp|P11586|C1TC_HUMAN	C-1-tetrahydrofolate synthase, cytoplasmic OS=Homo sapiens OX=9606 GN=MTHFD1 PE=1 SV=3	540123	478221	505754	598942	623446	632799	626530	641467	623872	940468	871246	913105	558042	616047	578167	620932	607663	603208	589485	589170	597037	616275	608470	591844	748326	738236	711097	679572	662768	708515	537113	680431	533781	609134	599571	531239	736909	729724	712992	478699	471230	471579	535290	536855	489118	568644
59	59	sp|P60174|TPIS_HUMAN	Triosephosphate isomerase OS=Homo sapiens OX=9606 GN=TPI1 PE=1 SV=3	1.70502e+06	1.61581e+06	1.61399e+06	1.72092e+06	1.75585e+06	1.65717e+06	1.27046e+06	1.20781e+06	1.25475e+06	1.7945e+06	1.8077e+06	1.75752e+06	1.05231e+06	1.07095e+06	1.02558e+06	1.12472e+06	1.16449e+06	1.11319e+06	1.7356e+06	1.71271e+06	1.82428e+06	1.42374e+06	1.4032e+06	1.42075e+06	1.17034e+06	1.20079e+06	1.22867e+06	959526	969865	972608	1.53796e+06	1.49885e+06	1.51026e+06	699612	693294	763031	1.89363e+06	1.89995e+06	1.9609e+06	1.12919e+06	1.09669e+06	1.14811e+06	1.60485e+06	1.6269e+06	1.60392e+06	1.39039e+06
60	60	sp|P25705|ATPA_HUMAN	ATP synthase subunit alpha, mitochondrial OS=Homo sapiens OX=9606 GN=ATP5F1A PE=1 SV=1	1.25215e+06	1.29917e+06	1.32834e+06	1.67165e+06	1.76271e+06	1.6322e+06	1.51947e+06	1.60966e+06	1.56883e+06	1.45363e+06	1.44134e+06	1.48087e+06	1.30265e+06	1.20221e+06	1.13268e+06	1.14284e+06	1.10016e+06	1.12423e+06	1.28677e+06	1.29925e+06	1.24585e+06	1.35799e+06	1.30031e+06	1.24379e+06	1.65371e+06	1.72592e+06	1.67921e+06	1.13584e+06	1.0888e+06	1.18e+06	1.41921e+06	1.38638e+06	1.40298e+06	1.20282e+06	1.22375e+06	1.15912e+06	1.6603e+06	1.64748e+06	1.59321e+06	845037	910618	928632	1.26617e+06	1.27633e+06	1.25721e+06	1.05709e+06
61	61	sp|P12429|ANXA3_HUMAN	Annexin A3 OS=Homo sapiens OX=9606 GN=ANXA3 PE=1 SV=3	1.07689e+06	969276	1.01986e+06	1.0966e+06	1.18915e+06	1.09927e+06	844567	888173	884043	1.17629e+06	1.20036e+06	1.20142e+06	1.27884e+06	1.23157e+06	1.28174e+06	1.26067e+06	1.16476e+06	1.20302e+06	1.40572e+06	1.28449e+06	1.3155e+06	1.19495e+06	1.14247e+06	1.15344e+06	1.10198e+06	1.10877e+06	1.09903e+06	1.3424e+06	1.32182e+06	1.27062e+06	1.23354e+06	1.24411e+06	1.21715e+06	1.59859e+06	1.47968e+06	1.56351e+06	1.03882e+06	953837	974601	1.4853e+06	1.3705e+06	1.43458e+06	876382	865934	860813	1.46819e+06
62	62	sp|Q99623|PHB2_HUMAN	Prohibitin-2 OS=Homo sapiens OX=9606 GN=PHB2 PE=1 SV=2	1.23771e+06	1.19628e+06	1.20334e+06	1.23941e+06	1.22858e+06	1.26498e+06	1.02617e+06	1.01731e+06	1.0718e+06	1.16115e+06	1.12903e+06	1.13545e+06	1.02339e+06	1.03012e+06	991353	1.04218e+06	1.00193e+06	997084	1.02622e+06	981710	1.01085e+06	1.16199e+06	1.11781e+06	1.14978e+06	1.14073e+06	1.10876e+06	1.14766e+06	988398	888048	923187	1.20137e+06	1.16806e+06	1.20375e+06	1.01e+06	963857	995451	1.27713e+06	1.25564e+06	1.25126e+06	1.19713e+06	1.13434e+06	1.19315e+06	1.00427e+06	1.00067e+06	1.00311e+06	1.05088e+06
63	63	sp|P47895|AL1A3_HUMAN	Aldehyde dehydrogenase family 1 member A3 OS=Homo sapiens OX=9606 GN=ALDH1A3 PE=1 SV=2	1.04776e+06	1.1183e+06	1.07954e+06	1.90688e+06	2.04757e+06	1.97201e+06	1.2088e+06	1.22425e+06	1.22805e+06	691676	714207	696317	1.10324e+06	1.15759e+06	1.07953e+06	683059	728053	659671	954724	953397	969097	1.22613e+06	1.34274e+06	1.28866e+06	1.14103e+06	1.16762e+06	1.20167e+06	1.5389e+06	1.56668e+06	1.55992e+06	924923	1.01346e+06	953454	924240	1.0018e+06	998148	1.21269e+06	1.22795e+06	1.21092e+06	1.24518e+06	1.25652e+06	1.22105e+06	1.31406e+06	1.39333e+06	1.37378e+06	957663
64	64	sp|P31939|PUR9_HUMAN	Bifunctional purine biosynthesis protein PURH OS=Homo sapiens OX=9606 GN=ATIC PE=1 SV=3	468294	540324	393802	347066	416374	345410	347639	414137	373362	320499	388792	361893	329019	396328	379421	336709	321137	331047	396499	445640	440092	449883	460449	436453	328050	347231	360155	301566	427799	371268	557864	606383	573707	508552	507472	492153	310155	349103	337644	385111	496060	401769	428893	278692	403258	392246
65	65	sp|Q9Y490|TLN1_HUMAN	Talin-1 OS=Homo sapiens OX=9606 GN=TLN1 PE=1 SV=3	400598	358253	381849	416476	423929	348196	401389	324352	403374	533666	590989	554663	478554	447750	425844	514919	487425	461905	312791	349398	331604	425841	399849	484782	426916	505546	501393	652102	645724	637312	514258	466200	503456	517270	523534	536366	353300	424800	410011	502409	481451	644503	205086	394210	239009	403656
66	66	sp|P07900|HS90A_HUMAN	Heat shock protein HSP 90-alpha OS=Homo sapiens OX=9606 GN=HSP90AA1 PE=1 SV=5	1.27082e+06	1.39353e+06	1.25542e+06	3.00968e+06	3.31145e+06	3.02992e+06	2.63105e+06	2.59903e+06	2.92973e+06	1.90476e+06	2.13406e+06	2.08675e+06	1.52304e+06	1.86777e+06	1.50236e+06	1.52399e+06	1.89185e+06	1.46721e+06	1.48784e+06	1.52676e+06	1.72734e+06	1.49402e+06	1.69742e+06	1.57492e+06	2.07542e+06	2.06321e+06	2.37953e+06	1.41426e+06	1.39893e+06	1.45982e+06	1.33046e+06	1.35781e+06	1.34819e+06	1.45905e+06	1.56581e+06	1.54365e+06	2.47878e+06	2.42695e+06	2.54318e+06	1.46745e+06	1.45243e+06	1.46233e+06	1.78894e+06	1.83356e+06	1.77757e+06	1.24438e+06
67	67	sp|P78371|TCPB_HUMAN	T-complex protein 1 subunit beta OS=Homo sapiens OX=9606 GN=CCT2 PE=1 SV=4	1.15561e+06	1.21467e+06	1.14806e+06	1.23793e+06	1.29509e+06	1.18686e+06	1.15411e+06	1.21293e+06	1.14657e+06	932128	1.03349e+06	977764	1.2461e+06	1.24316e+06	1.21828e+06	945636	939979	941811	1.00721e+06	1.02782e+06	1.01436e+06	1.3896e+06	1.37198e+06	1.38267e+06	1.27851e+06	1.35569e+06	1.33497e+06	1.62224e+06	1.60168e+06	1.65496e+06	1.46728e+06	1.46747e+06	1.46238e+06	1.26431e+06	1.2596e+06	1.30022e+06	925692	1.01849e+06	960700	1.3232e+06	1.30736e+06	1.27743e+06	1.09425e+06	1.07931e+06	1.07258e+06	963164
68	68	sp|P07384|CAN1_HUMAN	Calpain-1 catalytic subunit OS=Homo sapiens OX=9606 GN=CAPN1 PE=1 SV=1	861809	886350	868857	724400	658902	699110	638131	851744	663587	1.00499e+06	954886	1.00256e+06	1.22062e+06	1.15857e+06	1.20307e+06	1.01523e+06	1.17507e+06	1.00353e+06	701298	750007	764387	909403	772153	784885	586705	549723	616413	1.60377e+06	1.74987e+06	1.78342e+06	1.10393e+06	1.15286e+06	1.25224e+06	1.64211e+06	1.64314e+06	1.59137e+06	593743	573813	617770	812932	762256	794957	459605	544166	543462	962559
69	69	sp|P50990|TCPQ_HUMAN	T-complex protein 1 subunit theta OS=Homo sapiens OX=9606 GN=CCT8 PE=1 SV=4	1.41218e+06	1.49974e+06	1.47385e+06	1.80043e+06	1.93351e+06	1.81501e+06	1.50358e+06	1.62834e+06	1.55865e+06	1.36585e+06	1.44593e+06	1.36424e+06	1.65424e+06	1.81532e+06	1.70769e+06	1.29879e+06	1.35828e+06	1.3159e+06	1.28752e+06	1.28934e+06	1.29362e+06	1.59722e+06	1.67315e+06	1.64374e+06	1.70213e+06	1.84225e+06	1.77933e+06	2.05319e+06	2.13402e+06	2.13009e+06	1.66461e+06	1.69391e+06	1.68953e+06	1.49514e+06	1.59102e+06	1.52818e+06	1.5046e+06	1.56121e+06	1.54691e+06	1.64564e+06	1.68546e+06	1.61164e+06	1.43855e+06	1.49948e+06	1.40139e+06	1.30871e+06
70	70	sp|Q99832|TCPH_HUMAN	T-complex protein 1 subunit eta OS=Homo sapiens OX=9606 GN=CCT7 PE=1 SV=2	503148	422222	492117	471981	475866	464636	445092	391891	425839	316039	388891	356566	444620	468408	452143	372086	377675	359907	434328	469619	430708	509932	546549	530963	446408	459075	449427	514651	512370	518407	597240	463218	577322	406836	405085	416281	362872	446791	448001	455739	457716	454003	425107	406959	423293	363504
71	71	sp|P08779|K1C16_HUMAN	Keratin, type I cytoskeletal 16 OS=Homo sapiens OX=9606 GN=KRT16 PE=1 SV=4	238094	249299	229652	244082	162872	188860	2.64421e+06	2.65692e+06	2.67318e+06	220059	133699	230768	230989	241795	215083	166559	240654	251889	189979	209906	212131	257403	174895	224591	218336	232422	175888	407855	369635	329264	165040	199438	193255	169801	234473	155199	244043	205466	194627	193091	119662	156820	2.54506e+06	2.62279e+06	2.57534e+06	337179
72	72	sp|Q86VP6|CAND1_HUMAN	Cullin-associated NEDD8-dissociated protein 1 OS=Homo sapiens OX=9606 GN=CAND1 PE=1 SV=2	470437	541194	498342	526025	528170	512125	549019	556368	536674	579674	579219	585942	378144	422954	443106	485794	464001	440883	411212	383643	389645	447809	416747	405859	459407	468891	451946	330603	309614	341634	451659	376210	366304	428301	400991	385912	562584	538772	554449	294090	289203	282665	341263	299113	308161	369403
73	73	sp|P21796|VDAC1_HUMAN	Voltage-dependent anion-selective channel protein 1 OS=Homo sapiens OX=9606 GN=VDAC1 PE=1 SV=2	613528	671847	654139	832229	940179	773521	424142	623588	554742	523280	437934	532976	475684	654436	572646	500931	500474	511103	655245	725334	702570	541881	642424	606101	488692	597264	546099	329435	351976	336355	587208	628215	610566	380990	360056	309698	638060	804081	703257	560533	527252	546125	439276	533588	590239	492102
74	74	sp|P49588|SYAC_HUMAN	Alanine--tRNA ligase, cytoplasmic OS=Homo sapiens OX=9606 GN=AARS PE=1 SV=2	473629	589766	451340	180960	269349	276884	279061	300698	187174	259108	276384	304202	438254	459395	409935	468042	428088	504539	544845	464973	494991	382543	419546	394922	319406	318363	280883	795793	728361	690308	353653	358754	395060	661848	618794	596907	209844	227339	247855	592650	618986	619403	217649	219871	235916	600103
75	75	sp|P61978|HNRPK_HUMAN	Heterogeneous nuclear ribonucleoprotein K OS=Homo sapiens OX=9606 GN=HNRNPK PE=1 SV=1	1.95495e+06	1.89098e+06	1.90813e+06	1.65974e+06	1.61094e+06	1.63455e+06	1.55432e+06	1.43832e+06	1.46551e+06	1.81344e+06	1.65431e+06	1.77902e+06	1.57941e+06	1.49127e+06	1.50818e+06	1.84831e+06	1.73826e+06	1.78163e+06	2.02625e+06	1.87308e+06	1.93804e+06	1.97458e+06	1.79327e+06	1.87114e+06	2.1024e+06	1.86145e+06	1.92373e+06	2.39055e+06	2.07761e+06	2.23505e+06	2.06926e+06	1.90372e+06	1.89291e+06	2.63099e+06	2.26112e+06	2.34287e+06	1.66412e+06	1.55449e+06	1.6051e+06	2.12332e+06	1.97296e+06	1.98368e+06	1.45528e+06	1.31512e+06	1.32758e+06	2.03753e+06
76	76	sp|P41252|SYIC_HUMAN	Isoleucine--tRNA ligase, cytoplasmic OS=Homo sapiens OX=9606 GN=IARS PE=1 SV=2	370671	398145	395336	450173	430095	413296	523253	374806	471000	652669	542138	572194	342779	338551	364709	494135	471286	486933	430080	394564	406747	411152	345648	412682	409628	385773	539438	340467	414221	421604	237096	239609	265441	437992	421483	477511	340130	368287	347926	266884	248034	241927	412859	398310	487105	438077
77	77	sp|P38646|GRP75_HUMAN	Stress-70 protein, mitochondrial OS=Homo sapiens OX=9606 GN=HSPA9 PE=1 SV=2	2.62089e+06	2.47551e+06	2.52672e+06	1.85935e+06	1.82633e+06	1.82062e+06	2.23639e+06	2.11656e+06	2.1751e+06	2.20992e+06	2.15126e+06	2.15296e+06	1.95118e+06	1.90475e+06	1.94042e+06	2.24273e+06	2.11696e+06	2.09672e+06	2.61781e+06	2.49945e+06	2.61559e+06	2.49509e+06	2.45499e+06	2.46938e+06	2.19333e+06	2.11793e+06	2.20945e+06	3.05701e+06	2.91305e+06	2.99137e+06	2.70069e+06	2.61731e+06	2.66313e+06	2.89226e+06	2.79653e+06	2.85313e+06	2.03056e+06	2.0367e+06	1.98791e+06	2.96343e+06	2.84084e+06	2.94359e+06	1.75523e+06	1.69488e+06	1.7464e+06	2.53208e+06
78	78	sp|Q16531|DDB1_HUMAN	DNA damage-binding protein 1 OS=Homo sapiens OX=9606 GN=DDB1 PE=1 SV=1	352975	404714	402143	566094	556937	546603	474484	424678	442629	692564	743709	696937	484091	505586	400422	369457	435524	446550	361425	349960	347700	374177	371367	348762	518093	543442	510472	407699	446966	405201	326437	383943	370906	365971	377498	347585	602433	565614	576455	318532	317985	298803	424053	369874	445526	440829
79	79	sp|Q7KZF4|SND1_HUMAN	Staphylococcal nuclease domain-containing protein 1 OS=Homo sapiens OX=9606 GN=SND1 PE=1 SV=1	836216	844866	863342	626793	633142	608595	658178	590963	667382	736133	722128	710472	806428	765438	786487	821657	772714	815335	806921	828868	852056	876410	908992	899514	652798	645131	642593	1.28102e+06	1.20507e+06	1.31637e+06	934960	995998	988952	955697	1.0168e+06	1.03446e+06	568624	575400	556604	859184	877608	844566	459042	484578	564498	797263
80	80	sp|Q9Y617|SERC_HUMAN	Phosphoserine aminotransferase OS=Homo sapiens OX=9606 GN=PSAT1 PE=1 SV=2	985796	970015	1.03211e+06	1.3712e+06	1.38574e+06	1.36666e+06	1.09882e+06	1.13704e+06	1.15888e+06	1.12848e+06	1.12107e+06	1.09524e+06	1.16726e+06	1.23485e+06	1.22991e+06	1.3077e+06	1.33261e+06	1.29516e+06	1.47079e+06	1.48014e+06	1.48439e+06	1.59327e+06	1.57242e+06	1.607e+06	1.60186e+06	1.60967e+06	1.64074e+06	1.04503e+06	1.00506e+06	1.04687e+06	1.26799e+06	1.23578e+06	1.26056e+06	1.0928e+06	1.17147e+06	1.10704e+06	1.25318e+06	1.261e+06	1.30751e+06	1.31844e+06	1.33649e+06	1.34119e+06	1.25229e+06	1.29283e+06	1.21911e+06	1.44248e+06
81	81	sp|P49368|TCPG_HUMAN	T-complex protein 1 subunit gamma OS=Homo sapiens OX=9606 GN=CCT3 PE=1 SV=4	1.83517e+06	1.88812e+06	1.87951e+06	1.58359e+06	1.66736e+06	1.5914e+06	1.33495e+06	1.50012e+06	1.46516e+06	1.44518e+06	1.53053e+06	1.42726e+06	2.02792e+06	1.92786e+06	2.05498e+06	1.66309e+06	1.70295e+06	1.66023e+06	1.5501e+06	1.51787e+06	1.55879e+06	1.97809e+06	1.91302e+06	1.92256e+06	1.76167e+06	1.76335e+06	1.7146e+06	2.70407e+06	2.58999e+06	3.32827e+06	2.21758e+06	2.13823e+06	2.10904e+06	2.21175e+06	2.11185e+06	1.77751e+06	1.33571e+06	1.3983e+06	1.3905e+06	2.53544e+06	2.43844e+06	2.43854e+06	1.5001e+06	1.50179e+06	1.4501e+06	1.75113e+06
82	82	sp|P23396|RS3_HUMAN	40S ribosomal protein S3 OS=Homo sapiens OX=9606 GN=RPS3 PE=1 SV=2	1.89088e+06	1.90589e+06	1.91755e+06	2.42785e+06	2.5229e+06	2.39426e+06	2.16178e+06	2.19818e+06	2.11925e+06	2.07629e+06	2.05811e+06	2.10769e+06	2.6819e+06	2.57913e+06	2.62893e+06	2.09384e+06	1.96482e+06	2.02341e+06	2.39336e+06	2.30185e+06	2.31745e+06	2.38083e+06	2.22014e+06	2.243e+06	2.1686e+06	2.33062e+06	2.0859e+06	2.02413e+06	1.85762e+06	1.94633e+06	2.14581e+06	2.02467e+06	1.83802e+06	2.21074e+06	1.9489e+06	1.97255e+06	2.38087e+06	2.75221e+06	2.74869e+06	2.12313e+06	2.00637e+06	1.99122e+06	2.3177e+06	2.18578e+06	2.20039e+06	1.96218e+06
83	83	sp|O43175|SERA_HUMAN	D-3-phosphoglycerate dehydrogenase OS=Homo sapiens OX=9606 GN=PHGDH PE=1 SV=4	2.67804e+06	2.58576e+06	2.62568e+06	1.99876e+06	2.06631e+06	2.05454e+06	2.01507e+06	1.89451e+06	1.98845e+06	2.98808e+06	2.92193e+06	3.01532e+06	1.49659e+06	1.43474e+06	1.49366e+06	3.02747e+06	2.83037e+06	2.91043e+06	2.35918e+06	2.32413e+06	2.37453e+06	2.82371e+06	2.72988e+06	2.77733e+06	2.44036e+06	2.48422e+06	2.47856e+06	3.02303e+06	3.0324e+06	3.04129e+06	2.48311e+06	2.56992e+06	2.35216e+06	2.63859e+06	2.62719e+06	2.69066e+06	1.93754e+06	1.90407e+06	1.9839e+06	2.54923e+06	2.3984e+06	2.51727e+06	1.61284e+06	1.5788e+06	1.61577e+06	2.97156e+06
84	84	sp|P08758|ANXA5_HUMAN	Annexin A5 OS=Homo sapiens OX=9606 GN=ANXA5 PE=1 SV=2	1.3566e+06	1.46097e+06	1.39279e+06	2.44218e+06	2.45194e+06	2.40482e+06	1.74507e+06	1.82224e+06	1.80581e+06	2.36405e+06	2.44276e+06	2.39443e+06	1.98801e+06	1.87361e+06	2.01061e+06	1.97154e+06	1.94163e+06	1.95534e+06	2.21657e+06	2.16456e+06	2.26224e+06	1.8242e+06	1.82667e+06	1.8418e+06	2.16487e+06	2.3076e+06	2.32343e+06	1.50515e+06	1.43277e+06	1.48541e+06	1.4105e+06	1.40673e+06	1.38198e+06	2.11174e+06	2.12784e+06	2.10895e+06	2.59216e+06	2.54165e+06	2.53774e+06	1.67517e+06	1.64765e+06	1.6519e+06	1.74111e+06	1.75726e+06	1.69171e+06	1.76381e+06
85	85	sp|P07237|PDIA1_HUMAN	Protein disulfide-isomerase OS=Homo sapiens OX=9606 GN=P4HB PE=1 SV=3	594736	1.01103e+06	748600	624445	708061	565248	775615	765235	775183	569283	513441	551461	490175	592327	492817	636696	681602	531795	866166	423631	735918	656582	818830	708780	431287	452953	489327	359469	415897	528078	795766	886737	832500	764860	608079	602405	725689	757034	616589	500266	685587	538370	581536	804110	612679	650447
86	86	sp|Q15084|PDIA6_HUMAN	Protein disulfide-isomerase A6 OS=Homo sapiens OX=9606 GN=PDIA6 PE=1 SV=1	1.24017e+06	1.20278e+06	1.12944e+06	884478	784270	844481	817879	760249	799322	682674	578964	637329	613679	570288	590975	849613	782464	789251	942965	936395	907823	843465	826701	803883	735502	639191	697971	620933	564257	605353	832743	942685	823755	931050	923257	921559	882591	668892	827045	970194	1.00455e+06	845160	810773	779364	743891	808278
87	87	sp|P50991|TCPD_HUMAN	T-complex protein 1 subunit delta OS=Homo sapiens OX=9606 GN=CCT4 PE=1 SV=4	1.17588e+06	1.19726e+06	1.17766e+06	1.54489e+06	1.62541e+06	1.65467e+06	1.37073e+06	1.32781e+06	1.38285e+06	1.32599e+06	1.23611e+06	1.28141e+06	1.45456e+06	1.37947e+06	1.3961e+06	1.20847e+06	1.23777e+06	1.13805e+06	1.19619e+06	1.1388e+06	1.17099e+06	1.40119e+06	1.37977e+06	1.43128e+06	1.63143e+06	1.536e+06	1.59396e+06	2.08413e+06	1.85404e+06	2.05116e+06	1.37496e+06	1.24798e+06	1.26189e+06	1.57735e+06	1.39543e+06	1.50724e+06	1.44018e+06	1.40701e+06	1.38248e+06	1.64495e+06	1.56473e+06	1.59753e+06	1.39945e+06	1.36232e+06	1.32343e+06	1.27736e+06
88	88	sp|P17844|DDX5_HUMAN	Probable ATP-dependent RNA helicase DDX5 OS=Homo sapiens OX=9606 GN=DDX5 PE=1 SV=1	612070	570762	555735	646740	641586	646105	669701	629893	642175	710524	705434	745268	691120	767037	687343	624164	588663	589922	462678	505725	468469	747958	706580	700119	837024	840203	856487	642004	585521	581376	612938	588698	604069	525793	544359	531755	523811	482907	449225	614382	545636	583688	529520	493540	501543	582545
89	89	sp|P60842|IF4A1_HUMAN	Eukaryotic initiation factor 4A-I OS=Homo sapiens OX=9606 GN=EIF4A1 PE=1 SV=1	707148	754221	707664	2.3083e+06	2.36486e+06	2.30087e+06	1.55421e+06	1.57799e+06	1.5897e+06	1.16809e+06	1.12547e+06	1.16759e+06	1.92016e+06	1.89316e+06	1.91126e+06	1.34828e+06	1.48047e+06	1.39868e+06	1.21498e+06	1.18563e+06	1.17117e+06	1.17088e+06	1.19584e+06	1.20218e+06	1.94399e+06	2.02868e+06	1.98007e+06	951029	1.01115e+06	883015	961263	903043	1.01422e+06	1.43851e+06	1.50228e+06	1.51141e+06	1.78053e+06	1.74624e+06	1.75182e+06	918580	1.14565e+06	1.07374e+06	1.7566e+06	1.84654e+06	1.79159e+06	1.14498e+06
90	90	sp|P04843|RPN1_HUMAN	Dolichyl-diphosphooligosaccharide--protein glycosyltransferase subunit 1 OS=Homo sapiens OX=9606 GN=RPN1 PE=1 SV=1	597044	590547	602098	709812	617673	667652	687411	642984	681295	729089	672111	710107	532024	475447	510284	586496	551093	611794	579923	545809	559309	630927	570201	580169	675637	753849	758347	713798	603793	682896	721528	616326	683821	740768	605253	651198	644699	599791	578526	590639	548592	555732	573378	518151	549585	508795
91	91	sp|Q13813|SPTN1_HUMAN	Spectrin alpha chain, non-erythrocytic 1 OS=Homo sapiens OX=9606 GN=SPTAN1 PE=1 SV=3	241461	112988	229213	299538	290745	258570	247184	224771	273067	272373	249194	286155	283386	265723	195715	326600	330948	287524	246562	251290	249875	272589	236376	268973	233478	234182	228190	128507	177848	136387	239451	278080	182261	149548	279624	307808	236298	206366	199304	211736	218811	208413	225505	219693	210222	238410
92	92	sp|P09211|GSTP1_HUMAN	Glutathione S-transferase P OS=Homo sapiens OX=9606 GN=GSTP1 PE=1 SV=2	7.92349e+06	7.67668e+06	7.7782e+06	5.17836e+06	4.90373e+06	5.003e+06	4.31628e+06	4.14187e+06	4.324e+06	5.78972e+06	5.5075e+06	5.63949e+06	5.44951e+06	5.0394e+06	5.1185e+06	6.75647e+06	6.87537e+06	6.54907e+06	7.09509e+06	7.00056e+06	7.23643e+06	6.38511e+06	6.08716e+06	6.47869e+06	4.78903e+06	4.6337e+06	4.66021e+06	5.85087e+06	5.76252e+06	6.01664e+06	5.68817e+06	5.86538e+06	5.75029e+06	5.39913e+06	5.46003e+06	5.59956e+06	4.95203e+06	4.68741e+06	4.93622e+06	6.75642e+06	6.64458e+06	6.63312e+06	4.44913e+06	4.42976e+06	4.49517e+06	6.16318e+06
93	93	sp|Q7Z406|MYH14_HUMAN	Myosin-14 OS=Homo sapiens OX=9606 GN=MYH14 PE=1 SV=2	219745	219223	216506	167539	170821	186762	165613	147775	154020	68587.3	119676	72510.9	163644	143923	143059	275510	253349	259221	270567	205958	207256	214354	279891	211031	110346	159759	113582	325400	329601	368327	232673	215135	264680	250032	243012	231794	197734	193839	222270	144293	119525	124882	64550.8	77772	85875.5	194399
94	94	sp|Q14974|IMB1_HUMAN	Importin subunit beta-1 OS=Homo sapiens OX=9606 GN=KPNB1 PE=1 SV=2	1.09299e+06	1.03266e+06	1.01618e+06	955610	862646	914631	1.01266e+06	906650	965970	973622	886996	914039	771733	556881	724335	935822	830833	860030	840066	784154	812003	1.0411e+06	934084	956424	779251	741954	747033	1.08194e+06	995902	1.05718e+06	729096	690231	673773	1.19865e+06	1.05049e+06	1.17764e+06	793665	716449	791888	1.05758e+06	930989	967046	796243	765876	742080	960256
95	95	sp|P35232|PHB_HUMAN	Prohibitin OS=Homo sapiens OX=9606 GN=PHB PE=1 SV=1	1.22183e+06	1.14495e+06	1.21811e+06	1.12919e+06	1.25732e+06	1.17757e+06	1.04738e+06	1.04707e+06	990402	1.12245e+06	1.16953e+06	1.10284e+06	1.0852e+06	1.12086e+06	1.04771e+06	1.09591e+06	1.08654e+06	1.07336e+06	1.13652e+06	1.09657e+06	1.12642e+06	1.21823e+06	1.18665e+06	1.1901e+06	1.01105e+06	1.034e+06	983526	1.38055e+06	1.34415e+06	1.34351e+06	1.22372e+06	1.18787e+06	1.19797e+06	1.12794e+06	1.12668e+06	1.13254e+06	1.18721e+06	1.19522e+06	1.20413e+06	1.3432e+06	1.31154e+06	1.32857e+06	957501	970383	930213	1.11047e+06
96	96	sp|P62258|1433E_HUMAN	14-3-3 protein epsilon OS=Homo sapiens OX=9606 GN=YWHAE PE=1 SV=1	737636	714266	703759	1.09396e+06	1.07655e+06	1.07077e+06	777915	755733	743042	1.003e+06	944088	947205	912772	902636	883361	888968	872284	863761	1.13058e+06	1.12839e+06	1.10773e+06	1.01935e+06	1.00826e+06	1.03217e+06	994734	1.01035e+06	1.02428e+06	1.19627e+06	1.11775e+06	1.16489e+06	1.09488e+06	1.07074e+06	1.09488e+06	963841	914467	941772	1.03077e+06	993542	1.02425e+06	697907	674131	664287	674069	671230	672352	787803
97	97	sp|P16144|ITB4_HUMAN	Integrin beta-4 OS=Homo sapiens OX=9606 GN=ITGB4 PE=1 SV=5	341921	397716	316035	395447	381318	360461	364253	354990	352639	549848	526152	547586	477696	494525	424449	479754	551299	499935	408912	407154	401734	373554	452051	403959	458924	420210	446134	414379	437267	373937	355418	349702	337870	230837	319310	313008	343764	318198	353896	189796	248856	249862	256624	262483	228001	348297
98	98	sp|P30041|PRDX6_HUMAN	Peroxiredoxin-6 OS=Homo sapiens OX=9606 GN=PRDX6 PE=1 SV=3	2.33916e+06	2.38309e+06	2.40406e+06	2.38286e+06	2.41434e+06	2.35182e+06	2.02323e+06	1.96303e+06	2.00555e+06	3.14723e+06	3.24464e+06	3.14548e+06	2.961e+06	2.96783e+06	2.93202e+06	3.11114e+06	3.28059e+06	3.09899e+06	3.44702e+06	3.47402e+06	3.45154e+06	2.55094e+06	2.47839e+06	2.45289e+06	2.04468e+06	2.19099e+06	2.12534e+06	2.10104e+06	2.08269e+06	2.09419e+06	2.47783e+06	2.51611e+06	2.50788e+06	1.98443e+06	2.02337e+06	2.02647e+06	2.49063e+06	2.45863e+06	2.52637e+06	2.55254e+06	2.49687e+06	2.5206e+06	2.14147e+06	2.19883e+06	2.22309e+06	3.24755e+06
99	99	sp|P40926|MDHM_HUMAN	Malate dehydrogenase, mitochondrial OS=Homo sapiens OX=9606 GN=MDH2 PE=1 SV=3	2.00109e+06	1.88184e+06	1.94774e+06	1.65771e+06	1.58107e+06	1.61035e+06	1.34654e+06	1.19765e+06	1.23327e+06	1.1485e+06	1.1075e+06	1.14509e+06	1.58363e+06	1.45412e+06	1.55422e+06	1.71352e+06	1.66441e+06	1.64568e+06	2.13298e+06	2.05722e+06	2.10797e+06	1.76887e+06	1.64602e+06	1.72745e+06	1.04942e+06	1.0652e+06	1.10713e+06	1.34126e+06	1.25236e+06	1.32202e+06	1.52699e+06	1.48723e+06	1.43683e+06	2.04341e+06	1.85096e+06	2.00219e+06	1.40879e+06	1.30708e+06	1.37636e+06	2.24526e+06	2.08782e+06	2.13919e+06	1.46817e+06	1.40305e+06	1.37085e+06	1.82847e+06
100	100	sp|P22102|PUR2_HUMAN	Trifunctional purine biosynthetic protein adenosine-3 OS=Homo sapiens OX=9606 GN=GART PE=1 SV=1	292082	314226	320435	386736	384205	370606	423591	409355	398630	260028	264860	263694	219724	162399	249965	251203	243781	250591	286637	228702	262426	371686	309757	304333	329352	291851	329939	170854	129261	222952	388202	333457	350644	276022	227454	231893	324289	314918	312811	186148	198456	195033	283684	230278	295674	214777
101	101	sp|P05141|ADT2_HUMAN	ADP/ATP translocase 2 OS=Homo sapiens OX=9606 GN=SLC25A5 PE=1 SV=7	748162	743241	692603	1.13015e+06	1.09217e+06	1.11121e+06	827500	806106	787466	817433	856558	822787	848861	711570	808609	684690	717578	708985	725589	667866	736089	733222	777604	796117	808946	799874	792893	457758	501839	496676	824548	787001	789829	593802	625068	584573	964337	948920	945822	569571	538539	566282	750809	711777	759315	603035
102	102	sp|O00159|MYO1C_HUMAN	Unconventional myosin-Ic OS=Homo sapiens OX=9606 GN=MYO1C PE=1 SV=4	531898	401791	334169	411433	426315	370695	459022	549071	432909	814906	763008	787236	577833	355800	554706	780155	768968	469103	550322	316536	507061	596190	284834	294419	442916	346036	476399	806919	779676	704815	411890	601881	350687	852480	749546	552085	464773	462276	454182	617970	342033	381101	380249	362019	372165	492625
103	103	sp|P17987|TCPA_HUMAN	T-complex protein 1 subunit alpha OS=Homo sapiens OX=9606 GN=TCP1 PE=1 SV=1	892515	880437	909842	1.36422e+06	1.42994e+06	1.41768e+06	1.12938e+06	1.14224e+06	1.12126e+06	1.11181e+06	1.10016e+06	1.07471e+06	960202	971410	909152	795492	764768	802371	764481	767538	773030	1.01883e+06	965408	1.0382e+06	1.3877e+06	1.34506e+06	1.3386e+06	940005	870354	925023	1.00918e+06	1.00423e+06	936164	689266	586573	552647	1.08187e+06	1.06205e+06	1.09822e+06	642212	631787	682762	1.0497e+06	1.02409e+06	1.05963e+06	685965
104	104	sp|P53396|ACLY_HUMAN	ATP-citrate synthase OS=Homo sapiens OX=9606 GN=ACLY PE=1 SV=3	468239	503237	477491	296405	354294	321541	333167	386718	368092	274403	261245	297471	405607	390051	384753	399886	384147	384716	242048	317463	360630	330971	310464	355032	263031	286049	267302	532032	507426	422864	319911	298971	333647	438464	435264	426509	347041	380204	349510	467752	458043	443143	328077	367598	325827	406280
105	105	sp|P26599|PTBP1_HUMAN	Polypyrimidine tract-binding protein 1 OS=Homo sapiens OX=9606 GN=PTBP1 PE=1 SV=1	1.33282e+06	1.42179e+06	1.34649e+06	820191	880540	789576	928699	978236	937685	752485	786084	761805	693874	761851	658231	810738	836188	800208	1.10843e+06	1.09639e+06	1.1529e+06	1.14188e+06	1.08247e+06	1.10446e+06	775657	761759	787645	1.50411e+06	1.51245e+06	1.51662e+06	1.48049e+06	1.5711e+06	1.45705e+06	1.66878e+06	1.61808e+06	1.6058e+06	853713	864733	889413	1.32263e+06	1.30604e+06	1.29206e+06	860828	891056	883140	1.11938e+06
106	106	sp|P62937|PPIA_HUMAN	Peptidyl-prolyl cis-trans isomerase A OS=Homo sapiens OX=9606 GN=PPIA PE=1 SV=2	1.10234e+06	1.45009e+06	1.32401e+06	449329	549845	512598	536105	716129	703571	612207	609304	594553	841593	774447	833003	919605	1.01657e+06	934288	1.30751e+06	1.41989e+06	1.08972e+06	985717	1.08246e+06	1.03782e+06	548961	533008	533342	556416	633754	487636	965030	1.05592e+06	1.04939e+06	650767	1.24752e+06	1.24964e+06	718750	751832	733965	1.20011e+06	1.27632e+06	1.18349e+06	850990	995583	887848	1.11407e+06
107	107	sp|P07195|LDHB_HUMAN	L-lactate dehydrogenase B chain OS=Homo sapiens OX=9606 GN=LDHB PE=1 SV=2	1.28308e+06	1.3606e+06	1.23405e+06	3.1596e+06	3.40551e+06	3.11957e+06	2.26136e+06	2.60598e+06	2.47131e+06	1.80621e+06	1.78159e+06	1.84888e+06	1.43256e+06	1.4996e+06	1.5106e+06	972411	949760	909326	1.23613e+06	1.35689e+06	1.27837e+06	1.39591e+06	1.47246e+06	1.42372e+06	1.99004e+06	2.26054e+06	2.26889e+06	887068	902434	890164	1.37714e+06	1.31877e+06	1.32721e+06	841846	890230	806178	2.65311e+06	2.82076e+06	2.52589e+06	848584	1.02693e+06	858126	2.25931e+06	2.34805e+06	2.21032e+06	762087
108	108	sp|Q92598|HS105_HUMAN	Heat shock protein 105 kDa OS=Homo sapiens OX=9606 GN=HSPH1 PE=1 SV=1	387398	368508	388571	495581	503277	479106	620158	474790	600890	326411	423103	296677	385212	500730	366153	353850	326051	313788	302373	297892	278147	370512	334483	339521	352744	394301	403504	517724	514923	450664	316085	311913	387945	401799	413593	455020	426624	426358	424828	559137	498379	526370	410433	458488	425470	346971
109	109	sp|Q96QK1|VPS35_HUMAN	Vacuolar protein sorting-associated protein 35 OS=Homo sapiens OX=9606 GN=VPS35 PE=1 SV=2	626607	697658	689069	678063	751939	645854	655995	708018	646137	938183	864119	873422	675311	636071	687054	700676	703782	691396	605935	609600	648131	714908	647816	700691	731768	700395	709588	879989	832890	869672	672307	758580	653731	761520	842959	802377	646446	729577	610570	728977	732939	736528	592272	668220	614113	629552
110	110	sp|O60716|CTND1_HUMAN	Catenin delta-1 OS=Homo sapiens OX=9606 GN=CTNND1 PE=1 SV=1	809451	860543	844169	501805	467207	491316	639872	602582	641542	717021	689935	703498	544649	537832	533655	860895	837991	820767	630471	648598	671241	506789	578239	563007	479392	406298	488578	834155	844216	912302	264770	364029	317514	894162	876599	965733	480710	496445	503875	627130	658428	633867	470018	502721	543900	783265
111	111	sp|P05023|AT1A1_HUMAN	Sodium/potassium-transporting ATPase subunit alpha-1 OS=Homo sapiens OX=9606 GN=ATP1A1 PE=1 SV=1	891673	745979	864173	883704	887106	903963	798521	806989	840659	872967	896667	830169	977060	957900	931780	961118	954494	944111	808685	775161	759339	774865	771963	802107	664223	686342	676916	760498	760332	748560	848452	743548	876512	850091	872201	872071	848387	796695	824462	776927	737387	653399	648781	609198	654311	718532
112	112	sp|P23526|SAHH_HUMAN	Adenosylhomocysteinase OS=Homo sapiens OX=9606 GN=AHCY PE=1 SV=4	1.34607e+06	1.41598e+06	1.36016e+06	2.49598e+06	2.64063e+06	2.59564e+06	2.05338e+06	2.19357e+06	2.17939e+06	1.88893e+06	1.83604e+06	1.89965e+06	1.64124e+06	1.61811e+06	1.69754e+06	1.33312e+06	1.2661e+06	1.28481e+06	1.28671e+06	1.39349e+06	1.34137e+06	1.4372e+06	1.53176e+06	1.49793e+06	2.6324e+06	2.9127e+06	2.743e+06	827368	797617	886738	1.56292e+06	1.61906e+06	1.51972e+06	1.01789e+06	1.0779e+06	1.06349e+06	2.08984e+06	2.316e+06	2.17603e+06	892539	917968	901100	1.79281e+06	1.85144e+06	1.7971e+06	1.02545e+06
113	113	sp|Q13263|TIF1B_HUMAN	Transcription intermediary factor 1-beta OS=Homo sapiens OX=9606 GN=TRIM28 PE=1 SV=5	551548	543754	549978	547018	524897	558631	559312	514364	532858	654456	601381	620699	436022	471401	370190	537476	571481	503816	615938	587381	602156	630890	594132	563469	554607	520759	517201	700211	685367	678239	579233	556025	547438	555021	524134	581812	503060	486610	472497	395416	448251	371408	376141	384653	322942	470247
114	114	sp|P31943|HNRH1_HUMAN	Heterogeneous nuclear ribonucleoprotein H OS=Homo sapiens OX=9606 GN=HNRNPH1 PE=1 SV=4	715798	770585	764123	802866	935916	753881	738455	772430	735002	914722	919360	760008	734175	669500	651552	699220	751087	604530	619127	759881	709714	690624	700039	735392	889127	919381	885895	663678	621080	621202	715018	751279	777297	584039	581812	605677	810287	810473	830587	566850	610089	565399	551124	581675	603049	533598
115	115	sp|P05388|RLA0_HUMAN	60S acidic ribosomal protein P0 OS=Homo sapiens OX=9606 GN=RPLP0 PE=1 SV=1	974698	976932	997406	955502	1.03965e+06	972243	748208	725958	709296	614579	611076	600508	854753	901620	873007	839414	799965	831895	1.04562e+06	996885	988739	1.08743e+06	1.12571e+06	1.11532e+06	786819	820675	753284	818179	947335	867730	980961	1.02526e+06	1.01445e+06	1.08134e+06	1.09699e+06	1.1884e+06	725832	713125	739801	1.20062e+06	1.16178e+06	1.11227e+06	900842	853890	900996	742191
116	116	sp|P24821|TENA_HUMAN	Tenascin OS=Homo sapiens OX=9606 GN=TNC PE=1 SV=3	1.01441e+06	980802	995463	718204	679878	689030	760948	714084	736326	552130	509098	542275	452913	414049	434389	535137	513355	515620	418852	422184	400915	235018	306293	322068	321166	335793	306250	257298	219145	300726	398863	439377	375768	280434	230439	208457	1.13302e+06	1.07532e+06	1.11346e+06	441079	464511	474110	496648	493436	482824	276820
117	117	sp|P33993|MCM7_HUMAN	DNA replication licensing factor MCM7 OS=Homo sapiens OX=9606 GN=MCM7 PE=1 SV=4	495325	431914	493690	304919	314954	319920	298356	273231	301616	430013	386199	400121	345470	303963	309129	478284	434437	447140	353537	318754	340625	433434	426717	428960	310599	274888	267663	599178	540960	557266	532818	457317	521698	584247	494164	564866	289886	288564	311452	459706	453850	444286	225976	214450	231392	446646
118	118	sp|P22626|ROA2_HUMAN	Heterogeneous nuclear ribonucleoproteins A2/B1 OS=Homo sapiens OX=9606 GN=HNRNPA2B1 PE=1 SV=2	648272	617144	499312	1.07949e+06	1.08131e+06	1.04542e+06	925972	901597	900877	786425	757431	739258	860360	799516	855254	958257	1.14094e+06	970771	1.13848e+06	1.10744e+06	1.0486e+06	645643	726205	725668	867889	728025	786942	476217	486508	510222	814409	600365	769739	1.29422e+06	1.09681e+06	873977	868640	855452	921414	994905	988590	731779	988774	958730	930814	813278
119	119	sp|P41250|GARS_HUMAN	Glycine--tRNA ligase OS=Homo sapiens OX=9606 GN=GARS PE=1 SV=3	647292	583755	607120	708033	851109	797579	725160	701983	689091	784652	842033	784316	620894	626280	591316	803765	844335	818468	734743	699851	702837	724932	855441	772687	662189	757827	716314	487498	682411	758086	698335	715295	507561	713348	721009	787829	618923	643402	658367	841993	713720	745103	617996	714476	724915	726965
120	120	sp|P52272|HNRPM_HUMAN	Heterogeneous nuclear ribonucleoprotein M OS=Homo sapiens OX=9606 GN=HNRNPM PE=1 SV=3	564453	525711	463951	427245	412476	429354	343594	326767	355889	343953	377153	341645	337394	382244	498472	604985	568012	500650	503399	384000	458490	519209	444161	411712	356227	347902	329895	485421	374544	392415	556015	564527	458637	570444	549996	597554	295153	276185	290384	660528	272673	680770	326408	340345	307752	550487
121	121	sp|Q00839|HNRPU_HUMAN	Heterogeneous nuclear ribonucleoprotein U OS=Homo sapiens OX=9606 GN=HNRNPU PE=1 SV=6	952752	988274	1.01498e+06	961365	1.00406e+06	909071	988836	1.00952e+06	1.01642e+06	1.13697e+06	1.10478e+06	1.09774e+06	849943	814831	793246	1.25483e+06	1.30816e+06	1.23886e+06	1.02734e+06	1.05884e+06	1.06129e+06	1.03292e+06	1.05138e+06	1.10327e+06	849197	872206	908446	1.18825e+06	1.15909e+06	1.23564e+06	1.04799e+06	1.02894e+06	1.02938e+06	1.20851e+06	1.27139e+06	1.25566e+06	1.00551e+06	1.0093e+06	801340	986983	979598	965785	620197	657048	636729	1.03554e+06
122	122	sp|P49411|EFTU_HUMAN	Elongation factor Tu, mitochondrial OS=Homo sapiens OX=9606 GN=TUFM PE=1 SV=2	766123	747787	753823	837190	754891	763703	773536	726825	756883	571753	580530	606652	461573	452463	493728	657557	650978	636680	691622	698873	699576	670407	617604	647612	829398	781256	745815	661088	515689	533657	688052	729051	744613	706887	734580	776103	777729	786606	810865	674542	654740	673231	773023	744176	861804	653272
123	123	sp|P08195|4F2_HUMAN	4F2 cell-surface antigen heavy chain OS=Homo sapiens OX=9606 GN=SLC3A2 PE=1 SV=3	989367	959907	989644	1.00834e+06	956486	954581	819028	755575	817333	1.27875e+06	1.19789e+06	1.22542e+06	1.47168e+06	1.45801e+06	1.42472e+06	1.4625e+06	1.36106e+06	1.41503e+06	1.05883e+06	1.01464e+06	1.04956e+06	2.01428e+06	1.78733e+06	1.97283e+06	1.37558e+06	1.30867e+06	1.31634e+06	2.14885e+06	2.04559e+06	2.09815e+06	1.41074e+06	1.25648e+06	1.25512e+06	1.62336e+06	1.38838e+06	1.49006e+06	680790	653768	682473	1.15264e+06	1.05854e+06	1.06668e+06	784256	774727	801523	1.65197e+06
124	124	sp|P40227|TCPZ_HUMAN	T-complex protein 1 subunit zeta OS=Homo sapiens OX=9606 GN=CCT6A PE=1 SV=3	729683	638474	707083	661890	674618	613626	683796	628524	592343	504136	603970	547535	691876	654577	680392	642027	589145	628642	630635	574557	527590	799275	815727	784841	747242	704997	688212	1.05831e+06	1.02814e+06	1.02289e+06	885663	692728	849277	713079	653415	763942	555063	559675	642018	746845	686708	734524	595718	622338	549815	527966
125	125	sp|P31947|1433S_HUMAN	14-3-3 protein sigma OS=Homo sapiens OX=9606 GN=SFN PE=1 SV=1	329447	417823	272549	193884	257288	228321	227297	198072	175879	133308	159829	139151	163635	193916	175059	190040	223900	185912	368131	429634	398010	327136	363257	345798	75999.2	97088.5	88396	83279.2	94060.4	97252.8	398522	234694	273649	221260	125589	221886	280061	251000	309439	206712	210502	167099	312992	337816	314568	268602
126	126	sp|O00571|DDX3X_HUMAN	ATP-dependent RNA helicase DDX3X OS=Homo sapiens OX=9606 GN=DDX3X PE=1 SV=3	1.38563e+06	1.3469e+06	1.34036e+06	1.17679e+06	1.14574e+06	1.15674e+06	1.06755e+06	1.16469e+06	1.15553e+06	1.23055e+06	1.18496e+06	1.19302e+06	1.43466e+06	1.50233e+06	1.4836e+06	1.26096e+06	1.31962e+06	1.17806e+06	1.05632e+06	1.05153e+06	1.11321e+06	1.38603e+06	1.37694e+06	1.44093e+06	1.1863e+06	1.23747e+06	1.19902e+06	1.79377e+06	1.74567e+06	1.75243e+06	1.53677e+06	1.59387e+06	1.58059e+06	1.52893e+06	1.61166e+06	1.58928e+06	1.01105e+06	1.08757e+06	1.06614e+06	1.53885e+06	1.60268e+06	1.55739e+06	980993	971052	1.05074e+06	1.29775e+06
127	127	sp|P49736|MCM2_HUMAN	DNA replication licensing factor MCM2 OS=Homo sapiens OX=9606 GN=MCM2 PE=1 SV=4	415646	383590	427051	318856	400218	433675	438411	371096	465975	601715	585218	557054	407678	387987	395062	518694	486965	520104	358598	349918	322099	419568	367508	390418	399888	392233	369066	427491	411906	413011	335771	337610	314946	393512	385486	406184	386791	405690	409588	282438	258247	306243	298686	173798	233468	393684
128	128	sp|P26639|SYTC_HUMAN	Threonine--tRNA ligase, cytoplasmic OS=Homo sapiens OX=9606 GN=TARS PE=1 SV=3	625336	602171	570860	779792	709700	767243	715018	651753	669002	832968	793234	795076	679729	651969	706893	572792	553872	562506	559639	563247	562664	734249	701832	743304	744267	738718	748914	557975	578621	577617	573541	616707	577718	660768	605500	692942	617323	588575	596705	559378	563843	546098	553154	563388	554368	506541
129	129	sp|P53621|COPA_HUMAN	Coatomer subunit alpha OS=Homo sapiens OX=9606 GN=COPA PE=1 SV=2	263587	298726	277503	344907	362633	364099	351768	322507	329607	469489	442176	449590	265117	316528	248609	310737	403388	310595	228583	207428	195155	303534	272248	291083	407269	386397	376176	249329	216817	224136	235205	207555	232319	231989	238383	222659	368129	341236	343036	161054	205194	215552	286389	248671	229470	234113
130	130	sp|O60506|HNRPQ_HUMAN	Heterogeneous nuclear ribonucleoprotein Q OS=Homo sapiens OX=9606 GN=SYNCRIP PE=1 SV=2	374931	364521	388969	442569	372502	405811	396945	435072	391725	479096	436820	441479	307679	333134	291100	378304	323616	344887	424873	377483	421164	457768	402982	455482	498337	427933	457532	545563	492241	427410	508643	438163	452392	595749	549773	561616	365872	337787	346479	437374	365246	392884	317513	277519	312872	348760
131	131	sp|O00299|CLIC1_HUMAN	Chloride intracellular channel protein 1 OS=Homo sapiens OX=9606 GN=CLIC1 PE=1 SV=4	595747	615256	708315	856032	842478	832920	711842	534508	561078	581221	577683	706246	825196	764544	727889	718374	725033	729189	793445	700659	684997	718326	676483	725573	679845	675659	667014	550814	534463	549332	706224	784819	821978	534414	558525	551155	793401	808052	836850	570556	474600	521796	573781	648743	640102	583622
132	132	sp|Q06830|PRDX1_HUMAN	Peroxiredoxin-1 OS=Homo sapiens OX=9606 GN=PRDX1 PE=1 SV=1	1.93892e+06	2.13422e+06	2.12456e+06	2.1347e+06	2.1979e+06	2.17377e+06	2.46232e+06	2.13014e+06	2.08672e+06	2.44331e+06	2.279e+06	2.23871e+06	2.51122e+06	2.3477e+06	2.55059e+06	1.89771e+06	2.16019e+06	2.10524e+06	2.55532e+06	2.58278e+06	2.80532e+06	2.40341e+06	2.40694e+06	2.17035e+06	2.34906e+06	2.37719e+06	2.41034e+06	1.79758e+06	1.78693e+06	1.80417e+06	2.23933e+06	2.09757e+06	2.27702e+06	2.12616e+06	2.27234e+06	2.20932e+06	2.43476e+06	2.47139e+06	2.5005e+06	2.03805e+06	2.00016e+06	2.19347e+06	2.40695e+06	2.16472e+06	2.13708e+06	1.95402e+06
133	133	sp|P22234|PUR6_HUMAN	Multifunctional protein ADE2 OS=Homo sapiens OX=9606 GN=PAICS PE=1 SV=3	803768	783538	756755	605760	577916	585912	474973	491608	508844	409388	402494	426159	471618	427394	437224	513422	493305	499496	799023	758156	792166	765199	787966	812795	626398	617598	645693	476028	520188	508392	860749	830382	868154	639025	597294	580876	528130	506977	534328	631451	602182	597754	477249	459295	381359	479534
134	134	sp|P45974|UBP5_HUMAN	Ubiquitin carboxyl-terminal hydrolase 5 OS=Homo sapiens OX=9606 GN=USP5 PE=1 SV=2	471852	558460	569884	492563	488646	468500	562757	515229	564381	487911	515744	484487	395918	447501	514023	515562	527059	450973	431999	441109	301474	442781	395086	516827	460023	397898	434382	482157	458907	440506	570549	493108	497630	724477	681911	709798	501364	481611	484965	512035	517001	474684	396004	440856	419416	521459
135	135	sp|P35221|CTNA1_HUMAN	Catenin alpha-1 OS=Homo sapiens OX=9606 GN=CTNNA1 PE=1 SV=1	390832	384726	374629	325077	353970	350990	554275	552634	562388	666624	705280	675197	283434	295368	286491	457488	483865	470807	421100	450341	365680	350523	404482	379549	488702	515268	493154	352952	418060	367490	454018	444688	438082	309080	382737	329555	538121	531501	516704	212863	235058	155809	253025	286517	268535	301610
136	136	sp|P08865|RSSA_HUMAN	40S ribosomal protein SA OS=Homo sapiens OX=9606 GN=RPSA PE=1 SV=4	3.11627e+06	2.98944e+06	3.037e+06	3.09615e+06	3.08002e+06	3.06919e+06	2.56649e+06	2.48295e+06	2.52784e+06	2.32125e+06	2.14853e+06	2.25192e+06	3.82378e+06	3.78685e+06	3.72551e+06	3.10771e+06	3.08554e+06	2.99828e+06	3.29704e+06	3.20255e+06	3.33522e+06	3.69836e+06	3.57017e+06	3.74922e+06	2.94635e+06	2.88294e+06	2.94009e+06	3.62057e+06	3.41881e+06	3.57066e+06	3.68906e+06	3.49678e+06	3.58935e+06	3.40398e+06	3.39009e+06	3.35217e+06	2.83194e+06	2.70829e+06	2.75368e+06	4.40551e+06	4.28692e+06	4.3144e+06	2.70107e+06	2.73455e+06	2.73619e+06	3.31417e+06
137	137	sp|P54577|SYYC_HUMAN	Tyrosine--tRNA ligase, cytoplasmic OS=Homo sapiens OX=9606 GN=YARS PE=1 SV=4	337425	313488	326937	446964	390257	494749	373564	333399	368327	498928	479095	505405	331231	344706	366387	470332	487368	459714	468976	450346	460266	445889	417620	435813	532091	500546	520858	470277	423413	454382	405642	293366	257777	447995	418751	427129	372940	342951	356460	348104	348596	352572	317436	332003	313933	482253
138	138	sp|P62805|H4_HUMAN	Histone H4 OS=Homo sapiens OX=9606 GN=HIST1H4A PE=1 SV=2	1.59466e+07	1.51879e+07	1.5747e+07	6.42615e+06	6.43195e+06	6.30666e+06	1.03208e+07	9.91842e+06	9.97524e+06	2.4889e+07	2.65031e+07	2.68931e+07	1.34356e+07	1.37343e+07	1.36772e+07	2.72243e+07	2.84382e+07	2.75417e+07	1.14804e+07	1.1781e+07	1.16434e+07	1.31163e+07	1.29655e+07	1.31262e+07	1.24639e+07	1.29034e+07	1.29915e+07	1.10938e+07	1.11588e+07	1.14192e+07	1.06142e+07	1.0967e+07	1.09794e+07	1.27874e+07	1.36423e+07	1.33558e+07	1.29265e+07	1.27116e+07	1.29875e+07	1.74686e+07	1.71703e+07	1.73301e+07	1.49152e+07	1.5045e+07	1.50165e+07	2.52565e+07
139	139	sp|P23528|COF1_HUMAN	Cofilin-1 OS=Homo sapiens OX=9606 GN=CFL1 PE=1 SV=3	1.31083e+06	1.24786e+06	1.31347e+06	889095	944838	884236	842372	869529	904015	1.50857e+06	1.40809e+06	1.38979e+06	1.44194e+06	1.47987e+06	1.4544e+06	1.57036e+06	1.53403e+06	1.55003e+06	1.38094e+06	1.3888e+06	1.32201e+06	1.26633e+06	1.15937e+06	1.18054e+06	1.04325e+06	1.04424e+06	1.05779e+06	1.41992e+06	1.30773e+06	1.36315e+06	1.82763e+06	1.66727e+06	1.73146e+06	1.57634e+06	1.43211e+06	1.53437e+06	1.03172e+06	1.07238e+06	1.1936e+06	1.16858e+06	1.04945e+06	1.12496e+06	1.16507e+06	1.15772e+06	1.11501e+06	1.58609e+06
140	140	sp|P00558|PGK1_HUMAN	Phosphoglycerate kinase 1 OS=Homo sapiens OX=9606 GN=PGK1 PE=1 SV=3	1.33047e+06	1.30478e+06	1.31556e+06	1.38431e+06	1.27323e+06	1.3271e+06	1.19754e+06	1.0657e+06	1.12478e+06	893265	913361	882294	718112	719721	772334	870158	886030	886669	1.0703e+06	1.00571e+06	1.03792e+06	1.20716e+06	1.10496e+06	1.14024e+06	1.20874e+06	1.06684e+06	1.10698e+06	622393	645631	651718	1.39841e+06	1.31698e+06	1.30466e+06	896352	873594	927450	1.41448e+06	1.26471e+06	1.51107e+06	911307	833423	878741	1.06282e+06	1.00876e+06	1.14328e+06	756170
141	141	sp|Q15365|PCBP1_HUMAN	Poly(rC)-binding protein 1 OS=Homo sapiens OX=9606 GN=PCBP1 PE=1 SV=2	553837	435088	558659	590143	644306	623637	696928	678066	661202	526845	531997	454915	556829	438718	477804	515621	460601	405832	628562	401970	512970	619852	523666	499343	665043	726596	665898	439357	362563	450884	824300	761826	717935	469371	242973	280579	640769	675239	659435	508303	271362	412176	731673	730410	582834	349736
142	142	sp|Q07157|ZO1_HUMAN	Tight junction protein ZO-1 OS=Homo sapiens OX=9606 GN=TJP1 PE=1 SV=3	242449	255090	265949	328157	335032	327734	292806	367430	338153	254372	288383	257419	315122	299531	319588	175745	283151	262244	183447	185147	151359	197651	258970	246787	321327	309674	339864	237743	279464	320383	262634	238831	271080	126878	218325	142676	272675	339780	300449	219470	188360	104605	272113	238252	201660	204472
143	143	sp|Q92616|GCN1_HUMAN	eIF-2-alpha kinase activator GCN1 OS=Homo sapiens OX=9606 GN=GCN1 PE=1 SV=6	254757	238189	260087	167629	145458	161392	161745	171487	121308	154477	145991	127555	266802	233413	244414	239822	242964	257484	229716	191512	182907	286920	217405	247640	150070	121949	151747	381729	357946	386440	312373	284379	303241	465456	408238	372046	116367	121017	131701	338411	305976	306031	141350	108425	115176	227825
144	144	sp|P11216|PYGB_HUMAN	Glycogen phosphorylase, brain form OS=Homo sapiens OX=9606 GN=PYGB PE=1 SV=5	240395	225512	188460	335997	292953	359517	339549	349925	193387	292905	341290	404874	184979	197460	184528	180741	206286	227500	227478	215778	189417	212066	180958	197996	400152	206892	294395	249094	227841	263604	167468	208141	228380	162755	139888	183574	301377	445075	460235	42011.8	69122.4	43592.8	190436	285396	262274	224996
145	145	sp|P34897|GLYM_HUMAN	Serine hydroxymethyltransferase, mitochondrial OS=Homo sapiens OX=9606 GN=SHMT2 PE=1 SV=3	446957	634036	603514	588687	723143	624449	498390	653191	574300	666814	879416	785312	448511	549002	517893	478562	469861	433158	446248	513489	541323	527675	495466	481466	802203	869003	788751	455204	397824	495786	443024	473987	585984	451277	437660	300711	651465	781767	717773	328640	366803	280881	466746	624312	517673	280651
146	146	sp|P30153|2AAA_HUMAN	Serine/threonine-protein phosphatase 2A 65 kDa regulatory subunit A alpha isoform OS=Homo sapiens OX=9606 GN=PPP2R1A PE=1 SV=4	504131	507965	435212	375135	400241	367668	325703	339251	315220	449874	421947	443707	444796	372173	471224	438465	456145	465646	446440	450565	451797	473093	535579	473589	510340	488607	471685	571563	622153	657150	543203	549752	587484	538294	457500	522620	339536	366066	366140	443258	576780	525412	418257	431484	427042	435961
147	147	sp|P17812|PYRG1_HUMAN	CTP synthase 1 OS=Homo sapiens OX=9606 GN=CTPS1 PE=1 SV=2	385973	452519	428947	519691	485276	495040	584736	514287	487399	445174	467135	400158	435372	454854	444350	504799	477029	426127	545547	487268	443147	513322	517055	388394	414372	443839	426128	233051	256752	282808	520387	568797	537677	404160	517673	520502	468212	282746	228696	405807	511720	501343	431255	323939	463362	542542
148	148	sp|P25205|MCM3_HUMAN	DNA replication licensing factor MCM3 OS=Homo sapiens OX=9606 GN=MCM3 PE=1 SV=3	649221	636470	582380	507792	552344	488434	544614	553382	504699	753566	789376	747525	469430	438911	464042	777488	740515	734293	630443	562170	573698	723158	631754	669908	554372	503349	555428	1.06668e+06	1.06543e+06	1.0837e+06	566688	555347	569643	1.04519e+06	889423	1.00673e+06	489835	475465	493825	574792	573615	548088	338445	340604	347653	708941
149	149	sp|P49748|ACADV_HUMAN	Very long-chain specific acyl-CoA dehydrogenase, mitochondrial OS=Homo sapiens OX=9606 GN=ACADVL PE=1 SV=1	293216	245810	287046	339192	379786	364155	310526	353525	349438	438118	427891	442933	356798	389273	323733	329200	336899	339906	319767	356597	345585	331961	260573	330785	455352	446299	446632	288195	311027	316683	291620	238645	308638	273374	270821	322009	367190	356758	334125	274635	214222	239478	290452	283957	281961	219856
150	150	sp|P13667|PDIA4_HUMAN	Protein disulfide-isomerase A4 OS=Homo sapiens OX=9606 GN=PDIA4 PE=1 SV=2	2.72483e+06	2.74205e+06	2.70147e+06	1.60388e+06	1.61063e+06	1.59647e+06	1.67986e+06	1.75338e+06	1.74166e+06	1.29529e+06	1.21291e+06	1.2671e+06	1.12432e+06	1.13105e+06	1.12381e+06	1.45845e+06	1.54186e+06	1.46295e+06	1.78508e+06	1.75237e+06	1.76705e+06	1.29726e+06	1.26244e+06	1.29776e+06	1.04958e+06	1.05958e+06	1.06033e+06	1.97618e+06	2.08489e+06	2.06419e+06	1.53726e+06	1.59126e+06	1.56246e+06	1.32599e+06	1.4407e+06	1.45019e+06	2.11084e+06	2.0711e+06	2.14226e+06	2.38432e+06	2.45884e+06	2.40008e+06	1.35188e+06	1.36432e+06	1.37408e+06	1.14794e+06
151	151	sp|P13010|XRCC5_HUMAN	X-ray repair cross-complementing protein 5 OS=Homo sapiens OX=9606 GN=XRCC5 PE=1 SV=3	621321	587176	614894	1.05166e+06	998688	1.03289e+06	891222	889039	928739	1.07529e+06	982287	977262	599572	605900	639455	707711	618739	658991	641103	596915	612917	795993	713185	717531	976580	859809	904940	514537	472384	481285	766491	613726	628639	533002	468586	441109	886457	827204	860234	369247	320738	342881	700477	617371	604345	497757
152	152	sp|P07910|HNRPC_HUMAN	Heterogeneous nuclear ribonucleoproteins C1/C2 OS=Homo sapiens OX=9606 GN=HNRNPC PE=1 SV=4	1.3126e+06	1.28761e+06	1.18383e+06	1.38845e+06	1.39209e+06	1.35311e+06	1.47768e+06	1.44342e+06	1.41682e+06	1.13499e+06	1.1863e+06	1.17413e+06	1.2568e+06	1.20925e+06	1.3816e+06	1.48153e+06	1.47016e+06	1.47904e+06	1.5691e+06	1.44461e+06	1.5967e+06	1.51343e+06	1.52076e+06	1.54283e+06	1.68609e+06	1.68918e+06	1.60516e+06	729080	856443	778460	1.41067e+06	1.5208e+06	1.52384e+06	1.2057e+06	1.10998e+06	1.13806e+06	1.30423e+06	1.32359e+06	1.25809e+06	974970	901591	925584	1.52082e+06	1.46411e+06	1.60943e+06	1.09951e+06
153	153	sp|P34932|HSP74_HUMAN	Heat shock 70 kDa protein 4 OS=Homo sapiens OX=9606 GN=HSPA4 PE=1 SV=4	624675	631707	603485	787061	798049	800650	801175	786746	804497	806839	806795	744507	566061	640141	557777	587574	587776	588006	536003	547455	536722	632521	597689	652918	723166	709931	706467	750592	706479	744025	656802	596169	647890	650287	678134	662871	662362	708005	680991	558894	533529	541408	539429	544632	568439	557863
154	154	sp|P07737|PROF1_HUMAN	Profilin-1 OS=Homo sapiens OX=9606 GN=PFN1 PE=1 SV=2	2.29752e+06	2.31049e+06	2.36319e+06	2.45829e+06	2.43119e+06	2.52729e+06	2.26894e+06	2.15272e+06	2.21215e+06	3.4618e+06	3.20023e+06	3.44589e+06	2.75895e+06	2.82587e+06	2.6959e+06	2.33903e+06	2.35891e+06	2.41068e+06	1.96639e+06	2.01993e+06	1.68848e+06	1.91758e+06	1.94565e+06	1.9148e+06	2.92183e+06	2.76237e+06	2.82365e+06	1.09428e+06	1.15424e+06	1.14209e+06	1.51389e+06	1.88159e+06	1.38965e+06	1.63159e+06	1.64072e+06	1.6568e+06	3.27357e+06	3.00191e+06	3.19125e+06	1.81705e+06	1.82812e+06	1.7972e+06	3.37419e+06	3.35355e+06	3.26824e+06	2.09951e+06
155	155	sp|Q14566|MCM6_HUMAN	DNA replication licensing factor MCM6 OS=Homo sapiens OX=9606 GN=MCM6 PE=1 SV=1	180484	150204	157101	165323	118810	149440	148384	161578	187563	229287	241106	272048	181474	169999	169263	268470	208729	265480	159262	162914	181359	188442	185897	188175	151610	139979	136841	224323	206307	233387	136179	98749.5	116598	81359.6	111641	77617	171208	161243	156626	96714.6	65599.4	63782.8	79156.7	65993	62546.5	157050
156	156	sp|P48637|GSHB_HUMAN	Glutathione synthetase OS=Homo sapiens OX=9606 GN=GSS PE=1 SV=1	688575	699346	744319	493811	591770	516949	543669	494844	561214	416183	444303	373961	590536	559683	522315	475058	442485	344287	620340	578160	605554	747983	665364	670037	529590	530919	533930	948927	863836	894981	846998	811008	789667	743777	613238	666017	496960	566603	518347	459963	628367	641531	539898	534259	493023	541966
157	157	sp|P14868|SYDC_HUMAN	Aspartate--tRNA ligase, cytoplasmic OS=Homo sapiens OX=9606 GN=DARS PE=1 SV=2	529917	555895	539695	311931	298973	291160	262716	227201	223807	669979	672970	658545	887917	854327	939375	799947	814240	806536	674570	674982	642991	695020	689222	697427	811779	727735	812837	816179	851994	845860	726283	680233	702138	1.2328e+06	1.29468e+06	1.24948e+06	584147	561460	619243	944074	924796	932382	257759	201106	179364	756097
158	158	sp|P18206|VINC_HUMAN	Vinculin OS=Homo sapiens OX=9606 GN=VCL PE=1 SV=4	454553	486162	458778	335616	328115	348721	407489	406045	450296	534443	545812	538348	456538	510127	499350	438904	458079	450326	425410	417301	433748	463587	454115	436125	351203	341325	351149	526597	549128	553031	497028	501088	522116	464815	465919	468821	385068	392676	424176	325375	333680	347527	308957	291603	289361	405348
159	159	sp|P62826|RAN_HUMAN	GTP-binding nuclear protein Ran OS=Homo sapiens OX=9606 GN=RAN PE=1 SV=3	1.79867e+06	1.94066e+06	1.73962e+06	657005	981989	880407	580947	780572	646252	720088	1.05178e+06	844211	1.48617e+06	1.79608e+06	1.60632e+06	1.40014e+06	1.72466e+06	1.7011e+06	1.71552e+06	1.95131e+06	1.75242e+06	1.44889e+06	1.79032e+06	1.67664e+06	835676	947984	645396	1.4942e+06	1.66608e+06	1.54156e+06	1.6305e+06	1.67908e+06	1.74729e+06	1.32072e+06	1.49306e+06	1.34865e+06	681213	1.06979e+06	972394	1.68646e+06	1.87157e+06	1.80531e+06	777173	996706	903336	1.57674e+06
160	160	sp|P11940|PABP1_HUMAN	Polyadenylate-binding protein 1 OS=Homo sapiens OX=9606 GN=PABPC1 PE=1 SV=2	1.29287e+06	1.2607e+06	1.2997e+06	1.25293e+06	1.24173e+06	1.25312e+06	1.26327e+06	1.24573e+06	1.24802e+06	1.42535e+06	1.29462e+06	1.38491e+06	1.61912e+06	1.483e+06	1.4857e+06	1.45775e+06	1.3025e+06	1.39751e+06	1.14047e+06	1.07878e+06	1.11569e+06	1.52812e+06	1.42497e+06	1.45787e+06	1.37265e+06	1.33909e+06	1.37213e+06	1.97188e+06	1.79665e+06	1.9493e+06	1.7145e+06	1.61661e+06	1.63774e+06	1.72918e+06	1.70833e+06	1.6924e+06	1.07692e+06	1.00637e+06	1.03188e+06	1.70855e+06	1.60115e+06	1.63874e+06	1.1534e+06	1.1481e+06	1.12764e+06	1.52663e+06
161	161	sp|P06744|G6PI_HUMAN	Glucose-6-phosphate isomerase OS=Homo sapiens OX=9606 GN=GPI PE=1 SV=4	880538	874479	865622	938306	871454	891634	793261	780604	826009	691900	682703	697900	817605	825867	790168	730695	677261	689193	799928	770049	810268	739820	859096	858900	932239	909128	947324	928555	914589	903003	817517	944213	910546	911521	924241	964408	848398	812207	836340	799928	764146	765091	705517	708236	708517	621729
162	162	sp|P13647|K2C5_HUMAN	Keratin, type II cytoskeletal 5 OS=Homo sapiens OX=9606 GN=KRT5 PE=1 SV=3	350553	382734	361898	487271	511048	484210	2.25826e+06	2.24768e+06	2.28146e+06	518886	490430	473449	373994	402298	400539	276229	316790	316655	341497	362122	353062	427423	443151	447775	558839	593168	629039	487245	502466	511813	531140	518854	510466	338072	325688	324899	493380	492531	511777	255053	253616	207629	3.82618e+06	4.00665e+06	3.8531e+06	315541
163	163	sp|P00505|AATM_HUMAN	Aspartate aminotransferase, mitochondrial OS=Homo sapiens OX=9606 GN=GOT2 PE=1 SV=3	1.04239e+06	1.13929e+06	1.02787e+06	821581	1.03223e+06	1.04285e+06	719904	843031	846450	759026	748738	721443	1.23341e+06	1.13803e+06	1.1621e+06	1.10728e+06	1.10049e+06	1.05819e+06	976543	892658	939394	889453	891132	885401	920022	933575	928241	836521	731943	792528	949531	959176	992222	1.14988e+06	1.10012e+06	1.09499e+06	732115	704936	871279	1.19291e+06	1.18801e+06	1.15927e+06	935704	950192	948223	809552
164	164	sp|Q92945|FUBP2_HUMAN	Far upstream element-binding protein 2 OS=Homo sapiens OX=9606 GN=KHSRP PE=1 SV=4	946667	879164	888244	658641	630625	633238	937524	896031	920690	917346	855245	871307	724774	740593	706984	852479	733437	811098	756478	725588	738891	810394	772767	782132	731257	722562	730899	1.27203e+06	1.22828e+06	1.24369e+06	1.03864e+06	969551	1.02994e+06	1.04869e+06	1.00117e+06	1.01037e+06	836764	815463	815107	839560	753647	801601	732207	694012	680802	917270
165	165	sp|P16104|H2AX_HUMAN	Histone H2AX OS=Homo sapiens OX=9606 GN=H2AFX PE=1 SV=2	89332.2	107833	107014	33905.5	39222.3	30827	51696.3	57448.1	41367.2	64828.1	75984.3	72149.8	60033.1	67084	67242.5	90189.1	92778.2	99760	95018.4	84192.5	89054.5	62297.7	61002.7	57265	47643.1	51513.3	44499.4	55137	67840.3	63172.6	65153.6	73611.2	66618.8	79991.8	81867.4	73762.5	67082.8	66844.7	67162.1	99807.3	78118.2	90503.6	89115.8	89273.1	85775	95161.5
166	166	sp|P45880|VDAC2_HUMAN	Voltage-dependent anion-selective channel protein 2 OS=Homo sapiens OX=9606 GN=VDAC2 PE=1 SV=2	608810	625055	570322	599580	547443	581955	415250	421908	406782	400589	421804	382838	464948	466604	500014	470896	431731	474270	555754	500918	547878	567422	514121	505818	442616	398078	399211	506893	425570	481689	626552	520513	558665	474464	434102	429827	508697	525512	479960	552518	532743	541697	431351	419449	425976	468684
167	167	sp|Q96C19|EFHD2_HUMAN	EF-hand domain-containing protein D2 OS=Homo sapiens OX=9606 GN=EFHD2 PE=1 SV=1	318294	289240	289493	410507	472936	437774	244365	330722	325185	142690	231267	165899	415772	471348	456174	220356	181573	194116	368967	401794	371957	313792	345636	288938	314774	339882	325776	566497	545827	461966	342131	389708	344241	480661	474316	481302	390519	410031	426297	285912	278767	337264	496254	523202	514146	214411
168	168	sp|P17655|CAN2_HUMAN	Calpain-2 catalytic subunit OS=Homo sapiens OX=9606 GN=CAPN2 PE=1 SV=6	413776	454409	440147	303798	350468	357055	392098	363598	383860	655457	676038	601927	452731	484908	511575	485645	549878	476048	442337	485766	473028	496455	464445	520653	497993	538877	432994	441099	494218	524180	337632	434417	409916	262078	318028	314440	233524	269089	287158	459275	447219	407706	286242	349841	278901	518668
169	169	sp|P33992|MCM5_HUMAN	DNA replication licensing factor MCM5 OS=Homo sapiens OX=9606 GN=MCM5 PE=1 SV=5	646842	619671	648416	685619	722817	706047	696730	749105	756336	1.0395e+06	977801	1.03687e+06	608659	547714	573737	701104	626147	686543	569031	479070	536754	665043	605614	646262	757107	672710	795844	859586	754420	813130	695936	520037	575971	706509	577084	585302	762220	696113	697305	381084	302470	335906	490268	473272	446860	570053
170	170	sp|O60664|PLIN3_HUMAN	Perilipin-3 OS=Homo sapiens OX=9606 GN=PLIN3 PE=1 SV=3	430996	439736	431856	422686	340792	395923	577923	572319	565745	461702	420758	467845	350024	397938	351843	239931	308196	312260	357326	389386	427837	334283	297620	296727	474040	437886	469181	145381	308199	321585	380198	374023	355228	305220	367686	302221	505078	504215	513685	285423	286461	256942	473687	500506	477456	299126
171	171	sp|Q01518|CAP1_HUMAN	Adenylyl cyclase-associated protein 1 OS=Homo sapiens OX=9606 GN=CAP1 PE=1 SV=5	492620	509360	470260	593525	612002	582896	518956	534495	505952	475963	466995	447234	487794	532612	502640	580554	537154	579868	599363	589189	596203	520307	541852	529211	414545	383358	412914	369346	360467	362974	538608	497385	500300	793659	679885	738749	501060	490262	454401	499691	484940	472484	548665	552383	520785	553308
172	172	sp|Q562R1|ACTBL_HUMAN	Beta-actin-like protein 2 OS=Homo sapiens OX=9606 GN=ACTBL2 PE=1 SV=2	663942	696427	677681	1.13271e+06	1.13826e+06	1.12734e+06	1.00113e+06	837408	964562	791413	763231	777308	582022	608160	584987	541343	496008	504093	811186	780105	782940	554785	572149	532774	1.17054e+06	1.32084e+06	1.35818e+06	266496	315136	272838	620175	601220	590194	695812	591128	628009	1.05278e+06	1.07358e+06	1.03799e+06	1.51827e+06	1.29875e+06	1.3223e+06	995511	1.05776e+06	938276	745503
173	173	sp|O75643|U520_HUMAN	U5 small nuclear ribonucleoprotein 200 kDa helicase OS=Homo sapiens OX=9606 GN=SNRNP200 PE=1 SV=2	37446.4	39256.6	52791.1	37495.9	43992.3	34634.3	57794.8	46662.1	47227.5	36744.4	26891	40346.1	41841.3	40606.2	26412.8	50900.9	55987.2	55084.7	41115.5	29889.6	39126.8	44953	37308.6	41934.7	52455.6	40970.7	31943.6	48730.5	56861.4	52879.8	44069.5	44300.2	59154.9	58528	40061.1	60987.4	55025.8	51904.6	45670.1	20926.1	17284.4	42787.6	51245.6	34015	48571.2	43351.8
174	174	sp|Q9UL46|PSME2_HUMAN	Proteasome activator complex subunit 2 OS=Homo sapiens OX=9606 GN=PSME2 PE=1 SV=4	585726	809398	716115	272238	350443	325380	403993	451227	416990	243215	299347	263128	287174	355236	308418	343332	405021	380823	593273	462056	627022	504004	576255	543627	186445	227468	215991	279361	314895	295182	346195	460536	411781	594444	625182	585796	368747	453689	420309	526031	652901	533320	363450	383037	452148	578826
175	175	sp|P06756|ITAV_HUMAN	Integrin alpha-V OS=Homo sapiens OX=9606 GN=ITGAV PE=1 SV=2	277745	285955	274499	251762	238792	223756	328616	321271	309133	182281	176664	173247	211909	237079	180763	140239	153555	147192	147190	175011	192352	189183	181200	196257	241212	223997	217303	271735	217132	279115	213056	211193	205478	246375	227146	239046	300911	304411	306024	217111	185917	195573	284811	289087	278351	195723
176	176	sp|P27824|CALX_HUMAN	Calnexin OS=Homo sapiens OX=9606 GN=CANX PE=1 SV=2	940279	978250	991635	1.66529e+06	1.66179e+06	1.72788e+06	1.37941e+06	1.39228e+06	1.41875e+06	1.5474e+06	1.5299e+06	1.54841e+06	922997	930299	947166	1.48974e+06	1.53453e+06	1.50192e+06	1.21429e+06	1.25832e+06	1.24583e+06	1.23222e+06	1.20019e+06	1.31388e+06	1.22602e+06	1.26731e+06	1.29404e+06	741486	689431	790933	1.03416e+06	1.06306e+06	1.04546e+06	1.16529e+06	1.19421e+06	1.26949e+06	1.30606e+06	1.28491e+06	1.32431e+06	748224	762071	761635	880113	889053	926868	999660
177	177	sp|P36578|RL4_HUMAN	60S ribosomal protein L4 OS=Homo sapiens OX=9606 GN=RPL4 PE=1 SV=5	950584	869401	939363	952562	932858	983085	1.00644e+06	1.03515e+06	1.03979e+06	905487	848064	921349	736314	666164	691535	939061	914115	938248	910696	858908	897251	998616	921941	941077	1.32499e+06	1.30535e+06	1.2952e+06	552558	513519	539590	1.05625e+06	1.01654e+06	1.0406e+06	627559	635222	610046	1.13302e+06	1.09682e+06	1.09543e+06	637035	613576	596976	1.0635e+06	1.04994e+06	1.04529e+06	893626
178	178	sp|Q06210|GFPT1_HUMAN	Glutamine--fructose-6-phosphate aminotransferase [isomerizing] 1 OS=Homo sapiens OX=9606 GN=GFPT1 PE=1 SV=3	407853	359832	429154	475178	529493	487237	428416	475354	473870	569361	574878	560845	357018	347798	317905	305862	285662	323954	338032	433859	347933	364342	402759	375282	354997	465541	410521	284441	230407	288158	345168	349644	343709	264370	186722	207572	412577	342691	403340	257506	321575	243756	360830	413069	399663	250372
179	179	sp|P20700|LMNB1_HUMAN	Lamin-B1 OS=Homo sapiens OX=9606 GN=LMNB1 PE=1 SV=2	490492	517640	519399	584472	633857	580751	801024	660486	772177	783250	728084	751489	397633	407316	416793	653567	662893	652349	711643	743785	758036	617399	630134	608292	654160	703392	729221	726889	709293	750893	682716	627651	635051	694050	757305	757809	577279	620724	614455	398394	512045	364294	547333	587098	748969	558725
180	180	sp|P27797|CALR_HUMAN	Calreticulin OS=Homo sapiens OX=9606 GN=CALR PE=1 SV=1	963802	964023	938529	1.50858e+06	1.3343e+06	1.46257e+06	1.33041e+06	1.22372e+06	1.29352e+06	1.17265e+06	1.19911e+06	1.09824e+06	767175	773787	710961	948457	1.07285e+06	1.03343e+06	946537	1.14241e+06	975100	739708	600725	745931	984754	943749	965984	436996	498928	505495	853703	728297	875255	889389	903769	711136	1.41118e+06	1.35402e+06	1.40428e+06	552721	745830	580533	1.53836e+06	1.54229e+06	1.4402e+06	724108
181	181	sp|Q15393|SF3B3_HUMAN	Splicing factor 3B subunit 3 OS=Homo sapiens OX=9606 GN=SF3B3 PE=1 SV=4	418832	402736	397010	336369	323449	320103	273106	344184	361539	443398	464495	462908	427367	451447	396389	436801	461006	404589	324055	351409	356783	394488	430398	418361	348128	362690	376444	554673	549851	519623	476312	469322	448872	455585	487059	503514	317667	314418	344501	419456	427345	372154	252860	260880	278078	386909
182	182	sp|P23246|SFPQ_HUMAN	Splicing factor, proline- and glutamine-rich OS=Homo sapiens OX=9606 GN=SFPQ PE=1 SV=2	789619	843357	775748	466360	495409	472856	643876	678163	655723	536070	610241	554103	537594	622262	557583	713596	780696	722937	845955	898407	860760	774921	828304	800819	445741	487153	483160	735278	719972	703536	708821	885438	830685	964884	996996	997912	543140	597903	581908	823720	904456	843203	590151	648386	607691	819880
183	183	sp|P29401|TKT_HUMAN	Transketolase OS=Homo sapiens OX=9606 GN=TKT PE=1 SV=3	622676	681182	611320	460139	519606	501003	496016	534724	510092	605912	663826	608317	440036	479983	442297	692444	658783	614722	636456	651564	646301	625586	600076	635715	568208	621642	583945	686166	670487	651044	543013	481180	499722	809021	746267	765776	376311	429502	368881	713024	655211	669612	414307	421329	406831	585702
184	184	sp|Q04695|K1C17_HUMAN	Keratin, type I cytoskeletal 17 OS=Homo sapiens OX=9606 GN=KRT17 PE=1 SV=2	317077	338662	314514	406510	411152	427362	729516	752869	753049	226123	240336	237863	358921	400546	383357	336644	357312	339546	255312	229850	236619	365435	372432	401085	212525	252821	262701	511815	518972	544452	265689	267257	286264	257751	256706	253944	382747	419410	386796	412233	391436	398402	614635	657318	641862	281648
185	185	sp|O00410|IPO5_HUMAN	Importin-5 OS=Homo sapiens OX=9606 GN=IPO5 PE=1 SV=4	519474	621287	555258	522749	524377	447054	462348	523573	421712	384592	378759	423000	513967	507338	492663	403582	345096	404381	378076	379717	371719	424136	502298	477989	480095	433615	386000	530925	506803	563590	648278	618647	622444	448217	607553	504116	423613	382853	371815	473747	368614	500386	387793	413917	429767	406284
186	186	sp|P42704|LPPRC_HUMAN	Leucine-rich PPR motif-containing protein, mitochondrial OS=Homo sapiens OX=9606 GN=LRPPRC PE=1 SV=3	249050	295787	269105	367644	413058	352739	382901	405061	370723	416351	551162	364834	363191	453279	295006	299742	283942	269757	258571	255282	229352	214068	213088	237323	332544	379183	414080	244064	319326	337420	222746	415440	315873	309674	328004	347771	292863	398228	309044	240298	309380	198787	201775	304639	248541	281053
187	187	sp|Q9NYU2|UGGG1_HUMAN	UDP-glucose:glycoprotein glucosyltransferase 1 OS=Homo sapiens OX=9606 GN=UGGT1 PE=1 SV=3	531186	570197	517672	422880	441297	403143	386987	408957	391243	525150	532857	460281	341331	393018	381879	515302	538121	508379	340345	427042	342374	344650	333138	328596	328923	282088	293907	321582	405011	422756	244497	317212	339545	343190	371063	429167	389030	422000	439798	344845	354778	313251	308356	269585	297287	323870
188	188	sp|Q12905|ILF2_HUMAN	Interleukin enhancer-binding factor 2 OS=Homo sapiens OX=9606 GN=ILF2 PE=1 SV=2	463112	492124	492672	353745	408369	332628	317658	303536	381274	261267	308322	249264	431282	453324	435209	425021	460439	403344	432705	435908	431364	528328	473527	475250	344408	354303	333935	435813	424840	402674	491255	457638	434989	554615	521506	517312	424926	445504	295824	517367	598507	578149	343530	319926	330163	408148
189	189	sp|P41091|IF2G_HUMAN	Eukaryotic translation initiation factor 2 subunit 3 OS=Homo sapiens OX=9606 GN=EIF2S3 PE=1 SV=3	672408	707277	683729	582159	571434	579164	555064	566313	609324	568989	659072	551156	772179	738994	704100	677193	689759	668023	695451	693540	719701	886326	864243	836505	735644	727975	803499	954184	1.00302e+06	942591	853142	885051	891829	884779	943729	932310	680326	624588	674675	934519	925769	932555	505400	529783	529740	816677
190	190	sp|Q9NR30|DDX21_HUMAN	Nucleolar RNA helicase 2 OS=Homo sapiens OX=9606 GN=DDX21 PE=1 SV=5	330515	303380	310701	539768	570435	530021	501237	506162	500639	309136	351110	304672	418158	436414	388939	314513	315178	284980	325073	311487	316890	523165	480712	502405	528494	517382	506731	464709	434417	464317	457725	449176	451395	439674	414744	410175	402033	405106	392490	339424	330373	324792	397913	403559	333846	297225
191	191	sp|Q13838|DX39B_HUMAN	Spliceosome RNA helicase DDX39B OS=Homo sapiens OX=9606 GN=DDX39B PE=1 SV=1	1.00771e+06	953195	1.07769e+06	1.93925e+06	1.79987e+06	1.85396e+06	1.65896e+06	1.51783e+06	1.60321e+06	1.58595e+06	1.44459e+06	1.57363e+06	910066	904352	923965	1.03993e+06	972208	987899	1.0451e+06	953014	946988	1.26614e+06	1.14829e+06	1.18207e+06	2.2665e+06	2.05845e+06	2.08741e+06	764382	630744	705653	1.35828e+06	1.20964e+06	1.25995e+06	537768	593692	553457	1.77629e+06	1.67425e+06	1.77399e+06	751220	628692	593456	1.70978e+06	1.28946e+06	1.55802e+06	698648
192	192	sp|P04792|HSPB1_HUMAN	Heat shock protein beta-1 OS=Homo sapiens OX=9606 GN=HSPB1 PE=1 SV=2	1.83164e+06	1.65164e+06	1.83191e+06	753279	769269	748682	1.415e+06	1.40816e+06	1.41175e+06	619895	613596	625988	782494	663017	743844	1.06991e+06	951097	1.02539e+06	1.48248e+06	1.37551e+06	1.46776e+06	1.21881e+06	1.10703e+06	1.17628e+06	536356	478261	444387	766955	767156	788827	1.34047e+06	1.25736e+06	1.29677e+06	946966	956659	990438	952470	936253	972825	1.93845e+06	1.89911e+06	1.91361e+06	1.50056e+06	1.41456e+06	1.44095e+06	1.1246e+06
193	193	sp|Q92841|DDX17_HUMAN	Probable ATP-dependent RNA helicase DDX17 OS=Homo sapiens OX=9606 GN=DDX17 PE=1 SV=2	393252	395545	440132	483950	440544	449492	562508	503272	506668	603980	589973	561807	301357	289611	221255	447039	397669	403974	404273	406964	436514	457535	441022	445890	586313	555077	533762	418405	390397	363901	374005	401220	485133	482840	431349	481820	491456	479899	457026	348785	299525	349401	398596	398010	365486	358634
194	194	sp|Q9NY33|DPP3_HUMAN	Dipeptidyl peptidase 3 OS=Homo sapiens OX=9606 GN=DPP3 PE=1 SV=2	220606	258602	147837	247516	249711	231226	249031	242582	242639	213964	200251	187875	190693	197960	171582	185229	180128	139180	189750	201659	210314	135484	211847	202406	199247	192057	189325	147117	143121	138710	246117	138813	246527	158850	77303	169638	211332	216109	233937	76783.1	135207	72307.8	188558	199920	207622	154520
195	195	sp|Q9UHD8|SEPT9_HUMAN	Septin-9 OS=Homo sapiens OX=9606 GN=SEPT9 PE=1 SV=2	310513	381087	280856	289185	331510	314848	368614	301567	388991	461504	412315	458751	357712	313224	387830	400485	390809	376556	422888	412116	410542	403456	398816	414455	407619	455310	408907	407582	391097	404854	426251	553328	588902	392752	422235	399201	382836	407844	470871	302961	299884	299074	247615	340876	318760	385068
196	196	sp|Q9BWD1|THIC_HUMAN	Acetyl-CoA acetyltransferase, cytosolic OS=Homo sapiens OX=9606 GN=ACAT2 PE=1 SV=2	511515	554727	494291	442624	366114	333098	429463	444120	431386	330629	398763	320485	443715	429679	448531	419070	478838	380848	516622	500920	499449	420935	412305	474417	348407	398621	275222	361596	357581	399997	672043	632734	609537	422012	447392	494118	464786	449806	467323	340076	408979	350110	353645	421200	377645	379647
197	197	sp|P61204|ARF3_HUMAN	ADP-ribosylation factor 3 OS=Homo sapiens OX=9606 GN=ARF3 PE=1 SV=2	125571	167946	143585	162427	182788	188804	140532	157850	143537	227803	252506	264776	173696	233973	188615	201274	219269	232594	146949	147844	162892	139013	146449	129742	173133	186879	155854	95638.1	103540	112908	101979	122678	110061	143305	172183	149567	187878	201523	191964	138293	154044	146249	229936	237283	233620	162924
198	198	sp|Q9NVI7|ATD3A_HUMAN	ATPase family AAA domain-containing protein 3A OS=Homo sapiens OX=9606 GN=ATAD3A PE=1 SV=2	824080	859225	820580	914862	921724	916202	942434	821838	829731	885304	869820	859418	854994	803018	775245	776984	790913	758960	686237	655627	627141	849871	821141	807412	887009	921400	848226	1.0134e+06	932153	1.00185e+06	986141	929893	924030	885927	853067	876452	946432	815166	800551	817603	780423	809303	724572	688973	807232	682486
199	199	sp|Q92973|TNPO1_HUMAN	Transportin-1 OS=Homo sapiens OX=9606 GN=TNPO1 PE=1 SV=2	134332	109108	117224	170817	152774	174160	194190	169052	176471	336971	349386	331553	174138	184438	170695	203620	184840	213057	129118	125247	128348	203826	202649	218399	145168	212526	142775	128261	149467	152695	100694	91038.6	99477.2	82061.4	117528	100114	156784	132480	123591	117438	86466.1	93249.2	142546	133983	130089	150755
200	200	sp|Q9H0U4|RAB1B_HUMAN	Ras-related protein Rab-1B OS=Homo sapiens OX=9606 GN=RAB1B PE=1 SV=1	487742	342553	538266	511764	596099	506691	391796	272934	436498	609592	786661	743684	380905	574520	685718	472424	528940	464830	434863	602317	584236	447979	472723	412664	579953	719969	590982	514551	557903	548023	430914	522237	438813	488837	467904	390476	390229	474507	465561	267664	353032	281570	276389	461152	407606	344297
201	201	sp|Q99829|CPNE1_HUMAN	Copine-1 OS=Homo sapiens OX=9606 GN=CPNE1 PE=1 SV=1	664026	792384	741051	420349	415069	445142	519614	580923	537535	645736	705599	632592	446161	539079	515353	595056	569383	626197	678879	628317	668966	591271	634120	526947	519375	582058	537741	651080	643555	693298	257255	299187	368440	703643	703521	667196	535380	570682	567133	525831	579303	531702	490652	528962	496754	581398
202	202	sp|P60660|MYL6_HUMAN	Myosin light polypeptide 6 OS=Homo sapiens OX=9606 GN=MYL6 PE=1 SV=2	946840	991301	945563	1.05602e+06	1.26807e+06	1.2016e+06	926963	941568	979879	1.77087e+06	1.75973e+06	1.75573e+06	1.28287e+06	1.37518e+06	1.25712e+06	1.18246e+06	1.2083e+06	1.15122e+06	1.33868e+06	1.34555e+06	1.45755e+06	1.15562e+06	1.20976e+06	1.21323e+06	1.25316e+06	1.47516e+06	1.50504e+06	887170	831962	750875	832139	926393	914567	633025	810174	730701	1.61503e+06	1.64238e+06	1.6043e+06	944696	990895	960355	1.33257e+06	1.34184e+06	1.29373e+06	1.19436e+06
203	203	sp|P07437|TBB5_HUMAN	Tubulin beta chain OS=Homo sapiens OX=9606 GN=TUBB PE=1 SV=2	830657	838895	865937	1.0616e+06	1.09812e+06	1.11215e+06	937000	917174	747101	951651	967807	936973	767801	720382	735576	794866	782546	788904	937064	939501	913322	1.05891e+06	1.06407e+06	1.10804e+06	1.33521e+06	1.31788e+06	1.37895e+06	753501	689037	677063	1.11627e+06	1.00913e+06	1.09614e+06	687715	776955	755771	1.05357e+06	1.04976e+06	1.0156e+06	817909	869106	888434	1.09618e+06	1.08994e+06	1.11553e+06	743961
204	204	sp|P02768|ALBU_HUMAN	Serum albumin OS=Homo sapiens OX=9606 GN=ALB PE=1 SV=2	6.93259e+06	6.81034e+06	6.8251e+06	1.73268e+06	1.70673e+06	1.66334e+06	1.14032e+06	1.11268e+06	1.13729e+06	6.99828e+06	6.91279e+06	7.01642e+06	2.4317e+06	2.50798e+06	2.45853e+06	2.88895e+06	2.80184e+06	2.87155e+06	7.39075e+06	7.20184e+06	7.26523e+06	1.93234e+06	1.95529e+06	1.91805e+06	3.57405e+06	3.60341e+06	3.60418e+06	2.75141e+06	2.57358e+06	2.68681e+06	2.35909e+06	2.35278e+06	2.3721e+06	2.8e+06	2.94726e+06	2.81162e+06	1.04006e+06	1.14623e+06	1.03355e+06	1.31422e+06	1.25167e+06	1.32861e+06	3.39365e+06	3.24752e+06	3.2826e+06	1.72003e+07
205	205	sp|P09651|ROA1_HUMAN	Heterogeneous nuclear ribonucleoprotein A1 OS=Homo sapiens OX=9606 GN=HNRNPA1 PE=1 SV=5	1.17927e+06	1.1046e+06	1.14665e+06	1.07579e+06	989740	1.02776e+06	927770	849068	897346	711272	680552	591591	1.103e+06	1.06804e+06	1.11716e+06	1.24559e+06	1.10946e+06	1.1461e+06	1.93599e+06	1.82506e+06	1.85032e+06	1.80747e+06	1.65038e+06	1.71426e+06	1.19527e+06	1.12276e+06	1.17643e+06	793645	730614	789572	1.55398e+06	1.51398e+06	1.59127e+06	1.59537e+06	1.46263e+06	1.50444e+06	942813	879574	939871	1.41759e+06	1.29946e+06	1.4097e+06	889580	812801	737624	1.31093e+06
206	206	sp|P26373|RL13_HUMAN	60S ribosomal protein L13 OS=Homo sapiens OX=9606 GN=RPL13 PE=1 SV=4	664745	685100	668799	642520	636397	644527	598774	577897	654654	540679	573868	542226	646958	696517	664166	705350	693532	709937	1.04725e+06	1.11578e+06	1.07243e+06	852438	865452	860430	567715	642548	564851	552708	472889	497294	883897	868950	878457	666969	643952	656722	773286	762717	750685	711279	719899	711201	651629	681667	692857	855965
207	207	sp|P12830|CADH1_HUMAN	Cadherin-1 OS=Homo sapiens OX=9606 GN=CDH1 PE=1 SV=3	615252	499053	604719	597314	679444	650383	524076	541836	526904	610038	567050	577470	659539	619665	634587	796533	701688	827350	529497	493508	591068	508201	521468	506461	473100	417077	453930	640423	454520	418738	568300	517668	556460	771068	763193	738196	611234	586489	670636	694457	586016	589093	584274	570089	521861	519532
208	208	sp|P29692|EF1D_HUMAN	Elongation factor 1-delta OS=Homo sapiens OX=9606 GN=EEF1D PE=1 SV=5	1.74343e+06	1.68444e+06	1.67027e+06	2.11107e+06	2.11553e+06	2.0742e+06	1.65109e+06	1.45925e+06	1.58538e+06	1.50492e+06	1.10026e+06	1.51815e+06	2.39522e+06	2.49958e+06	2.4484e+06	1.79082e+06	1.40836e+06	1.81056e+06	2.12536e+06	2.15127e+06	2.21961e+06	2.47898e+06	2.56692e+06	2.58485e+06	2.35155e+06	2.28841e+06	2.24346e+06	2.12226e+06	2.13491e+06	2.21083e+06	2.40935e+06	2.47484e+06	2.42362e+06	2.38582e+06	2.45139e+06	2.49574e+06	1.78125e+06	1.75921e+06	1.79851e+06	2.5638e+06	2.55615e+06	2.52045e+06	1.71956e+06	1.71313e+06	1.78333e+06	2.0362e+06
209	209	sp|P27708|PYR1_HUMAN	CAD protein OS=Homo sapiens OX=9606 GN=CAD PE=1 SV=3	496930	437228	461634	652404	599808	658499	628271	578971	606763	489362	491281	472448	372202	370337	349186	361833	354244	376364	371047	332572	327797	433017	389776	416459	656433	612377	644306	515147	435119	435428	574128	491433	519248	527802	441902	505781	527391	507876	521297	395092	365114	381916	484527	463848	484910	357914
210	210	sp|Q9P258|RCC2_HUMAN	Protein RCC2 OS=Homo sapiens OX=9606 GN=RCC2 PE=1 SV=2	37683.9	59729	51180.6	43585.4	73306.1	67557.6	44132	61095.9	48616.7	45571.9	69539.6	58169.9	6059.84	54416.2	40654.3	42089.3	52819.6	41291.5	48918.1	49635.7	49257.1	44744.7	65869.1	55534	60077.5	65793.4	61232	46732.1	45378.7	44686.4	45468.7	56614.5	43014.2	46115.9	55987.4	34264.3	43173.7	62848.9	51890.3	38610.6	50846.1	37526.6	40602.9	57635.9	43134.2	40415.3
211	211	sp|Q12931|TRAP1_HUMAN	Heat shock protein 75 kDa, mitochondrial OS=Homo sapiens OX=9606 GN=TRAP1 PE=1 SV=3	429412	316162	378190	582121	424169	599851	560625	414591	526988	462130	383300	414464	292529	361376	307655	238416	316833	298034	338610	343765	375192	348145	374148	408331	383737	436939	476616	558183	405474	473894	399466	329789	321926	365481	241430	315633	399279	348382	356683	322384	236507	355207	476207	311037	448419	272972
212	212	sp|Q96HE7|ERO1A_HUMAN	ERO1-like protein alpha OS=Homo sapiens OX=9606 GN=ERO1A PE=1 SV=2	850658	841190	822707	905418	826645	843771	847137	766960	856219	760015	727101	756381	420576	549262	569460	712901	666924	685282	604628	576033	632274	670194	589824	626654	690477	695733	708152	665936	679226	730240	672929	678454	694463	591525	608222	560864	940952	939725	927003	704544	646747	679076	678581	704842	697233	491973
213	213	sp|Q14152|EIF3A_HUMAN	Eukaryotic translation initiation factor 3 subunit A OS=Homo sapiens OX=9606 GN=EIF3A PE=1 SV=1	412355	364685	397620	368410	403628	390410	379408	355935	370137	480545	463960	460930	482498	462017	494896	462359	451182	448864	276068	284338	259860	321813	344766	377139	366649	368728	365463	418577	350287	426141	357348	370821	368691	429232	409261	424600	316934	314881	336265	295040	324798	321851	302620	280764	281744	374494
214	214	sp|Q10567|AP1B1_HUMAN	AP-1 complex subunit beta-1 OS=Homo sapiens OX=9606 GN=AP1B1 PE=1 SV=2	210158	254053	242783	180612	212660	170991	217865	212013	176280	146868	158166	144337	262711	213881	135212	269532	230998	191437	225122	150301	127349	191848	147826	125035	171648	149545	145338	190177	175718	105343	213435	211987	250642	262301	136169	256077	155713	192062	191492	126835	113919	126403	162539	195399	156652	130017
215	215	sp|Q9Y5B9|SP16H_HUMAN	FACT complex subunit SPT16 OS=Homo sapiens OX=9606 GN=SUPT16H PE=1 SV=1	198303	215535	204174	112053	121405	126062	135049	121979	119973	129072	184506	142990	118894	173349	173957	226986	212244	217915	138204	124987	142010	183048	172742	178816	125442	114117	131410	144171	165336	186780	182207	146516	175565	202349	220888	230934	194534	109385	171174	183000	184167	181428	103425	80801.3	82455.4	235770
216	216	sp|P17301|ITA2_HUMAN	Integrin alpha-2 OS=Homo sapiens OX=9606 GN=ITGA2 PE=1 SV=1	238715	197248	244931	91124.6	135138	150624	128333	108945	115245	179325	115751	182028	194396	157060	219218	198663	217499	207793	183738	148786	171955	179048	184522	187496	149063	149399	96941.5	182435	176610	206857	256277	234357	198081	207644	203855	196649	92856.9	142697	154948	236074	224747	213922	127481	142977	153857	148449
217	217	sp|Q9Y6N5|SQOR_HUMAN	Sulfide:quinone oxidoreductase, mitochondrial OS=Homo sapiens OX=9606 GN=SQOR PE=1 SV=1	520913	460185	448281	390870	413090	387405	345656	328566	345638	284454	304801	294573	341837	390090	350183	443113	464050	408464	314061	312813	313665	335103	347275	341564	264662	259658	257241	453879	462725	514035	427461	490660	430253	416000	423299	430852	485604	453789	466454	509754	513531	504206	391787	385292	359190	392175
218	218	sp|Q99873|ANM1_HUMAN	Protein arginine N-methyltransferase 1 OS=Homo sapiens OX=9606 GN=PRMT1 PE=1 SV=3	153498	137284	186436	256352	273214	273964	109472	168379	179311	205717	163388	183955	108596	229749	193192	144954	137657	156158	186373	171805	162698	167159	172667	147352	222879	204054	190763	104270	113670	114461	202876	164064	176289	68643.6	113290	85391.3	155773	223758	200745	112928	81504.9	107712	161980	142200	141044	111864
219	219	sp|P35222|CTNB1_HUMAN	Catenin beta-1 OS=Homo sapiens OX=9606 GN=CTNNB1 PE=1 SV=1	794003	916379	789703	393609	358277	513206	666510	449830	435131	540292	447262	590717	637572	614513	529521	726575	592736	582210	554170	589407	665741	649780	676660	706149	417941	337852	380815	975677	842603	816954	614126	822946	694427	707368	697308	733639	381996	509845	394070	869957	852740	906964	547986	390995	593937	515735
220	220	sp|P21589|5NTD_HUMAN	5'-nucleotidase OS=Homo sapiens OX=9606 GN=NT5E PE=1 SV=1	138455	214030	142243	249877	249312	233133	246230	241987	228797	374956	321890	327194	157727	129429	172627	197171	266206	168786	153004	151486	151279	153156	209603	169131	296307	275641	310286	132141	86241.1	49986.6	131378	117984	153524	126922	125906	129656	263943	243537	239936	81013	86191.7	96158.2	207608	219628	202635	109137
221	221	sp|P47897|SYQ_HUMAN	Glutamine--tRNA ligase OS=Homo sapiens OX=9606 GN=QARS PE=1 SV=1	208522	225883	189159	133873	202961	197826	198156	205574	191896	161072	164139	176250	195057	133223	176234	166033	169886	146688	159412	184743	74017.9	205125	199013	195783	127899	141333	154603	105439	171580	61916.5	100700	212171	199232	202024	92478	211481	153136	161552	153780	118960	133225	188852	198263	208605	89454.7	161664
222	222	sp|O43795|MYO1B_HUMAN	Unconventional myosin-Ib OS=Homo sapiens OX=9606 GN=MYO1B PE=1 SV=3	397107	382473	403515	299745	264062	275902	281247	243695	245021	364416	287450	338914	286723	254457	298847	349695	286586	306916	318743	312475	289831	367340	331765	316111	264361	280028	286153	331711	349523	346464	310662	300961	286570	399234	371061	368243	272037	262426	274131	281085	304421	322070	250124	226787	219904	306462
223	223	sp|P04181|OAT_HUMAN	Ornithine aminotransferase, mitochondrial OS=Homo sapiens OX=9606 GN=OAT PE=1 SV=1	1.24681e+06	1.45192e+06	1.36572e+06	1.00612e+06	1.08376e+06	1.09821e+06	1.19542e+06	1.33367e+06	1.36303e+06	657656	484386	557445	147672	155467	1.33213e+06	140982	1.01737e+06	1.10416e+06	1.39167e+06	1.38929e+06	1.48517e+06	1.17078e+06	1.06282e+06	1.18205e+06	993817	1.0145e+06	1.0259e+06	109586	96211.2	95330.8	1.20849e+06	1.09028e+06	1.15382e+06	127280	126209	117354	1.0367e+06	1.06107e+06	1.03335e+06	149183	143796	121406	1.00054e+06	1.04109e+06	969295	1.27757e+06
224	224	sp|P62249|RS16_HUMAN	40S ribosomal protein S16 OS=Homo sapiens OX=9606 GN=RPS16 PE=1 SV=2	884296	703131	741744	1.2287e+06	690987	1.19327e+06	1.09353e+06	1.14409e+06	1.12622e+06	1.49493e+06	959157	1.56563e+06	905029	925472	935833	940807	905839	988025	807958	872886	776798	953940	1.13262e+06	1.15951e+06	1.51967e+06	977972	1.49705e+06	1.2491e+06	636695	677311	888071	749175	767483	959273	573359	960651	1.24198e+06	1.28314e+06	1.27714e+06	1.17145e+06	1.16069e+06	1.16879e+06	1.48036e+06	823878	1.38975e+06	933227
225	225	sp|P00491|PNPH_HUMAN	Purine nucleoside phosphorylase OS=Homo sapiens OX=9606 GN=PNP PE=1 SV=2	431637	416784	428441	624305	648396	623584	461357	464196	486360	399916	390303	405042	365204	368646	347379	333743	341242	345178	357679	347483	347918	315571	299666	316461	377490	362710	384689	359731	378294	361431	441148	418069	380405	304401	293968	295605	536431	499364	541393	314586	298649	244499	465853	492907	474244	230878
226	226	sp|Q13200|PSMD2_HUMAN	26S proteasome non-ATPase regulatory subunit 2 OS=Homo sapiens OX=9606 GN=PSMD2 PE=1 SV=3	535699	520560	432202	485963	438098	409817	437609	413120	537946	380135	354969	373318	654776	618803	532195	428703	392754	395068	394518	406733	408574	588578	563479	598540	540630	393124	484875	738972	695994	647936	536570	539447	544478	638901	454148	363068	354887	330084	346010	594441	575908	636960	437884	442180	458454	411969
227	227	sp|Q5VT79|AXA81_HUMAN	Annexin A8-like protein 1 OS=Homo sapiens OX=9606 GN=ANXA8L1 PE=2 SV=2	53666.9	52200.4	42075.1	30589.8	30100.4	29674.6	25851.6	24566.9	22444.3	32868.4	30746.8	29611.9	0	3930.98	21728.4	32564.4	33139.1	33542.3	47766.7	46824.5	48183.4	52186.3	41278.5	71079.9	30684.9	32361.2	28018.2	30049.1	33785.7	11026.6	58217	72220.3	53882.4	24165.9	21721.5	22968.2	25082.4	20657	30143.5	22222.5	22312.7	23501.4	18000.8	13731.2	17184.3	41861.4
228	228	sp|Q9Y230|RUVB2_HUMAN	RuvB-like 2 OS=Homo sapiens OX=9606 GN=RUVBL2 PE=1 SV=3	202276	232067	182553	413529	408871	433126	345398	342763	357452	407644	418457	384735	288356	285376	342993	261391	288844	283141	225422	210894	266294	232464	240969	223813	471550	503377	517457	192129	186219	170543	191236	226712	200287	174188	173902	276426	436647	408835	408898	61228.5	142575	170227	306470	322310	289367	167100
229	229	sp|P62269|RS18_HUMAN	40S ribosomal protein S18 OS=Homo sapiens OX=9606 GN=RPS18 PE=1 SV=3	692977	721964	707841	378804	402415	366902	465491	517038	496346	654565	691598	652498	592877	602892	598167	529299	542870	534031	526190	515095	518753	560901	564991	575390	532718	535435	505232	362035	404540	385305	591126	515868	541444	405718	381534	382946	625363	661778	632076	423969	430466	405486	684440	669206	653630	468239
230	230	sp|Q08945|SSRP1_HUMAN	FACT complex subunit SSRP1 OS=Homo sapiens OX=9606 GN=SSRP1 PE=1 SV=1	439341	442237	449292	506427	468342	501360	453664	444009	468858	577704	567462	571208	348318	356597	311109	442040	460860	444419	416041	376366	371740	422767	420996	423280	453293	399584	422405	406747	412737	468926	320664	347327	263657	403315	389638	399438	382596	363637	344730	290471	340699	295146	304253	345174	380627	365376
231	231	sp|P31946|1433B_HUMAN	14-3-3 protein beta/alpha OS=Homo sapiens OX=9606 GN=YWHAB PE=1 SV=3	178677	183905	190292	342684	398945	344874	232516	267719	265805	305950	381156	312205	218493	270870	215092	208513	219810	221965	302032	316730	321981	234101	243545	227518	276580	315375	291177	127712	143233	140915	147751	149685	156784	127619	171565	143062	357609	390002	379984	87047.7	114876	86544.1	193910	205282	199419	145894
232	232	sp|O00231|PSD11_HUMAN	26S proteasome non-ATPase regulatory subunit 11 OS=Homo sapiens OX=9606 GN=PSMD11 PE=1 SV=3	615986	604935	712807	581081	694714	634894	535936	616708	588292	570384	486181	445525	675652	694026	669539	558368	615780	555371	485820	478208	523431	724630	674535	696075	823973	782560	856164	793399	785082	696460	786352	799314	963709	749437	866464	926802	460963	510971	501243	637383	660630	680786	608023	659972	687469	548472
233	233	sp|P62424|RL7A_HUMAN	60S ribosomal protein L7a OS=Homo sapiens OX=9606 GN=RPL7A PE=1 SV=2	390893	346543	413357	411597	422757	430013	349604	353546	340075	398178	362446	379021	405361	430350	403959	402958	414108	417281	626470	598574	619052	531572	527063	506717	383693	425604	375439	368211	366613	372495	591857	535844	541871	453799	442094	408318	445978	482994	434359	481541	388677	392492	380645	409840	361590	460901
234	234	sp|P43490|NAMPT_HUMAN	Nicotinamide phosphoribosyltransferase OS=Homo sapiens OX=9606 GN=NAMPT PE=1 SV=1	567516	539521	521189	820075	792443	833883	715360	702212	648107	936939	836043	928981	510727	498638	493004	615318	522447	605495	636589	569966	612559	691592	673590	718208	903031	911560	949029	487755	569013	529173	654512	605052	626575	455842	443847	463448	890386	882541	907677	434287	412571	369287	592286	605099	552499	383022
235	235	sp|P35908|K22E_HUMAN	Keratin, type II cytoskeletal 2 epidermal OS=Homo sapiens OX=9606 GN=KRT2 PE=1 SV=2	136675	267249	134218	477144	408534	446428	512269	505651	490822	392287	393387	368822	446364	489083	460735	157794	217385	137769	152731	231696	235033	193396	192838	221419	469787	492689	464661	562206	518132	505521	386362	384102	493962	276908	295479	284349	281777	297147	328717	78106.5	164230	231897	819201	757299	787670	232204
236	236	sp|P35527|K1C9_HUMAN	Keratin, type I cytoskeletal 9 OS=Homo sapiens OX=9606 GN=KRT9 PE=1 SV=3	382029	413498	389488	667767	814361	716216	347431	469368	496950	609086	652172	634790	1.68877e+06	1.64786e+06	1.6627e+06	329390	312785	287213	370514	385565	376566	261977	363749	336945	651864	862115	901581	2.48483e+06	2.61381e+06	2.42226e+06	394937	371374	370195	590402	626099	574430	352766	485739	245928	439068	455678	397391	784261	793849	806678	1.11181e+06
237	237	sp|P50995|ANX11_HUMAN	Annexin A11 OS=Homo sapiens OX=9606 GN=ANXA11 PE=1 SV=1	432006	310324	332038	658804	444917	650080	553239	396854	511130	573033	530663	570271	394752	457122	436914	433159	497700	443669	373290	378981	363902	389373	360391	399921	645865	629942	670587	520682	507985	439261	355976	303510	365910	478280	463198	500011	272685	554344	616483	360745	362528	349406	483307	470032	677354	395310
238	238	sp|P52907|CAZA1_HUMAN	F-actin-capping protein subunit alpha-1 OS=Homo sapiens OX=9606 GN=CAPZA1 PE=1 SV=3	751169	710433	773634	1.07755e+06	1.03296e+06	1.05709e+06	983619	908307	944293	972112	967189	941581	649714	657393	717752	644695	717020	665315	636837	704388	689233	807023	797612	795665	984945	945968	965587	555116	532685	546846	774598	804039	841357	482872	451921	512054	934146	921093	984505	522317	390127	417821	829051	808081	769950	563473
239	239	sp|P09758|TACD2_HUMAN	Tumor-associated calcium signal transducer 2 OS=Homo sapiens OX=9606 GN=TACSTD2 PE=1 SV=3	1.14732e+06	1.1152e+06	1.24937e+06	1.12097e+06	1.07978e+06	1.12452e+06	1.11042e+06	1.0481e+06	1.04885e+06	775262	823555	767179	653444	574627	571521	739515	804049	706608	645046	712241	634671	797800	838861	778204	704608	748427	909688	1.01334e+06	1.14727e+06	1.0526e+06	262643	313931	282084	936248	1.05404e+06	928825	1.07832e+06	954550	966674	1.13109e+06	1.06765e+06	1.12859e+06	1.11023e+06	1.02996e+06	953569	867592
240	240	sp|Q9H4A4|AMPB_HUMAN	Aminopeptidase B OS=Homo sapiens OX=9606 GN=RNPEP PE=1 SV=2	248311	154547	201543	400202	352949	323523	304641	315061	293590	366883	410590	411442	162240	222805	175379	243739	207196	238473	182215	192641	188058	173805	161915	169228	301634	344397	325682	255279	93026.6	152917	209045	259780	272118	254769	209090	234079	318902	346381	329033	74504.9	217411	210214	220509	232406	238688	166173
241	241	sp|O75874|IDHC_HUMAN	Isocitrate dehydrogenase [NADP] cytoplasmic OS=Homo sapiens OX=9606 GN=IDH1 PE=1 SV=2	644562	618086	720311	542396	592214	598074	632477	600062	481997	506633	515061	510502	488605	468086	447662	632240	623437	590483	537357	558003	563505	512766	496837	531033	445109	440391	412422	342061	342459	322394	771646	795347	777295	638726	611179	601982	597987	596885	506633	520481	513241	508453	564872	568791	555652	532642
242	242	sp|Q8NBS9|TXND5_HUMAN	Thioredoxin domain-containing protein 5 OS=Homo sapiens OX=9606 GN=TXNDC5 PE=1 SV=2	101482	96162.8	96054.6	19172.8	21810.6	22661.1	22373	21205.8	18438.4	13363.4	14234.4	16921	64434.4	65276.2	59181.1	67473.1	65153.6	67126.8	75172.2	82540.4	76387.6	68678.7	74874.1	78053.2	23373	23363.4	23621.6	41760.1	51235.3	47243	50025.9	62208.9	55739.7	72473.8	68445.4	74011.4	20550.4	16047	19913.5	57228.8	62743.8	58988.4	27532	31130.6	33211.7	67411.5
243	243	sp|Q96AE4|FUBP1_HUMAN	Far upstream element-binding protein 1 OS=Homo sapiens OX=9606 GN=FUBP1 PE=1 SV=3	414233	414709	333929	445062	451120	445734	608672	528036	549912	699154	565468	562850	439069	451030	426119	407754	438233	392940	545301	602921	658012	435798	460731	403865	518850	654719	628988	394913	438171	446791	440474	429748	446400	323077	324476	318468	606321	669750	525731	255842	284082	294452	547840	501802	495371	396328
244	244	sp|Q15907|RB11B_HUMAN	Ras-related protein Rab-11B OS=Homo sapiens OX=9606 GN=RAB11B PE=1 SV=4	426924	541512	491997	549020	539952	565830	470067	453664	496954	562670	571469	595371	586578	803594	702406	591785	755713	696110	533224	544771	506264	576176	610525	588497	568103	552517	520225	727135	806389	806782	605153	681406	619152	552337	588626	557840	522060	470833	530729	471161	526987	473216	581854	446565	481407	534254
245	245	sp|P46781|RS9_HUMAN	40S ribosomal protein S9 OS=Homo sapiens OX=9606 GN=RPS9 PE=1 SV=3	2.03891e+06	2.04476e+06	2.03332e+06	1.08421e+06	1.01234e+06	1.0306e+06	1.22124e+06	1.15462e+06	1.14334e+06	1.35883e+06	1.3505e+06	1.32947e+06	1.80904e+06	1.72868e+06	1.77651e+06	1.97992e+06	2.10827e+06	1.94289e+06	1.43723e+06	1.3563e+06	1.43801e+06	1.57477e+06	1.51902e+06	1.52825e+06	921153	927984	844301	1.4301e+06	1.42703e+06	1.38126e+06	1.44887e+06	1.49167e+06	1.37633e+06	1.2862e+06	1.26595e+06	1.33312e+06	1.41052e+06	1.32748e+06	1.40067e+06	2.18588e+06	2.10508e+06	2.21745e+06	1.48647e+06	1.42909e+06	1.45579e+06	1.86876e+06
246	246	sp|P23284|PPIB_HUMAN	Peptidyl-prolyl cis-trans isomerase B OS=Homo sapiens OX=9606 GN=PPIB PE=1 SV=2	1.59107e+06	1.55726e+06	1.62127e+06	1.13377e+06	1.12508e+06	1.14408e+06	1.15421e+06	1.12767e+06	1.1119e+06	1.37123e+06	1.02052e+06	1.37743e+06	1.2793e+06	1.32569e+06	1.35587e+06	1.47818e+06	1.41713e+06	1.43552e+06	1.44966e+06	1.40737e+06	1.48558e+06	1.12558e+06	1.09907e+06	1.14459e+06	1.09084e+06	1.05129e+06	1.08618e+06	983078	1.16099e+06	1.10683e+06	1.18964e+06	1.20078e+06	1.14909e+06	1.00325e+06	1.03185e+06	1.04507e+06	1.51561e+06	1.46757e+06	1.52118e+06	1.40597e+06	1.47439e+06	1.46938e+06	1.6433e+06	1.60645e+06	1.17764e+06	1.10704e+06
247	247	sp|P16615|AT2A2_HUMAN	Sarcoplasmic/endoplasmic reticulum calcium ATPase 2 OS=Homo sapiens OX=9606 GN=ATP2A2 PE=1 SV=1	405685	425379	403291	479646	477735	491326	464742	429409	478305	497155	426425	470646	500592	349429	476768	471574	448801	462224	376605	391606	431264	386540	386856	393034	388091	368314	353754	487871	268131	293984	381920	353352	319135	355322	324025	299872	441140	415215	456578	252234	274133	304653	411441	362686	307621	270747
248	248	sp|P30050|RL12_HUMAN	60S ribosomal protein L12 OS=Homo sapiens OX=9606 GN=RPL12 PE=1 SV=1	700280	742883	728970	431789	477908	460046	547431	519573	503988	594097	626452	635537	1.02722e+06	971018	1.09711e+06	815065	911241	5.71973e+06	869671	841229	818374	874869	876235	866477	716007	681847	702779	1.2361e+06	9.16484e+06	1.23177e+06	1.18235e+06	1.07131e+06	1.04699e+06	1.02257e+06	1.00432e+06	1.0286e+06	717090	731552	706046	1.17487e+06	1.21972e+06	1.14552e+06	661692	695900	690002	884097
249	249	sp|Q15366|PCBP2_HUMAN	Poly(rC)-binding protein 2 OS=Homo sapiens OX=9606 GN=PCBP2 PE=1 SV=1	1.0982e+06	1.10926e+06	1.13469e+06	955374	969831	965377	830192	819301	835307	738728	748076	721007	1.04066e+06	1.08134e+06	1.07249e+06	1.0322e+06	970246	980481	1.15055e+06	1.10001e+06	1.15916e+06	1.36315e+06	1.28213e+06	1.29425e+06	1.06755e+06	1.04995e+06	1.04972e+06	1.18995e+06	1.10102e+06	1.19285e+06	1.50885e+06	1.40751e+06	1.41234e+06	1.2095e+06	1.21359e+06	1.20128e+06	950685	938813	935679	1.16986e+06	1.17786e+06	1.1479e+06	1.00839e+06	972512	983216	1.08521e+06
250	250	sp|P62987|RL40_HUMAN	Ubiquitin-60S ribosomal protein L40 OS=Homo sapiens OX=9606 GN=UBA52 PE=1 SV=2	3.75398e+06	3.46893e+06	3.74726e+06	3.71001e+06	3.58041e+06	3.6443e+06	4.01358e+06	3.79969e+06	4.02775e+06	3.4303e+06	3.42968e+06	3.4133e+06	3.73667e+06	3.59385e+06	3.60506e+06	3.26274e+06	3.16345e+06	3.115e+06	4.71561e+06	4.30893e+06	4.36259e+06	5.22078e+06	4.69999e+06	4.88132e+06	4.76826e+06	4.22028e+06	4.3629e+06	5.56291e+06	4.82202e+06	5.07189e+06	6.11437e+06	5.23208e+06	5.46794e+06	5.50233e+06	4.5015e+06	4.85698e+06	4.66752e+06	4.42836e+06	4.67122e+06	4.29399e+06	3.99741e+06	3.99949e+06	3.23481e+06	3.12284e+06	3.07008e+06	3.31628e+06
251	251	sp|P18124|RL7_HUMAN	60S ribosomal protein L7 OS=Homo sapiens OX=9606 GN=RPL7 PE=1 SV=1	901597	857616	859081	1.62765e+06	1.43276e+06	1.58671e+06	1.26602e+06	1.27186e+06	1.31128e+06	1.3721e+06	1.3459e+06	1.31417e+06	867673	841766	853851	893415	843839	781984	1.00678e+06	920996	985039	1.01552e+06	958959	1.06126e+06	1.18387e+06	1.25457e+06	1.25111e+06	415546	489670	427325	1.08964e+06	983958	1.00243e+06	494019	453069	467484	1.51732e+06	1.42988e+06	1.45894e+06	617792	554679	605268	1.29075e+06	1.26704e+06	1.28517e+06	818871
252	252	sp|P62701|RS4X_HUMAN	40S ribosomal protein S4, X isoform OS=Homo sapiens OX=9606 GN=RPS4X PE=1 SV=2	578811	534219	554312	495713	377848	442704	400838	345833	355729	354875	294151	353301	541222	519355	550327	490566	378831	468281	720911	611655	657367	650365	573464	556222	325445	280372	322129	248516	269277	286873	761986	662716	635480	370813	276462	333690	429993	370829	393028	454213	387701	415806	432418	410248	420727	575889
253	253	sp|P46782|RS5_HUMAN	40S ribosomal protein S5 OS=Homo sapiens OX=9606 GN=RPS5 PE=1 SV=4	588060	513642	525765	294130	327333	303214	311454	264867	309058	497077	442423	506202	415828	370624	371906	536187	454401	437600	578648	566842	583714	501313	478812	530317	296119	261597	311132	465326	470172	416115	492129	487943	484781	290038	259650	231657	435633	399920	461012	521119	509067	518668	452407	396960	431142	538277
254	254	sp|P02533|K1C14_HUMAN	Keratin, type I cytoskeletal 14 OS=Homo sapiens OX=9606 GN=KRT14 PE=1 SV=4	1.0551e+06	1.0408e+06	1.02013e+06	555583	523176	443502	1.9113e+06	1.91899e+06	1.92543e+06	366627	340270	370503	890241	914062	873538	740156	742405	740112	999879	911761	888310	835239	735702	782442	536671	541616	461079	1.0617e+06	1.00088e+06	1.06569e+06	1.02708e+06	992749	1.13066e+06	1.4723e+06	1.25098e+06	1.31993e+06	381113	444454	428290	1.92151e+06	1.74064e+06	1.76318e+06	2.38109e+06	2.40426e+06	2.32845e+06	1.14311e+06
255	255	sp|P29508|SPB3_HUMAN	Serpin B3 OS=Homo sapiens OX=9606 GN=SERPINB3 PE=1 SV=2	0	4311.59	0	3629.73	4326.09	4425.12	67467.7	58251.7	60239.3	0	4009.82	3590.12	0	3152.07	5392.99	5636.37	2389.64	4862.49	4071.71	1535.27	2889.96	604.971	2015.49	5390.84	4683.62	4405.91	1298.98	2613.89	3018.14	1075.45	2382.99	7055.28	0	12930.4	4948.35	5691.81	3172.84	412.394	0	5340.24	0	3774.34	57651.7	53170	60507.7	636.246
256	256	sp|P09525|ANXA4_HUMAN	Annexin A4 OS=Homo sapiens OX=9606 GN=ANXA4 PE=1 SV=4	265106	230702	269990	298772	278006	280638	211311	234318	228954	286878	260236	272962	192764	131566	154814	244734	209772	224683	276656	283060	289013	255232	269363	287761	209340	250781	228910	188907	162508	178579	248894	242674	241699	196164	179282	197371	307940	288123	316295	202779	210424	194693	302801	302726	318014	181168
257	257	sp|P43243|MATR3_HUMAN	Matrin-3 OS=Homo sapiens OX=9606 GN=MATR3 PE=1 SV=2	215916	261178	209301	182729	202052	176641	217615	225207	215110	176190	174199	180484	158219	205652	184416	164989	187598	161343	207668	204898	220194	196906	220130	192346	125102	150457	154198	126350	162944	155279	304851	326113	313021	219727	229241	236803	174230	185509	181854	157277	190211	176331	187684	213746	188177	190825
258	258	sp|P56192|SYMC_HUMAN	Methionine--tRNA ligase, cytoplasmic OS=Homo sapiens OX=9606 GN=MARS PE=1 SV=2	102878	131278	102213	85875.7	74344.5	62838.2	104899	37160.3	68410.2	103212	69668.9	94160.3	75770.9	120845	111581	98839.3	109393	114606	101309	104410	93473.4	113109	118740	107811	110687	86698.3	106195	171305	181031	172902	96184.7	122793	112618	98669.2	130057	122056	67886.2	61210.9	86399.1	83584.3	124207	81248.7	33016.7	44347.3	47465.4	82972.4
259	259	sp|Q9NZI8|IF2B1_HUMAN	Insulin-like growth factor 2 mRNA-binding protein 1 OS=Homo sapiens OX=9606 GN=IGF2BP1 PE=1 SV=2	149673	137953	150322	156717	157014	150009	145828	146002	141180	126002	118676	111477	71915.5	100261	78120.6	128242	135527	108067	98690	99269.4	124245	125062	97251.8	94173.1	104146	111224	93341.6	123092	96043.8	135215	129037	102241	125665	91594.5	64310.6	117549	85623.2	83333.7	81690.4	114908	120301	107126	95014.2	53409.3	96221	81655
260	260	sp|Q16822|PCKGM_HUMAN	Phosphoenolpyruvate carboxykinase [GTP], mitochondrial OS=Homo sapiens OX=9606 GN=PCK2 PE=1 SV=4	160643	173558	161979	134100	124307	82064.9	108373	97966	115098	152795	161301	163146	122683	120931	121757	144065	144510	162875	174490	193513	43780.2	133383	160435	148149	135956	128072	121531	216220	207559	227131	176363	197043	162127	175573	181215	171849	118240	124836	72876.2	68378.7	76304.7	81160.2	78926.1	122328	123320	205194
261	261	sp|P00367|DHE3_HUMAN	Glutamate dehydrogenase 1, mitochondrial OS=Homo sapiens OX=9606 GN=GLUD1 PE=1 SV=2	396590	237819	316157	177056	207617	202333	164630	243283	171945	177890	168822	252397	217629	196575	154287	258442	299899	265792	331856	296306	295193	349368	306370	330672	228601	231719	277976	369409	375338	381774	408308	395825	354387	346496	416759	354243	194687	161379	187995	354292	361348	353889	266763	230411	142893	274818
262	262	sp|Q01082|SPTB2_HUMAN	Spectrin beta chain, non-erythrocytic 1 OS=Homo sapiens OX=9606 GN=SPTBN1 PE=1 SV=2	343501	174995	316429	348988	405374	375226	339750	370383	337768	353639	319690	351557	1.25651e+06	1.37567e+06	52491.7	396522	414604	383130	292478	325031	290437	369440	304312	426507	384609	443012	414249	1.38748e+06	1.40919e+06	1.3675e+06	565271	513502	602860	342436	161970	322948	389248	428788	408716	131035	143239	120904	341533	363551	346329	375610
263	263	sp|P55209|NP1L1_HUMAN	Nucleosome assembly protein 1-like 1 OS=Homo sapiens OX=9606 GN=NAP1L1 PE=1 SV=1	317544	316263	344233	457554	589605	562605	400166	449001	436726	237847	309529	226597	334020	455741	336936	371354	388443	324216	500272	466193	412482	430242	408854	489498	354623	534386	527741	353726	502581	366156	450045	478417	416296	390807	476031	502039	275864	392631	279227	326334	314767	381411	298446	275269	340265	369480
264	264	sp|O14818|PSA7_HUMAN	Proteasome subunit alpha type-7 OS=Homo sapiens OX=9606 GN=PSMA7 PE=1 SV=1	520287	480238	502591	308542	316821	310464	327993	329095	308520	301029	276875	309294	488955	392919	401998	513204	471096	493134	565561	518712	569121	465430	413943	452168	248026	252124	255265	369262	403842	343479	578468	450653	452476	679628	453765	497803	310936	286192	335929	608042	548174	691327	315381	245743	307607	463986
265	265	sp|Q99798|ACON_HUMAN	Aconitate hydratase, mitochondrial OS=Homo sapiens OX=9606 GN=ACO2 PE=1 SV=2	294733	242473	315518	218506	224362	200867	256313	206928	228005	221244	224241	252072	247282	232961	239481	279488	291647	298773	288468	260832	288511	228575	272239	257640	183621	148454	148560	331773	334512	339670	291134	246284	275500	299865	334500	373076	246538	189122	234037	326622	357559	341153	203450	257898	237019	246576
266	266	sp|Q14315|FLNC_HUMAN	Filamin-C OS=Homo sapiens OX=9606 GN=FLNC PE=1 SV=3	82967.2	89678.5	73777.4	104100	106793	88993.1	99012.6	101436	91899.9	114143	124558	87895.9	80981.6	130059	127139	82108.6	110241	112488	60168.6	94060.2	93558.8	74858.3	81015.1	73608	86853.9	105371	117430	96207.8	99517	73242	36381.5	64602.5	74827.1	68604.3	73985	61126.5	103922	97206.2	93512.8	62974.1	76734.8	78467.1	85130.7	93667	102451	79986.3
267	267	sp|P11413|G6PD_HUMAN	Glucose-6-phosphate 1-dehydrogenase OS=Homo sapiens OX=9606 GN=G6PD PE=1 SV=4	72492.5	76550.4	73167.4	70455.3	66757.5	68427.6	81182.9	71734	71429	90830.6	80102.8	81293.8	55937.3	52034.4	52819.4	72257.4	25776.7	62224.6	88961	78262.4	76385.6	78514.8	70816.2	81101.4	77457.4	68397.8	75044.7	52957.9	49757.8	44790.2	88429.5	77871.5	90347.7	53679	44068.1	47543	70960.5	67005.3	67533.8	55866.5	56088.8	45329.2	62152.7	59447.3	60877.8	57446.7
268	268	sp|Q02878|RL6_HUMAN	60S ribosomal protein L6 OS=Homo sapiens OX=9606 GN=RPL6 PE=1 SV=3	987475	953396	965829	444911	452208	431504	479953	478392	482657	333315	329134	335663	821173	801593	855167	1.05857e+06	1.01436e+06	1.00447e+06	1.22503e+06	1.18349e+06	1.22423e+06	1.27099e+06	1.17137e+06	1.2662e+06	396029	416053	401294	718754	732543	749807	1.1828e+06	1.18031e+06	1.19427e+06	1.56316e+06	1.52111e+06	1.63456e+06	457794	448454	443283	1.38474e+06	1.36373e+06	1.33365e+06	706934	739368	707697	1.47024e+06
269	269	sp|Q96G03|PGM2_HUMAN	Phosphoglucomutase-2 OS=Homo sapiens OX=9606 GN=PGM2 PE=1 SV=4	88539.6	100489	83172	67474	112900	37251.3	166546	122784	99587.9	113174	78455.4	127087	48044.6	65205.9	51045	69369.6	48692.1	66445	108519	73368.1	101068	58365.8	65581.2	45545	174551	126967	49579.6	54706	22575.1	23336.6	122718	58812.9	45115.4	39651.9	41764.4	51825.9	100491	105211	123254	7974.28	70388.9	74723.5	102927	151155	102416	64961.8
270	270	sp|P22392|NDKB_HUMAN	Nucleoside diphosphate kinase B OS=Homo sapiens OX=9606 GN=NME2 PE=1 SV=1	3.61879e+06	3.5565e+06	3.68216e+06	2.69558e+06	2.83669e+06	2.85658e+06	2.35529e+06	2.18109e+06	2.40019e+06	3.53687e+06	3.6519e+06	3.81561e+06	4.65669e+06	4.53667e+06	4.85258e+06	3.41736e+06	3.50473e+06	3.52935e+06	3.4861e+06	3.51852e+06	3.31969e+06	3.70764e+06	3.63816e+06	3.68172e+06	3.24532e+06	3.50576e+06	3.55623e+06	2.43351e+06	2.42831e+06	2.41629e+06	3.17067e+06	3.2529e+06	3.37742e+06	2.16006e+06	2.37157e+06	2.30339e+06	3.72556e+06	3.50842e+06	3.75252e+06	3.54199e+06	3.51152e+06	3.60142e+06	3.98525e+06	4.00395e+06	4.01342e+06	3.26599e+06
271	271	sp|P51659|DHB4_HUMAN	Peroxisomal multifunctional enzyme type 2 OS=Homo sapiens OX=9606 GN=HSD17B4 PE=1 SV=3	363182	431608	372260	331322	328508	314143	321940	358909	327762	424243	427584	436650	428504	424029	402943	434337	401290	384089	401827	368323	395986	425717	430744	384890	393061	364454	435375	639056	613978	633170	503223	529309	483308	620861	589512	549958	321719	394207	316185	377489	418215	426367	360965	337636	310277	426438
272	272	sp|O43790|KRT86_HUMAN	Keratin, type II cuticular Hb6 OS=Homo sapiens OX=9606 GN=KRT86 PE=1 SV=1	418875	463187	449682	338906	300999	296569	347551	320078	318383	210154	316274	267314	541825	570540	581570	337223	298214	285826	665136	693455	661415	735797	826655	789003	205947	489427	504490	563623	549685	621000	348943	400786	347809	439644	450362	450999	453012	407028	501718	649044	689890	660536	467702	505763	455235	653945
273	273	sp|P12004|PCNA_HUMAN	Proliferating cell nuclear antigen OS=Homo sapiens OX=9606 GN=PCNA PE=1 SV=1	937113	993175	1.02123e+06	746437	796382	788387	787510	670656	649000	543764	547412	544562	681411	791922	599685	865495	900934	819248	914586	1.004e+06	903823	980404	943943	902940	607857	549014	729821	1.15032e+06	1.10707e+06	1.03836e+06	1.12731e+06	1.18012e+06	1.16947e+06	1.07419e+06	1.18893e+06	1.22168e+06	734261	697193	816438	1.28164e+06	1.22894e+06	1.24206e+06	587629	780177	1.00217e+06	838729
274	274	sp|P46060|RAGP1_HUMAN	Ran GTPase-activating protein 1 OS=Homo sapiens OX=9606 GN=RANGAP1 PE=1 SV=1	127846	111690	101532	148401	141620	150108	131238	147733	130844	150845	113284	119266	106834	116531	103867	111144	59543.6	81362.9	72182.5	63746.6	75864.8	90122.5	94995.3	79690.7	127983	133473	111206	141989	153610	181195	124951	81551.2	129138	83929.6	100926	117913	97491.6	101368	91993.2	93878.8	75185.1	93210.2	65510.5	76021.2	117502	70927.6
275	275	sp|P62241|RS8_HUMAN	40S ribosomal protein S8 OS=Homo sapiens OX=9606 GN=RPS8 PE=1 SV=2	582938	605634	600579	296945	375420	367257	366230	326328	291009	447752	441680	431257	535118	609070	543593	522913	495022	496284	588348	562179	551257	532805	512750	529810	311923	200783	283351	388695	469081	412591	570763	609252	595284	377608	351032	362839	358524	362198	372305	643817	591612	597165	388507	403549	393477	643947
276	276	sp|Q15029|U5S1_HUMAN	116 kDa U5 small nuclear ribonucleoprotein component OS=Homo sapiens OX=9606 GN=EFTUD2 PE=1 SV=1	161218	161587	145340	116401	101829	103105	126849	105518	99828.4	79178.1	137866	110976	125374	149724	143061	93329.2	156792	150713	127386	129097	127558	139580	155858	137868	131168	91079.1	93380.9	194711	214498	216057	173525	178152	203849	184282	161634	200057	104484	90044.7	99105.3	142832	139416	147929	79400.1	49118.6	48246.7	115046
277	277	sp|Q15046|SYK_HUMAN	Lysine--tRNA ligase OS=Homo sapiens OX=9606 GN=KARS PE=1 SV=3	209731	153092	208270	277601	256184	292119	224138	207346	219871	247727	272093	253136	147379	217932	162923	230314	217315	251854	209130	209982	222583	210859	198086	203501	279030	263680	269393	276050	284267	250515	103102	114906	90761.7	377721	377211	336507	181786	190617	194993	299755	258756	268125	218253	207889	218690	257075
278	278	sp|P48643|TCPE_HUMAN	T-complex protein 1 subunit epsilon OS=Homo sapiens OX=9606 GN=CCT5 PE=1 SV=1	1.37782e+06	1.44347e+06	1.41243e+06	1.32887e+06	1.38997e+06	1.29127e+06	1.1513e+06	1.18925e+06	1.15287e+06	1.05798e+06	1.01938e+06	1.05076e+06	1.37864e+06	1.40308e+06	1.34734e+06	938110	902375	930640	1.1917e+06	1.16939e+06	1.19465e+06	1.32081e+06	1.51658e+06	1.55265e+06	1.24796e+06	1.37363e+06	1.37684e+06	1.86767e+06	1.95209e+06	2.04364e+06	1.59125e+06	1.65772e+06	1.59761e+06	1.50087e+06	1.49571e+06	1.50107e+06	1.20133e+06	1.19783e+06	1.20857e+06	724065	1.56092e+06	1.36942e+06	1.38216e+06	1.38917e+06	1.40676e+06	1.07241e+06
279	279	sp|Q6P2Q9|PRP8_HUMAN	Pre-mRNA-processing-splicing factor 8 OS=Homo sapiens OX=9606 GN=PRPF8 PE=1 SV=2	78658.9	87419.3	80458	107924	138052	118170	119851	116506	127742	136760	113743	114799	122986	108683	109599	110848	106660	108467	76662.9	69121.8	70140.3	91473.3	81534.8	92937	115397	112487	111721	83582.4	101497	86899.8	102458	91143.2	95359.7	75460.4	72911.9	78634.3	126302	119722	124462	64312.4	63925.4	68445.9	74855.5	71053.5	73787	70965.3
280	280	sp|P06753|TPM3_HUMAN	Tropomyosin alpha-3 chain OS=Homo sapiens OX=9606 GN=TPM3 PE=1 SV=2	197388	194091	219012	109264	94591.2	113356	173441	142968	141578	147372	121714	127160	74481.7	65259.6	58309.1	153399	124619	144107	452378	405537	444555	333912	281531	295294	186498	154198	171334	444589	460408	436915	360437	330370	340450	273272	273327	270519	228908	192501	219606	357828	294634	343839	150364	119452	151442	328157
281	281	sp|Q99959|PKP2_HUMAN	Plakophilin-2 OS=Homo sapiens OX=9606 GN=PKP2 PE=1 SV=2	78171.4	95779.2	108268	41613.3	45149.1	46357.4	36070	46898	46274.2	60512.5	35048.5	64236.6	137702	120634	98303.4	95300.1	81678.3	96166.3	100225	92327	111864	75893.4	98221.5	111343	58887.6	74402.5	42625.5	190918	194090	154812	114298	86927.9	100852	120002	142285	108776	32965.5	49641	39112.2	83529.9	99624.7	101224	32669.1	39409.1	49099.9	127885
282	282	sp|Q16401|PSMD5_HUMAN	26S proteasome non-ATPase regulatory subunit 5 OS=Homo sapiens OX=9606 GN=PSMD5 PE=1 SV=3	297655	288033	284458	227148	252349	234371	236109	227596	192496	158516	164820	173382	241570	244558	234923	198334	229832	227980	161437	145737	153964	272009	281225	269465	280533	273933	265555	236474	251023	281991	304142	290435	298801	306989	330936	346366	193706	196586	188690	253655	282440	261111	249068	196958	201033	218677
283	283	sp|O75083|WDR1_HUMAN	WD repeat-containing protein 1 OS=Homo sapiens OX=9606 GN=WDR1 PE=1 SV=4	384911	276130	300396	296613	286810	384542	346908	295774	306809	300609	258165	289794	609379	863227	695649	246580	257272	262750	407274	228118	257336	277684	252843	260648	314596	444159	393747	1.00814e+06	1.36614e+06	1.04041e+06	327657	275182	461285	201690	210109	357627	245669	291396	248575	192534	136199	197459	360459	357369	262090	189401
284	284	sp|O43684|BUB3_HUMAN	Mitotic checkpoint protein BUB3 OS=Homo sapiens OX=9606 GN=BUB3 PE=1 SV=1	80680.1	95073.5	77678.5	166351	165143	177199	135843	134944	134546	125904	151121	139657	107113	90632.7	124272	104033	75493.9	111438	105188	104037	118741	137672	95836	120818	165126	181904	176819	36354.3	155431	27055	134388	100844	127075	118072	25767	102669	175868	151779	173365	95391.5	83938.8	94605.9	128864	132762	140093	93977.2
285	285	sp|Q07065|CKAP4_HUMAN	Cytoskeleton-associated protein 4 OS=Homo sapiens OX=9606 GN=CKAP4 PE=1 SV=2	192115	177163	161654	201510	191476	197727	240635	224874	233282	183701	203517	187824	43434.3	82237.8	117245	165931	140760	137848	161462	149827	170355	159945	113343	127080	184683	199215	36838.6	79011.6	127301	139208	106560	101033	91721.1	118038	150370	150600	214476	222249	160800	75621.1	92504	77170.9	172075	175381	152470	94222.9
286	286	sp|Q96P70|IPO9_HUMAN	Importin-9 OS=Homo sapiens OX=9606 GN=IPO9 PE=1 SV=3	245834	296057	248416	88424.4	72015.5	48002.4	132303	154928	73373.8	47279.8	109427	86141	98657.4	124153	109175	108890	124367	113018	192409	243662	218486	193895	237382	221861	53889.5	30892.9	77401.6	85992.7	96858.5	93586.3	310.816	153619	272574	218013	239749	233301	117468	141508	120178	253650	261500	245458	168898	186927	174104	204536
287	287	sp|Q06323|PSME1_HUMAN	Proteasome activator complex subunit 1 OS=Homo sapiens OX=9606 GN=PSME1 PE=1 SV=1	628623	526939	600042	621288	616088	611461	577037	614056	607361	570540	554708	573401	390023	612401	417378	516380	486202	508179	632594	613541	635490	579194	534503	541424	653760	628646	590121	500561	743382	500481	538655	545365	529551	564399	511426	555537	730305	709391	702173	332428	469643	479121	663931	677921	683609	505032
288	288	sp|Q96PK6|RBM14_HUMAN	RNA-binding protein 14 OS=Homo sapiens OX=9606 GN=RBM14 PE=1 SV=2	251533	242956	274073	316431	373523	325886	415527	438427	440753	425001	441381	454307	239048	263338	246936	289517	302554	257521	268517	263183	248949	251403	241972	290447	413887	433955	391979	187030	200718	231910	355551	334148	320064	225114	214328	281600	427374	405926	383714	213975	227150	203132	351696	327138	345834	259775
289	289	sp|P26640|SYVC_HUMAN	Valine--tRNA ligase OS=Homo sapiens OX=9606 GN=VARS PE=1 SV=4	195389	228385	218484	194301	203380	223136	211062	175485	202618	225033	214078	225435	207522	209526	169607	152545	85686.3	189280	219558	159552	159945	181404	201588	218701	258473	274231	291092	384717	375153	382793	229165	231645	223661	282761	290850	310377	244220	259973	245948	244464	256389	193457	113826	169263	167327	245555
290	290	sp|Q9Y265|RUVB1_HUMAN	RuvB-like 1 OS=Homo sapiens OX=9606 GN=RUVBL1 PE=1 SV=1	370619	327425	344845	329231	248822	297285	243729	192008	218996	307479	283103	300061	306648	288236	307289	361147	322605	306947	364171	335636	342961	378331	339468	358329	340770	293082	317321	405827	367630	352888	406626	381545	402991	452114	405698	465421	268025	267602	250319	410583	384590	400206	272940	258808	234571	314623
291	291	sp|Q9NX02|NALP2_HUMAN	NACHT, LRR and PYD domains-containing protein 2 OS=Homo sapiens OX=9606 GN=NLRP2 PE=1 SV=1	155641	117485	163207	112547	196684	118800	116792	126352	198881	143493	144380	99302.4	153274	138059	180329	138865	162311	158417	125577	116105	139371	142594	124175	152523	96685.8	194432	200254	431920	410871	404410	374089	333403	334234	493537	424313	495347	212527	93194.4	201530	170770	164342	191847	182212	170999	206534	184552
292	292	sp|P62136|PP1A_HUMAN	Serine/threonine-protein phosphatase PP1-alpha catalytic subunit OS=Homo sapiens OX=9606 GN=PPP1CA PE=1 SV=1	73041.7	73525.4	71181.4	129220	125067	125521	268959	224766	249849	112056	104381	102925	95186.2	104105	100271	87275.4	100970	97821.8	101684	88975.6	98713.6	110440	98977.7	106830	120041	119065	125655	136802	125966	43264.9	95489.6	96072.8	106841	75696.1	72698	82341.6	136459	136194	131128	76046.4	78068.1	81496.1	41082.8	46995.3	269520	119942
293	293	sp|Q9Y4L1|HYOU1_HUMAN	Hypoxia up-regulated protein 1 OS=Homo sapiens OX=9606 GN=HYOU1 PE=1 SV=1	462229	474290	489800	414120	397632	409083	425052	428744	438490	468201	468251	496231	315253	329323	340804	397696	381721	390216	418215	358406	386834	270398	274961	305898	379473	375820	381936	307378	276039	265132	260748	214097	237540	280464	277364	321850	587025	535280	575136	215338	180322	183982	375230	270623	352032	312325
294	294	sp|Q9H4M9|EHD1_HUMAN	EH domain-containing protein 1 OS=Homo sapiens OX=9606 GN=EHD1 PE=1 SV=2	124312	144548	129928	74717.7	41897.8	76061.9	57475.7	76182.8	68143.3	95499.8	120725	64708.2	160600	129035	173426	183864	186065	171937	105888	106088	36554	119760	101685	119905	96233.5	41723.8	33291.9	209008	227922	215151	193550	199592	179489	159367	155804	158913	63396.5	110051	32539.7	117730	118990	117751	46557.8	68999.2	64042.2	158971
295	295	sp|Q9Y696|CLIC4_HUMAN	Chloride intracellular channel protein 4 OS=Homo sapiens OX=9606 GN=CLIC4 PE=1 SV=4	304193	275269	251301	467693	562296	474543	435096	460480	438482	456847	481251	467735	351170	380072	301026	206879	185941	265634	357056	408897	366026	240875	306685	242080	410342	446340	435559	227540	223993	210069	257834	290013	345542	170494	224430	224090	521427	657988	534199	158878	179818	160265	377760	452540	387100	215411
296	296	sp|P61247|RS3A_HUMAN	40S ribosomal protein S3a OS=Homo sapiens OX=9606 GN=RPS3A PE=1 SV=2	160176	153487	162582	230923	246901	251250	194782	195645	153540	151830	207324	190629	198487	251365	238098	150989	191226	167102	307350	319248	308872	226463	237138	233417	182447	168742	188867	461670	116584	744608	236733	186502	793618	138570	142056	121917	249016	281761	263119	91416.1	86118.9	88689.3	188932	204281	175805	175354
297	297	sp|P27348|1433T_HUMAN	14-3-3 protein theta OS=Homo sapiens OX=9606 GN=YWHAQ PE=1 SV=1	1.44337e+06	658703	1.46518e+06	426663	370152	398642	331096	377037	325845	353154	417778	310610	362631	438324	417715	324060	389661	1.49147e+06	1.8285e+06	2.02557e+06	596599	1.4564e+06	1.46412e+06	1.50965e+06	251370	241881	275194	1.02382e+06	729474	873758	1.3227e+06	1.38822e+06	1.30165e+06	1.16331e+06	1.31148e+06	1.53021e+06	444132	534920	462774	1.72545e+06	1.57671e+06	1.76559e+06	368640	438928	393001	1.45899e+06
298	298	sp|P28066|PSA5_HUMAN	Proteasome subunit alpha type-5 OS=Homo sapiens OX=9606 GN=PSMA5 PE=1 SV=3	33013.5	28779.2	41010.5	71403.9	71269.6	66608.5	56133.2	42547.7	49636.4	76033.2	63492.4	72879.2	40755.1	37299.6	43109.1	45419.1	42914.4	34696.6	50026	49212.7	47823.5	36316.2	42577.8	40806	67527.8	61870.9	62701.8	0	15116.3	18538.1	35898.4	41460.4	38688.1	26477.6	22219.3	34241	74786.6	66210.5	78080.7	26571.8	24045.8	14127.8	42110	47526.1	43416.2	25885.5
299	299	sp|P38919|IF4A3_HUMAN	Eukaryotic initiation factor 4A-III OS=Homo sapiens OX=9606 GN=EIF4A3 PE=1 SV=4	483256	492877	492974	607886	619251	618958	482397	532030	503705	462688	505799	486996	485580	531998	563447	492854	513798	488043	503980	498334	495204	609137	580165	580644	631875	688270	676988	521126	526200	513299	631487	647419	640112	584372	599942	592289	536423	588994	590199	435350	449553	433308	523728	530479	540986	442517
300	300	sp|P51149|RAB7A_HUMAN	Ras-related protein Rab-7a OS=Homo sapiens OX=9606 GN=RAB7A PE=1 SV=1	426828	521452	291521	476408	457896	507165	406997	396904	399744	467435	499206	523211	425904	433251	448602	383205	375070	382985	370869	360084	379607	385361	295294	370654	410717	407370	403422	463078	177207	303776	360010	448494	446866	293802	278319	284587	384066	497086	412177	385631	341244	309575	442800	458024	464346	354618
301	301	sp|Q9NZ08|ERAP1_HUMAN	Endoplasmic reticulum aminopeptidase 1 OS=Homo sapiens OX=9606 GN=ERAP1 PE=1 SV=3	151399	156720	159713	97383.2	124485	117261	146192	139407	150157	162139	197350	179113	89456.6	100121	98288.7	142896	166740	156021	138082	143897	136841	120862	131983	120417	154790	172610	130831	97957	151786	145530	95042.4	85467.6	90173.8	156487	152845	152433	118253	163764	135818	121119	124419	106694	85514.4	106672	99610.8	120699
302	302	sp|O75608|LYPA1_HUMAN	Acyl-protein thioesterase 1 OS=Homo sapiens OX=9606 GN=LYPLA1 PE=1 SV=1	477560	472531	466329	353213	377648	358147	313763	333951	316517	429873	417463	436614	393686	378224	392657	394294	400125	390113	402244	386784	397593	395583	369123	369378	299127	288655	302453	378169	380793	389782	378456	366834	348047	308113	341225	300992	351556	360605	353907	483255	452254	460666	410311	422268	411533	444128
303	303	sp|P50454|SERPH_HUMAN	Serpin H1 OS=Homo sapiens OX=9606 GN=SERPINH1 PE=1 SV=2	727191	706245	671713	344336	410960	391885	415562	406130	364067	432364	433704	433362	715669	743514	597992	843827	849718	790319	792358	810595	778412	855692	761189	915004	520032	550067	547785	1.1867e+06	1.20603e+06	1.26315e+06	1.17391e+06	1.2221e+06	1.16804e+06	1.4104e+06	1.38317e+06	1.4033e+06	366496	447557	462668	907329	831223	906533	520023	532811	528856	843471
304	304	sp|P35606|COPB2_HUMAN	Coatomer subunit beta' OS=Homo sapiens OX=9606 GN=COPB2 PE=1 SV=2	131321	131458	127097	155111	160451	161597	154915	148910	174134	238993	246150	232676	189054	188469	181690	182110	176381	161773	123596	131756	123226	143531	148904	145916	169166	177200	163394	182836	188854	202494	113725	81189.6	130382	141803	81865.4	152264	168767	176493	177082	108961	118791	121476	129260	135180	136972	142633
305	305	sp|Q99714|HCD2_HUMAN	3-hydroxyacyl-CoA dehydrogenase type-2 OS=Homo sapiens OX=9606 GN=HSD17B10 PE=1 SV=3	209647	220736	245870	221364	210422	214002	197344	194117	193065	221927	246721	226176	176425	162526	151054	181907	229644	217954	243383	246014	242139	257699	220509	251356	182739	169259	172769	179790	224981	185747	225699	228881	196417	203276	215414	211079	178013	195904	179639	242988	227328	268514	219525	179927	189390	203674
306	306	sp|P09874|PARP1_HUMAN	Poly [ADP-ribose] polymerase 1 OS=Homo sapiens OX=9606 GN=PARP1 PE=1 SV=4	357292	337429	395092	303440	274786	325434	279364	265225	271869	447429	377332	429912	265463	326431	295901	326359	357214	369903	313057	290856	256586	312778	353176	344207	299721	360162	323074	426062	415672	376309	330139	376039	378760	403205	374801	400513	302340	311069	332961	286539	285387	285670	210888	210838	231388	292952
307	307	sp|P17174|AATC_HUMAN	Aspartate aminotransferase, cytoplasmic OS=Homo sapiens OX=9606 GN=GOT1 PE=1 SV=3	151243	145369	142161	165491	168241	160799	137737	130858	131558	106988	107529	110000	115181	117126	75532.4	110678	124420	92315.9	101134	135099	131487	112091	131333	110434	134298	131416	135897	98910.2	84780.3	99504.2	108954	85392.7	146348	97507.7	103398	125069	161830	134718	147115	158087	163797	151197	153278	134289	162668	128192
308	308	sp|Q9UQ80|PA2G4_HUMAN	Proliferation-associated protein 2G4 OS=Homo sapiens OX=9606 GN=PA2G4 PE=1 SV=3	516895	529199	465041	840037	682365	753338	574026	531673	530490	419038	423588	464515	413888	567424	563461	468241	541133	314495	537408	608621	540123	525151	542778	533609	771679	663255	822108	417078	383682	435828	623425	552214	580233	457906	493219	462620	614902	566587	546668	329045	335273	239809	558253	551235	551173	281229
309	309	sp|P18754|RCC1_HUMAN	Regulator of chromosome condensation OS=Homo sapiens OX=9606 GN=RCC1 PE=1 SV=1	83408.9	9653.28	50442.6	58858.1	45623.2	69117.7	46720.2	0	29870.8	76721.6	81977.7	71808.8	77264.5	52295	44643.7	69898.4	46730.4	25693.6	72363.7	58108	58360.1	2423.67	58024.3	12687.9	71206.7	84102.4	73158.4	44144.3	75011.1	18565.1	17951.4	15705	6658.89	59038.8	88410	0	59800.8	51954.8	68852.4	81318	96430.5	90159.8	64998	71106.9	70872.1	77821
310	310	sp|Q9BQG0|MBB1A_HUMAN	Myb-binding protein 1A OS=Homo sapiens OX=9606 GN=MYBBP1A PE=1 SV=2	78324.7	68435	80135.6	123273	109710	114644	120519	102934	110016	100004	91277.9	95730.2	85055.1	71985.4	74288.2	79838.7	69800.3	70709.7	50874.8	45657.8	49772.2	78493.4	61318.1	69061.9	127604	98097.4	107948	53868	39397.7	46424.6	71610.9	61641	60613.3	71262.8	52322.6	54433.9	116634	109259	118701	35696.4	31846.9	32394.3	78986.5	72003.8	67108.3	59836.6
311	311	sp|P30520|PURA2_HUMAN	Adenylosuccinate synthetase isozyme 2 OS=Homo sapiens OX=9606 GN=ADSS PE=1 SV=3	122333	117062	118338	109426	110552	93783.7	107290	97335.9	78232.4	76649.9	71270.3	80255.3	127154	102646	127967	119500	124896	119279	112911	123831	117638	180807	161862	197884	119087	99023.8	111491	158485	182035	168849	201765	208199	182527	189104	178210	189442	65117.9	78911.3	71963.7	133012	132067	134770	76952.2	77796.3	85713.9	123471
312	312	sp|Q96KP4|CNDP2_HUMAN	Cytosolic non-specific dipeptidase OS=Homo sapiens OX=9606 GN=CNDP2 PE=1 SV=2	232552	234691	238518	193391	223326	205691	199392	186086	190327	181197	179783	186768	193189	183237	209194	215282	230256	220178	217077	219580	216387	237242	229265	231840	198358	216846	216485	287150	281603	283816	296958	305654	299787	282526	282947	296982	197692	195429	193199	277045	281223	283490	211810	214968	186416	238473
313	313	sp|P30048|PRDX3_HUMAN	Thioredoxin-dependent peroxide reductase, mitochondrial OS=Homo sapiens OX=9606 GN=PRDX3 PE=1 SV=3	776377	780486	780918	296657	343516	361473	257406	329474	265935	454246	298264	273127	398779	437397	406703	585088	595291	612255	651750	649804	674126	579681	548111	596431	241847	312951	217219	1.01333e+06	930359	1.02574e+06	667780	628600	655843	763981	757482	723715	261043	261576	343230	862596	803062	834637	322506	295231	316116	671963
314	314	sp|Q15758|AAAT_HUMAN	Neutral amino acid transporter B(0) OS=Homo sapiens OX=9606 GN=SLC1A5 PE=1 SV=2	41224.8	87203.1	59214.1	41284.8	57660.9	24248.7	39922.1	0	42234.9	34085.4	69228.1	45986.7	39997.2	46827.4	71614.3	56767.1	82784.4	68048.9	54536	57233.1	87018.4	59856.9	69913.4	49364.4	0	51986	19357.9	131535	118195	102138	48496.8	81974.6	67583.9	109584	89813.8	95829.9	32871.7	42647.7	35013.6	61340.5	56102.4	79586.7	14537.6	45806.6	43797.1	62479.2
315	315	sp|P46777|RL5_HUMAN	60S ribosomal protein L5 OS=Homo sapiens OX=9606 GN=RPL5 PE=1 SV=3	675787	787647	729775	820181	730608	824559	397539	372626	451283	605168	639464	693128	786877	924753	806813	713862	760778	736209	870865	920126	938151	890551	896744	905546	534098	541771	575685	563423	735381	685991	1.03381e+06	1.15704e+06	1.007e+06	424604	498526	456451	689704	706454	709482	747293	752865	731234	679208	692315	640707	729820
316	316	sp|P49721|PSB2_HUMAN	Proteasome subunit beta type-2 OS=Homo sapiens OX=9606 GN=PSMB2 PE=1 SV=1	103680	89316.9	112148	168583	174035	152155	128878	124392	150218	196984	207779	187435	129875	118742	121370	131893	135840	149191	149190	134699	131107	112166	108934	120281	124472	159937	166310	115337	121995	125356	90380.3	112685	128546	127193	130846	136539	169419	180224	171865	136363	115640	106216	176785	178045	177427	122874
317	317	sp|Q15181|IPYR_HUMAN	Inorganic pyrophosphatase OS=Homo sapiens OX=9606 GN=PPA1 PE=1 SV=2	228909	219520	216991	144479	165153	158044	126639	146804	139902	139226	137262	125369	215765	269812	225595	262120	205874	238597	270813	293123	302421	319380	268058	261792	175557	150650	158884	235997	285472	283283	244910	286783	276192	303615	316912	315268	123487	124839	139088	356313	399298	391284	133559	92144.9	117392	270044
318	318	sp|P05109|S10A8_HUMAN	Protein S100-A8 OS=Homo sapiens OX=9606 GN=S100A8 PE=1 SV=1	24658.1	36939.5	20587.7	34746.1	26583.4	23869.9	1.06716e+06	1.25339e+06	1.12475e+06	126212	114299	137774	17416.9	17169	22458	32800.5	19884.3	74041	46152.5	12240.4	34992.2	23515	18937.1	41995.2	30679.3	101651	23841.4	25584.5	0	0	59045.9	57485.1	68200.3	35172.7	14545.1	34567.2	25867.2	12750.2	26084.8	49775	12996.5	50946	278609	342623	335331	24465.8
319	319	sp|P62244|RS15A_HUMAN	40S ribosomal protein S15a OS=Homo sapiens OX=9606 GN=RPS15A PE=1 SV=2	82864.1	88537.2	18720.8	94981	67929.3	35327.1	32651.6	79190.6	33107.4	35319.8	57478.5	38127.1	76706.1	42662.5	92608.3	74516.1	77848.6	86857.9	57298.6	21521.9	58602.8	58029.1	84300.6	75109	45539.6	18115	39464.2	30895.2	73494.7	49746.1	57494.3	58115.6	42171.9	98650.5	101495	71474.4	58816.9	24370.6	55918.5	18875.4	98555.2	104327	76621.1	34461.6	65967.7	23078
320	320	sp|P35637|FUS_HUMAN	RNA-binding protein FUS OS=Homo sapiens OX=9606 GN=FUS PE=1 SV=1	154257	202711	142122	69086.6	124703	73573.6	108288	79518.7	125801	96384.1	117778	117977	201833	91239.1	80530.1	85165.4	304057	99351	167267	117011	150364	143737	165898	109418	129541	89538.7	79302.5	258563	131260	221727	168578	131961	184067	217387	240519	251825	50198.4	102534	85054.4	235277	249939	254309	158513	77586.2	120192	201239
321	321	sp|P07741|APT_HUMAN	Adenine phosphoribosyltransferase OS=Homo sapiens OX=9606 GN=APRT PE=1 SV=2	193187	198515	216714	293824	308615	314728	268168	301773	290069	391087	369023	410857	245098	230192	246647	207837	168308	114522	234178	216439	245885	232401	220027	103901	359916	414067	374885	232508	144146	138026	79443.7	180884	202333	163825	130161	215582	431039	452693	384881	184611	157787	184202	412355	386624	343313	168279
322	322	sp|O76021|RL1D1_HUMAN	Ribosomal L1 domain-containing protein 1 OS=Homo sapiens OX=9606 GN=RSL1D1 PE=1 SV=3	253065	305458	269102	351973	78026.8	355848	363700	366114	370485	346155	389939	368759	336200	173831	335120	268634	319374	243717	285209	237024	231273	311471	282873	287696	390141	388430	368659	260498	196145	311826	285417	287420	292353	301445	286719	237470	353768	350716	359688	174925	117906	169430	340911	314896	358672	252413
323	323	sp|P51148|RAB5C_HUMAN	Ras-related protein Rab-5C OS=Homo sapiens OX=9606 GN=RAB5C PE=1 SV=2	173240	172486	160047	193123	187151	202048	161552	165132	153613	173848	184570	190444	197559	218204	203131	175368	132387	158140	218001	219277	211206	198745	206128	212261	187797	179985	194775	154611	182378	179636	154708	154790	173467	116250	119995	108714	229094	233277	221339	148671	161802	133178	156204	155953	169137	152930
324	324	sp|Q9NSD9|SYFB_HUMAN	Phenylalanine--tRNA ligase beta subunit OS=Homo sapiens OX=9606 GN=FARSB PE=1 SV=3	80031.9	71539.4	94527.5	135134	251976	128783	155021	191577	100733	133601	101190	128791	63879	69377.4	69388.6	90436.8	61017.5	62246.1	86958.8	75065.5	62767.2	109201	95782.6	111933	156127	115278	115720	111105	92762.2	85723.4	118134	93539.3	82163.7	87020.9	70536.9	81272.6	99486.5	86612.7	92613.6	56665.7	53302.7	59545.2	78315.4	67793.6	79332.4	68360.2
325	325	sp|Q01813|PFKAP_HUMAN	ATP-dependent 6-phosphofructokinase, platelet type OS=Homo sapiens OX=9606 GN=PFKP PE=1 SV=2	103447	108748	107181	130854	131253	129211	127765	127860	128708	145544	151726	143623	101018	118838	100636	65975.9	92202	73660.3	91676	88826.2	97860.4	105676	110159	108897	130122	156328	126315	52644.8	100484	101014	87951.2	87269.5	87317.3	21612.9	52121.5	29534.2	112459	118722	109824	22909.5	29158.2	0	102439	114351	103441	30774.1
326	326	sp|P36871|PGM1_HUMAN	Phosphoglucomutase-1 OS=Homo sapiens OX=9606 GN=PGM1 PE=1 SV=3	126251	145975	130712	84287.1	86656.8	96690	62741	71827.4	70380.1	97691.6	114088	93023.5	135912	142338	167839	122902	73877.4	114642	136340	112192	127632	134163	130236	127975	96713.6	113933	98512.9	170501	178003	110617	115254	84603.8	128715	90932.7	75056.5	99663.1	70741.4	83766.5	85264.1	97877.3	38865.9	102906	52855.7	57047.4	53440.8	90327.9
327	327	sp|O14980|XPO1_HUMAN	Exportin-1 OS=Homo sapiens OX=9606 GN=XPO1 PE=1 SV=1	223668	272922	225116	216858	325666	198648	329117	411162	328171	313749	340689	325764	197408	202653	215299	244404	222716	257586	247024	209930	221945	278195	194846	225257	308088	318066	311200	169239	208582	194930	198604	242749	159314	285837	249678	251567	292801	301061	247111	160858	235517	138734	372609	333118	354546	199829
328	328	sp|P15924|DESP_HUMAN	Desmoplakin OS=Homo sapiens OX=9606 GN=DSP PE=1 SV=3	51493.8	72547.4	48578.9	228017	62361.1	230958	98040.8	97293.7	110230	65409.9	72127.5	66002.8	58522.7	0	103217	53933.6	0	98656.4	115563	127620	130103	71292.7	42598.4	68654.2	202722	186751	167207	100933	0	0	38581.3	0	0	122617	125501	123295	68635.5	159847	69054.5	81204	83899.1	94561.9	125554	125661	123286	88462.8
329	329	sp|P33991|MCM4_HUMAN	DNA replication licensing factor MCM4 OS=Homo sapiens OX=9606 GN=MCM4 PE=1 SV=5	267714	270815	233075	330709	388110	371768	265434	414012	370501	422264	452412	405348	552917	665118	549339	299372	342029	297140	290930	266617	243825	40385.2	297582	305520	426533	322220	315082	556894	571034	576371	294128	347403	370660	322531	339238	338885	357830	416345	348402	19229.6	290052	16572.7	413294	458308	386746	285725
330	330	sp|P36776|LONM_HUMAN	Lon protease homolog, mitochondrial OS=Homo sapiens OX=9606 GN=LONP1 PE=1 SV=2	97018.1	97139	90129.4	64991.2	75770	71512	83557.8	86410	86842.9	101091	112009	105052	45343.4	65149	33273.9	56330.3	81218.5	49699.9	58662.4	58367	57716.8	75978.2	60388.7	60974.9	80985.7	76846.4	75819.3	82328.4	66928.7	87181	104111	88526.7	92976.6	54929.1	56241.9	45733.3	75196.8	83764.5	71243.6	49122.6	45501.9	47622	57455.9	61556.7	58250.9	47778.4
331	331	sp|P54578|UBP14_HUMAN	Ubiquitin carboxyl-terminal hydrolase 14 OS=Homo sapiens OX=9606 GN=USP14 PE=1 SV=3	663795	649194	638888	830503	842515	833728	640688	666377	663186	1.01183e+06	920838	970128	1.02356e+06	915836	936311	880879	809905	827295	956415	911929	982798	1.04916e+06	1.11296e+06	1.13493e+06	1.06185e+06	1.1053e+06	1.13088e+06	1.05777e+06	987795	1.07472e+06	1.2727e+06	1.246e+06	1.24428e+06	889713	919631	888943	666664	630485	663764	577945	632933	613910	623370	654700	651177	737096
332	332	sp|P30044|PRDX5_HUMAN	Peroxiredoxin-5, mitochondrial OS=Homo sapiens OX=9606 GN=PRDX5 PE=1 SV=4	132768	138476	202104	209292	219708	198162	193467	198509	188344	404887	449074	384865	211256	189360	197430	283211	304983	297786	266912	208364	208583	222783	253071	165887	230797	238794	230795	99419.2	106840	99069.7	146649	130692	284127	203308	214663	222402	271888	265295	236565	168704	174675	163262	262786	213617	215340	271317
333	333	sp|Q12965|MYO1E_HUMAN	Unconventional myosin-Ie OS=Homo sapiens OX=9606 GN=MYO1E PE=1 SV=2	11393.8	17817.6	15348.6	24141.8	21313.3	28543.5	17899.6	17204.9	18935.2	13049	25178	16499.4	10278.9	11578.4	13216.5	16938.8	11559.1	12275	9621.64	14176.2	14318.8	15246.2	8682.21	9294.19	11314.9	11902.1	14546.8	18573.8	12447.1	4973.24	22418	15386.9	20532.2	6874.18	0	10299.6	18267.6	21773.4	22264.6	6817.36	11742.9	0	11092.6	19325.3	21976.9	6127.19
334	334	sp|Q6PIU2|NCEH1_HUMAN	Neutral cholesterol ester hydrolase 1 OS=Homo sapiens OX=9606 GN=NCEH1 PE=1 SV=3	527542	448575	482982	590876	580506	500305	590243	557753	586543	461295	427986	427427	501595	490805	444401	406201	391452	390992	391514	387466	384912	507373	441648	522692	597661	564575	555059	440028	320567	417576	539489	489595	506494	366189	387710	403206	530420	583179	570081	432417	411027	433900	529660	518917	553098	344712
335	335	sp|P59998|ARPC4_HUMAN	Actin-related protein 2/3 complex subunit 4 OS=Homo sapiens OX=9606 GN=ARPC4 PE=1 SV=3	370239	398435	395051	410554	404148	404139	381625	381271	364399	518260	517077	492151	374711	358331	363467	343112	346846	363152	261063	269546	279666	296841	299483	273571	402586	357927	416327	281453	280220	287852	351957	362431	365265	282115	277540	290082	450685	442178	446078	338967	250409	245611	506561	524602	521306	295522
336	336	sp|O00303|EIF3F_HUMAN	Eukaryotic translation initiation factor 3 subunit F OS=Homo sapiens OX=9606 GN=EIF3F PE=1 SV=1	248992	257770	225053	277550	242617	237502	246460	226804	244407	265193	323903	221695	192069	266151	226309	164278	198820	185525	210465	209906	207255	228142	222480	235004	307447	297102	320004	163142	173453	183684	295649	254842	236533	228653	185928	227245	215361	282321	290642	198740	197636	174068	264192	278358	293497	204070
337	337	sp|O95336|6PGL_HUMAN	6-phosphogluconolactonase OS=Homo sapiens OX=9606 GN=PGLS PE=1 SV=2	273608	303471	298354	305101	208760	318061	319283	319740	311519	340229	360043	327402	154141	141407	126797	211029	163982	211085	260777	218040	260216	239248	137962	179715	288748	311485	293362	81251.3	134602	83423.4	86386.4	174139	210592	106880	208762	125289	363542	325622	388741	194485	155201	152643	275319	291071	284918	178435
338	338	sp|Q9UJS0|CMC2_HUMAN	Calcium-binding mitochondrial carrier protein Aralar2 OS=Homo sapiens OX=9606 GN=SLC25A13 PE=1 SV=2	92624.3	103278	105178	51736.3	65713.2	56040.9	47167.7	49955.4	52683.3	47130.3	76295.4	61433	62552	83813	61569.8	95410.7	94120.1	92631.4	54220.2	68610.1	74776.8	69775.1	78024.2	90126.3	48949.5	53369.5	51158.2	119493	130691	120063	103130	101486	88843.4	108922	124007	127340	41735.3	40898.6	38960.5	105560	106532	100757	37255.3	63667.6	39987.7	81964.8
339	339	sp|P07814|SYEP_HUMAN	Bifunctional glutamate/proline--tRNA ligase OS=Homo sapiens OX=9606 GN=EPRS PE=1 SV=5	172376	117593	156523	82667.6	99111.6	92362.8	91389.1	52913.7	89890.5	68135	94375.3	96324.8	112108	134860	233837	119230	108679	115826	134208	172409	166349	151780	189267	172915	116581	117785	120650	278247	289015	291896	155422	157352	147824	185339	198806	196272	33937.7	65483.6	55514.4	109706	39396	53417.8	56594.9	24367.1	52719.4	112472
340	340	sp|P61019|RAB2A_HUMAN	Ras-related protein Rab-2A OS=Homo sapiens OX=9606 GN=RAB2A PE=1 SV=1	274863	231812	291731	375331	333875	344601	285153	262846	260445	356407	366523	376767	358060	311642	305015	404805	393386	435862	264103	282673	255876	244205	275089	277847	319269	319156	299775	255624	231467	281222	255575	257542	257037	245548	213922	229398	308746	287463	313831	240421	258820	219810	318583	328940	304451	258338
341	341	sp|P07954|FUMH_HUMAN	Fumarate hydratase, mitochondrial OS=Homo sapiens OX=9606 GN=FH PE=1 SV=3	257984	255930	241932	296116	239261	255287	292216	247654	260569	207693	230703	203439	217403	228623	205402	183720	198298	203022	211306	219866	222908	225198	227522	249177	270194	199541	266031	204068	146834	167296	234308	207134	245607	167053	182462	178214	274911	259116	251655	185598	159091	191702	244380	236523	245868	193140
342	342	sp|P06493|CDK1_HUMAN	Cyclin-dependent kinase 1 OS=Homo sapiens OX=9606 GN=CDK1 PE=1 SV=3	86985.3	74971.9	82270.7	99418.2	104123	98342.5	97206.5	89014.3	82330.6	96023.6	83835.9	90414.2	83380.4	98784.9	87250.9	77880.9	85768.9	73978.7	94748.7	99503.8	95682.4	100322	102047	103604	104248	101415	110474	68693.6	65116.6	81959.1	100241	106717	114119	64412.5	75046.5	71817.8	109607	108903	111175	71482.4	75091.7	72977.8	76167.2	83392.5	79052.5	69659.1
343	343	sp|P62333|PRS10_HUMAN	26S proteasome regulatory subunit 10B OS=Homo sapiens OX=9606 GN=PSMC6 PE=1 SV=1	51487.1	169296	90488.1	163336	161503	154144	116976	132958	141072	121090	134378	123779	55333.1	48076.4	70371.7	110547	76672.4	103419	168659	115187	156329	162361	163374	145343	170441	167904	174716	46121.6	29200.8	0	178961	102815	208856	95948.5	89189.1	0	195903	171454	161963	65632.2	82493.7	26936.8	165466	151218	159658	125097
344	344	sp|Q04637|IF4G1_HUMAN	Eukaryotic translation initiation factor 4 gamma 1 OS=Homo sapiens OX=9606 GN=EIF4G1 PE=1 SV=4	118463	115881	112854	118684	142698	145967	119899	127939	119086	91919.8	117020	118448	211086	239158	229943	200637	212676	199012	142178	107498	126134	141809	147580	137694	113478	145701	137149	162045	137971	187091	140174	96798.6	92373	188471	198104	196114	134852	141976	127039	131337	175006	127006	80844.4	119635	119441	159051
345	345	sp|P39656|OST48_HUMAN	Dolichyl-diphosphooligosaccharide--protein glycosyltransferase 48 kDa subunit OS=Homo sapiens OX=9606 GN=DDOST PE=1 SV=4	742887	629328	703252	886443	851434	898279	793611	737438	798194	725511	691621	681017	760325	680640	716829	814998	738482	797440	573812	540760	553571	817809	766068	795683	963123	893684	895561	578099	518364	529832	892544	790108	841252	744716	686336	705495	774713	715018	794220	696777	656597	623227	826465	763800	760625	581427
346	346	sp|P09960|LKHA4_HUMAN	Leukotriene A-4 hydrolase OS=Homo sapiens OX=9606 GN=LTA4H PE=1 SV=2	243305	224050	223696	118787	188155	150950	128886	156915	103773	128153	142332	153020	133868	61030.2	139347	147462	120872	163394	160316	171754	158304	177013	159123	174860	110451	116998	124155	224266	253493	225412	243922	173618	176245	206094	169191	210943	121028	102510	102630	178118	132617	185894	103544	112025	98837.5	122349
347	347	sp|Q16222|UAP1_HUMAN	UDP-N-acetylhexosamine pyrophosphorylase OS=Homo sapiens OX=9606 GN=UAP1 PE=1 SV=3	333052	374053	501440	392547	481627	433994	395917	392048	371577	324219	292953	289721	398665	413846	503960	379435	231039	341811	514360	449302	485039	541602	493036	559939	415242	396009	426604	431211	616216	468897	659542	537905	646564	513059	465301	501177	316114	309866	378769	776168	748714	722255	438619	387654	473302	541338
348	348	sp|O00567|NOP56_HUMAN	Nucleolar protein 56 OS=Homo sapiens OX=9606 GN=NOP56 PE=1 SV=4	31448.1	31364	32440.4	37792.2	33879.6	41149.5	28900.7	27087.8	22845.5	53675.9	51218.8	49396.5	27045.9	29075.3	35887	29174.5	29670.9	31248.4	31473	29354.2	34498.5	34965	33202.8	40543.1	53943.9	56715	55175.3	35329.9	35619	40964.1	34508.8	35244.5	27926.3	8980.27	15739.6	18259.8	28544.1	31762.4	25987.4	16903.8	18390.6	16590.9	29439.3	24055.1	26643.8	31024.8
349	349	sp|P05198|IF2A_HUMAN	Eukaryotic translation initiation factor 2 subunit 1 OS=Homo sapiens OX=9606 GN=EIF2S1 PE=1 SV=3	317084	381272	330686	411598	436398	441579	344360	338445	336616	352344	377827	347501	424688	496851	434017	367862	403819	370870	486799	539679	501831	464810	519276	518952	418100	421779	438237	501488	575150	555867	427563	513966	464194	369892	442747	402338	413826	431844	437160	401463	482522	450726	253351	282807	270090	370399
350	350	sp|P61313|RL15_HUMAN	60S ribosomal protein L15 OS=Homo sapiens OX=9606 GN=RPL15 PE=1 SV=2	168440	171877	170247	187963	182538	186451	180432	188134	192206	211532	231829	209277	273517	269493	291893	307792	326653	309285	171155	164908	162845	119099	121185	126980	90012.9	105759	90595.9	57092	64452.6	56049.1	66131.6	73931.5	69073.4	115514	122358	132974	202831	213046	233483	189650	194647	183883	195480	245853	201126	229659
351	351	sp|Q13751|LAMB3_HUMAN	Laminin subunit beta-3 OS=Homo sapiens OX=9606 GN=LAMB3 PE=1 SV=1	460789	498061	474897	286264	291971	289932	271797	258261	260646	279403	270755	270114	431352	450141	452748	314481	351615	320734	361132	326652	363437	311818	323383	341449	322908	311487	334072	458491	438763	436770	364022	288193	349835	387594	371192	368828	347604	347874	348550	348445	334788	345558	239439	230080	250090	306724
352	352	sp|Q9BSJ8|ESYT1_HUMAN	Extended synaptotagmin-1 OS=Homo sapiens OX=9606 GN=ESYT1 PE=1 SV=1	271474	241771	257419	234271	220680	221795	235459	214638	219419	274658	244823	264721	188456	172121	175770	217699	209920	205673	188827	168017	182404	243291	205354	219750	210613	193978	191809	323026	268485	299705	298797	244476	250806	302850	252468	234639	209643	186439	204969	263723	224158	235150	209148	185778	205525	207932
353	353	sp|P28331|NDUS1_HUMAN	NADH-ubiquinone oxidoreductase 75 kDa subunit, mitochondrial OS=Homo sapiens OX=9606 GN=NDUFS1 PE=1 SV=3	84630.4	69158	59422.8	0	0	0	0	0	59971.4	0	0	0	65455.4	0	0	0	67433.7	0	68212.8	0	71297.8	74926.4	0	55819.2	0	0	0	99279	135614	228460	73203.5	0	0	160512	111928	112354	0	0	0	129040	0	117804	0	0	0	86646.9
354	354	sp|P15880|RS2_HUMAN	40S ribosomal protein S2 OS=Homo sapiens OX=9606 GN=RPS2 PE=1 SV=2	759663	743605	737136	716158	738885	748701	615961	598805	591374	566094	550513	671763	883417	923674	906077	725227	779658	743411	907434	896091	904242	929968	856204	868718	626484	600900	604798	695486	678303	676867	916323	887421	944630	695129	729089	713778	795560	776149	779955	793894	850457	804013	639961	646287	741024	684911
355	355	sp|Q9H9B4|SFXN1_HUMAN	Sideroflexin-1 OS=Homo sapiens OX=9606 GN=SFXN1 PE=1 SV=4	514017	536807	508144	387043	356558	307920	362513	324212	311313	361907	356347	365385	391208	466248	428506	391640	391939	424483	403627	521679	510067	455737	357321	468558	298866	302563	329367	504560	408809	493672	479973	503263	442916	438733	514541	319187	634108	643274	646466	859843	871700	878956	515975	491541	503195	446254
356	356	sp|P25787|PSA2_HUMAN	Proteasome subunit alpha type-2 OS=Homo sapiens OX=9606 GN=PSMA2 PE=1 SV=2	147769	148989	150609	247027	230544	227231	208410	207542	207792	208561	229910	201345	129298	148878	121071	111922	129280	102868	170869	160435	170900	156707	148772	156564	177818	183535	181783	102553	114789	105520	161314	165151	135790	154854	46103.1	55558.1	209685	199634	209552	72856	66345.4	69526.4	220115	201238	223039	85432.3
357	357	sp|Q15019|SEPT2_HUMAN	Septin-2 OS=Homo sapiens OX=9606 GN=SEPT2 PE=1 SV=1	112653	67198.5	88283.8	126715	131112	134474	86774.9	113431	110189	95042.1	127985	127884	71842.2	120034	103256	87144.8	94587.6	78949.2	118445	106085	89741.9	100162	97959.1	79313.2	147119	98962.2	146609	68673.8	69043.7	46410.6	91953.1	79674.2	39788.4	90946	54595.3	95287.8	69920.1	120284	86561.6	74204	66470.2	42350	92113.4	125969	101994	61533.4
358	358	sp|Q02543|RL18A_HUMAN	60S ribosomal protein L18a OS=Homo sapiens OX=9606 GN=RPL18A PE=1 SV=2	272635	263477	251016	175745	190377	168961	139292	133949	135333	349549	345668	319085	354599	366487	339296	329836	306576	314753	279902	302489	292080	188079	196059	203560	124849	137241	128842	175232	133405	170422	177315	171869	181426	95948.9	111473	110610	263525	244192	269712	286816	284018	300525	352917	353832	343826	333863
359	359	sp|P09936|UCHL1_HUMAN	Ubiquitin carboxyl-terminal hydrolase isozyme L1 OS=Homo sapiens OX=9606 GN=UCHL1 PE=1 SV=2	602070	657695	630282	317339	309523	335662	328673	288870	281436	508061	522198	473493	762518	756795	751001	703113	745023	733564	988000	932775	926592	774822	760780	735087	436664	427070	418463	689897	666360	711437	519058	524713	557640	571045	593217	560612	375826	342288	338227	820846	974729	908166	396618	405641	385569	759596
360	360	sp|P35998|PRS7_HUMAN	26S proteasome regulatory subunit 7 OS=Homo sapiens OX=9606 GN=PSMC2 PE=1 SV=3	55190.6	66134.3	52726	62234.3	63787.4	67249.7	54621.3	55531.5	57305.7	35458.7	49783.6	47508	95978.2	89223.6	105692	44145.8	55389.1	51901.7	73610.1	78056.6	82414.4	87954.1	94254.3	99740.3	66582	73383.4	68549.3	95669.3	94030.7	100138	98481.2	113537	120757	50226.6	58831.7	59533.9	60846.5	53596.4	58935.6	77560.5	98541.4	81499.2	53512.9	57031.7	60511.7	74475.6
361	361	sp|P05120|PAI2_HUMAN	Plasminogen activator inhibitor 2 OS=Homo sapiens OX=9606 GN=SERPINB2 PE=1 SV=2	13007.9	118592	78163.6	94453.2	128528	108483	23559	86511.9	92220.2	23658.4	16129.7	17361.3	70443.1	84042.8	37718.1	30309.7	14697.9	24791.8	71132.5	94708.7	98438.7	121375	125889	115538	130352	148957	143067	44077.9	57094	40405	97729.7	82863.4	86480.5	28545.6	50971.6	62245.8	19262.6	15661.1	19770.5	30401.8	25812.2	9458.58	23983.3	24635.7	58165.4	91840.9
362	362	sp|P16152|CBR1_HUMAN	Carbonyl reductase [NADPH] 1 OS=Homo sapiens OX=9606 GN=CBR1 PE=1 SV=3	47502.8	40203.8	45815.3	38526.3	46411.9	38773.2	51095.6	60171.6	42242.4	59882.9	54526.6	59196.8	45053.1	37368.5	40733.7	37411.8	40874.5	31662.3	49169.8	46951	52675.7	52262.6	54962.1	43383.4	56621.7	58689.2	51408.9	29551.6	0	0	59987.6	55606.5	0	43597.6	0	33398.8	68411.3	75129.2	62945.3	28791.3	25503.4	24982.1	47623.7	34637.8	42058	29977.6
363	363	sp|P12081|SYHC_HUMAN	Histidine--tRNA ligase, cytoplasmic OS=Homo sapiens OX=9606 GN=HARS PE=1 SV=2	370651	388076	380137	231087	287183	223059	197739	204760	199908	191331	267641	195863	247202	314758	302636	190054	352499	361465	311450	287292	208414	239723	318016	240079	224069	214611	236453	457592	1.40217e+06	1.33054e+06	305568	399974	426987	528551	382110	406628	199004	203587	185219	380077	297668	301026	152913	216465	151680	362371
364	364	sp|O43143|DHX15_HUMAN	Pre-mRNA-splicing factor ATP-dependent RNA helicase DHX15 OS=Homo sapiens OX=9606 GN=DHX15 PE=1 SV=2	171539	162525	158841	224282	201728	218135	195126	190664	202720	253743	234963	242552	180078	172795	220195	188914	162106	172371	144130	136866	137694	188223	172875	185134	227365	186726	205561	183909	158310	170578	174382	144780	161177	146764	137909	132074	223270	189783	215935	116993	110064	106827	168583	149522	176734	149485
365	365	sp|O75367|H2AY_HUMAN	Core histone macro-H2A.1 OS=Homo sapiens OX=9606 GN=H2AFY PE=1 SV=4	212362	274927	226210	52071.7	68292.3	0	85740.1	96532.8	88762.1	54792.3	60113.1	46515.3	56628.5	71456.6	60710.9	73977.9	86436.7	77204.4	165055	208454	192729	102326	121752	114519	32694.6	36482	44912	55052.1	65490.9	67487	169794	0	164916	119265	147966	132190	101300	0	0	175734	216583	189385	109723	135855	121587	255253
366	366	sp|P40925|MDHC_HUMAN	Malate dehydrogenase, cytoplasmic OS=Homo sapiens OX=9606 GN=MDH1 PE=1 SV=4	232747	356087	341162	486913	493283	501730	365170	377627	365858	419391	432666	409318	424045	488111	448315	454034	462656	432540	562418	565050	581800	318816	375714	368769	356141	384730	371716	260746	261824	269331	423887	425675	438814	497347	545780	543540	496974	522997	476171	435777	449694	433830	467998	475353	439927	480687
367	367	sp|Q14247|SRC8_HUMAN	Src substrate cortactin OS=Homo sapiens OX=9606 GN=CTTN PE=1 SV=2	296739	291820	265602	387961	395191	431222	417295	389648	387635	475127	500797	471611	320153	339726	282261	387665	402421	416710	397503	397496	410041	352097	360820	366223	449610	478325	486391	434123	377388	446559	395599	397572	415889	439602	414393	461710	397717	394021	380387	320291	435973	303601	325001	327651	328428	386194
368	368	sp|P08243|ASNS_HUMAN	Asparagine synthetase [glutamine-hydrolyzing] OS=Homo sapiens OX=9606 GN=ASNS PE=1 SV=4	32043.8	45259.8	35873.8	41478.1	78969.8	53127.1	33476.5	51051.3	39716.7	30691.6	66142.2	44990.5	28511.5	59796.8	40146	31946.4	47398.8	41424.2	38258.9	48385.4	35379.1	57101.3	68383.4	52477.3	68631.3	106765	65262.2	54896.7	67850.8	59143.6	28063.1	30540.2	31447.2	39652.6	33822	32260.8	29966	35313.5	32244.6	33183.8	31682.1	31328.2	36370.6	52993	39398.5	42735
369	369	sp|O95573|ACSL3_HUMAN	Long-chain-fatty-acid--CoA ligase 3 OS=Homo sapiens OX=9606 GN=ACSL3 PE=1 SV=3	81479.1	73254.1	81381.8	75768.9	72639.9	67313	75165.8	58774.1	67877.1	73749.2	71092.1	82902	61181.6	42613.7	47728.6	100267	84914.4	84562.5	92197.5	102221	82305.6	84754.5	95861.9	94926.4	63371.8	69123.1	79786.2	70950.4	68231	64618.1	64275.8	90900.8	89513	93703.4	90180.4	93437	63153.2	70794.6	65949	80123.2	89931.4	99019	47513.3	36014.6	44909.2	76227.3
370	370	sp|P40939|ECHA_HUMAN	Trifunctional enzyme subunit alpha, mitochondrial OS=Homo sapiens OX=9606 GN=HADHA PE=1 SV=2	148256	180564	149341	154191	190934	186575	170571	176202	153203	184815	204419	196771	129997	171590	126785	148198	155615	150765	138192	134562	128804	161660	156025	156413	195834	204387	197440	150948	157138	201924	119210	172645	139959	135031	121493	137459	138841	143160	142480	125565	108287	109109	107120	119191	106496	136315
371	371	sp|P06396|GELS_HUMAN	Gelsolin OS=Homo sapiens OX=9606 GN=GSN PE=1 SV=1	1.05728e+06	774389	764115	348101	812917	3.53584e+06	396767	713210	652309	777530	880764	869452	912089	968993	787924	404032	605344	507187	924001	669418	926867	499952	975680	138493	5.79525e+06	996455	915023	838313	751843	885981	907377	1.04902e+06	931526	521418	549312	516824	4.3515e+06	917071	671803	356162	713721	791682	5.49792e+06	3.68081e+06	4.31818e+06	801088
372	372	sp|P31948|STIP1_HUMAN	Stress-induced-phosphoprotein 1 OS=Homo sapiens OX=9606 GN=STIP1 PE=1 SV=1	342682	293110	319747	534997	674449	669339	609436	661700	679490	711098	850043	854860	567863	500755	445482	648511	659228	576624	649084	611929	636439	406111	399067	435760	791396	672769	768451	584788	608400	620522	695796	639257	733510	801720	755375	812916	499573	590542	507378	345236	363534	333182	545197	571316	563845	550201
373	373	sp|O00154|BACH_HUMAN	Cytosolic acyl coenzyme A thioester hydrolase OS=Homo sapiens OX=9606 GN=ACOT7 PE=1 SV=3	600396	610009	537773	799632	888683	825947	683535	733128	687278	454495	523644	492416	442554	525317	439645	463337	464603	449955	519797	512041	515692	493529	517622	532833	571885	627059	598205	235223	322156	248149	352090	432739	356056	400927	394909	421783	596998	626718	624186	399911	399946	378166	694784	670774	655598	377045
374	374	sp|P61221|ABCE1_HUMAN	ATP-binding cassette sub-family E member 1 OS=Homo sapiens OX=9606 GN=ABCE1 PE=1 SV=1	0	58012.8	58992.5	58946.4	73745.1	58648.6	64933.1	66710.7	75647.6	43371.8	58659.9	67568.1	0	0	0	42353	15786.7	13197	0	52229.6	63342.7	0	0	0	45853.5	54247.2	44212.3	0	42542.1	28960.5	0	50541.6	49200.2	0	15526.5	17293.1	39215.8	0	0	20180.6	33926.1	18676.5	52004.6	26373	50918.4	0
375	375	sp|Q99497|PARK7_HUMAN	Protein/nucleic acid deglycase DJ-1 OS=Homo sapiens OX=9606 GN=PARK7 PE=1 SV=2	161665	166806	150256	59054.7	58843.8	57121.8	61435.4	62279.7	64621.2	129333	145790	116594	103822	134788	101536	90574.6	159733	123023	229003	236042	226208	138899	137679	173016	65603.2	70999.7	56094.4	160315	107501	122714	162950	144926	161471	97864.7	47031.2	78702.7	111941	127364	138930	120460	135194	110865	113656	65411.7	116809	177911
376	376	sp|P11310|ACADM_HUMAN	Medium-chain specific acyl-CoA dehydrogenase, mitochondrial OS=Homo sapiens OX=9606 GN=ACADM PE=1 SV=1	357862	344209	352264	238355	187959	271334	245306	246477	246501	236807	212730	282494	209103	268124	281769	262139	319246	315599	351533	349114	366705	283289	324497	313264	283432	293795	298328	274810	199058	268979	322470	252392	271892	261887	322271	236507	340394	315764	290835	315627	328479	319673	270018	224409	251347	304601
377	377	sp|P42167|LAP2B_HUMAN	Lamina-associated polypeptide 2, isoforms beta/gamma OS=Homo sapiens OX=9606 GN=TMPO PE=1 SV=2	94509.1	100559	104451	156765	178601	160169	153297	156440	149772	159297	169025	134678	75463.9	74783.3	67322	118872	123157	99607.4	158371	150634	156091	132168	141236	145529	205803	210088	217589	125812	121513	107177	161758	175287	155663	105425	109182	115613	214751	220509	200566	89630	94466.2	98592.6	123067	139045	125302	106428
378	378	sp|Q92499|DDX1_HUMAN	ATP-dependent RNA helicase DDX1 OS=Homo sapiens OX=9606 GN=DDX1 PE=1 SV=2	240926	283867	230709	358347	351743	310831	329767	345811	319064	362725	411686	358815	132614	226115	228686	248810	281252	184902	233961	252627	255745	246411	334450	322354	310242	327453	318862	238270	190824	179425	180579	319631	302146	254931	273159	262522	239590	218168	232103	195109	215196	198710	350469	362490	329962	205459
379	379	sp|P31350|RIR2_HUMAN	Ribonucleoside-diphosphate reductase subunit M2 OS=Homo sapiens OX=9606 GN=RRM2 PE=1 SV=1	172538	183217	180873	177338	196842	189369	126852	129526	132151	110325	62507.9	85522.1	198087	183778	215592	195033	176784	192060	182694	181105	122265	221087	216465	224742	155424	158020	170186	229385	138394	144437	143102	103377	140944	241622	217663	175809	183217	183967	166395	228364	226980	252801	113740	138665	142988	180347
380	380	sp|Q71DI3|H32_HUMAN	Histone H3.2 OS=Homo sapiens OX=9606 GN=HIST2H3A PE=1 SV=3	8.74118e+06	9.29206e+06	8.95511e+06	3.69939e+06	5.1483e+06	4.01962e+06	5.17298e+06	6.24325e+06	5.5073e+06	1.32522e+07	1.40893e+07	1.39036e+07	7.22525e+06	7.40492e+06	7.27727e+06	6.97314e+06	5.46241e+06	8.16726e+06	7.57496e+06	9.77566e+06	8.13044e+06	5.81094e+06	9.16311e+06	6.52378e+06	6.90186e+06	7.63071e+06	7.00103e+06	5.71682e+06	5.62392e+06	5.74333e+06	6.27777e+06	7.55189e+06	6.67845e+06	4.07965e+06	4.54071e+06	4.03421e+06	8.88472e+06	1.13254e+07	9.49914e+06	2.57337e+06	4.09385e+06	2.76698e+06	6.67879e+06	8.18814e+06	6.96228e+06	6.12773e+06
381	381	sp|Q15437|SC23B_HUMAN	Protein transport protein Sec23B OS=Homo sapiens OX=9606 GN=SEC23B PE=1 SV=2	225206	205804	212009	140224	167426	183388	215742	174719	202839	199239	257421	273409	205384	207694	118276	248423	210275	170831	212674	209910	195065	233825	239707	244924	172531	250609	205350	199091	194190	172256	222555	203701	147122	194571	147616	218202	119448	118147	104678	198941	165917	205407	131365	136493	108816	162526
382	382	sp|P52292|IMA1_HUMAN	Importin subunit alpha-1 OS=Homo sapiens OX=9606 GN=KPNA2 PE=1 SV=1	170268	182457	187657	122688	106195	113546	75152.7	75677.1	78178.4	52591	58781.2	40030.6	236868	234584	234083	139424	122586	131745	110278	88124.4	99435.1	228950	227359	243045	108819	95360.2	101055	325826	300576	314809	226425	230957	230007	239328	218168	239542	58820	51408.7	64345.2	280324	262465	278310	98216.7	94895.7	108274	146842
383	383	sp|O75923|DYSF_HUMAN	Dysferlin OS=Homo sapiens OX=9606 GN=DYSF PE=1 SV=1	28590.9	22493.1	24675	28826.6	34957.2	29166.1	24113.2	23752.9	30510.9	59594.1	54021.2	57027.8	36222.8	45991.3	47898.1	35768	40020.8	46839.8	26994.8	33162.3	21480.1	27927.1	28040.3	24178.5	34061.2	31843.9	42908.4	29455.6	28503.5	28179.9	34882.3	14873.4	13205.4	17294.4	23634.4	32443.3	38727.2	16500.8	24823.5	22454	19057.1	15479.3	19443.7	22343	21911.9	31924.7
384	384	sp|P50395|GDIB_HUMAN	Rab GDP dissociation inhibitor beta OS=Homo sapiens OX=9606 GN=GDI2 PE=1 SV=2	460127	474459	474819	445639	432740	409499	439775	412290	405998	368209	340360	348727	309001	315458	325230	323273	300458	338748	372445	332535	361736	441400	412932	429612	436964	390077	437486	316502	328222	370368	497361	528479	503822	401760	427553	444209	352558	357909	363667	424194	373067	376403	418945	389605	417974	335287
385	385	sp|P10412|H14_HUMAN	Histone H1.4 OS=Homo sapiens OX=9606 GN=HIST1H1E PE=1 SV=2	28750	30558	28736.5	28029.3	28767.5	25741.6	47824.6	48584.2	47639	42906.7	41323.3	40337.9	21129.8	17837.4	19036	65888.8	57832	58696.3	311617	326561	327153	81913.2	89572	87949.9	57593	57462.1	60750.9	87434.3	80156.5	82189.7	222075	235165	249772	138526	155491	148620	47555.2	47288.7	49992.4	39945.2	32176.1	34642.8	45097.8	41646	46816.6	102859
386	386	sp|Q99613|EIF3C_HUMAN	Eukaryotic translation initiation factor 3 subunit C OS=Homo sapiens OX=9606 GN=EIF3C PE=1 SV=1	70497.3	83865.2	81008.5	124101	141317	123017	106822	116869	116856	118686	85797.2	96230	106771	99266.4	96749.3	70352.3	45943.6	65809.4	79302.6	121683	88174.5	72676.7	121659	84494.4	84542.1	90115.8	68271.3	111301	115675	103288	83005.5	86236.5	93343.5	73773.1	91053.3	64114	84265.2	85950.7	78783.2	31087.8	5568.21	12411	61962.5	48585.6	51633.7	49273
387	387	sp|O43933|PEX1_HUMAN	Peroxisome biogenesis factor 1 OS=Homo sapiens OX=9606 GN=PEX1 PE=1 SV=1	69327.7	0	66820.4	65274.1	71053.2	68890.5	48956.8	55221.1	69582.5	135810	87352.2	124011	202919	194995	210578	0	49100.2	0	37885.7	86489.7	76953.5	33350.5	89206.5	72665	63156.7	61913.8	64866.8	223656	224241	279546	0	0	0	149953	37901.8	40237.5	43085.4	51612.7	42123.4	18326	170727	162015	68699.5	74590.8	65481	97290.5
388	388	sp|Q96TA1|NIBL1_HUMAN	Niban-like protein 1 OS=Homo sapiens OX=9606 GN=FAM129B PE=1 SV=3	136907	130358	131049	44485.2	43484.2	38224	53608.7	41596.8	47068.5	56095.9	53964.6	54961.6	89250.6	62045.7	71951.2	118626	107487	115392	113370	122435	126047	101312	96127.2	95165	44118.8	44090.8	49618.8	248661	213059	259373	0	0	0	200698	203132	192193	38731.4	40837.2	33855.6	160487	162440	153624	45339.6	46986.2	41943.7	129674
389	389	sp|O43390|HNRPR_HUMAN	Heterogeneous nuclear ribonucleoprotein R OS=Homo sapiens OX=9606 GN=HNRNPR PE=1 SV=1	202348	150334	198361	121577	111207	112568	122471	101859	107648	192959	144215	164744	127919	103560	98151.9	196516	158020	192363	188402	149667	151325	193953	169424	184843	129993	120110	144334	244035	197723	231090	239141	209713	221754	299573	210127	251851	96457.4	90829.4	91293.3	196344	188857	185343	99213.6	67475.2	79689.3	184241
390	390	sp|Q96HC4|PDLI5_HUMAN	PDZ and LIM domain protein 5 OS=Homo sapiens OX=9606 GN=PDLIM5 PE=1 SV=5	242260	253129	218302	327259	287415	351358	278065	247505	270883	303866	273647	326354	148494	215273	156886	249643	262047	287113	252690	299836	241141	298417	312065	336590	327537	369189	222153	293869	235296	303006	404080	422468	397457	402728	434303	496765	210148	152433	275152	290242	276044	281732	217961	217873	227979	284516
391	391	sp|O60763|USO1_HUMAN	General vesicular transport factor p115 OS=Homo sapiens OX=9606 GN=USO1 PE=1 SV=2	237825	254002	225404	225326	228279	230298	237133	249489	242212	289923	321450	290637	174698	175375	171097	217350	219408	216392	176011	178101	162430	187472	189448	176705	221979	227211	214020	239030	187580	216186	205314	200770	187591	222825	199432	205178	231493	240145	223501	204023	183625	182618	194264	181432	181844	171332
392	392	sp|P12236|ADT3_HUMAN	ADP/ATP translocase 3 OS=Homo sapiens OX=9606 GN=SLC25A6 PE=1 SV=4	630989	565628	616947	702528	761022	696067	542340	592430	599765	584046	570241	568448	588117	530375	590904	475986	446230	449090	456514	448837	435292	491969	483986	477305	552551	562512	554043	654705	653729	676213	642826	657754	655960	628375	612005	653359	598884	561949	585519	483435	445711	474056	527847	475454	513177	380511
393	393	sp|P22223|CADH3_HUMAN	Cadherin-3 OS=Homo sapiens OX=9606 GN=CDH3 PE=1 SV=2	181292	177641	204074	200485	199549	196629	183019	152538	182665	160437	152166	154757	198659	205684	241423	177092	226272	213120	191134	135631	176433	211138	168659	218818	140869	143812	110517	376325	377355	436603	253390	230417	205839	275210	283617	320274	199088	189952	184424	285382	255688	256135	165774	172893	167894	247665
394	394	sp|E9PAV3|NACAM_HUMAN	Nascent polypeptide-associated complex subunit alpha, muscle-specific form OS=Homo sapiens OX=9606 GN=NACA PE=1 SV=1	275256	232684	245354	390736	388387	355065	342026	334829	297846	260193	281824	259338	399536	368639	393476	358435	337520	348076	397996	392125	407342	479864	460551	489579	446737	460800	476594	355770	361816	397893	454281	455249	459834	402765	417381	451942	319165	336637	342303	344013	344103	315890	286828	318965	326791	316594
395	395	sp|O00469|PLOD2_HUMAN	Procollagen-lysine,2-oxoglutarate 5-dioxygenase 2 OS=Homo sapiens OX=9606 GN=PLOD2 PE=1 SV=2	55154.2	59540.9	51495.7	14391.1	55204	29192.6	32921	41666.2	36775.5	16270.3	89873.5	29563.8	61046.6	57239.6	53372	56329.6	61082.8	48584.6	41669.5	39190.9	49723.8	63813	76539.4	57717.1	38505.6	16096.1	39674.9	139790	122567	149974	62052.4	61008.1	54859.6	55743.8	95553.2	79493.8	27840.3	25674.1	25325.2	96519.6	103430	112153	35884.5	93997.9	43360.8	48532.4
396	396	sp|P62277|RS13_HUMAN	40S ribosomal protein S13 OS=Homo sapiens OX=9606 GN=RPS13 PE=1 SV=2	7815.6	2663.6	0	7076.37	4015.22	8860.87	14595.8	10634.1	5948.36	11828.3	7397.16	9758.4	11923.6	7388.85	9322.75	8704.75	7351.8	10004.5	12045.8	9551.69	10738.9	12995.3	6105.09	7570.47	12425	9033.34	10056.4	0	0	2014.13	0	0	0	2950.54	0	0	19147.6	14501.4	19602.4	5049.74	2597.82	0	18671.5	13908.3	16128.9	5736.77
397	397	sp|P04844|RPN2_HUMAN	Dolichyl-diphosphooligosaccharide--protein glycosyltransferase subunit 2 OS=Homo sapiens OX=9606 GN=RPN2 PE=1 SV=3	101588	67812.6	89899.6	145032	117340	115667	133500	144924	126949	130385	121236	140520	83385.7	80479.4	87867.5	119216	95226.6	101241	94512.9	92309.4	86068.9	121783	100391	110575	123416	99445.3	103270	63924.9	28240	68150.6	105546	94587.5	65805.8	94614	68255.3	94059.7	115499	103076	115713	58487	66867.4	64623.6	115894	94570.7	102412	74612.2
398	398	sp|P46783|RS10_HUMAN	40S ribosomal protein S10 OS=Homo sapiens OX=9606 GN=RPS10 PE=1 SV=1	248268	190659	217385	247911	232727	217424	322338	277168	319802	344669	295830	316822	189269	199873	217933	234866	229809	246575	287258	240888	240561	189626	186248	179386	280066	307746	298195	126833	132930	122983	73415.1	94116.3	87663.8	109294	115907	121863	424038	377987	393115	151297	150282	145236	366716	311554	328068	240024
399	399	sp|O95833|CLIC3_HUMAN	Chloride intracellular channel protein 3 OS=Homo sapiens OX=9606 GN=CLIC3 PE=1 SV=2	254716	192579	181674	582667	929189	180476	319964	778562	552413	1.25588e+06	1.3568e+06	229193	273862	160845	145474	228357	309300	161804	212542	189779	326598	236985	280174	186873	240154	1.23559e+06	1.34329e+06	151300	206019	230548	264165	236574	386858	146253	271705	246038	203975	1.84514e+06	288087	121031	127487	143919	104950	187205	1.02155e+06	155839
400	400	sp|P46087|NOP2_HUMAN	Probable 28S rRNA (cytosine(4447)-C(5))-methyltransferase OS=Homo sapiens OX=9606 GN=NOP2 PE=1 SV=2	293063	286772	281461	279687	278877	286126	307574	197549	318353	220237	202438	399727	289652	472970	281575	279304	275823	292319	269712	232561	197589	350217	315427	337166	369384	337328	198106	692471	640202	632387	366822	315040	366591	695094	292595	649821	328691	336625	338245	372915	325353	356586	505595	165513	192431	324305
401	401	sp|Q14847|LASP1_HUMAN	LIM and SH3 domain protein 1 OS=Homo sapiens OX=9606 GN=LASP1 PE=1 SV=2	171176	166631	145058	168899	166296	182173	152603	95234.6	135617	133582	207539	143111	170530	191938	145863	214941	206343	184457	380109	310293	345331	257719	264345	280226	169907	177575	184676	112486	164470	121368	264078	246476	250737	160932	197641	219910	144101	140485	150803	150398	146167	153912	64899.4	148127	117480	202773
402	402	sp|Q15102|PA1B3_HUMAN	Platelet-activating factor acetylhydrolase IB subunit gamma OS=Homo sapiens OX=9606 GN=PAFAH1B3 PE=1 SV=1	504719	486288	519189	350002	331099	327907	375252	370412	379751	496908	461108	499520	395283	353939	381017	455736	438766	452127	464397	419875	420509	436823	392762	396100	326472	312590	310997	430230	370916	409740	418606	374729	383042	323853	296629	289820	448741	437868	453950	477378	425413	428026	379504	358930	349926	420198
403	403	sp|P51991|ROA3_HUMAN	Heterogeneous nuclear ribonucleoprotein A3 OS=Homo sapiens OX=9606 GN=HNRNPA3 PE=1 SV=2	153238	133540	164407	245981	261236	242988	219303	204375	195052	218504	252461	207074	135591	177449	174884	233911	254598	220920	137264	228325	203972	120463	178237	175889	222405	213639	229265	106192	94228.7	137198	189504	200734	194182	140176	191643	195643	267785	230708	237910	168605	185325	167676	198151	233695	223369	136941
404	404	sp|P30040|ERP29_HUMAN	Endoplasmic reticulum resident protein 29 OS=Homo sapiens OX=9606 GN=ERP29 PE=1 SV=4	174606	167426	184620	184732	186811	195935	190491	174504	173638	178608	178325	186109	106686	108390	112976	170167	166956	159478	250710	258901	257838	208517	195738	197291	167582	182133	181468	121810	129984	118962	264791	268587	267083	146154	152199	139615	220559	218203	225442	124741	136239	131441	173256	184746	178211	167411
405	405	sp|Q9UJZ1|STML2_HUMAN	Stomatin-like protein 2, mitochondrial OS=Homo sapiens OX=9606 GN=STOML2 PE=1 SV=1	465127	421202	414302	320923	354133	319101	314440	374594	363100	279602	280376	316978	270426	262691	262939	325119	319576	294449	386534	380808	376954	396701	389168	362672	286393	315752	270044	403542	369373	391848	457477	438116	452781	440264	400509	430549	334406	387515	359769	443333	440322	440907	283991	332010	292653	423390
406	406	sp|P62191|PRS4_HUMAN	26S proteasome regulatory subunit 4 OS=Homo sapiens OX=9606 GN=PSMC1 PE=1 SV=1	227909	237430	241439	405263	398799	241100	364233	352452	341451	334804	333877	337007	357433	228210	378918	238493	256058	231956	251913	248554	255273	342317	362484	353770	298580	475384	492127	284175	296194	291925	347902	229337	375370	199240	219330	233159	377806	359773	373159	220747	221538	207749	369627	364846	378353	217907
407	407	sp|P18564|ITB6_HUMAN	Integrin beta-6 OS=Homo sapiens OX=9606 GN=ITGB6 PE=1 SV=2	51585.8	48308.5	48411.6	54540.4	48792.3	48939.2	55845.3	43256	56662.2	35100.3	28472.4	26030.8	8438.5	12820.6	1925.54	20592.9	22502.9	24632.1	29116.8	21269.8	20012	32908.1	23765.6	25518.5	35974.8	21354.1	23833.4	0	6476.97	16491.9	44652.8	39300.1	44664.8	4416.03	0	0	42879.3	47989.8	41563.6	15456.3	14053.7	0	27238.9	34498.1	40221.5	17296.9
408	408	sp|P67809|YBOX1_HUMAN	Nuclease-sensitive element-binding protein 1 OS=Homo sapiens OX=9606 GN=YBX1 PE=1 SV=3	21365.9	91973.5	17822.7	124857	124345	109296	98325	112128	98054.4	86814.4	106175	89056.8	63854.8	109211	112858	91507.2	88447.3	79203.6	96868.8	94310.6	91279.2	64485.8	70368.6	73528.4	142385	145475	152977	70575.7	0	3711.8	31206.5	32474	0	74695.3	77067	66960	95177.4	116423	125012	0	0	0	97919.9	101168	98827.4	67368.5
409	409	sp|P68366|TBA4A_HUMAN	Tubulin alpha-4A chain OS=Homo sapiens OX=9606 GN=TUBA4A PE=1 SV=1	692548	640205	687897	824025	751804	816242	813013	685633	746148	591685	472567	541676	560177	516158	557680	577497	523629	573979	631345	597345	601772	795407	717752	751536	675341	675348	651002	588931	517941	553498	747026	645416	684442	612574	515991	536993	794496	752711	756558	524223	475754	501187	668590	621496	612108	512207
410	410	sp|Q09028|RBBP4_HUMAN	Histone-binding protein RBBP4 OS=Homo sapiens OX=9606 GN=RBBP4 PE=1 SV=3	143306	142836	137894	192638	187637	191353	158726	149153	160547	170979	159355	153569	203175	164642	158671	182652	153098	154246	167690	162568	166401	164920	164965	168471	182265	190680	206620	169284	175380	161286	172627	170226	174818	149777	150437	159656	179753	170257	172237	93384	80649.5	71454.7	120764	113014	113514	142466
411	411	sp|P04632|CPNS1_HUMAN	Calpain small subunit 1 OS=Homo sapiens OX=9606 GN=CAPNS1 PE=1 SV=1	446371	441085	420632	291072	252332	273582	292031	219669	233023	328981	328832	326096	396501	366991	305219	391683	391128	342288	437531	421135	476768	390182	374303	390997	253545	204102	169628	354570	336030	375886	435473	272299	388770	401912	330970	372430	323056	306422	337902	431714	372458	388804	206981	150422	131735	502543
412	412	sp|Q8IZP2|ST134_HUMAN	Putative protein FAM10A4 OS=Homo sapiens OX=9606 GN=ST13P4 PE=5 SV=1	234008	258806	223273	251610	242718	266255	298889	271601	288828	316258	247843	303727	199460	167942	165506	234970	280852	203403	304182	315501	313270	263353	215809	216293	336219	321312	349224	113501	156385	181698	272674	292544	250245	127509	192766	142792	308038	305328	277091	148244	126021	112618	248511	214127	257143	211106
413	413	sp|P32969|RL9_HUMAN	60S ribosomal protein L9 OS=Homo sapiens OX=9606 GN=RPL9 PE=1 SV=1	97338.5	85965.1	99352.7	97392.4	68993.5	84115.9	96010	55289.2	73475.7	46998	76186.7	79321.9	31020.2	37392.6	60183.7	68267.2	25821.1	80431.1	86476.9	82658.9	81221.8	57994	71977.6	96785.6	59449.8	30495.8	20585	31691.8	25711.2	29214.1	41781.5	64749.6	87108.4	0	12162.7	18578.3	90254.7	105860	85289.6	31210.4	39188.8	24575.2	80145.4	81072.7	77799.9	34436.3
414	414	sp|P31942|HNRH3_HUMAN	Heterogeneous nuclear ribonucleoprotein H3 OS=Homo sapiens OX=9606 GN=HNRNPH3 PE=1 SV=2	503352	517566	452851	447100	354363	403782	374498	361317	385868	391888	349347	402262	462010	515386	504653	548091	514541	515729	437604	415991	465152	457947	480087	520742	379329	402489	441802	386729	319967	384118	525477	545080	419688	405587	450752	428792	372730	387069	414800	566684	574333	548462	321460	362588	333914	414549
415	415	sp|P25788|PSA3_HUMAN	Proteasome subunit alpha type-3 OS=Homo sapiens OX=9606 GN=PSMA3 PE=1 SV=2	421253	341876	411826	543206	492594	526542	444816	341371	432373	502080	474193	471322	433069	388879	389596	396474	355607	405106	380993	461152	448435	374282	427314	386419	509842	395384	489731	379888	252901	367105	468338	437441	390726	284731	361230	324922	479657	426743	488097	290781	383709	320693	400451	456402	392693	374049
416	416	sp|Q9Y262|EIF3L_HUMAN	Eukaryotic translation initiation factor 3 subunit L OS=Homo sapiens OX=9606 GN=EIF3L PE=1 SV=1	280859	301364	273943	254067	238230	240416	206723	183650	196313	220695	240526	256473	257484	233260	269106	289207	262734	284198	190353	202100	215085	240907	258654	272013	223003	226444	235083	328019	288547	380762	193853	234920	228795	351760	289626	323534	155462	145445	155437	321288	295393	265006	197222	183526	223685	231859
417	417	sp|P47929|LEG7_HUMAN	Galectin-7 OS=Homo sapiens OX=9606 GN=LGALS7 PE=1 SV=2	135909	109948	85183.7	121059	127631	144153	361935	366064	362687	70209.5	0	99072.6	60215.7	116562	45538.1	0	0	22395.9	108672	91245.9	77416.1	66219.6	117672	41104.4	97151.2	58055.7	58716.5	73115.5	72708.5	27679.8	53423.4	56520	51540.6	63617.3	0	55872.2	74184.4	76928.7	93005.9	60583	77605	73693.6	587321	639382	602423	49630.1
418	418	sp|Q9ULV4|COR1C_HUMAN	Coronin-1C OS=Homo sapiens OX=9606 GN=CORO1C PE=1 SV=1	159746	142261	191852	209749	194418	228214	148730	229027	212837	239469	188430	275925	154500	106246	102305	206108	142737	115958	224786	190946	198108	204808	210320	206723	253816	276493	285219	93482.2	129438	79894.4	257852	155763	144059	137687	151694	85489	216479	211904	212234	135996	67399.9	104622	150088	227127	214998	174687
419	419	sp|P58107|EPIPL_HUMAN	Epiplakin OS=Homo sapiens OX=9606 GN=EPPK1 PE=1 SV=3	259370	287289	272379	149173	167553	100157	201313	202617	185864	181134	172240	200273	170891	201567	189836	184190	216629	206365	276581	287308	273763	318512	317946	318146	163222	167632	185178	184802	112315	176338	273267	288352	294725	305091	300115	260716	144974	168293	155785	195252	230708	272994	247389	268925	253538	249819
420	420	sp|Q9UHQ9|NB5R1_HUMAN	NADH-cytochrome b5 reductase 1 OS=Homo sapiens OX=9606 GN=CYB5R1 PE=1 SV=1	245110	291415	224751	336430	288620	236882	286778	251780	243902	178401	163785	221077	268268	223025	254414	276339	287847	296438	267401	311399	296688	411222	250760	288774	310705	134857	249197	319544	316579	412930	286694	156173	201609	338755	334892	429666	376785	304309	383921	485273	442900	487453	333365	201985	287558	287917
421	421	sp|Q15233|NONO_HUMAN	Non-POU domain-containing octamer-binding protein OS=Homo sapiens OX=9606 GN=NONO PE=1 SV=4	172306	186987	181930	99968.6	88904.9	132729	25658.2	76159	62523	222589	3293.29	377749	73210.4	49189.7	106636	135525	70770.8	154297	256179	223436	227734	149571	177621	166940	91778.9	51461.8	156322	170473	229101	241123	224968	113316	129662	210319	291087	209403	58780.3	180463	138139	53654.4	278250	250887	116894	87443.8	118310	169930
422	422	sp|Q15717|ELAV1_HUMAN	ELAV-like protein 1 OS=Homo sapiens OX=9606 GN=ELAVL1 PE=1 SV=2	187935	183412	177199	254174	264944	272972	237257	244887	238593	235107	222201	212851	209340	212333	197052	178005	173586	171798	192260	197870	201782	188593	192917	203481	257686	284217	300971	158942	137222	139564	189945	181067	185158	133061	131478	121077	282929	272719	273078	137834	143842	137014	219330	228522	193804	158446
423	423	sp|P83731|RL24_HUMAN	60S ribosomal protein L24 OS=Homo sapiens OX=9606 GN=RPL24 PE=1 SV=1	70957.8	56407.8	66687.2	97621.2	86247.9	76531	68741.7	97824.2	94526.9	104022	88679.3	105110	64095.8	67732.7	68534.5	75369.4	25943.8	75105.6	110948	119050	111367	85695.2	105388	82206.1	76737.7	84650.5	80434.5	56547	32080.8	55056.5	92190.4	102934	0	17523.1	23343	47983.9	147811	144198	94340.4	17395.7	0	19804.1	57969.3	62683.2	62679.7	54592.4
424	424	sp|Q8TEX9|IPO4_HUMAN	Importin-4 OS=Homo sapiens OX=9606 GN=IPO4 PE=1 SV=2	132865	154329	142747	66581.6	92714	68367.3	80733.9	92428.3	88137.3	59394.3	85457.6	61747.1	92079.6	118423	96352.7	79227.4	86441.2	79526.3	125269	128474	123944	126136	132611	125280	55174.7	26283	63225.3	61443.6	52733.7	84499.3	62117.4	164977	140912	154318	164198	152110	80022.8	90169.7	80355.3	126292	86461.4	125365	86826.2	31419.8	88047.5	122865
425	425	sp|P25789|PSA4_HUMAN	Proteasome subunit alpha type-4 OS=Homo sapiens OX=9606 GN=PSMA4 PE=1 SV=1	183340	305626	130159	491336	319264	475125	341856	242502	326174	237809	203087	190506	192488	438492	411513	290061	192109	238264	190672	371266	198395	208640	386686	198104	438723	457144	275549	184278	275220	291056	321922	416445	395083	357438	195498	229373	493940	498721	469942	264851	160200	264383	321596	475575	253230	303888
426	426	sp|Q9HB71|CYBP_HUMAN	Calcyclin-binding protein OS=Homo sapiens OX=9606 GN=CACYBP PE=1 SV=2	171865	152373	179244	121690	169178	145779	139130	154368	122151	97150.1	91342.4	98871.5	165483	186268	206296	133163	99417.2	126791	185330	171590	188354	191880	188648	177554	152304	189885	130652	162374	197295	150601	180047	180088	184656	132177	154450	143094	160976	145507	150427	176288	172409	168393	127789	147346	122783	135182
427	427	sp|Q7L576|CYFP1_HUMAN	Cytoplasmic FMR1-interacting protein 1 OS=Homo sapiens OX=9606 GN=CYFIP1 PE=1 SV=1	77232.4	101328	79280.7	34137.3	33057.3	27609.7	32022.4	24396.2	26176.4	30663.5	39403.7	33003.6	76419.5	88826.6	74528.1	86397.9	88036.1	78763.1	70160	73052.9	73192.7	73815.5	72050.9	77226.9	31011.8	27285	24894.9	104043	106955	101882	71310.2	70501.4	81914.3	83201.9	92480.1	95937.8	30213.9	36677.1	26788.4	99467.3	95567.9	105708	36438.5	31930.5	39180.3	76246
428	428	sp|P49915|GUAA_HUMAN	GMP synthase [glutamine-hydrolyzing] OS=Homo sapiens OX=9606 GN=GMPS PE=1 SV=1	34338.6	36504.4	33086.9	69392.8	72897	67255.5	54138.9	60312.8	60861.5	43263.1	48549.9	37266	32859.5	30609.7	33480.9	46363.4	34350.9	44102.6	44176.9	43877	40866.7	39217.8	34223.7	38629.3	42895	40276.8	39164.3	32920.5	35843.2	28812.9	39329.5	32450.4	31623.6	40442.2	39156.4	42182.1	47218.8	48749.1	50764.1	42283	22208.5	26773.7	48045.7	50249.4	50201.2	27260.2
429	429	sp|P47756|CAPZB_HUMAN	F-actin-capping protein subunit beta OS=Homo sapiens OX=9606 GN=CAPZB PE=1 SV=4	120902	119457	118149	112978	122029	105656	83228.3	66645.8	83321.5	132730	149953	129400	136333	148444	140596	126084	115988	119734	172701	166129	172837	141275	142418	158720	96275.2	92877.2	106004	169716	156262	167804	170630	155822	166814	132286	119961	121100	143525	135369	128316	170348	155960	176025	95839	102560	113476	168317
430	430	sp|Q05639|EF1A2_HUMAN	Elongation factor 1-alpha 2 OS=Homo sapiens OX=9606 GN=EEF1A2 PE=1 SV=1	144944	160948	140108	177345	144255	114289	100779	120195	130704	110246	108167	163100	228372	220171	228507	212246	214922	207698	260021	228820	239096	260551	243192	256315	226099	214802	213845	426594	362745	354039	308153	284594	271925	257417	249013	256274	158190	133889	153617	221267	249316	238326	125567	102215	102734	215640
431	431	sp|P17980|PRS6A_HUMAN	26S proteasome regulatory subunit 6A OS=Homo sapiens OX=9606 GN=PSMC3 PE=1 SV=3	71082.9	81105	86435.9	257253	247227	267622	220284	208084	221886	173664	152149	161393	153597	152870	154066	145570	138070	145039	106670	102858	111105	124250	113653	126887	238440	229636	247691	49191.8	36613.6	59236.7	114808	96934.8	96288.7	122503	101501	110534	202667	202005	209414	64533.7	53635.4	44705.6	187124	189413	192695	110757
432	432	sp|P13489|RINI_HUMAN	Ribonuclease inhibitor OS=Homo sapiens OX=9606 GN=RNH1 PE=1 SV=2	227979	219485	217784	138910	120738	128826	147813	118789	107640	141791	148738	142026	279924	241866	249797	234387	233381	251661	264101	237593	245311	280502	240634	264483	186495	174033	158625	340711	317324	341223	310222	257281	283541	360432	291856	336540	139170	126410	137141	274888	277952	276692	146008	148682	163949	261886
433	433	sp|P11387|TOP1_HUMAN	DNA topoisomerase 1 OS=Homo sapiens OX=9606 GN=TOP1 PE=1 SV=2	143553	125072	113457	187063	145621	177827	183098	189327	180320	162527	199190	178879	141023	151773	146000	151750	118232	153899	145614	147199	129910	138779	104732	127641	146367	145650	156356	170166	152290	142921	137376	105771	105582	133253	124390	130972	178290	173384	173283	44649.4	65233	141561	128871	97487.9	140652	114338
434	434	sp|P37837|TALDO_HUMAN	Transaldolase OS=Homo sapiens OX=9606 GN=TALDO1 PE=1 SV=2	146818	148628	151814	49051.8	50947.3	59778.5	52739.7	51965	52785.9	41605.4	50406.2	29117.8	85751.5	105516	90562.4	116277	96586.2	95787.5	141935	123083	135863	155842	129915	130098	53472.4	53421.6	52393.1	122453	141780	125608	165967	148144	153135	164755	129836	148186	48016.1	32469.7	45466.9	168366	146965	156314	59979.4	40950.7	46905.5	124260
435	435	sp|Q02978|M2OM_HUMAN	Mitochondrial 2-oxoglutarate/malate carrier protein OS=Homo sapiens OX=9606 GN=SLC25A11 PE=1 SV=3	220583	229119	212469	211329	207797	211514	150927	149182	143382	223800	219036	205738	126870	123122	160806	213250	211410	161610	227679	239523	245307	191554	252063	254264	138338	132894	147943	187851	180265	180907	204032	222992	201841	160721	170506	175681	240537	245894	233545	175407	187455	175722	85027.3	101549	98524.1	196433
436	436	sp|Q9UHB6|LIMA1_HUMAN	LIM domain and actin-binding protein 1 OS=Homo sapiens OX=9606 GN=LIMA1 PE=1 SV=1	79284.9	40962.6	108480	133771	149754	140391	176443	154313	155841	195402	179891	196030	192777	178761	193070	162703	158745	154247	158594	158980	171093	168091	166465	179744	176252	186159	182980	132511	131406	127782	134146	130605	146616	102182	105397	82934.9	152202	147287	153624	98952.4	106863	89322.3	140351	139376	108884	140895
437	437	sp|Q16658|FSCN1_HUMAN	Fascin OS=Homo sapiens OX=9606 GN=FSCN1 PE=1 SV=3	227814	245358	243857	293734	308911	297541	241509	241923	233035	279888	281815	284291	296215	326908	316665	212324	257186	219538	300501	298591	298946	301550	315822	304764	389320	397726	403447	733213	321677	281208	298926	290979	257830	591449	268590	576969	209219	205701	204233	705090	264279	664561	245856	247951	207262	265463
438	438	sp|P37802|TAGL2_HUMAN	Transgelin-2 OS=Homo sapiens OX=9606 GN=TAGLN2 PE=1 SV=3	406829	449705	360888	433307	407029	399145	454735	509958	435889	675129	644319	655567	539082	555235	485864	426448	455954	428512	340446	359784	339192	331087	344420	367490	365760	394052	357502	287692	335060	329890	251824	292324	259259	197401	250925	273838	568138	409297	572245	361766	376415	363301	437196	471195	411218	367339
439	439	sp|P61981|1433G_HUMAN	14-3-3 protein gamma OS=Homo sapiens OX=9606 GN=YWHAG PE=1 SV=2	344708	404856	379311	442525	447698	547063	513342	375205	516328	421820	636703	609508	343504	370344	386861	411999	361657	379141	498539	497355	462777	435502	440193	481710	605535	568825	596741	491644	476702	494044	385598	359042	391704	429912	323801	373104	567345	695315	558874	460546	499627	450352	365345	452704	393059	416754
440	440	sp|P31930|QCR1_HUMAN	Cytochrome b-c1 complex subunit 1, mitochondrial OS=Homo sapiens OX=9606 GN=UQCRC1 PE=1 SV=3	63878.1	62883.5	57598.2	65384.1	73989.7	64204.4	61248	48743.5	48060	66003.4	65060.8	78142.2	73794.3	66736.3	48679	60754.1	78790.9	54946.5	75127.1	63829.2	79373.2	54502	53678.2	55812.3	91923.6	44271	71784.5	53896.4	45576	51020.1	53838.5	49103.2	54971.2	26145.7	23857	23747.5	78688.5	73700.9	69224.3	31260.1	39806.7	32077.7	59501.6	80589.3	46484.1	46395.6
441	441	sp|Q92900|RENT1_HUMAN	Regulator of nonsense transcripts 1 OS=Homo sapiens OX=9606 GN=UPF1 PE=1 SV=2	146315	154434	146377	89692.2	89753.5	86858.3	105144	98414.6	72262.3	120364	121365	121845	126961	114092	123270	138941	134241	141002	84452.2	84816.1	84690.5	129991	110188	109397	89450.4	95446	86801.9	148033	158524	171971	110436	114973	108212	159948	150932	153427	98963.7	81211.6	90039.7	120276	115892	106671	73688.2	68146.5	62395.8	116159
442	442	sp|O60701|UGDH_HUMAN	UDP-glucose 6-dehydrogenase OS=Homo sapiens OX=9606 GN=UGDH PE=1 SV=1	125186	123278	116707	73304.4	56507.2	67400.3	51908.9	67448.7	65037.3	90755.5	50000	69718.9	89460.8	144242	96048.5	107317	125854	101658	111282	119006	118436	102534	86125.8	69799.5	90723.5	89542	72302.4	167385	157591	153454	90115.6	115808	118573	129308	125747	128972	90264	84284.1	89172.8	123872	130781	141124	71503.3	71006.7	74387.2	115128
443	443	sp|Q92626|PXDN_HUMAN	Peroxidasin homolog OS=Homo sapiens OX=9606 GN=PXDN PE=1 SV=2	103168	98662.1	93593.1	87112.1	86689.1	89515.1	94526.7	95450.4	91577.5	100522	93908.6	98827.8	63611.3	55843.2	62142.6	77518.3	71599.8	72336.1	37250	43095	37838.8	45382.1	18647.8	39482.1	53774.2	62674.5	61291.4	61970.8	49031.9	44085.8	84373.2	99044.5	80070.8	48747.7	46024.9	43530.2	92153.8	89586.3	98143.9	35612.5	32750.6	37544.1	66394.4	65601	62979.1	40830.4
444	444	sp|Q9UNZ2|NSF1C_HUMAN	NSFL1 cofactor p47 OS=Homo sapiens OX=9606 GN=NSFL1C PE=1 SV=2	34880.4	22139	0	39528.9	44188.9	41319.6	52819.7	45379.4	54959.8	39267.2	39628.5	37010.4	0	43448.4	0	34469.6	28977.6	35472.3	43412.1	39087	38965.4	35863.3	49703.5	46189.9	47157.1	45911.7	53803.4	22950.1	0	0	47369	44323.3	35543.4	30305.9	45497.3	29593.2	33687.7	39536.8	35979.3	23869.9	30388.4	27824	43039.2	36038.3	47398.7	0
445	445	sp|Q13630|FCL_HUMAN	GDP-L-fucose synthase OS=Homo sapiens OX=9606 GN=TSTA3 PE=1 SV=1	498857	378815	378509	93379.1	135681	171576	109341	129843	107049	103059	156237	91795.9	156555	434866	399935	129328	429034	116869	165178	300358	172795	149453	151561	155346	97552.4	143698	132459	389138	511543	501395	134809	122256	487302	145244	141261	126005	92255.8	102160	104736	109877	124595	113081	110074	319526	90362.3	131687
446	446	sp|Q03252|LMNB2_HUMAN	Lamin-B2 OS=Homo sapiens OX=9606 GN=LMNB2 PE=1 SV=4	63569.4	53872.7	65626.2	88434.6	124433	93811.6	39959.1	106508	92377.8	117058	101502	127374	107607	79654.8	104974	116635	120037	124288	100137	106962	114811	72984.4	93063.5	98560.8	125967	108322	98820.9	42179.7	70780.7	86713.3	94962.4	110437	93239.5	112403	127873	144861	96301.4	119741	130658	97121.5	114746	112857	111632	121191	55589.8	98128.9
447	447	sp|Q08J23|NSUN2_HUMAN	tRNA (cytosine(34)-C(5))-methyltransferase OS=Homo sapiens OX=9606 GN=NSUN2 PE=1 SV=2	138222	129873	128088	182227	185013	192436	167791	158067	163993	197746	186988	182459	125083	32883.9	107402	120743	125579	134218	101265	98251.7	116556	135758	121667	138548	158342	169238	144278	141274	148419	135203	140256	115113	123626	131385	103788	114949	138486	142801	131170	120355	95700.4	110600	138521	137873	138714	111742
448	448	sp|Q1KMD3|HNRL2_HUMAN	Heterogeneous nuclear ribonucleoprotein U-like protein 2 OS=Homo sapiens OX=9606 GN=HNRNPUL2 PE=1 SV=1	226077	165707	213001	315016	255119	266910	278823	230749	264920	594118	602162	591947	275125	256173	260588	420252	405792	411383	168770	173829	186590	165765	155351	210811	199351	213442	246401	88185.4	90841.7	123504	160010	155120	199251	151667	185053	179614	268426	259791	282871	169904	121770	179077	186966	184379	206176	180115
449	449	sp|Q16891|MIC60_HUMAN	MICOS complex subunit MIC60 OS=Homo sapiens OX=9606 GN=IMMT PE=1 SV=1	11863.2	57825.8	59545.9	89301.9	122397	85320.7	95839.9	102019	88871.2	86698.1	77402	101799	0	0	0	44529	41586.9	0	49853.4	14422.2	15594	0	0	73159.5	87045.4	13547.4	92716.6	74166.1	3404.05	28049.5	73181.6	66074	0	13961.3	35279.2	42136.7	106626	96898.9	86875.7	59512.6	59060	44376.2	76923.2	75133.2	46223.1	44183.5
450	450	sp|P52597|HNRPF_HUMAN	Heterogeneous nuclear ribonucleoprotein F OS=Homo sapiens OX=9606 GN=HNRNPF PE=1 SV=3	355020	362027	357647	228511	263396	213110	375271	223515	346625	330659	298181	304208	259231	246064	239646	349415	323181	316592	279312	308144	280096	346502	317081	249767	350007	282909	254548	308762	222017	271852	327222	302360	406143	262966	222460	307621	287388	341282	330690	104814	127970	150416	220685	181376	317420	202317
451	451	sp|P19623|SPEE_HUMAN	Spermidine synthase OS=Homo sapiens OX=9606 GN=SRM PE=1 SV=1	153134	179323	151955	338245	330039	325346	222210	213418	207969	142975	153614	148894	153090	150425	144286	114400	112272	114662	145857	141640	163468	199156	179934	209188	275564	262692	256374	129081	62561.2	71151.5	194396	180698	168972	124409	87409.7	81000	218449	215237	228593	103927	100561	76278.1	218750	210259	204310	76797.5
452	452	sp|O75390|CISY_HUMAN	Citrate synthase, mitochondrial OS=Homo sapiens OX=9606 GN=CS PE=1 SV=2	317371	266552	317483	213021	168744	191287	246611	206534	213572	68042.5	65843.6	68269.7	170863	197290	178594	228711	232681	219078	278036	244128	261665	250223	244252	232830	123291	113407	125468	64940.1	78301.8	70228.9	298799	289106	319458	300096	254759	312529	186169	167478	174344	266833	307663	290920	195873	146843	179859	278142
453	453	sp|P06737|PYGL_HUMAN	Glycogen phosphorylase, liver form OS=Homo sapiens OX=9606 GN=PYGL PE=1 SV=4	0	0	0	44605.3	46969.9	50091.3	39319.2	39562.5	47926	58362.7	55546.3	48866.9	0	26813.2	0	37703.4	0	0	0	0	0	0	0	0	34210.8	0	41324.2	0	0	0	0	0	0	17708.1	18984.4	36305.5	39091.6	37763.2	39428	0	0	0	0	28960.9	0	0
454	454	sp|Q07955|SRSF1_HUMAN	Serine/arginine-rich splicing factor 1 OS=Homo sapiens OX=9606 GN=SRSF1 PE=1 SV=2	290589	282298	301109	317486	313286	343351	376793	371912	374610	355393	336831	378402	215997	202246	291684	278088	280398	287450	304471	305345	318014	281151	308186	298653	353763	359397	360342	163389	149238	134193	288608	292470	296818	217230	252282	257757	443964	467410	460961	238008	229905	232357	336561	353716	369827	290408
455	455	sp|Q8N1F7|NUP93_HUMAN	Nuclear pore complex protein Nup93 OS=Homo sapiens OX=9606 GN=NUP93 PE=1 SV=2	106762	109698	106805	139954	171286	172585	192175	188229	191662	167379	101462	155432	125345	130746	136432	115512	108115	110778	92795.8	97667.9	99896	114138	112584	118453	168199	150693	172874	136076	115153	125494	109845	123560	103435	68780.8	80979	92876.4	175506	183119	202545	82664.9	80545.2	79602	130877	102585	152681	101367
456	456	sp|Q16881|TRXR1_HUMAN	Thioredoxin reductase 1, cytoplasmic OS=Homo sapiens OX=9606 GN=TXNRD1 PE=1 SV=3	210841	169128	161977	327114	310396	322522	310268	293057	311086	348302	335996	368117	269919	270604	287510	267044	248040	237879	244800	249337	181012	363450	265930	293524	360207	353138	389497	73950.9	104509	94878.9	178422	273057	198410	201247	17447.8	151188	332964	324828	328922	34386	30493.7	32327.2	236895	32265.1	99599	159012
457	457	sp|Q9NTK5|OLA1_HUMAN	Obg-like ATPase 1 OS=Homo sapiens OX=9606 GN=OLA1 PE=1 SV=2	552048	515651	580646	520953	504060	516478	472468	441735	438283	384259	365503	392476	486417	448435	490950	449651	414332	433995	524320	490377	504129	702345	647383	644006	607751	566091	559892	452095	423270	443013	600889	652216	691100	600128	562895	573895	465012	447349	442708	521476	488854	476874	502997	448195	453693	436266
458	458	sp|Q9BS26|ERP44_HUMAN	Endoplasmic reticulum resident protein 44 OS=Homo sapiens OX=9606 GN=ERP44 PE=1 SV=1	44417.3	32708.1	45474.9	99522	93428.3	98505.7	84914.5	88315.6	85521.7	78012.3	80062	76131.5	40292.3	45483.2	48546.1	67640.6	69791.1	67853.5	48023	45008.3	45034.9	43221.4	37667.5	49059.1	86995.9	98945.8	93839.2	0	47974.4	0	21188.5	43888.2	33689.1	40207.9	42692	28603.5	89220.4	99539.1	95281.1	24342.5	26981.5	24152	70328.5	63310.9	70898.9	38754.6
459	459	sp|O43776|SYNC_HUMAN	Asparagine--tRNA ligase, cytoplasmic OS=Homo sapiens OX=9606 GN=NARS PE=1 SV=1	275694	280574	267411	231123	263056	252492	185903	203686	216927	257130	372297	385023	193833	163380	137191	172642	217947	200726	198639	206780	190871	239560	276813	268799	330310	326564	301647	269118	264806	253277	282798	241678	233862	227619	202552	233604	242388	205898	225493	146287	186938	211056	258377	228323	267148	217768
460	460	sp|P16070|CD44_HUMAN	CD44 antigen OS=Homo sapiens OX=9606 GN=CD44 PE=1 SV=3	161594	191429	161467	139633	132937	136467	142889	137780	140103	125031	127983	117188	178024	194797	175698	125471	140098	134432	116516	118028	89719.1	161801	161204	117673	210998	209325	200937	88383.9	115169	106033	91746.5	118084	122217	67051.6	82575.5	85154.3	207364	181427	214888	100437	81009	97843.2	121660	105360	126900	92868.7
461	461	sp|P43304|GPDM_HUMAN	Glycerol-3-phosphate dehydrogenase, mitochondrial OS=Homo sapiens OX=9606 GN=GPD2 PE=1 SV=3	106059	158087	77411.5	193654	172256	199990	169834	185337	196647	326363	303254	300179	180541	335154	197502	165936	181178	182894	118597	155986	115955	118631	143090	118063	298186	316103	308896	155849	168264	161052	94494.2	106280	107486	136204	148883	147467	242180	253649	260242	64503.3	106742	68648.4	170306	165064	193262	137711
462	462	sp|P50914|RL14_HUMAN	60S ribosomal protein L14 OS=Homo sapiens OX=9606 GN=RPL14 PE=1 SV=4	1.44348e+06	1.34573e+06	1.39573e+06	1.0567e+06	1.03224e+06	1.00926e+06	999484	1.00398e+06	982204	1.22185e+06	1.1509e+06	1.191e+06	1.36431e+06	1.21384e+06	1.26375e+06	1.3256e+06	1.25789e+06	1.27826e+06	1.42504e+06	1.37501e+06	1.39597e+06	1.5222e+06	1.30887e+06	1.40473e+06	948580	910652	891543	1.10817e+06	1.05135e+06	1.04727e+06	1.62591e+06	1.47046e+06	1.55503e+06	1.32314e+06	1.19519e+06	1.23787e+06	1.34371e+06	1.27983e+06	1.31122e+06	1.49803e+06	1.31575e+06	1.35857e+06	1.28926e+06	1.2128e+06	1.22256e+06	1.45577e+06
463	463	sp|O60437|PEPL_HUMAN	Periplakin OS=Homo sapiens OX=9606 GN=PPL PE=1 SV=4	31641.5	30552.6	32154.9	40234.1	26603.3	45122	59329.8	54300	49247	65875.8	55490.7	61412.8	46016.3	69826.7	32623.9	74051.4	73189.1	73003.3	64290.4	48668.8	55985.4	62424	51891	55960.1	49075.2	43889.3	52248.9	31849.6	41150.5	37585	63930.7	26152.7	54678.5	46941.2	21460.2	22888.3	53677.4	35351.5	33998.1	19770.1	6004	21551.8	54845	43336.6	51686.5	50871.2
464	464	sp|P49419|AL7A1_HUMAN	Alpha-aminoadipic semialdehyde dehydrogenase OS=Homo sapiens OX=9606 GN=ALDH7A1 PE=1 SV=5	291530	270347	291599	178122	200754	184612	160241	137563	152102	219685	181151	194779	192673	171533	195557	225123	200660	215490	288322	212371	254773	261096	237425	247966	177464	203395	189722	272871	236333	248603	243010	257452	260743	258333	222255	209084	122464	121208	151995	324267	291261	306652	177036	179437	167109	266512
465	465	sp|P28072|PSB6_HUMAN	Proteasome subunit beta type-6 OS=Homo sapiens OX=9606 GN=PSMB6 PE=1 SV=4	585844	624954	579721	625556	708186	609066	611975	599918	606654	707245	665473	626439	801154	799917	860225	578579	598926	724858	971749	702627	671133	679027	730130	715050	1.0075e+06	774605	780169	813447	838931	860696	589304	620289	595569	500995	625950	600925	695708	716595	762958	800415	693910	760202	838403	701717	705645	516498
466	466	sp|Q13724|MOGS_HUMAN	Mannosyl-oligosaccharide glucosidase OS=Homo sapiens OX=9606 GN=MOGS PE=1 SV=5	231950	214898	225315	194892	195419	192408	230966	193139	211099	245536	241087	236529	158797	158748	157204	197202	207868	198060	162905	156920	161407	220410	200851	211201	200948	204357	178584	261489	240684	241358	255616	232206	236608	227890	192939	203152	190275	159885	188023	199413	199426	204918	150510	167758	102187	158906
467	467	sp|P55884|EIF3B_HUMAN	Eukaryotic translation initiation factor 3 subunit B OS=Homo sapiens OX=9606 GN=EIF3B PE=1 SV=3	82594	95721.3	92699.4	105912	131163	109524	110846	118477	119401	87682.1	117349	105310	88349.1	106469	96196.2	76544.5	95844.6	90410.5	84249.7	82300.8	75585.5	81842.7	92642	90743.2	89767.3	99644.2	95341.6	60554.8	73125.4	69540.1	67428.4	86221.6	67083.5	80410.3	88755.8	74271.9	80328.1	103258	87199	68279.8	67387.5	72287.7	84618.7	93647.9	78689.8	67570.3
468	468	sp|Q16555|DPYL2_HUMAN	Dihydropyrimidinase-related protein 2 OS=Homo sapiens OX=9606 GN=DPYSL2 PE=1 SV=1	89284.3	109509	105670	55944.3	75614	64169.3	62838.2	66790.8	67472.7	117159	136467	120790	171668	199238	162020	72234.2	63572.7	76469.7	144068	159637	133377	123267	86262.6	111156	134313	144356	127946	276754	300879	264371	115030	109165	123624	90889.1	109647	98221.1	19332.4	36394	21891.6	48449.3	22076.1	41256.1	48905.3	29759.1	46915.9	66735.5
469	469	sp|P60953|CDC42_HUMAN	Cell division control protein 42 homolog OS=Homo sapiens OX=9606 GN=CDC42 PE=1 SV=2	44700.6	47923.1	76447.3	47460.8	48679.6	21711.3	59693.9	43624.1	68060.6	59959.5	65798.4	56336.5	38643.6	47288.4	43243.1	62060.5	60839.3	68341.4	77771.9	55903	49601.6	39366.9	69382.4	46199.3	36679.5	46341.8	53367.1	54599.5	56412.8	46926.7	41451.9	55663.9	34216.5	55740.8	65567.2	58370.5	60127.5	66837.9	60793.5	58916.8	59672.4	59888	64442.9	59944.2	65505.7	62623.9
470	470	sp|P62873|GBB1_HUMAN	Guanine nucleotide-binding protein G(I)/G(S)/G(T) subunit beta-1 OS=Homo sapiens OX=9606 GN=GNB1 PE=1 SV=3	87773	86831.8	86707.3	338720	411442	367441	247766	278004	269260	247001	294398	259393	198305	216433	209124	90459.4	95624.3	99987.9	138759	159212	131381	104119	111951	107278	286701	308430	275105	85849.7	83262	91194.5	90513.2	109411	102141	78379.6	93121.2	79734.2	256088	282358	261240	36105.8	59609.1	55834.5	235853	254842	272343	44079.8
471	471	sp|P62081|RS7_HUMAN	40S ribosomal protein S7 OS=Homo sapiens OX=9606 GN=RPS7 PE=1 SV=1	413042	391015	436276	392155	347563	362024	402562	358155	386128	365345	299450	353078	331758	266371	345760	379336	314817	339525	537128	445292	480460	495620	391684	413978	404346	336630	334569	222017	167275	193737	506186	428247	469598	380333	279495	319245	497047	420849	454815	285998	259680	269767	555464	480975	516698	341545
472	472	sp|P11166|GTR1_HUMAN	Solute carrier family 2, facilitated glucose transporter member 1 OS=Homo sapiens OX=9606 GN=SLC2A1 PE=1 SV=2	754630	691391	754076	478732	449189	479126	653001	580456	630482	791593	657309	792848	290457	271154	299253	381482	328487	366475	443337	443250	428853	336647	340440	322380	515876	493366	495061	300133	297506	310956	341240	351020	338364	293018	292181	292286	674882	623434	656871	320538	290707	310588	322659	318861	345545	335586
473	473	sp|P49189|AL9A1_HUMAN	4-trimethylaminobutyraldehyde dehydrogenase OS=Homo sapiens OX=9606 GN=ALDH9A1 PE=1 SV=3	216440	187560	193051	155869	155755	155518	165766	169396	157149	180178	169484	177616	170936	180360	162221	173346	186927	162446	179589	186517	184626	200964	192801	188778	206123	195485	198949	222681	235252	222893	199967	212864	190452	197576	230338	222477	154268	152937	155935	186609	197786	194167	163183	187377	164578	161773
474	474	sp|Q9Y285|SYFA_HUMAN	Phenylalanine--tRNA ligase alpha subunit OS=Homo sapiens OX=9606 GN=FARSA PE=1 SV=3	214371	221584	212621	166570	200205	181498	167651	181730	160402	203238	204150	202004	158568	162226	150996	177298	170669	168544	169277	157205	170372	221864	208725	218384	188859	178581	178781	299318	298831	292858	198413	204691	194578	268470	259484	259499	152545	148238	155598	220720	222406	217560	152353	160724	148984	205304
475	475	sp|P26006|ITA3_HUMAN	Integrin alpha-3 OS=Homo sapiens OX=9606 GN=ITGA3 PE=1 SV=5	14368.1	10434.2	13920.8	17690.5	21036.6	21033.6	18777.8	9463.2	19161.2	24032.6	23404.9	24370.1	8649.28	12246.4	12224.8	16273.3	20704.8	11739.4	9467.01	14357.5	10949.6	11963.3	12228.3	16192.5	22905.2	25308.5	12129.4	6818.84	10846.6	8871.86	2119.5	5407.8	5052.34	20487.8	10050	19070.1	18401.8	22425.4	18000.7	3650.5	7445.69	4025.7	19855.9	18697.8	16314.9	15115.4
476	476	sp|O00468|AGRIN_HUMAN	Agrin OS=Homo sapiens OX=9606 GN=AGRN PE=1 SV=6	45338.8	54552.5	48188.8	18940.6	44192.2	38764.9	48162.7	47797.4	44068.9	40772.4	44288	41503.6	35177.9	44384.1	43140.1	50249.5	53701.7	49256.2	25540.6	35671	31601	29716.7	20813.8	25588.8	39236.2	40847.3	44830.9	40964	32372.1	32823.9	46565.8	34109.1	44390.1	26690.3	28586.8	27946.7	47119	43311.8	43899.4	24861.6	0	0	39981.1	30491.2	40939.1	0
477	477	sp|Q01105|SET_HUMAN	Protein SET OS=Homo sapiens OX=9606 GN=SET PE=1 SV=3	611719	699784	634996	928067	937933	942127	774118	781006	783500	655117	714436	646919	524914	649353	596793	677740	758407	601667	659741	649391	769260	673884	669504	589861	615984	701742	688428	281370	342727	302596	525889	580914	740358	401253	382973	502995	806028	837998	845844	439720	379960	365521	565714	625427	616642	558097
478	478	sp|O00764|PDXK_HUMAN	Pyridoxal kinase OS=Homo sapiens OX=9606 GN=PDXK PE=1 SV=1	173770	192069	192357	141812	154303	146712	140485	153996	145002	115044	130949	128997	119753	145134	139875	127729	132864	144719	160079	159526	150175	182764	159567	156293	90150.2	98051.4	103588	101268	126763	120083	186116	201424	187063	202756	134683	189978	145972	147853	149839	174708	161316	161465	154584	148918	143019	151624
479	479	sp|Q16787|LAMA3_HUMAN	Laminin subunit alpha-3 OS=Homo sapiens OX=9606 GN=LAMA3 PE=1 SV=2	326715	275134	310384	70389.2	63017.8	74780.4	75937	68087	73855.5	55007.2	63663.8	75869.4	152306	128479	151282	145757	113169	123140	155009	127220	152762	166191	136850	150950	88811.1	23015.9	89414.8	289337	267991	267137	206688	174412	192502	191433	209570	216788	88571.3	97837.9	98382.6	188117	155284	249274	72671.6	64605.7	57116.9	165341
480	480	sp|P28074|PSB5_HUMAN	Proteasome subunit beta type-5 OS=Homo sapiens OX=9606 GN=PSMB5 PE=1 SV=3	169090	166032	161299	159124	143329	156350	140239	135495	134380	171065	203371	173962	226121	246266	206762	155172	96763.7	162985	182529	184794	175435	153552	150791	163628	121856	177107	168022	177132	184927	70212	113508	161707	111042	118010	120545	139448	173177	162597	175937	194753	196069	187898	130337	181087	136373	160022
481	481	sp|P14324|FPPS_HUMAN	Farnesyl pyrophosphate synthase OS=Homo sapiens OX=9606 GN=FDPS PE=1 SV=4	251170	212967	236428	272366	277849	284541	305696	295638	293894	184272	192068	192391	0	0	27032.8	152919	133933	141883	152240	165377	152490	169771	152024	146802	236537	266790	239701	36045	0	0	255889	246296	258117	112930	125933	120273	351507	360918	376425	118813	83663.2	100903	344370	384857	376624	117115
482	482	sp|Q16851|UGPA_HUMAN	UTP--glucose-1-phosphate uridylyltransferase OS=Homo sapiens OX=9606 GN=UGP2 PE=1 SV=5	14522.2	16027.1	17527.3	14919.8	20764.7	12797.9	19230	21590.8	16007.2	15489.9	14676.3	15799.1	7287.62	13335.3	15132	15664	17472.4	17420.7	11491.2	10763.1	10748.7	16478.4	13008	17066.3	12504.9	16235.6	11364.7	7095.31	11164.8	10417.3	15097.2	19903.2	14757.9	16191.5	11249.4	16870.6	13669.9	17043.9	19112.7	15224.1	11595.8	1721.76	17115.9	14794.4	17321.7	12750
483	483	sp|P05556|ITB1_HUMAN	Integrin beta-1 OS=Homo sapiens OX=9606 GN=ITGB1 PE=1 SV=2	59849.1	70780.3	2248.12	45939.2	8168.38	44362.7	57375.3	67213.7	59657.4	48227.2	62963.1	55628.1	37474.7	54615.3	43196.5	43207.5	51306.8	46766.5	78440.4	0	74457.3	54729.1	56646.4	60512.2	34888.3	40701.1	40368.1	35324.8	46536.9	49456.3	63521.1	82026.5	969.422	75220.1	87414.9	79192.9	61497	63634.7	62110.6	68227.6	66160.6	60230	62039.8	66541.3	66729.2	56507.1
484	484	sp|P31153|METK2_HUMAN	S-adenosylmethionine synthase isoform type-2 OS=Homo sapiens OX=9606 GN=MAT2A PE=1 SV=1	173022	162744	151184	364903	351956	328367	343343	300841	303710	258315	280058	283234	242600	175090	238841	215561	234086	208162	198958	186688	193256	167238	203032	198169	398297	373920	399313	105301	54699.6	111556	212970	217387	167599	119307	138238	175592	313260	313721	322667	139857	130201	99232.3	282315	287832	300413	177223
485	485	sp|P18085|ARF4_HUMAN	ADP-ribosylation factor 4 OS=Homo sapiens OX=9606 GN=ARF4 PE=1 SV=3	76299.1	127288	89007.2	166367	273140	216431	174414	273307	213770	175175	198478	195982	128759	122544	85355.6	142751	47750.3	170429	144292	56920.6	159597	109208	150339	103067	175830	243547	167301	101330	10136.9	110422	66807.1	84067.4	14568.3	114474	178028	126651	196300	262015	221847	110425	177095	146277	203372	338751	209467	91358.2
486	486	sp|P22087|FBRL_HUMAN	rRNA 2'-O-methyltransferase fibrillarin OS=Homo sapiens OX=9606 GN=FBL PE=1 SV=2	186953	197196	142456	230819	193005	173358	163036	157187	143276	175405	188344	142665	173565	223202	255055	165115	214484	166930	193656	226146	200805	247598	157771	257475	156651	177201	192903	94360.4	87933.7	110702	105926	191360	103319	119857	151358	107563	177848	222988	194943	229924	137366	145108	117089	111460	117712	198004
487	487	sp|P23381|SYWC_HUMAN	Tryptophan--tRNA ligase, cytoplasmic OS=Homo sapiens OX=9606 GN=WARS PE=1 SV=2	491206	574099	527758	204777	236073	215105	213964	234068	230541	204675	248490	232493	202238	239535	153599	330938	404388	358621	415094	451659	441525	356404	347934	454839	111998	141076	132195	217190	248235	224621	400769	444533	395166	413846	416250	408320	234634	289041	254577	565899	598418	576442	303123	357473	324085	398713
488	488	sp|O76003|GLRX3_HUMAN	Glutaredoxin-3 OS=Homo sapiens OX=9606 GN=GLRX3 PE=1 SV=2	519659	655059	492126	483370	318376	460205	480271	424571	451220	293065	404452	320698	275571	410682	356323	344669	403779	306406	562733	576693	594993	587375	674030	593316	410162	418876	421433	180722	223753	202337	550382	672525	506524	548758	618376	507446	462611	481356	452309	584928	712213	593062	550923	564406	557860	438776
489	489	sp|O00429|DNM1L_HUMAN	Dynamin-1-like protein OS=Homo sapiens OX=9606 GN=DNM1L PE=1 SV=2	99263.8	95432.8	97196	73315.1	45413	69774.1	57019.2	73810.8	54828.9	90175.2	85400.3	88938.5	93991.9	62988.5	89899.6	101358	89852.5	86952.5	101701	62583.3	93955.7	114064	131773	121809	56571	66971.8	63305.2	162461	159864	171589	114705	100272	104863	170779	158901	135901	65159.7	40076.7	56207.5	151161	133166	146981	111653	87334.9	107032	110538
490	490	sp|P05455|LA_HUMAN	Lupus La protein OS=Homo sapiens OX=9606 GN=SSB PE=1 SV=2	95414.3	88856.7	90820.3	51246.3	64589.7	53829.9	52929.2	61728.1	59720.5	15687.7	47452.5	40191.3	64001.4	68376.8	52686.2	80407.3	72588.2	48185.4	94545.5	95307.7	109947	94526.6	76718.4	91570.4	60556.9	69562.6	64722.4	55267.7	54708.7	55507.7	49884.7	56081.9	47034	90104.7	121173	93641.3	38920.4	57672.4	38098.7	70774.3	66883.6	63505.4	48596	63265.7	58231.4	84974.6
491	491	sp|P18031|PTN1_HUMAN	Tyrosine-protein phosphatase non-receptor type 1 OS=Homo sapiens OX=9606 GN=PTPN1 PE=1 SV=1	87915.4	75090.4	127852	84262.9	30017.1	99916.9	76999.4	73936.8	93222.5	71059.5	82759.9	32435.3	51388	102921	94949.9	98497.2	98792	64125.5	108917	103069	70144.4	111494	59287	84406.7	92583.1	92280.5	88203.9	115080	105899	131121	79538.5	79522.7	121477	94846.7	98651.3	111380	89340.2	85121.1	94826.2	99386.3	89735.9	84557.3	87930.7	33475.5	41771.8	62902.2
492	492	sp|A6NHR9|SMHD1_HUMAN	Structural maintenance of chromosomes flexible hinge domain-containing protein 1 OS=Homo sapiens OX=9606 GN=SMCHD1 PE=1 SV=2	29347.8	28291.3	30311.2	24117.7	34339.8	24718.8	28956.5	32317.8	31170.4	36183.8	39724.5	30043.5	26107.4	29726.3	27290.5	33921.7	30312.1	35651.8	17062.2	30210.6	26978.7	15624.1	27838.8	26112.8	28420.8	25879.4	28352.8	22070.4	23728.4	22070.4	34805.5	38457.2	28329.5	29512.7	26257.4	31416	27754.7	33308.7	32358.4	14743.9	21460	14873.1	24678.1	29494.3	27362.6	24956.4
493	493	sp|O15173|PGRC2_HUMAN	Membrane-associated progesterone receptor component 2 OS=Homo sapiens OX=9606 GN=PGRMC2 PE=1 SV=1	59101.1	46075.9	47907.5	83041.9	82797.3	72178.8	67842	71044	68718.7	103103	86711.1	86165.4	39686.1	48592.9	19918.8	62338.5	65804.6	60804.2	55994	53834.3	66463.7	46730.1	41546.4	45582.6	55950.5	66958.6	58223.8	20023.7	15624.8	23693.6	46776.2	34502.9	40987.8	0	5122.79	17369.6	92935.4	85164	90679.9	45093.9	18151.3	39550.8	51511.3	52938.6	51855.3	43502.7
494	494	sp|Q9NPH2|INO1_HUMAN	Inositol-3-phosphate synthase 1 OS=Homo sapiens OX=9606 GN=ISYNA1 PE=1 SV=1	138713	141158	141188	195388	184129	182867	166026	167857	169179	173476	174998	180246	81748.5	68199.9	73282.6	100062	88186.7	100281	116928	106397	111711	150174	137765	164841	262994	274775	276425	102037	98846.1	112440	158927	163559	154741	90069.8	85793.1	87299	164460	153954	167567	62227.8	57340.9	51436	145347	126350	122147	95268.1
495	495	sp|P40429|RL13A_HUMAN	60S ribosomal protein L13a OS=Homo sapiens OX=9606 GN=RPL13A PE=1 SV=2	618212	684419	686379	568100	671992	595491	657215	749918	680344	588072	702892	668080	450243	520929	540749	604097	686868	652327	680830	700396	675405	458059	480603	450295	587680	620313	562645	568590	603145	650321	40625.8	7959.22	31544.2	925127	826288	892029	613012	679179	642795	974636	971114	967134	1.14253e+06	1.11192e+06	1.09172e+06	665922
496	496	sp|O43399|TPD54_HUMAN	Tumor protein D54 OS=Homo sapiens OX=9606 GN=TPD52L2 PE=1 SV=2	330045	330881	321493	230852	157129	240831	403007	389414	411926	320703	274749	301646	322973	289115	302742	323056	338459	285840	445784	416124	449864	271983	267789	282488	278749	263419	283513	242149	219661	252081	252448	237053	257212	255942	220725	242955	376510	387005	383773	309740	308894	318745	365727	379157	364260	449091
497	497	sp|P39687|AN32A_HUMAN	Acidic leucine-rich nuclear phosphoprotein 32 family member A OS=Homo sapiens OX=9606 GN=ANP32A PE=1 SV=1	63849.2	27263.6	24771.4	125505	117907	118380	90357	79557.3	77942.7	111643	112339	103204	92660.9	94824.1	85483	91931.5	87060.3	90375.7	110695	94138.2	102226	108290	80903.9	110445	89223.9	77823.3	97627.6	72005.8	66896.2	57356.3	75589.1	58862	84397	80570.4	77760.6	63023.1	113485	103458	115410	56097	47317.6	42364.9	70561	65826.7	68931.5	79153.4
498	498	sp|Q00325|MPCP_HUMAN	Phosphate carrier protein, mitochondrial OS=Homo sapiens OX=9606 GN=SLC25A3 PE=1 SV=2	1.12773e+06	1.06783e+06	1.10862e+06	925848	916065	875469	746307	735030	801062	883668	852630	836364	909430	924967	905677	996900	1.03573e+06	962327	1.01813e+06	1.09873e+06	1.09902e+06	980536	955724	1.0364e+06	637209	669110	663326	880436	848075	874103	961141	1.03047e+06	992060	823768	877329	847061	1.05223e+06	1.02874e+06	1.07922e+06	1.27275e+06	1.29431e+06	1.32173e+06	705508	740660	739981	1.10578e+06
499	499	sp|Q07020|RL18_HUMAN	60S ribosomal protein L18 OS=Homo sapiens OX=9606 GN=RPL18 PE=1 SV=2	1.15081e+06	1.09666e+06	1.02388e+06	583654	573667	559938	806599	783238	807025	746595	839496	769948	781706	690131	729531	1.03424e+06	947000	1.00259e+06	713687	672007	1.00934e+06	919690	620192	933871	565382	501363	588711	788169	721507	771201	752261	733714	901985	539666	717524	687245	1.01628e+06	1.04883e+06	984623	1.08428e+06	1.03386e+06	1.05551e+06	1.23416e+06	1.24822e+06	1.19293e+06	1.0388e+06
500	500	sp|Q6XQN6|PNCB_HUMAN	Nicotinate phosphoribosyltransferase OS=Homo sapiens OX=9606 GN=NAPRT PE=1 SV=2	48695.5	51035.4	54403.9	37043.4	40371.9	42851.5	35632.4	29059.1	39492.6	45892.2	50809.8	47539.3	35944.3	28266.6	31300.2	51621.5	46237.9	46316.3	44941.4	44491.8	48517.5	35865	40123.3	34617.5	47971.5	44903.1	47612	35582.9	38819.2	31039.2	20872.5	15963.1	0	0	49703.4	50194.6	32162.3	42204.8	37980.8	31759.1	24396.4	0	0	50649	0	39979.9
501	501	sp|P62314|SMD1_HUMAN	Small nuclear ribonucleoprotein Sm D1 OS=Homo sapiens OX=9606 GN=SNRPD1 PE=1 SV=1	525011	458732	460001	170117	297881	222216	254915	191208	259683	454298	484412	435302	504003	355820	570848	494260	451443	540447	378891	359292	388163	458344	343408	353809	236131	386291	264601	535862	387318	412469	305490	315777	237947	386401	476093	334539	252990	397279	274523	534158	547427	522575	377032	289009	414391	507219
502	502	sp|P14866|HNRPL_HUMAN	Heterogeneous nuclear ribonucleoprotein L OS=Homo sapiens OX=9606 GN=HNRNPL PE=1 SV=2	166749	157370	165194	201807	193161	207049	163409	141800	163144	323888	312921	321104	103531	112051	109409	156281	155194	138107	124998	111065	126345	132344	124404	126880	289798	313138	304354	118874	109034	89932.6	39793.5	16607.6	68418	69364.9	52103.1	63547.5	131653	126622	126072	75026.6	75272	82124.5	155663	142466	161850	94082.9
503	503	sp|Q8NBJ5|GT251_HUMAN	Procollagen galactosyltransferase 1 OS=Homo sapiens OX=9606 GN=COLGALT1 PE=1 SV=1	219575	187460	219762	121265	114194	118012	119400	93787	100959	130185	102158	114041	171287	99211.6	163283	203788	178182	210208	163079	141726	140044	207368	181757	184530	124641	90871.7	128165	316264	274600	258474	250248	212270	248189	313838	237361	277189	107629	92442.5	94716.1	238318	223743	217087	105352	48338.7	91706.2	152895
504	504	sp|P50851|LRBA_HUMAN	Lipopolysaccharide-responsive and beige-like anchor protein OS=Homo sapiens OX=9606 GN=LRBA PE=1 SV=4	28741.7	29211.1	27466.8	17882	20754.6	24358.8	21316.6	21895.2	10891.1	20923.8	13465.7	0	21756.5	21393.8	20218.2	30829.9	30253	30214.1	4893	7428.47	0	0	32298.5	6894.74	15860.9	18370.6	20960.4	31786.9	37855.3	36265.5	0	0	29550.6	32470.5	30484.6	33459.6	17801.9	0	16669.1	36272	23129.1	28779.2	16430.5	15340.1	19457.7	27754.6
505	505	sp|P50213|IDH3A_HUMAN	Isocitrate dehydrogenase [NAD] subunit alpha, mitochondrial OS=Homo sapiens OX=9606 GN=IDH3A PE=1 SV=1	233480	268130	236154	135296	166279	143661	113224	137865	124050	98622.5	103479	114419	211661	236788	222467	198657	232072	207329	177509	218444	206231	183343	202908	200933	94840.6	132806	133290	251465	296024	264180	182632	195066	169782	293253	314560	305792	124453	135809	137960	347063	310850	346668	151352	167941	161379	208339
506	506	sp|P55263|ADK_HUMAN	Adenosine kinase OS=Homo sapiens OX=9606 GN=ADK PE=1 SV=2	503353	560118	519531	307283	339563	315694	310580	335270	317219	226385	289650	247359	576052	657454	543234	468670	489409	529140	586424	619678	489318	539685	424941	524901	239850	266747	252468	347181	367059	389179	468503	620932	563177	673814	588697	561894	317313	237058	321384	580079	496436	609625	461067	474519	466203	427857
507	507	sp|P62995|TRA2B_HUMAN	Transformer-2 protein homolog beta OS=Homo sapiens OX=9606 GN=TRA2B PE=1 SV=1	81014.6	78156.6	90833.1	54263.7	0	57033.3	30170.7	5906.29	4092.93	32107.4	33068.1	35933.9	66975	76959	76998.4	109516	86679	93645.5	75708.2	59268.1	89124.2	92409.6	67948	92900.3	57170.9	40907.9	31506.4	67096.9	86489.3	67307.8	83465.3	68994.4	79035.8	112639	105643	122893	27375.7	23679.8	26328.2	133216	131973	128605	48255.8	28694.5	35578.3	117225
508	508	sp|Q7Z2W4|ZCCHV_HUMAN	Zinc finger CCCH-type antiviral protein 1 OS=Homo sapiens OX=9606 GN=ZC3HAV1 PE=1 SV=3	78615.7	67533.6	72887	137756	139024	127611	115554	130377	130331	177733	173877	164145	113304	87134.4	100230	98322.4	99681.5	90584.1	72569.7	68032.3	22361.9	100214	98845.1	115686	168313	144940	156805	81655.9	93944	55368.8	81058.4	52880.3	102213	57378.4	56047.3	51012.9	153092	151548	128367	65414.4	64632.7	55962.7	132372	109438	103927	62479.5
509	509	sp|P62913|RL11_HUMAN	60S ribosomal protein L11 OS=Homo sapiens OX=9606 GN=RPL11 PE=1 SV=2	403217	412051	386523	286140	301044	319816	301679	325509	265696	440680	423173	394433	406686	385187	438378	457623	456985	508899	451368	487059	461720	385240	407090	413212	286846	336160	323325	295421	412596	264905	315760	317002	350015	273107	262892	324105	378918	382599	370107	388241	403811	400061	294550	300265	333380	350913
510	510	sp|P00533|EGFR_HUMAN	Epidermal growth factor receptor OS=Homo sapiens OX=9606 GN=EGFR PE=1 SV=2	90217.9	91781.7	221812	178256	98766.6	117082	99400.7	96785.9	96077.8	203691	261018	166223	87725.2	119810	106974	125545	115999	96872.9	77375.7	81388	67869	99473.5	221408	126398	166770	190035	221550	103561	91444.6	97831.4	128510	109836	101230	39484.1	263700	88963	188146	130478	133262	58056.7	65809.8	229489	75646.4	76002.6	75779	99340
511	511	sp|P43307|SSRA_HUMAN	Translocon-associated protein subunit alpha OS=Homo sapiens OX=9606 GN=SSR1 PE=1 SV=3	228491	219870	226403	203451	204609	168859	223169	199396	187462	94976.5	150699	95079.7	213008	226659	220051	286774	284465	287273	286142	275737	274099	266427	264686	285350	146550	178639	166116	227758	166806	243181	215863	251490	209996	304425	316602	312862	145971	174330	171637	322600	310344	300230	160621	188026	193372	261969
[truncated: 326 more rows]
[truncated: 8 more columns]
