# Supplementary material for: Mutation-class dependent signatures outweigh disease-associated processes in cystic fibrosis cells
Source: Cell Biosci. 2023 Feb 9;13:26. doi: 10.1186/s13578-023-00975-y (PMC9912517; doi:10.1186/s13578-023-00975-y)
Supplement: Supplementary file 7 — Additional file 7: Data S5. List of differentially expressed proteins (DEPs) in the different 16HBE mutant cell lines (p-value < 0.05). [file 13578_2023_975_MOESM7_ESM.xlsx]

## Sheet: G542X
Additional file Data S4. List of differentially expressed proteins (DEPs) in the different 16HBE mutant cell lines (p-value < 0.05).
UniprotKB	Protein symbol	Log2 FC	P-value	Mutation specific	Upregulated/Downregulated
Q32P44	EMAL3	3.09322	4.66e-11	YES	Upregulated
P26641	EF1G	1.95345	1.45e-08	NO	Upregulated
Q8N4C6	NIN	1.59239	0.01057	NO	Upregulated
Q9C0C2	TB182	1.44063	0.01227	NO	Upregulated
Q7Z2W4	ZCCHV	1.2137	8.42e-05	NO	Upregulated
Q15582	BGH3	1.14377	0.00026	NO	Upregulated
P28066	PSA5	1.09834	0.00802	NO	Upregulated
O75083	WDR1	1.0739	0.01349	NO	Upregulated
Q12965	MYO1E	1.03896	0.00782	NO	Upregulated
Q1KMD3	HNRL2	1.02612	0.00053	NO	Upregulated
Q14697	GANAB	1.00345	1.62e-15	NO	Upregulated
P68032	ACTC	1.00119	0.01751	NO	Upregulated
Q9UM00	TMCO1	0.960942	0.01373	NO	Upregulated
Q92626	PXDN	0.953911	0.0002	NO	Upregulated
Q14126	DSG2	0.94227	0.00305	NO	Upregulated
Q86VF2	IGFN1	0.931403	0.04354	NO	Upregulated
Q9BXP5	SRRT	0.887942	0.00012	NO	Upregulated
Q14498	RBM39	0.86041	0.01493	NO	Upregulated
Q9NVR0	KLH11	0.854788	4.18e-06	NO	Upregulated
P36776	LONM	0.853831	0.00951	NO	Upregulated
O95202	LETM1	0.85158	0.00811	NO	Upregulated
Q14151	SAFB2	0.820285	0.00098	YES	Upregulated
P11388	TOP2A	0.798297	6.22e-06	NO	Upregulated
Q01813	PFKAP	0.797096	0.003	NO	Upregulated
P83731	RL24	0.76121	0.00603	NO	Upregulated
Q05682	CALD1	0.747978	0.0067	NO	Upregulated
P43490	NAMPT	0.739943	0.00107	NO	Upregulated
Q12788	TBL3	0.730902	0.01087	NO	Upregulated
P29317	EPHA2	0.724572	0.01947	NO	Upregulated
P21589	5NTD	0.700302	0.01019	NO	Upregulated
P24821	TENA	0.697176	6.43e-08	NO	Upregulated
Q08170	SRSF4	0.662392	0.0046	NO	Upregulated
Q9NYU2	UGGG1	0.660199	6.6e-05	NO	Upregulated
P04844	RPN2	0.649258	0.00375	NO	Upregulated
Q92973	TNPO1	0.645527	0.00498	NO	Upregulated
Q9NTJ3	SMC4	0.643971	6.51e-05	NO	Upregulated
P11279	LAMP1	0.642708	4.83e-05	NO	Upregulated
Q06210	GFPT1	0.640548	0.0075	NO	Upregulated
Q15149	PLEC	0.62667	9.45e-09	NO	Upregulated
A0FGR8	ESYT2	0.626605	0.03386	YES	Upregulated
Q9NQC3	RTN4	0.625481	0.00906	NO	Upregulated
Q92542	NICA	0.624711	0.03118	NO	Upregulated
O60437	PEPL	0.614524	0.00427	NO	Upregulated
O15173	PGRC2	0.60645	0.03134	NO	Upregulated
P35221	CTNA1	0.604112	0.01632	NO	Upregulated
Q9P035	HACD3	0.599052	0.04957	NO	Upregulated
P53621	COPA	0.596105	0.00143	NO	Upregulated
Q16881	TRXR1	0.59509	0.00475	NO	Upregulated
Q9Y4W6	AFG32	0.591306	0.00939	NO	Upregulated
Q9BTT0	AN32E	0.590809	0.00857	NO	Upregulated
O75923	DYSF	0.588966	0.00116	NO	Upregulated
P53618	COPB	0.585591	0.00066	NO	Upregulated
Q04323	UBXN1	0.585015	0.00014	NO	Upregulated
P33991	MCM4	0.583778	0.00863	NO	Upregulated
P16144	ITB4	0.577638	1.11e-07	NO	Upregulated
P13726	TF	0.574201	0.00247	NO	Upregulated
P02751	FINC	0.570191	0.00756	NO	Upregulated
P07996	TSP1	0.567795	5.01e-06	NO	Upregulated
Q13492	PICAL	0.555943	0.00226	NO	Upregulated
P49748	ACADV	0.554028	4.84e-05	NO	Upregulated
Q14204	DYHC1	0.551558	0.00168	NO	Upregulated
Q8WX92	NELFB	0.544769	0.00569	NO	Upregulated
Q9BS26	ERP44	0.54387	0.00488	NO	Upregulated
Q8IWA5	CTL2	0.543486	0.01489	NO	Upregulated
P15153	RAC2	0.537506	0.02767	NO	Upregulated
P16152	CBR1	0.536534	0.02923	NO	Upregulated
O00468	AGRIN	0.53462	0.00687	NO	Upregulated
Q9UM54	MYO6	0.531105	0.01999	NO	Upregulated
Q13057	COASY	0.530884	0.00779	NO	Upregulated
Q13162	PRDX4	0.521098	0.00048	NO	Upregulated
P08754	GNAI3	0.519226	0.00336	NO	Upregulated
Q07065	CKAP4	0.508289	0.04131	NO	Upregulated
Q9H4A4	AMPB	0.508091	0.04064	NO	Upregulated
Q9BUF5	TBB6	0.502825	0.00015	NO	Upregulated
P12814	ACTN1	0.500343	0.00508	YES	Upregulated
Q9BQG0	MBB1A	0.49453	0.00914	NO	Upregulated
P68371	TBB4B	0.493799	0.00214	NO	Upregulated
P16070	CD44	0.491633	0.00204	NO	Upregulated
Q00610	CLH1	0.490323	9.96e-06	NO	Upregulated
Q96PK6	RBM14	0.486232	0.01263	NO	Upregulated
Q9H6S3	ES8L2	0.479612	0.02783	NO	Upregulated
Q9Y4L1	HYOU1	0.478162	0.00459	NO	Upregulated
Q14566	MCM6	0.477518	0.00102	NO	Upregulated
P11216	PYGB	0.468813	0.04684	NO	Upregulated
Q6P2Q9	PRP8	0.467271	2.26e-05	NO	Upregulated
P13010	XRCC5	0.465948	0.01486	NO	Upregulated
P35606	COPB2	0.465531	0.00129	YES	Upregulated
Q16851	UGPA	0.460175	0.01149	NO	Upregulated
P11387	TOP1	0.453831	0.00941	NO	Upregulated
Q99536	VAT1	0.453025	0.00497	NO	Upregulated
P56747	CLD6	0.452259	0.01078	NO	Upregulated
Q14152	EIF3A	0.444715	1.63e-06	NO	Upregulated
Q04695	K1C17	0.44397	0.00419	NO	Upregulated
P06396	GELS	0.438441	0.04894	NO	Upregulated
P16615	AT2A2	0.437683	0.00121	NO	Upregulated
Q07157	ZO1	0.428297	0.00369	NO	Upregulated
Q13838	DX39B	0.427922	0.03836	NO	Upregulated
P33992	MCM5	0.42264	0.01364	NO	Upregulated
P55072	TERA	0.422345	0.01726	NO	Upregulated
P14625	ENPL	0.41875	0.00082	NO	Upregulated
Q14315	FLNC	0.40919	0.0021	NO	Upregulated
P52907	CAZA1	0.407498	0.0097	NO	Upregulated
P37802	TAGL2	0.407144	0.0019	NO	Upregulated
P18206	VINC	0.406137	2.28e-05	NO	Upregulated
Q86VP6	CAND1	0.403853	0.00472	NO	Upregulated
P14923	PLAK	0.400372	0.00502	NO	Upregulated
Q9Y2X3	NOP58	0.398782	0.01116	NO	Upregulated
Q8N1F7	NUP93	0.397468	0.00345	NO	Upregulated
O60763	USO1	0.396748	0.02093	NO	Upregulated
P54727	RD23B	0.394295	0.02517	NO	Upregulated
Q15185	TEBP	0.3934	0.00464	NO	Upregulated
Q9HAV4	XPO5	0.391975	0.02545	NO	Upregulated
P13647	K2C5	0.387253	0.00604	NO	Upregulated
P17301	ITA2	0.386782	0.00625	NO	Upregulated
P35579	MYH9	0.385081	0.00031	NO	Upregulated
Q12931	TRAP1	0.379653	0.01169	NO	Upregulated
P51149	RAB7A	0.368684	0.00031	NO	Upregulated
Q9Y230	RUVB2	0.367991	0.03173	YES	Upregulated
P59998	ARPC4	0.366124	0.00378	NO	Upregulated
P27797	CALR	0.363728	0.01978	NO	Upregulated
P11586	C1TC	0.363084	0.02081	NO	Upregulated
O43143	DHX15	0.360461	0.00788	NO	Upregulated
P19623	SPEE	0.359317	0.0351	NO	Upregulated
P27824	CALX	0.359135	0.01053	NO	Upregulated
O43242	PSMD3	0.355264	0.00225	NO	Upregulated
Q13813	SPTN1	0.354925	0.00254	NO	Upregulated
P30043	BLVRB	0.354714	0.00174	NO	Upregulated
P18124	RL7	0.352776	0.02299	NO	Upregulated
P50416	CPT1A	0.351061	0.0269	NO	Upregulated
P00491	PNPH	0.349323	0.00196	NO	Upregulated
P09874	PARP1	0.348129	0.00305	NO	Upregulated
O76021	RL1D1	0.345105	0.02877	NO	Upregulated
P23229	ITA6	0.343351	0.00086	NO	Upregulated
Q15717	ELAV1	0.342375	0.00017	NO	Upregulated
P50995	ANX11	0.335515	0.00477	YES	Upregulated
P49736	MCM2	0.335022	0.00722	NO	Upregulated
P61019	RAB2A	0.33384	0.00126	NO	Upregulated
P31153	METK2	0.33248	0.01414	NO	Upregulated
P05023	AT1A1	0.329435	3.65e-05	NO	Upregulated
O43707	ACTN4	0.326624	4.69e-05	NO	Upregulated
Q13724	MOGS	0.312373	0.00579	NO	Upregulated
Q96QK1	VPS35	0.309035	0.00325	NO	Upregulated
P23526	SAHH	0.306415	0.02325	NO	Upregulated
P07437	TBB5	0.298708	0.00209	NO	Upregulated
P21333	FLNA	0.298198	0.0042	NO	Upregulated
P60660	MYL6	0.297986	0.01087	NO	Upregulated
P07900	HS90A	0.291975	0.02134	NO	Upregulated
P46940	IQGA1	0.272878	0.01261	NO	Upregulated
P24941	CDK2	0.270049	0.00163	NO	Upregulated
P31948	STIP1	0.2638	0.0462	NO	Upregulated
P17987	TCPA	0.262339	0.01856	NO	Upregulated
Q9BSJ8	ESYT1	0.259178	0.01538	NO	Upregulated
P62191	PRS4	0.257957	0.04714	NO	Upregulated
Q09028	RBBP4	0.256058	0.00098	NO	Upregulated
P39656	OST48	0.254867	0.00013	NO	Upregulated
Q9Y490	TLN1	0.253751	0.00251	NO	Upregulated
P55786	PSA	0.252062	0.00742	NO	Upregulated
P17980	PRS6A	0.249696	0.00811	NO	Upregulated
P12830	CADH1	0.249098	0.0051	NO	Upregulated
P26639	SYTC	0.231731	0.03651	NO	Upregulated
P51114	FXR1	0.226357	0.00179	NO	Upregulated
P55884	EIF3B	0.223839	0.04853	NO	Upregulated
Q96HE7	ERO1A	0.221501	0.04902	NO	Upregulated
P04843	RPN1	0.220415	0.02425	NO	Upregulated
P51148	RAB5C	0.217874	0.01278	NO	Upregulated
P05141	ADT2	0.215481	0.03683	NO	Upregulated
Q9UHD8	SEPT9	0.213547	0.02293	NO	Upregulated
P25705	ATPA	0.209007	0.04302	NO	Upregulated
P54578	UBP14	0.208551	0.00072	NO	Upregulated
Q6PIU2	NCEH1	0.204597	0.01856	NO	Upregulated
P27708	PYR1	0.203314	0.03675	NO	Upregulated
P62987	RL40	0.20331	0.00021	NO	Upregulated
Q9H223	EHD4	0.193423	0.00192	NO	Upregulated
P19105	ML12A	0.191721	0.02969	NO	Upregulated
O00154	BACH	0.19167	0.00784	NO	Upregulated
O75874	IDHC	0.187946	0.03064	NO	Upregulated
Q15102	PA1B3	0.183709	0.01562	YES	Upregulated
Q86U42	PABP2	0.182724	0.02394	YES	Upregulated
O00299	CLIC1	0.1797	0.03224	NO	Upregulated
Q15393	SF3B3	0.178887	0.00032	NO	Upregulated
P06744	G6PI	0.169038	0.02366	NO	Upregulated
P68366	TBA4A	0.168015	0.00402	NO	Upregulated
P13667	PDIA4	0.161154	0.04275	NO	Upregulated
Q9NVI7	ATD3A	0.155312	0.00161	NO	Upregulated
P06493	CDK1	0.149776	0.01792	NO	Upregulated
P78527	PRKDC	0.147537	0.02744	NO	Upregulated
Q92900	RENT1	0.146227	0.04495	NO	Upregulated
P17844	DDX5	0.122063	0.04122	NO	Upregulated
P35232	PHB	-0.069737	0.02598	YES	Downregulated
P23528	COF1	-0.103726	0.01224	NO	Downregulated
Q00325	MPCP	-0.121642	0.0163	NO	Downregulated
P30153	2AAA	-0.143594	0.01049	NO	Downregulated
P62424	RL7A	-0.157945	0.00085	NO	Downregulated
P50914	RL14	-0.161203	0.01271	NO	Downregulated
P41250	GARS	-0.167934	0.03759	NO	Downregulated
P40925	MDHC	-0.171559	0.03145	NO	Downregulated
P61978	HNRPK	-0.174547	0.00194	NO	Downregulated
Q15084	PDIA6	-0.178103	0.03621	NO	Downregulated
O00764	PDXK	-0.180252	0.00045	YES	Downregulated
P49411	EFTU	-0.181443	0.02174	NO	Downregulated
O75608	LYPA1	-0.185368	0.04862	NO	Downregulated
Q9Y285	SYFA	-0.186115	0.02698	NO	Downregulated
P17174	AATC	-0.187895	0.03885	NO	Downregulated
Q96FW1	OTUB1	-0.191512	0.00297	NO	Downregulated
P48637	GSHB	-0.196535	0.0469	NO	Downregulated
P22234	PUR6	-0.203254	0.01323	NO	Downregulated
Q15046	SYK	-0.203478	0.04787	YES	Downregulated
Q01518	CAP1	-0.204947	0.0021	NO	Downregulated
Q96KP4	CNDP2	-0.207357	0.00061	NO	Downregulated
P14174	MIF	-0.211581	0.00138	NO	Downregulated
Q9H9B4	SFXN1	-0.216757	0.00062	NO	Downregulated
P10809	CH60	-0.217087	4.77e-09	NO	Downregulated
P58107	EPIPL	-0.218661	0.03943	YES	Downregulated
P23246	SFPQ	-0.231235	0.02948	YES	Downregulated
Q12905	ILF2	-0.233144	0.04399	YES	Downregulated
P38646	GRP75	-0.238275	4.86e-06	NO	Downregulated
P40429	RL13A	-0.24574	0.02068	NO	Downregulated
P47756	CAPZB	-0.250298	0.01155	NO	Downregulated
P36578	RL4	-0.251874	0.00312	NO	Downregulated
P22223	CADH3	-0.256197	0.01099	NO	Downregulated
Q07021	C1QBP	-0.256485	0.01177	NO	Downregulated
P31939	PUR9	-0.25775	0.00076	YES	Downregulated
P04632	CPNS1	-0.258839	0.00669	NO	Downregulated
P35268	RL22	-0.260534	0.03501	NO	Downregulated
Q13148	TADBP	-0.262139	0.00182	NO	Downregulated
P46776	RL27A	-0.263863	0.01177	NO	Downregulated
P05783	K1C18	-0.265177	0.00704	NO	Downregulated
P55209	NP1L1	-0.269967	0.04351	NO	Downregulated
Q9UJS0	CMC2	-0.273376	0.04154	NO	Downregulated
P05549	AP2A	-0.277604	0.04643	NO	Downregulated
P12429	ANXA3	-0.286112	2.17e-08	NO	Downregulated
O43399	TPD54	-0.290775	0.00083	NO	Downregulated
P41091	IF2G	-0.305554	0.00093	NO	Downregulated
Q99497	PARK7	-0.307535	0.01086	NO	Downregulated
P16104	H2AX	-0.309604	0.02409	NO	Downregulated
Q16401	PSMD5	-0.310267	0.01781	YES	Downregulated
P15311	EZRI	-0.314657	0.00755	YES	Downregulated
P08727	K1C19	-0.319991	0.00743	NO	Downregulated
P00367	DHE3	-0.322984	0.02099	NO	Downregulated
P40926	MDHM	-0.32504	0.00124	YES	Downregulated
P39748	FEN1	-0.32929	0.00314	NO	Downregulated
Q16222	UAP1	-0.33018	0.0285	NO	Downregulated
P62241	RS8	-0.331777	0.00348	NO	Downregulated
Q9UJZ1	STML2	-0.351394	0.00023	NO	Downregulated
P50454	SERPH	-0.368611	0.00698	NO	Downregulated
P09651	ROA1	-0.369033	0.00388	NO	Downregulated
Q15181	IPYR	-0.370868	0.01997	NO	Downregulated
P62266	RS23	-0.372322	0.03746	NO	Downregulated
Q9Y617	SERC	-0.380857	2.36e-06	NO	Downregulated
P30520	PURA2	-0.38132	0.01894	NO	Downregulated
P25789	PSA4	-0.384408	0.04852	YES	Downregulated
Q14019	COTL1	-0.387312	0.00432	YES	Downregulated
P25786	PSA1	-0.390834	0.0052	NO	Downregulated
P62826	RAN	-0.394562	0.00768	NO	Downregulated
P26373	RL13	-0.40031	7.44e-05	NO	Downregulated
P23381	SYWC	-0.403285	0.02157	YES	Downregulated
P47895	AL1A3	-0.408137	0.01062	NO	Downregulated
Q04760	LGUL	-0.410544	0.00567	NO	Downregulated
P18754	RCC1	-0.411142	0.01967	NO	Downregulated
P37837	TALDO	-0.41429	0.02593	NO	Downregulated
Q15056	IF4H	-0.434335	0.00406	NO	Downregulated
Q16630	CPSF6	-0.435379	0.03186	YES	Downregulated
P63241	IF5A1	-0.437081	0.04276	YES	Downregulated
P49588	SYAC	-0.44305	0.00181	NO	Downregulated
Q9H3U1	UN45A	-0.443286	0.0087	YES	Downregulated
P61158	ARP3	-0.44495	0.00064	NO	Downregulated
P62937	PPIA	-0.463306	0.00012	NO	Downregulated
P55957	BID	-0.478816	0.00104	NO	Downregulated
P50213	IDH3A	-0.483085	0.00763	NO	Downregulated
P26599	PTBP1	-0.485079	7.21e-09	NO	Downregulated
Q8WUM4	PDC6I	-0.506993	0.00464	NO	Downregulated
O75390	CISY	-0.524828	0.01595	YES	Downregulated
Q9UHX1	PUF60	-0.525054	0.00294	NO	Downregulated
P30048	PRDX3	-0.534443	0.00149	NO	Downregulated
Q16822	PCKGM	-0.539013	2.81e-07	NO	Downregulated
P04083	ANXA1	-0.542323	0.00021	NO	Downregulated
Q9Y277	VDAC3	-0.558941	0.00977	NO	Downregulated
P31947	1433S	-0.560909	0.00577	YES	Downregulated
Q13011	ECH1	-0.566092	0.02844	NO	Downregulated
O43790	KRT86	-0.576974	0.0212	NO	Downregulated
Q9UKB1	FBW1B	-0.577291	0.00096	NO	Downregulated
P02533	K1C14	-0.600032	0.0021	NO	Downregulated
P05455	LA	-0.606238	0.00145	NO	Downregulated
Q9UL46	PSME2	-0.626733	7.91e-05	YES	Downregulated
P62995	TRA2B	-0.629365	0.00414	NO	Downregulated
Q9H5L6	THAP9	-0.629529	0.04649	NO	Downregulated
Q96HY6	DDRGK	-0.630824	0.00659	YES	Downregulated
Q7LBC6	KDM3B	-0.637621	0.01464	NO	Downregulated
P23919	KTHY	-0.645063	0.01556	NO	Downregulated
Q96TA1	NIBL1	-0.649412	0.00216	NO	Downregulated
P62263	RS14	-0.673788	0.00138	NO	Downregulated
P06748	NPM	-0.684359	0.00034	NO	Downregulated
Q96AG4	LRC59	-0.689366	0.01022	NO	Downregulated
Q9P227	RHG23	-0.701629	0.00032	NO	Downregulated
P30084	ECHM	-0.716265	0.00172	NO	Downregulated
Q96P70	IPO9	-0.728751	0.002	YES	Downregulated
P05362	ICAM1	-0.763945	0.00122	NO	Downregulated
P31689	DNJA1	-0.764776	0.03994	YES	Downregulated
P56537	IF6	-0.796318	0.00206	NO	Downregulated
Q15345	LRC41	-0.824009	0.0025	NO	Downregulated
O43852	CALU	-0.839753	0.0035	NO	Downregulated
Q12792	TWF1	-0.851019	0.01997	YES	Downregulated
Q02878	RL6	-0.870212	0.00053	NO	Downregulated
P05120	PAI2	-0.871628	0.01588	NO	Downregulated
Q96L96	ALPK3	-0.894122	0.0281	YES	Downregulated
P10412	H14	-0.982553	0.00086	NO	Downregulated
P27695	APEX1	-1.02117	0.01264	YES	Downregulated
P06753	TPM3	-1.03058	0.00388	NO	Downregulated
Q9H2F3	3BHS7	-1.08628	0.00232	NO	Downregulated
P28838	AMPL	-1.17741	0.00855	NO	Downregulated
Q9BYH8	IKBZ	-1.30346	0.01725	NO	Downregulated
B1AJZ9	FHAD1	-1.34975	0.00122	NO	Downregulated
P28331	NDUS1	-1.90163	0.01416	YES	Downregulated

## Sheet: F508del
Supplementary Data 4. List of differentially expressed proteins (DEPs) in the different 16HBE mutant cell lines (p-value < 0.05).
UniprotKB	Protein symbol	Log2 FC	P-value	Mutation specific	Upregulated/Downregulated
Q15582	BGH3	2.95598	7.7e-11	NO	Upregulated
Q16181	SEPT7	2.74301	4.4e-07	NO	Upregulated
P49959	MRE11	2.72285	2.04e-07	NO	Upregulated
Q9H845	ACAD9	2.69652	0.00112	NO	Upregulated
P68032	ACTC	2.12478	0.00017	NO	Upregulated
P13647	K2C5	1.77892	0.02846	NO	Upregulated
P46937	YAP1	1.70785	6.34e-05	NO	Upregulated
Q9C0C2	TB182	1.60783	8.34e-05	NO	Upregulated
Q8NHS4	CLHC1	1.58068	0.0011	YES	Upregulated
P18564	ITB6	1.44766	2.36e-07	YES	Upregulated
Q12965	MYO1E	1.44152	0.00021	NO	Upregulated
O95433	AHSA1	1.42637	0.00091	NO	Upregulated
P47929	LEG7	1.42296	0.00785	NO	Upregulated
P24821	TENA	1.40299	1.79e-08	NO	Upregulated
Q13283	G3BP1	1.31552	0.01783	NO	Upregulated
P61106	RAB14	1.25321	0.0147	NO	Upregulated
Q92626	PXDN	1.22508	8.47e-08	NO	Upregulated
P00749	UROK	1.22416	4.44e-07	NO	Upregulated
Q14498	RBM39	1.18816	9.74e-05	NO	Upregulated
Q9NVR0	KLH11	1.18293	6.84e-08	NO	Upregulated
Q9UMY4	SNX12	1.1712	0.01359	NO	Upregulated
P78417	GSTO1	1.16405	4.21e-05	NO	Upregulated
O95202	LETM1	1.14309	7.9e-05	NO	Upregulated
P19623	SPEE	1.14043	0.00028	NO	Upregulated
Q02790	FKBP4	1.11847	0.00173	NO	Upregulated
P28066	PSA5	1.11031	0.00772	NO	Upregulated
O00425	IF2B3	1.09986	0.00116	NO	Upregulated
P07195	LDHB	1.08749	0.00107	NO	Upregulated
P14324	FPPS	1.08112	3.39e-09	NO	Upregulated
Q9NQC3	RTN4	1.07966	0.00047	NO	Upregulated
Q04695	K1C17	1.07161	0.00109	NO	Upregulated
Q7Z2W4	ZCCHV	1.06919	6.28e-05	NO	Upregulated
P36776	LONM	1.0686	4.13e-06	NO	Upregulated
P62873	GBB1	1.0581	0.02086	YES	Upregulated
Q16891	MIC60	1.05777	0.00418	NO	Upregulated
Q9P035	HACD3	1.03772	0.0008	NO	Upregulated
Q07065	CKAP4	1.03629	6.46e-08	NO	Upregulated
Q9UM00	TMCO1	1.00847	0.00048	NO	Upregulated
O60443	GSDME	0.992363	0.00031	NO	Upregulated
Q9Y5S1	TRPV2	0.958899	0.00015	NO	Upregulated
Q9NSD9	SYFB	0.958391	0.005	NO	Upregulated
Q14126	DSG2	0.956846	0.00139	NO	Upregulated
Q9BUF5	TBB6	0.941505	0.00012	NO	Upregulated
Q01813	PFKAP	0.937873	9.75e-06	NO	Upregulated
O75131	CPNE3	0.937503	0.01683	YES	Upregulated
P11172	UMPS	0.928823	6.73e-05	NO	Upregulated
Q9BXP5	SRRT	0.904121	0.00115	NO	Upregulated
Q8IWA5	CTL2	0.879192	9.99e-05	NO	Upregulated
P61221	ABCE1	0.874464	0.03042	YES	Upregulated
O95336	6PGL	0.847712	1.01e-05	NO	Upregulated
P83731	RL24	0.846236	0.00024	NO	Upregulated
P11166	GTR1	0.843566	5.6e-05	NO	Upregulated
Q9NPH2	INO1	0.843287	1.69e-07	NO	Upregulated
Q12931	TRAP1	0.840567	3.51e-05	NO	Upregulated
Q12788	TBL3	0.836866	0.01329	NO	Upregulated
P00491	PNPH	0.825262	1.86e-05	NO	Upregulated
P68371	TBB4B	0.815362	0.0001	NO	Upregulated
Q92542	NICA	0.805966	0.00024	NO	Upregulated
P13667	PDIA4	0.80513	0.0002	NO	Upregulated
P52209	6PGD	0.803505	0.00053	NO	Upregulated
Q13838	DX39B	0.802813	0.00077	NO	Upregulated
Q06210	GFPT1	0.799056	4.72e-06	NO	Upregulated
Q13057	COASY	0.797359	1.18e-09	NO	Upregulated
Q9BQG0	MBB1A	0.79224	0.00047	NO	Upregulated
P43490	NAMPT	0.785948	1.35e-05	NO	Upregulated
P02786	TFR1	0.779724	0.00017	NO	Upregulated
P25787	PSA2	0.775704	0.00012	NO	Upregulated
Q9BS26	ERP44	0.773485	0.00456	NO	Upregulated
O00154	BACH	0.772657	2.8e-06	NO	Upregulated
P04844	RPN2	0.769158	0.00128	NO	Upregulated
Q7Z6Z7	HUWE1	0.769138	0.00411	YES	Upregulated
P19525	E2AK2	0.761205	0.00015	NO	Upregulated
Q9H0S4	DDX47	0.758507	0.00054	NO	Upregulated
P05121	PAI1	0.755954	0.01463	YES	Upregulated
P28070	PSB4	0.754249	0.02926	YES	Upregulated
P18085	ARF4	0.751669	0.01469	NO	Upregulated
Q05682	CALD1	0.751235	0.01929	NO	Upregulated
P53618	COPB	0.741922	2.86e-05	NO	Upregulated
P06756	ITAV	0.735264	3.39e-07	NO	Upregulated
P63162	RSMN	0.724973	0.00119	NO	Upregulated
P07900	HS90A	0.72246	0.00552	NO	Upregulated
P29317	EPHA2	0.720877	0.04419	NO	Upregulated
P35270	SPRE	0.715975	0.00508	YES	Upregulated
P49915	GUAA	0.715537	0.00178	NO	Upregulated
Q9UM54	MYO6	0.710442	0.01695	NO	Upregulated
P18669	PGAM1	0.706856	0.04688	NO	Upregulated
P14923	PLAK	0.702675	4.84e-07	NO	Upregulated
Q13162	PRDX4	0.699207	9.94e-09	NO	Upregulated
P27708	PYR1	0.69675	1.82e-06	NO	Upregulated
P31040	SDHA	0.692289	0.00113	NO	Upregulated
P27797	CALR	0.692037	0.00012	NO	Upregulated
O75083	WDR1	0.679723	3.55e-06	NO	Upregulated
Q16851	UGPA	0.673784	0.0003	NO	Upregulated
O96008	TOM40	0.672539	0.00231	YES	Upregulated
O15173	PGRC2	0.669453	0.00045	NO	Upregulated
P00558	PGK1	0.665822	2.95e-09	NO	Upregulated
Q8N1F7	NUP93	0.658112	0.00076	NO	Upregulated
P52907	CAZA1	0.656545	7.11e-05	NO	Upregulated
P11216	PYGB	0.654569	0.00247	NO	Upregulated
P55786	PSA	0.644707	3.34e-10	NO	Upregulated
P23526	SAHH	0.644123	0.00194	NO	Upregulated
Q6NUK1	SCMC1	0.640653	0.0019	YES	Upregulated
Q9NZI8	IF2B1	0.639709	2.34e-08	YES	Upregulated
P18124	RL7	0.638963	0.00057	NO	Upregulated
P20073	ANXA7	0.634174	0.01477	NO	Upregulated
P02751	FINC	0.631759	3.77e-05	NO	Upregulated
P46060	RAGP1	0.619232	1.52e-05	NO	Upregulated
P22102	PUR2	0.617913	6.17e-05	NO	Upregulated
Q9NYU2	UGGG1	0.617366	8.85e-05	NO	Upregulated
P13010	XRCC5	0.615606	0.00139	NO	Upregulated
Q9Y4L1	HYOU1	0.613095	6.17e-05	NO	Upregulated
Q13619	CUL4A	0.61241	0.0003	NO	Upregulated
Q07021	C1QBP	0.612225	0.04545	NO	Upregulated
Q9BTT0	AN32E	0.610605	0.01784	NO	Upregulated
P07996	TSP1	0.606607	2.79e-06	NO	Upregulated
P68366	TBA4A	0.605793	3.68e-08	NO	Upregulated
Q9HAV4	XPO5	0.59954	0.00985	NO	Upregulated
Q9H4A4	AMPB	0.597333	0.00431	NO	Upregulated
Q07157	ZO1	0.593149	0.00013	NO	Upregulated
Q8WX92	NELFB	0.592447	1.76e-06	NO	Upregulated
Q96HE7	ERO1A	0.592103	2.99e-09	NO	Upregulated
P09661	RU2A	0.582121	0.00033	NO	Upregulated
P21589	5NTD	0.578047	0.00083	NO	Upregulated
A5YKK6	CNOT1	0.574459	0.02596	YES	Upregulated
Q9ULV4	COR1C	0.571057	0.00514	NO	Upregulated
P54727	RD23B	0.564813	0.0204	NO	Upregulated
Q96PK6	RBM14	0.562973	0.00189	NO	Upregulated
P56747	CLD6	0.554523	7.29e-06	NO	Upregulated
P16152	CBR1	0.550769	0.01459	NO	Upregulated
P31153	METK2	0.547985	0.01548	NO	Upregulated
Q562R1	ACTBL	0.546414	0.00119	NO	Upregulated
Q14204	DYHC1	0.545041	0.00567	NO	Upregulated
P08754	GNAI3	0.543732	0.01017	NO	Upregulated
P15559	NQO1	0.542812	0.04572	NO	Upregulated
P32969	RL9	0.540129	0.00501	NO	Upregulated
P17987	TCPA	0.539382	0.0006	NO	Upregulated
P04792	HSPB1	0.536323	0.02047	NO	Upregulated
P05787	K2C8	0.534307	0.00057	NO	Upregulated
P04406	G3P	0.529915	0.01099	NO	Upregulated
Q15717	ELAV1	0.528181	5.76e-05	NO	Upregulated
Q9NTJ3	SMC4	0.526597	0.03556	NO	Upregulated
Q99613	EIF3C	0.521671	0.00505	YES	Upregulated
P16070	CD44	0.519347	0.00014	NO	Upregulated
P08621	RU17	0.518853	0.04083	NO	Upregulated
Q08J23	NSUN2	0.512565	4.15e-05	NO	Upregulated
Q86VP6	CAND1	0.511299	2.87e-05	NO	Upregulated
Q6PIU2	NCEH1	0.508149	8.19e-06	NO	Upregulated
P11387	TOP1	0.496442	0.00797	NO	Upregulated
P12955	PEPD	0.496284	0.00851	NO	Upregulated
P55072	TERA	0.493915	0.00027	NO	Upregulated
P09622	DLDH	0.490807	0.00129	NO	Upregulated
O00468	AGRIN	0.489226	0.03097	NO	Upregulated
O00487	PSDE	0.488804	0.02388	NO	Upregulated
Q9H6S3	ES8L2	0.488079	0.0104	NO	Upregulated
P11388	TOP2A	0.483899	0.00202	NO	Upregulated
P07437	TBB5	0.474016	0.0001	NO	Upregulated
Q99873	ANM1	0.472707	0.02397	NO	Upregulated
Q16881	TRXR1	0.47101	0.04491	NO	Upregulated
P22695	QCR2	0.470895	0.00142	NO	Upregulated
P25705	ATPA	0.470714	0.00011	NO	Upregulated
Q13151	ROA0	0.467294	0.00256	NO	Upregulated
P11413	G6PD	0.46554	4.68e-07	NO	Upregulated
P09758	TACD2	0.464942	1.78e-06	NO	Upregulated
Q9Y696	CLIC4	0.456522	0.02332	YES	Upregulated
P53621	COPA	0.454398	0.00026	NO	Upregulated
O43242	PSMD3	0.441644	0.00129	NO	Upregulated
Q92734	TFG	0.439116	0.00031	NO	Upregulated
P14866	HNRPL	0.437297	0.01413	NO	Upregulated
P35221	CTNA1	0.43624	0.01253	NO	Upregulated
Q9NR30	DDX21	0.436035	0.00625	NO	Upregulated
O60763	USO1	0.433545	5.02e-05	NO	Upregulated
P13995	MTDC	0.430015	0.03391	NO	Upregulated
P14625	ENPL	0.424937	1.04e-05	NO	Upregulated
P16615	AT2A2	0.420673	0.00109	NO	Upregulated
Q15365	PCBP1	0.419791	0.00259	NO	Upregulated
Q9NQG5	RPR1B	0.419274	0.00263	NO	Upregulated
Q92598	HS105	0.418378	0.00235	NO	Upregulated
P05141	ADT2	0.401745	0.00882	NO	Upregulated
Q8IZP2	ST134	0.40128	3.22e-06	NO	Upregulated
P06744	G6PI	0.39481	4.41e-06	NO	Upregulated
P12236	ADT3	0.392422	0.00025	NO	Upregulated
O60664	PLIN3	0.39211	0.00396	YES	Upregulated
Q99536	VAT1	0.385803	0.00316	NO	Upregulated
P55884	EIF3B	0.385077	0.00272	NO	Upregulated
Q6P2Q9	PRP8	0.384215	0.00783	NO	Upregulated
P27824	CALX	0.383459	0.00908	NO	Upregulated
Q13724	MOGS	0.382003	4.58e-07	NO	Upregulated
Q9NY33	DPP3	0.381978	0.00301	YES	Upregulated
Q9BUN8	DERL1	0.381481	0.00111	YES	Upregulated
P42167	LAP2B	0.380806	0.01202	NO	Upregulated
O60749	SNX2	0.374977	0.0002	NO	Upregulated
Q9BSJ8	ESYT1	0.374836	3.21e-06	NO	Upregulated
O75874	IDHC	0.371117	0.00012	NO	Upregulated
Q08170	SRSF4	0.368797	0.0122	NO	Upregulated
P06733	ENOA	0.363533	0.00215	NO	Upregulated
Q14651	PLSI	0.363163	0.02877	YES	Upregulated
P34932	HSP74	0.358684	0.00028	NO	Upregulated
P09525	ANXA4	0.351745	0.00048	NO	Upregulated
P46459	NSF	0.349891	0.00286	YES	Upregulated
P00338	LDHA	0.349459	0.00107	NO	Upregulated
P51149	RAB7A	0.348785	0.00292	NO	Upregulated
P50395	GDIB	0.347229	2.99e-05	NO	Upregulated
P39656	OST48	0.346654	0.00017	NO	Upregulated
P07954	FUMH	0.346021	8.02e-05	NO	Upregulated
Q9H1H9	KI13A	0.344077	0.01531	YES	Upregulated
P49748	ACADV	0.342275	0.00397	NO	Upregulated
P62987	RL40	0.337433	1.39e-07	NO	Upregulated
P11021	BIP	0.333842	0.00181	NO	Upregulated
Q01105	SET	0.330757	0.02121	NO	Upregulated
P21796	VDAC1	0.330743	0.03185	YES	Upregulated
P04843	RPN1	0.328412	1.8e-05	NO	Upregulated
P46940	IQGA1	0.325672	0.00229	NO	Upregulated
Q99460	PSMD1	0.320365	5.69e-05	NO	Upregulated
P62191	PRS4	0.317341	0.03693	NO	Upregulated
O00303	EIF3F	0.317079	0.00098	NO	Upregulated
P24941	CDK2	0.316466	2.99e-05	NO	Upregulated
P34897	GLYM	0.31404	0.03647	YES	Upregulated
Q07955	SRSF1	0.311627	0.00695	NO	Upregulated
Q9Y4W6	AFG32	0.307748	0.01662	NO	Upregulated
Q96HS1	PGAM5	0.306082	0.01116	NO	Upregulated
P30419	NMT1	0.304072	0.00027	NO	Upregulated
Q00610	CLH1	0.299861	0.0024	NO	Upregulated
P59998	ARPC4	0.298967	3.88e-06	NO	Upregulated
P33992	MCM5	0.297113	1.33e-05	NO	Upregulated
Q15084	PDIA6	0.295395	0.0189	NO	Upregulated
O95997	PTTG1	0.294305	0.03608	NO	Upregulated
Q92841	DDX17	0.287947	0.00267	NO	Upregulated
P17174	AATC	0.286517	0.00081	NO	Upregulated
Q08945	SSRP1	0.278145	8.06e-07	NO	Upregulated
O43143	DHX15	0.277484	0.01301	NO	Upregulated
P62081	RS7	0.27317	0.00106	NO	Upregulated
P07741	APT	0.270663	0.04305	NO	Upregulated
P43243	MATR3	0.257582	0.00555	YES	Upregulated
P08727	K1C19	0.254366	0.00043	NO	Upregulated
P60174	TPIS	0.252717	0.00728	NO	Upregulated
P31943	HNRH1	0.25	0.02645	YES	Upregulated
P49411	EFTU	0.247261	2.29e-06	NO	Upregulated
Q9NVI7	ATD3A	0.245553	1.9e-05	NO	Upregulated
P45880	VDAC2	0.240832	0.03573	YES	Upregulated
P30040	ERP29	0.23961	2.29e-05	NO	Upregulated
P13639	EF2	0.236079	0.00013	NO	Upregulated
Q9Y2X3	NOP58	0.22688	0.01198	NO	Upregulated
P20700	LMNB1	0.221281	0.04825	NO	Upregulated
Q09028	RBBP4	0.220729	0.01335	NO	Upregulated
P26639	SYTC	0.218019	0.01701	NO	Upregulated
P06493	CDK1	0.217473	0.00376	NO	Upregulated
Q9NZ08	ERAP1	0.21242	0.04366	NO	Upregulated
P40939	ECHA	0.211792	0.00685	NO	Upregulated
Q13263	TIF1B	0.210931	0.01568	NO	Upregulated
P05023	AT1A1	0.20208	0.00519	NO	Upregulated
O43776	SYNC	0.201891	0.02726	NO	Upregulated
Q14315	FLNC	0.199864	0.02544	NO	Upregulated
P06576	ATPB	0.186954	0.03176	NO	Upregulated
P55060	XPO2	0.186091	0.0356	YES	Upregulated
Q14974	IMB1	0.178239	0.00232	YES	Upregulated
P48643	TCPE	0.167213	0.03332	NO	Upregulated
P51148	RAB5C	0.15906	0.01109	NO	Upregulated
Q96QK1	VPS35	0.158529	0.01209	NO	Upregulated
Q14152	EIF3A	0.155331	0.03864	NO	Upregulated
Q9NTK5	OLA1	0.152634	0.01136	NO	Upregulated
P35237	SPB6	0.152238	0.01612	NO	Upregulated
P63010	AP2B1	0.150116	0.03702	NO	Upregulated
P50990	TCPQ	0.150063	0.03944	NO	Upregulated
P0DMV9	HS71B	0.149642	0.03718	NO	Upregulated
P21333	FLNA	0.13841	0.03801	NO	Upregulated
P10809	CH60	0.128209	0.01339	NO	Upregulated
P78371	TCPB	0.117486	0.015	NO	Upregulated
Q99623	PHB2	0.105518	0.04836	YES	Upregulated
Q96KP4	CNDP2	-0.125606	0.02491	NO	Downregulated
Q01518	CAP1	-0.140915	0.02173	NO	Downregulated
P54578	UBP14	-0.159401	0.02858	NO	Downregulated
P14618	KPYM	-0.162698	0.03398	NO	Downregulated
P60660	MYL6	-0.163032	0.01807	NO	Downregulated
P38646	GRP75	-0.171386	0.02318	NO	Downregulated
P61978	HNRPK	-0.181819	0.00818	NO	Downregulated
O00571	DDX3X	-0.182866	0.00355	NO	Downregulated
P08865	RSSA	-0.184655	0.00164	NO	Downregulated
Q15631	TSN	-0.196591	0.04963	NO	Downregulated
P05198	IF2A	-0.203328	0.01255	NO	Downregulated
P29401	TKT	-0.205295	0.01776	NO	Downregulated
P62424	RL7A	-0.221307	0.00071	NO	Downregulated
P52272	HNRPM	-0.224818	0.02761	NO	Downregulated
P08729	K2C7	-0.226298	0.00034	NO	Downregulated
P49368	TCPG	-0.227754	0.01652	NO	Downregulated
P60900	PSA6	-0.231143	0.0007	NO	Downregulated
P22087	FBRL	-0.231744	0.03433	NO	Downregulated
P29692	EF1D	-0.241514	0.01216	NO	Downregulated
O75608	LYPA1	-0.251756	0.04505	NO	Downregulated
P41250	GARS	-0.257653	0.0015	NO	Downregulated
O43175	SERA	-0.265258	0.002	NO	Downregulated
P11940	PABP1	-0.265551	1.05e-06	NO	Downregulated
P07355	ANXA2	-0.273609	4.73e-05	NO	Downregulated
P35998	PRS7	-0.277691	0.00248	YES	Downregulated
P51659	DHB4	-0.283076	0.00016	NO	Downregulated
P35268	RL22	-0.292592	0.02975	NO	Downregulated
P30153	2AAA	-0.294406	0.00441	NO	Downregulated
P62913	RL11	-0.294864	0.00361	NO	Downregulated
P50914	RL14	-0.295088	0.00528	NO	Downregulated
P22223	CADH3	-0.299994	0.00018	NO	Downregulated
P04083	ANXA1	-0.300459	0.01048	NO	Downregulated
P68104	EF1A1	-0.300569	0.00722	NO	Downregulated
P09651	ROA1	-0.300747	8.19e-05	NO	Downregulated
P35579	MYH9	-0.302485	1.67e-05	NO	Downregulated
P82979	SARNP	-0.307572	0.04651	NO	Downregulated
P28074	PSB5	-0.307624	0.003	NO	Downregulated
P25786	PSA1	-0.318001	0.02845	NO	Downregulated
P78330	SERB	-0.319462	0.01461	NO	Downregulated
P43307	SSRA	-0.322935	9.84e-06	YES	Downregulated
Q9Y5B9	SP16H	-0.342444	0.03189	NO	Downregulated
Q15056	IF4H	-0.344525	0.00646	NO	Downregulated
P40925	MDHC	-0.345277	0.01103	NO	Downregulated
P54577	SYYC	-0.348656	0.00024	NO	Downregulated
O14818	PSA7	-0.350805	0.01261	YES	Downregulated
P61353	RL27	-0.353019	0.00286	NO	Downregulated
P46777	RL5	-0.354661	0.02402	NO	Downregulated
P22392	NDKB	-0.364026	0.00273	NO	Downregulated
Q15907	RB11B	-0.370845	0.00014	NO	Downregulated
Q13404	UB2V1	-0.373814	0.00117	NO	Downregulated
P30520	PURA2	-0.374145	0.00871	NO	Downregulated
P19105	ML12A	-0.377367	0.00065	NO	Downregulated
Q8N5M4	TTC9C	-0.381298	0.00176	NO	Downregulated
P46782	RS5	-0.384747	0.04194	YES	Downregulated
P30044	PRDX5	-0.384903	0.00153	NO	Downregulated
Q9UJS0	CMC2	-0.385751	0.03004	NO	Downregulated
Q05639	EF1A2	-0.399668	0.01014	NO	Downregulated
P26373	RL13	-0.400265	1.22e-05	NO	Downregulated
O60701	UGDH	-0.402433	0.0415	YES	Downregulated
P04632	CPNS1	-0.405882	0.01089	NO	Downregulated
Q12765	SCRN1	-0.407765	0.00701	NO	Downregulated
Q92616	GCN1	-0.409236	0.02	NO	Downregulated
Q03252	LMNB2	-0.414961	0.02145	YES	Downregulated
P61204	ARF3	-0.420352	0.00122	NO	Downregulated
P46781	RS9	-0.420655	0.01746	NO	Downregulated
O75369	FLNB	-0.421464	2.06e-07	NO	Downregulated
P62937	PPIA	-0.421766	0.04761	NO	Downregulated
Q9NVP1	DDX18	-0.422312	0.00386	NO	Downregulated
P41091	IF2G	-0.43112	2.33e-05	NO	Downregulated
Q9Y617	SERC	-0.435562	2.31e-05	NO	Downregulated
Q16555	DPYL2	-0.439331	0.02705	NO	Downregulated
Q71DI3	H32	-0.459667	0.01283	NO	Downregulated
P62917	RL8	-0.460769	0.01007	NO	Downregulated
Q15149	PLEC	-0.470142	1.93e-07	NO	Downregulated
P07384	CAN1	-0.474764	0.00017	NO	Downregulated
P17655	CAN2	-0.477585	2.9e-06	NO	Downregulated
P55263	ADK	-0.478364	0.00309	YES	Downregulated
P30048	PRDX3	-0.488609	0.04344	NO	Downregulated
Q04637	IF4G1	-0.494097	3.68e-05	NO	Downregulated
Q6KB66	K2C80	-0.496162	0.00926	NO	Downregulated
P61604	CH10	-0.496346	0.01598	NO	Downregulated
P30041	PRDX6	-0.508364	1.23e-09	NO	Downregulated
P55084	ECHB	-0.509191	0.03232	NO	Downregulated
P50416	CPT1A	-0.519602	0.00387	NO	Downregulated
P61956	SUMO2	-0.520006	0.00927	NO	Downregulated
O94776	MTA2	-0.525201	0.00302	YES	Downregulated
P21980	TGM2	-0.528296	0.00255	NO	Downregulated
P07339	CATD	-0.530197	0.00445	NO	Downregulated
Q6NZI2	CAVN1	-0.533871	0.01848	NO	Downregulated
P50213	IDH3A	-0.544141	0.00378	NO	Downregulated
Q8WUM4	PDC6I	-0.561595	0.00574	NO	Downregulated
P12429	ANXA3	-0.564611	1.08e-08	NO	Downregulated
P06748	NPM	-0.565264	0.00104	NO	Downregulated
P30050	RL12	-0.575545	0.00012	YES	Downregulated
P62241	RS8	-0.578281	0.00162	NO	Downregulated
P06753	TPM3	-0.583469	0.04793	NO	Downregulated
P46776	RL27A	-0.592511	0.00289	NO	Downregulated
P39748	FEN1	-0.599159	2.16e-07	NO	Downregulated
Q15181	IPYR	-0.605554	0.00022	NO	Downregulated
P61313	RL15	-0.606811	1.75e-06	NO	Downregulated
P47756	CAPZB	-0.613476	8.13e-05	NO	Downregulated
P16104	H2AX	-0.614368	0.01302	NO	Downregulated
P35637	FUS	-0.615094	0.00507	NO	Downregulated
Q5TAX3	TUT4	-0.630044	0.00047	NO	Downregulated
Q15021	CND1	-0.63097	0.00553	NO	Downregulated
P55957	BID	-0.63795	3.3e-05	NO	Downregulated
P23528	COF1	-0.638487	1.16e-06	NO	Downregulated
O43790	KRT86	-0.643981	0.00328	NO	Downregulated
P13489	RINI	-0.665935	4.63e-05	NO	Downregulated
P49588	SYAC	-0.680817	0.0013	NO	Downregulated
P61289	PSME3	-0.68942	0.0401	NO	Downregulated
P62826	RAN	-0.695914	0.00224	NO	Downregulated
P08195	4F2	-0.697701	5.51e-07	NO	Downregulated
Q16822	PCKGM	-0.699177	3.34e-06	NO	Downregulated
Q99497	PARK7	-0.6998	0.00498	NO	Downregulated
P35527	K1C9	-0.710578	0.00205	NO	Downregulated
Q9P2M4	TBC14	-0.729772	0.00315	NO	Downregulated
P62314	SMD1	-0.74223	0.00046	NO	Downregulated
P05549	AP2A	-0.762229	2.08e-06	NO	Downregulated
P50454	SERPH	-0.764757	1.07e-05	NO	Downregulated
Q9H4M9	EHD1	-0.76638	0.00012	NO	Downregulated
P31949	S10AB	-0.774594	0.01988	NO	Downregulated
Q96TA1	NIBL1	-0.77965	0.00708	NO	Downregulated
Q9BUL8	PDC10	-0.794902	0.01205	NO	Downregulated
Q8N163	CCAR2	-0.795927	0.00038	NO	Downregulated
P14174	MIF	-0.813304	0.00159	NO	Downregulated
Q9H974	QTRT2	-0.827119	0.00013	NO	Downregulated
P20618	PSB1	-0.830744	0.00025	NO	Downregulated
P62888	RL30	-0.841793	0.00117	NO	Downregulated
Q15345	LRC41	-0.841927	0.01121	NO	Downregulated
P09936	UCHL1	-0.847196	9.48e-05	NO	Downregulated
Q86Z20	CC125	-0.84964	0.00023	NO	Downregulated
Q9UHX1	PUF60	-0.873077	0.00199	NO	Downregulated
P30084	ECHM	-0.880278	0.0207	NO	Downregulated
P18754	RCC1	-0.885695	0.00184	NO	Downregulated
Q02543	RL18A	-0.888056	2.56e-05	NO	Downregulated
Q13011	ECH1	-0.89693	0.00949	NO	Downregulated
Q99959	PKP2	-0.921585	0.00027	NO	Downregulated
P28838	AMPL	-0.923856	0.03883	NO	Downregulated
P23919	KTHY	-0.941594	0.00118	NO	Downregulated
Q9H2F3	3BHS7	-0.955874	0.0072	NO	Downregulated
Q96FW1	OTUB1	-0.95646	8.89e-09	NO	Downregulated
P62266	RS23	-0.968267	0.00159	NO	Downregulated
Q8TF40	FNIP1	-1.01021	0.04648	NO	Downregulated
Q99569	PKP4	-1.01905	0.00144	NO	Downregulated
O43852	CALU	-1.01926	5.78e-05	NO	Downregulated
P67775	PP2AA	-1.03979	1.77e-05	NO	Downregulated
Q9UKB1	FBW1B	-1.04572	0.00069	NO	Downregulated
Q02878	RL6	-1.07751	4.57e-05	NO	Downregulated
P62263	RS14	-1.0891	0.00012	NO	Downregulated
Q9H5L6	THAP9	-1.09548	0.00025	NO	Downregulated
Q6P1W5	CA094	-1.09883	0.01514	YES	Downregulated
Q7Z7G8	VP13B	-1.12575	0.0001	NO	Downregulated
P62805	H4	-1.16674	4.84e-08	NO	Downregulated
P10412	H14	-1.19674	5.12e-05	NO	Downregulated
Q9Y3R5	DOP2	-1.2062	0.00085	NO	Downregulated
P56537	IF6	-1.223	0.0028	NO	Downregulated
P78347	GTF2I	-1.23229	0.03231	NO	Downregulated
P62995	TRA2B	-1.23732	0.00032	NO	Downregulated
P14868	SYDC	-1.31495	3.39e-07	NO	Downregulated
Q14980	NUMA1	-1.33918	2.85e-07	NO	Downregulated
Q7LBC6	KDM3B	-1.38504	0.00317	NO	Downregulated
Q99879	H2B1M	-1.3951	0.00045	NO	Downregulated
Q4ZG55	GREB1	-1.5436	8.55e-05	NO	Downregulated
P08134	RHOC	-1.56119	0.00048	NO	Downregulated
Q96AG4	LRC59	-1.60367	1.23e-05	NO	Downregulated
Q9BXM0	PRAX	-1.66404	0.00401	NO	Downregulated
Q9P227	RHG23	-1.68462	4.38e-08	NO	Downregulated
P16401	H15	-1.69717	0.00866	NO	Downregulated
Q6IQ23	PKHA7	-1.74035	0.01931	YES	Downregulated
Q8IVF4	DYH10	-1.81019	2.58e-07	NO	Downregulated
Q92817	EVPL	-1.88207	0.02263	YES	Downregulated
Q09666	AHNK	-1.98336	1.03e-05	NO	Downregulated
Q9BYH8	IKBZ	-2.04108	0.00439	NO	Downregulated
Q9Y277	VDAC3	-2.11876	1.69e-09	NO	Downregulated

## Sheet: N1303K
Supplementary Data 4. List of differentially expressed proteins (DEPs) in the different 16HBE mutant cell lines (p-value < 0.05).
UniprotKB	Protein symbol	Log2 FC	P-value	Mutation specific	Upregulated/Downregulated
Q16181	SEPT7	2.61708	3.05e-07	NO	Upregulated
Q86VR7	VS10L	2.61104	0.01377	NO	Upregulated
Q9H845	ACAD9	2.55591	0.00539	NO	Upregulated
Q15582	BGH3	2.31852	0.00077	NO	Upregulated
P06396	GELS	2.10412	0.01746	NO	Upregulated
P61106	RAB14	1.88424	0.01138	NO	Upregulated
P49959	MRE11	1.88353	0.04602	NO	Upregulated
P68032	ACTC	1.63499	0.0154	NO	Upregulated
Q9C0C2	TB182	1.58689	0.00262	NO	Upregulated
Q86VF2	IGFN1	1.54546	0.03039	NO	Upregulated
Q9UMY4	SNX12	1.46758	0.00178	NO	Upregulated
Q9Y4R8	TELO2	1.41954	0.04891	YES	Upregulated
Q9UNM6	PSD13	1.40161	0.00623	YES	Upregulated
P00749	UROK	1.34652	0.00024	NO	Upregulated
P24821	TENA	1.16353	0.00252	NO	Upregulated
Q05682	CALD1	1.12617	5.99e-05	NO	Upregulated
P14324	FPPS	1.12066	0.00418	NO	Upregulated
P46937	YAP1	1.10375	0.00319	NO	Upregulated
Q8IYD8	FANCM	1.09591	0.0019	YES	Upregulated
Q12965	MYO1E	1.06835	0.02975	NO	Upregulated
Q04695	K1C17	1.02354	2.8e-05	NO	Upregulated
Q7Z2W4	ZCCHV	1.01787	0.00091	NO	Upregulated
P28066	PSA5	0.967029	0.04671	NO	Upregulated
P16157	ANK1	0.965082	0.0415	YES	Upregulated
P18085	ARF4	0.964188	0.00083	NO	Upregulated
Q9P2M4	TBC14	0.955838	0.00563	NO	Upregulated
Q02790	FKBP4	0.952364	0.01907	NO	Upregulated
Q9UM00	TMCO1	0.949806	0.04636	NO	Upregulated
Q16891	MIC60	0.92795	0.00233	NO	Upregulated
P78417	GSTO1	0.884285	0.02107	NO	Upregulated
P63162	RSMN	0.872198	0.01615	NO	Upregulated
Q14498	RBM39	0.868164	0.01611	NO	Upregulated
Q562R1	ACTBL	0.867765	1.59e-06	NO	Upregulated
Q15435	PP1R7	0.842382	0.0101	YES	Upregulated
P07195	LDHB	0.83547	0.01005	NO	Upregulated
Q9BXP5	SRRT	0.818224	0.00707	NO	Upregulated
P02538	K2C6A	0.801878	0.03543	YES	Upregulated
P62829	RL23	0.795672	0.00186	NO	Upregulated
Q7L5N1	CSN6	0.787257	0.01315	NO	Upregulated
P02786	TFR1	0.7771	0.00242	NO	Upregulated
O95997	PTTG1	0.765828	0.00323	NO	Upregulated
P13667	PDIA4	0.765124	0.00011	NO	Upregulated
Q9BUF5	TBB6	0.729864	0.00766	NO	Upregulated
O95336	6PGL	0.719298	0.00584	NO	Upregulated
P56747	CLD6	0.713215	0.00099	NO	Upregulated
P19623	SPEE	0.711851	0.01105	NO	Upregulated
Q92626	PXDN	0.692139	0.02651	NO	Upregulated
P54727	RD23B	0.670063	0.01302	NO	Upregulated
P04792	HSPB1	0.669973	0.00243	NO	Upregulated
P43490	NAMPT	0.665028	0.00727	NO	Upregulated
P18669	PGAM1	0.648209	0.02395	NO	Upregulated
P06756	ITAV	0.646827	4.72e-05	NO	Upregulated
P27797	CALR	0.63188	0.01391	NO	Upregulated
P36776	LONM	0.613924	0.00715	NO	Upregulated
Q13838	DX39B	0.612617	0.03052	NO	Upregulated
Q9NVR0	KLH11	0.610516	0.00195	NO	Upregulated
P39019	RS19	0.610272	0.01554	NO	Upregulated
Q07065	CKAP4	0.597194	0.0209	NO	Upregulated
P00491	PNPH	0.579882	0.00384	NO	Upregulated
P07437	TBB5	0.571434	2.48e-06	NO	Upregulated
P07741	APT	0.570908	0.01965	NO	Upregulated
P09661	RU2A	0.543387	0.02047	NO	Upregulated
Q9UHQ9	NB5R1	0.540009	0.00761	YES	Upregulated
Q9H9B4	SFXN1	0.539982	0.00138	NO	Upregulated
Q13162	PRDX4	0.507434	0.01798	NO	Upregulated
P00558	PGK1	0.490624	0.00123	NO	Upregulated
P18124	RL7	0.490376	0.03119	NO	Upregulated
P00338	LDHA	0.477083	5.89e-06	NO	Upregulated
Q96PK6	RBM14	0.469501	0.01292	NO	Upregulated
Q04837	SSBP	0.468448	0.0142	YES	Upregulated
Q96HE7	ERO1A	0.464084	0.00037	NO	Upregulated
Q12931	TRAP1	0.461451	0.00323	NO	Upregulated
P04844	RPN2	0.45236	0.04916	NO	Upregulated
Q9H0S4	DDX47	0.446383	0.0293	NO	Upregulated
P09525	ANXA4	0.440617	0.00186	NO	Upregulated
Q13151	ROA0	0.440431	0.02727	NO	Upregulated
O00154	BACH	0.437633	0.00566	NO	Upregulated
Q06210	GFPT1	0.432952	0.01109	NO	Upregulated
P55072	TERA	0.418216	0.00047	NO	Upregulated
Q6PIU2	NCEH1	0.415501	0.00031	NO	Upregulated
P62987	RL40	0.40996	0.00051	NO	Upregulated
P07900	HS90A	0.407809	0.01656	NO	Upregulated
P30419	NMT1	0.404353	0.00016	NO	Upregulated
Q15717	ELAV1	0.402254	0.02405	NO	Upregulated
Q07955	SRSF1	0.387879	0.03908	NO	Upregulated
P27708	PYR1	0.387294	0.00032	NO	Upregulated
Q13619	CUL4A	0.387143	0.01643	NO	Upregulated
P59998	ARPC4	0.385334	0.02035	NO	Upregulated
P68366	TBA4A	0.383573	0.00253	NO	Upregulated
P49915	GUAA	0.376772	0.03208	NO	Upregulated
P04406	G3P	0.376365	0.00013	NO	Upregulated
P62081	RS7	0.373927	0.0326	NO	Upregulated
Q13057	COASY	0.373308	0.03478	NO	Upregulated
P09758	TACD2	0.37243	6.24e-05	NO	Upregulated
P08727	K1C19	0.36555	0.00648	NO	Upregulated
Q92734	TFG	0.363715	0.0348	NO	Upregulated
Q92598	HS105	0.363147	0.00043	NO	Upregulated
P40429	RL13A	0.352072	0.02141	NO	Upregulated
P62191	PRS4	0.34959	0.02602	NO	Upregulated
O76003	GLRX3	0.348208	0.03398	YES	Upregulated
Q96HS1	PGAM5	0.34395	0.03991	NO	Upregulated
P62249	RS16	0.337329	0.01697	YES	Upregulated
P61981	1433G	0.335673	0.02213	NO	Upregulated
O43684	BUB3	0.331501	0.04476	NO	Upregulated
P17174	AATC	0.322338	8.59e-05	NO	Upregulated
O00303	EIF3F	0.30899	0.02487	NO	Upregulated
Q07020	RL18	0.299412	0.00448	NO	Upregulated
P0DMV9	HS71B	0.29389	0.00818	NO	Upregulated
P05787	K2C8	0.280263	0.02737	NO	Upregulated
P14625	ENPL	0.277134	0.00958	NO	Upregulated
P51149	RAB7A	0.276457	0.00871	NO	Upregulated
Q9Y6N5	SQOR	0.269839	0.00214	NO	Upregulated
P60174	TPIS	0.269592	0.04217	NO	Upregulated
P11310	ACADM	0.269497	0.01087	NO	Upregulated
P39656	OST48	0.255866	0.00063	NO	Upregulated
P06744	G6PI	0.24253	0.00158	NO	Upregulated
P02751	FINC	0.242176	0.01736	NO	Upregulated
P23284	PPIB	0.237597	0.00646	NO	Upregulated
Q9BSJ8	ESYT1	0.237373	0.00292	NO	Upregulated
O75874	IDHC	0.232582	0.00084	NO	Upregulated
P49411	EFTU	0.221016	0.00116	NO	Upregulated
P11413	G6PD	0.207183	0.02443	NO	Upregulated
P47895	AL1A3	0.200375	0.02594	NO	Upregulated
Q08J23	NSUN2	0.187706	0.02228	NO	Upregulated
P28072	PSB6	0.178902	0.01902	NO	Upregulated
P61158	ARP3	0.162692	0.03628	NO	Upregulated
P04843	RPN1	0.160344	0.00858	NO	Upregulated
P50395	GDIB	0.160156	0.02625	NO	Upregulated
P55786	PSA	0.159563	0.0444	NO	Upregulated
Q96QK1	VPS35	0.149109	0.03763	NO	Upregulated
P50991	TCPD	0.143261	0.02114	NO	Upregulated
P63244	RACK1	0.120205	0.00063	NO	Upregulated
Q9NVI7	ATD3A	0.118779	0.03982	NO	Upregulated
Q08945	SSRP1	-0.175576	0.00445	NO	Downregulated
P62913	RL11	-0.179336	0.02362	NO	Downregulated
P61978	HNRPK	-0.192913	0.03852	NO	Downregulated
P49327	FAS	-0.195395	0.04553	NO	Downregulated
P49720	PSB3	-0.201736	0.01692	NO	Downregulated
P07355	ANXA2	-0.208983	0.00323	NO	Downregulated
Q9H223	EHD4	-0.212335	0.00689	NO	Downregulated
Q99829	CPNE1	-0.214665	0.00236	YES	Downregulated
P30043	BLVRB	-0.21544	0.00792	NO	Downregulated
P46777	RL5	-0.221637	0.00871	NO	Downregulated
Q15393	SF3B3	-0.223511	0.02649	NO	Downregulated
P51659	DHB4	-0.232035	0.00236	NO	Downregulated
Q01518	CAP1	-0.232155	0.00015	NO	Downregulated
P28062	PSB8	-0.23715	0.04864	YES	Downregulated
P26373	RL13	-0.239223	0.00143	NO	Downregulated
P40939	ECHA	-0.244772	0.00595	NO	Downregulated
Q02543	RL18A	-0.246863	0.03947	NO	Downregulated
P11940	PABP1	-0.248545	0.02956	NO	Downregulated
P19105	ML12A	-0.248835	0.02498	NO	Downregulated
P17844	DDX5	-0.248899	0.00025	NO	Downregulated
P22314	UBA1	-0.254652	0.00743	NO	Downregulated
P02545	LMNA	-0.257012	0.03454	NO	Downregulated
P41250	GARS	-0.265038	0.00051	NO	Downregulated
P68104	EF1A1	-0.278073	0.00149	NO	Downregulated
P41252	SYIC	-0.279322	0.04236	YES	Downregulated
Q7KZF4	SND1	-0.279454	0.02756	NO	Downregulated
P09651	ROA1	-0.28034	0.02689	NO	Downregulated
P07996	TSP1	-0.284176	0.01308	NO	Downregulated
P08729	K2C7	-0.285343	8.28e-05	NO	Downregulated
P35579	MYH9	-0.286159	0.00075	NO	Downregulated
Q9Y678	COPG1	-0.294616	0.03502	NO	Downregulated
Q9Y617	SERC	-0.294922	6.36e-06	NO	Downregulated
Q92973	TNPO1	-0.29879	0.01253	NO	Downregulated
P40121	CAPG	-0.306631	0.00722	YES	Downregulated
P62701	RS4X	-0.312038	2.79e-05	YES	Downregulated
Q99714	HCD2	-0.312255	0.01531	YES	Downregulated
P16144	ITB4	-0.314969	0.00765	NO	Downregulated
P55209	NP1L1	-0.319366	0.00576	NO	Downregulated
P12956	XRCC6	-0.320604	0.00111	NO	Downregulated
Q14847	LASP1	-0.323454	0.01195	NO	Downregulated
O43707	ACTN4	-0.325221	0.00215	NO	Downregulated
P54578	UBP14	-0.329226	2.23e-07	NO	Downregulated
Q08211	DHX9	-0.329923	0.02503	YES	Downregulated
Q92900	RENT1	-0.336523	0.01213	NO	Downregulated
P20618	PSB1	-0.339971	0.0469	NO	Downregulated
P29401	TKT	-0.353431	0.01611	NO	Downregulated
Q9Y262	EIF3L	-0.357576	0.04834	NO	Downregulated
P22087	FBRL	-0.357844	0.02212	NO	Downregulated
P49736	MCM2	-0.36015	0.01878	NO	Downregulated
Q8N5M4	TTC9C	-0.37313	0.0125	NO	Downregulated
O60716	CTND1	-0.374761	0.00012	NO	Downregulated
O75369	FLNB	-0.378141	0.02084	NO	Downregulated
Q15907	RB11B	-0.380773	7.72e-05	NO	Downregulated
P62888	RL30	-0.38231	0.0178	NO	Downregulated
P04083	ANXA1	-0.389981	0.02143	NO	Downregulated
Q99497	PARK7	-0.394377	0.00207	NO	Downregulated
Q12765	SCRN1	-0.395601	0.00795	NO	Downregulated
Q9H0U4	RAB1B	-0.395909	0.01685	YES	Downregulated
P62314	SMD1	-0.396248	0.01006	NO	Downregulated
O43175	SERA	-0.402728	0.00033	NO	Downregulated
P25205	MCM3	-0.403784	0.00171	NO	Downregulated
Q9Y5B9	SP16H	-0.412458	0.0223	NO	Downregulated
P08243	ASNS	-0.413437	0.00718	YES	Downregulated
P61313	RL15	-0.414863	0.0002	NO	Downregulated
P30041	PRDX6	-0.415871	2.89e-09	NO	Downregulated
P13489	RINI	-0.422111	0.01296	NO	Downregulated
Q7Z406	MYH14	-0.423221	0.04417	NO	Downregulated
P61289	PSME3	-0.436866	0.03256	NO	Downregulated
P12429	ANXA3	-0.443667	0.00042	NO	Downregulated
Q04637	IF4G1	-0.44893	0.00088	NO	Downregulated
O75534	CSDE1	-0.450253	0.00111	YES	Downregulated
P23229	ITA6	-0.452251	0.00169	NO	Downregulated
P21281	VATB2	-0.453757	0.01294	NO	Downregulated
P50454	SERPH	-0.454346	0.00598	NO	Downregulated
Q6NZI2	CAVN1	-0.454504	0.00415	NO	Downregulated
P62241	RS8	-0.469414	0.00334	NO	Downregulated
Q7Z7G8	VP13B	-0.474053	0.03961	NO	Downregulated
P54577	SYYC	-0.48259	8.93e-10	NO	Downregulated
P62266	RS23	-0.485028	0.03027	NO	Downregulated
O75923	DYSF	-0.487668	0.02357	NO	Downregulated
P12270	TPR	-0.493872	0.00044	NO	Downregulated
Q9UJS0	CMC2	-0.503718	0.0292	NO	Downregulated
P23528	COF1	-0.50789	1.26e-09	NO	Downregulated
P78330	SERB	-0.513528	0.00124	NO	Downregulated
P04632	CPNS1	-0.521115	0.00602	NO	Downregulated
P30520	PURA2	-0.530544	0.00651	NO	Downregulated
Q8IZL8	PELP1	-0.530688	0.00066	NO	Downregulated
P07339	CATD	-0.533908	0.00147	NO	Downregulated
Q01082	SPTB2	-0.543785	0.04471	YES	Downregulated
P05455	LA	-0.558784	0.00011	NO	Downregulated
P35268	RL22	-0.561999	3.58e-09	NO	Downregulated
O00567	NOP56	-0.569255	0.00022	YES	Downregulated
P56192	SYMC	-0.571231	0.0055	NO	Downregulated
Q13492	PICAL	-0.578661	0.04655	NO	Downregulated
P14174	MIF	-0.5803	6.33e-05	NO	Downregulated
O43681	ASNA	-0.588314	0.04228	NO	Downregulated
P62826	RAN	-0.590591	0.00167	NO	Downregulated
P49588	SYAC	-0.596699	0.017	NO	Downregulated
P36871	PGM1	-0.608493	0.00266	YES	Downregulated
O00622	CYR61	-0.615468	0.0168	NO	Downregulated
P16422	EPCAM	-0.619649	0.02967	YES	Downregulated
P39748	FEN1	-0.626075	9.07e-08	NO	Downregulated
P14868	SYDC	-0.631812	0.01291	NO	Downregulated
Q14566	MCM6	-0.6425	0.00384	NO	Downregulated
Q15021	CND1	-0.652798	0.00379	NO	Downregulated
P21980	TGM2	-0.657907	0.00016	NO	Downregulated
Q02878	RL6	-0.659189	0.00915	NO	Downregulated
Q96TA1	NIBL1	-0.660385	0.04563	NO	Downregulated
P62805	H4	-0.672705	1.45e-09	NO	Downregulated
P17655	CAN2	-0.673978	9.84e-06	NO	Downregulated
P35527	K1C9	-0.690977	0.00495	NO	Downregulated
P62995	TRA2B	-0.697376	0.03756	NO	Downregulated
Q15149	PLEC	-0.705535	6.86e-10	NO	Downregulated
Q6XQN6	PNCB	-0.715967	0.03219	YES	Downregulated
P50416	CPT1A	-0.728066	0.00281	NO	Downregulated
Q8NBS9	TXND5	-0.732682	0.00296	YES	Downregulated
P67775	PP2AA	-0.736322	0.00449	NO	Downregulated
P07384	CAN1	-0.73983	7.38e-06	NO	Downregulated
P62917	RL8	-0.748965	0.00107	NO	Downregulated
Q9UKB1	FBW1B	-0.753312	0.01556	NO	Downregulated
Q8N163	CCAR2	-0.755342	4.66e-05	NO	Downregulated
Q6UB35	C1TM	-0.761293	0.02014	YES	Downregulated
P08195	4F2	-0.805664	2.72e-06	NO	Downregulated
Q96FW1	OTUB1	-0.857563	1.97e-09	NO	Downregulated
Q9H4M9	EHD1	-0.866551	2.73e-05	NO	Downregulated
P08134	RHOC	-0.871873	0.01523	NO	Downregulated
Q9BUL8	PDC10	-0.874786	0.00425	NO	Downregulated
P62263	RS14	-0.897773	0.0006	NO	Downregulated
P10412	H14	-0.904942	0.00021	NO	Downregulated
Q12802	AKP13	-0.924608	0.01862	YES	Downregulated
Q14980	NUMA1	-0.924667	2.84e-05	NO	Downregulated
P30084	ECHM	-0.931498	0.00456	NO	Downregulated
P56537	IF6	-0.935721	0.00516	NO	Downregulated
Q99959	PKP2	-0.968175	0.00027	NO	Downregulated
P12081	SYHC	-1.0469	0.04333	YES	Downregulated
Q6KB66	K2C80	-1.07705	0.00164	NO	Downregulated
Q16822	PCKGM	-1.11787	3e-09	NO	Downregulated
P78347	GTF2I	-1.12845	0.01402	NO	Downregulated
Q9Y3R5	DOP2	-1.1368	0.00363	NO	Downregulated
P07814	SYEP	-1.23301	0.00115	NO	Downregulated
Q09666	AHNK	-1.36088	0.00016	NO	Downregulated
P05120	PAI2	-1.36222	0.00023	NO	Downregulated
Q8IVF4	DYH10	-1.43528	5.04e-09	NO	Downregulated
Q16555	DPYL2	-1.58584	3.46e-06	NO	Downregulated
Q8TF40	FNIP1	-1.72188	0.00013	NO	Downregulated
Q9Y277	VDAC3	-1.7254	9.64e-06	NO	Downregulated
Q4ZG55	GREB1	-1.85675	0.00011	NO	Downregulated
Q99879	H2B1M	-2.03261	1.38e-09	NO	Downregulated
Q9BXM0	PRAX	-2.78841	0.0005	NO	Downregulated

## Sheet: G551D
Supplementary Data 4. List of differentially expressed proteins (DEPs) in the different 16HBE mutant cell lines (p-value < 0.05).
UniprotKB	Protein symbol	Log2 FC	P-value	Mutation specific	Upregulated/Downregulated
P04637	P53	2.93321	0.02799	NO	Upregulated
Q16181	SEPT7	1.8588	0.03248	NO	Upregulated
P68032	ACTC	1.71848	0.01384	NO	Upregulated
Q9C0C2	TB182	1.61999	0.04893	NO	Upregulated
Q86VR7	VS10L	1.57844	0.02418	NO	Upregulated
Q8N4C6	NIN	1.49768	0.02601	NO	Upregulated
P04183	KITH	1.47769	0.00021	YES	Upregulated
Q5T7B8	KIF24	1.34094	0.04739	YES	Upregulated
Q86VF2	IGFN1	1.24377	0.02954	NO	Upregulated
P14550	AK1A1	1.20664	0.01007	YES	Upregulated
P20073	ANXA7	1.20355	0.01057	NO	Upregulated
P83731	RL24	1.10561	6.66e-06	NO	Upregulated
P28066	PSA5	1.10547	0.00384	NO	Upregulated
Q9BQE3	TBA1C	1.04801	0.01367	YES	Upregulated
P29317	EPHA2	1.0234	0.00119	NO	Upregulated
P13797	PLST	0.997794	2.36e-06	NO	Upregulated
Q7Z2W4	ZCCHV	0.992242	0.00551	NO	Upregulated
Q14498	RBM39	0.95728	0.0046	NO	Upregulated
Q9NPH2	INO1	0.951246	0.00302	NO	Upregulated
O95433	AHSA1	0.938526	0.00888	NO	Upregulated
P19623	SPEE	0.930145	0.00025	NO	Upregulated
Q6KB66	K2C80	0.914662	6.66e-09	NO	Upregulated
P43490	NAMPT	0.904486	7.11e-06	NO	Upregulated
P04004	VTNC	0.876132	0.01041	YES	Upregulated
Q15582	BGH3	0.861441	0.01701	NO	Upregulated
P05120	PAI2	0.845698	0.00021	NO	Upregulated
Q9BTT0	AN32E	0.844946	0.00037	NO	Upregulated
P15559	NQO1	0.834015	0.0031	NO	Upregulated
Q7L5N1	CSN6	0.831631	0.00215	NO	Upregulated
Q01813	PFKAP	0.829605	0.00037	NO	Upregulated
Q9ULV4	COR1C	0.827788	0.00011	NO	Upregulated
Q12788	TBL3	0.826235	0.0041	NO	Upregulated
P52209	6PGD	0.797413	0.00573	NO	Upregulated
Q12965	MYO1E	0.779791	0.02806	NO	Upregulated
P68371	TBB4B	0.779385	0.0003	NO	Upregulated
P36776	LONM	0.753938	0.00042	NO	Upregulated
Q13838	DX39B	0.752717	0.00946	NO	Upregulated
O60443	GSDME	0.737754	0.03852	NO	Upregulated
P16152	CBR1	0.733248	0.00082	NO	Upregulated
P07437	TBB5	0.731692	5.58e-06	NO	Upregulated
P11388	TOP2A	0.724534	0.00266	NO	Upregulated
Q07021	C1QBP	0.707103	0.00014	NO	Upregulated
Q5VT79	AXA81	0.702099	0.00533	YES	Upregulated
P62333	PRS10	0.697767	0.00824	YES	Upregulated
Q9NQC3	RTN4	0.662453	0.01325	NO	Upregulated
O75083	WDR1	0.658272	0.00093	NO	Upregulated
P42167	LAP2B	0.655327	0.00011	NO	Upregulated
Q14847	LASP1	0.638957	0.00234	NO	Upregulated
P62987	RL40	0.637244	5.87e-10	NO	Upregulated
P11172	UMPS	0.636624	0.02846	NO	Upregulated
Q16881	TRXR1	0.631596	0.00766	NO	Upregulated
Q05682	CALD1	0.631466	0.0398	NO	Upregulated
P63162	RSMN	0.630326	0.0164	NO	Upregulated
Q9UM00	TMCO1	0.628645	0.02412	NO	Upregulated
P53618	COPB	0.623878	0.00033	NO	Upregulated
P08621	RU17	0.609678	0.00942	NO	Upregulated
P04844	RPN2	0.606865	0.00219	NO	Upregulated
P13647	K2C5	0.606845	0.00055	NO	Upregulated
P21281	VATB2	0.602997	0.04153	NO	Upregulated
Q06210	GFPT1	0.579886	0.00022	NO	Upregulated
P07195	LDHB	0.578052	0.01015	NO	Upregulated
Q9NSD9	SYFB	0.577684	0.00468	NO	Upregulated
Q8IZP2	ST134	0.575139	3.33e-05	NO	Upregulated
Q9BUF5	TBB6	0.572523	0.0052	NO	Upregulated
O95336	6PGL	0.568063	0.00667	NO	Upregulated
O00425	IF2B3	0.567841	0.0388	NO	Upregulated
P16070	CD44	0.563631	0.00847	NO	Upregulated
Q13151	ROA0	0.563017	8.76e-05	NO	Upregulated
Q9NQG5	RPR1B	0.562485	4.47e-06	NO	Upregulated
P18669	PGAM1	0.562047	0.01723	NO	Upregulated
Q12931	TRAP1	0.560548	3e-05	NO	Upregulated
Q9UNZ2	NSF1C	0.559645	0.03881	YES	Upregulated
P11413	G6PD	0.557125	1.6e-07	NO	Upregulated
Q07065	CKAP4	0.553566	0.01784	NO	Upregulated
Q9H6S3	ES8L2	0.551862	0.00089	NO	Upregulated
P14324	FPPS	0.549785	0.00315	NO	Upregulated
P25787	PSA2	0.53919	0.00018	NO	Upregulated
O00487	PSDE	0.532106	0.00245	NO	Upregulated
P82979	SARNP	0.522825	0.0022	NO	Upregulated
P21589	5NTD	0.521928	0.01985	NO	Upregulated
P23526	SAHH	0.52024	0.03419	NO	Upregulated
P22695	QCR2	0.520152	0.00732	NO	Upregulated
P78417	GSTO1	0.519124	0.03022	NO	Upregulated
P49748	ACADV	0.514622	0.00086	NO	Upregulated
Q15717	ELAV1	0.498771	0.00057	NO	Upregulated
Q15645	PCH2	0.49366	0.00405	YES	Upregulated
P22234	PUR6	0.491557	1.02e-05	NO	Upregulated
P52907	CAZA1	0.48734	0.00134	NO	Upregulated
Q562R1	ACTBL	0.482699	0.04206	NO	Upregulated
P00558	PGK1	0.479105	1.29e-08	NO	Upregulated
P68366	TBA4A	0.478873	1.49e-06	NO	Upregulated
P54727	RD23B	0.466777	0.00041	NO	Upregulated
P63261	ACTG	0.458674	0.00034	YES	Upregulated
P30040	ERP29	0.45843	0.00027	NO	Upregulated
P13010	XRCC5	0.456199	0.00465	NO	Upregulated
P56747	CLD6	0.454403	8.82e-06	NO	Upregulated
P62191	PRS4	0.449851	0.0122	NO	Upregulated
P35221	CTNA1	0.443447	0.00158	NO	Upregulated
P09661	RU2A	0.4405	0.0059	NO	Upregulated
P18124	RL7	0.433332	3.79e-05	NO	Upregulated
Q96PK6	RBM14	0.428095	0.01614	NO	Upregulated
O60437	PEPL	0.427486	0.01104	NO	Upregulated
P30043	BLVRB	0.426534	0.00022	NO	Upregulated
O43242	PSMD3	0.416693	0.01618	NO	Upregulated
P08754	GNAI3	0.416485	0.00401	NO	Upregulated
P62081	RS7	0.411387	0.00122	NO	Upregulated
P17987	TCPA	0.409044	0.01484	NO	Upregulated
P09622	DLDH	0.408795	0.02876	NO	Upregulated
Q9NR30	DDX21	0.407369	0.00576	NO	Upregulated
Q13057	COASY	0.405761	0.00886	NO	Upregulated
P27708	PYR1	0.405272	0.02562	NO	Upregulated
P61247	RS3A	0.403588	0.01321	YES	Upregulated
P11021	BIP	0.400119	0.01824	NO	Upregulated
P04406	G3P	0.39901	1.67e-05	NO	Upregulated
Q05639	EF1A2	0.396956	0.00095	NO	Upregulated
P54578	UBP14	0.395771	6.36e-07	NO	Upregulated
P30419	NMT1	0.393074	1.37e-05	NO	Upregulated
O00154	BACH	0.391624	2.29e-05	NO	Upregulated
P14923	PLAK	0.388947	0.00066	NO	Upregulated
P09525	ANXA4	0.384225	0.00012	NO	Upregulated
O15173	PGRC2	0.384159	0.01242	NO	Upregulated
E9PAV3	NACAM	0.383302	2.46e-06	NO	Upregulated
P61981	1433G	0.381692	0.00158	NO	Upregulated
P06493	CDK1	0.380375	4.21e-08	NO	Upregulated
P51148	RAB5C	0.380179	2.6e-07	NO	Upregulated
P11310	ACADM	0.377956	0.00025	NO	Upregulated
P25705	ATPA	0.37776	0.00193	NO	Upregulated
P06744	G6PI	0.376922	4.39e-05	NO	Upregulated
Q99873	ANM1	0.37646	0.00147	NO	Upregulated
P20700	LMNB1	0.368126	2.44e-05	NO	Upregulated
Q8N1F7	NUP93	0.367199	0.02562	NO	Upregulated
O43684	BUB3	0.367193	0.024	NO	Upregulated
Q15365	PCBP1	0.366331	0.01492	NO	Upregulated
Q13162	PRDX4	0.364336	0.01266	NO	Upregulated
Q9NTK5	OLA1	0.360502	0.00011	NO	Upregulated
P19525	E2AK2	0.360276	0.02603	NO	Upregulated
Q08170	SRSF4	0.356998	0.01833	NO	Upregulated
P18031	PTN1	0.354508	0.02527	NO	Upregulated
Q99536	VAT1	0.353867	0.00239	NO	Upregulated
Q6PIU2	NCEH1	0.34759	0.00628	NO	Upregulated
O76021	RL1D1	0.345648	0.01923	NO	Upregulated
Q9UQ80	PA2G4	0.345014	0.04097	YES	Upregulated
P00338	LDHA	0.339839	0.00194	NO	Upregulated
P06733	ENOA	0.338134	0.00923	NO	Upregulated
O00303	EIF3F	0.336975	0.01377	NO	Upregulated
P22102	PUR2	0.33629	0.01386	NO	Upregulated
Q96AE4	FUBP1	0.336128	0.0092	YES	Upregulated
P09651	ROA1	0.33365	0.00969	NO	Upregulated
Q9HB71	CYBP	0.331291	0.00428	NO	Upregulated
Q92734	TFG	0.328851	0.02225	NO	Upregulated
P26641	EF1G	0.327751	0.00544	NO	Upregulated
Q09028	RBBP4	0.325691	3.87e-05	NO	Upregulated
P11166	GTR1	0.325014	0.04327	NO	Upregulated
Q92841	DDX17	0.319385	0.00283	NO	Upregulated
P16144	ITB4	0.306949	6.9e-05	NO	Upregulated
O43776	SYNC	0.306137	0.0192	NO	Upregulated
P07900	HS90A	0.303241	0.02816	NO	Upregulated
Q15437	SC23B	0.299648	0.0105	YES	Upregulated
Q13263	TIF1B	0.298123	0.00245	NO	Upregulated
P39656	OST48	0.296451	0.02425	NO	Upregulated
P04843	RPN1	0.292542	0.0023	NO	Upregulated
P31946	1433B	0.292377	0.03066	NO	Upregulated
P49915	GUAA	0.287598	0.00767	NO	Upregulated
P62258	1433E	0.286909	2.66e-05	NO	Upregulated
P50416	CPT1A	0.283547	0.02991	NO	Upregulated
Q9UHD8	SEPT9	0.282763	0.0003	NO	Upregulated
P27824	CALX	0.272037	1.48e-07	NO	Upregulated
Q07955	SRSF1	0.2712	0.01127	NO	Upregulated
P00491	PNPH	0.265081	0.0166	NO	Upregulated
Q15149	PLEC	0.263992	0.00321	NO	Upregulated
P07910	HNRPC	0.262048	0.00761	YES	Upregulated
P02545	LMNA	0.260323	0.00898	NO	Upregulated
P35237	SPB6	0.258237	0.00016	NO	Upregulated
P28072	PSB6	0.253947	0.02295	NO	Upregulated
P10809	CH60	0.250101	9.42e-11	NO	Upregulated
O60749	SNX2	0.245518	0.02517	NO	Upregulated
Q9P258	RCC2	0.244458	0.00994	YES	Upregulated
P11586	C1TC	0.239249	0.02032	NO	Upregulated
Q13724	MOGS	0.227032	0.00446	NO	Upregulated
P05787	K2C8	0.22549	0.00839	NO	Upregulated
P06756	ITAV	0.225307	0.02024	NO	Upregulated
Q08J23	NSUN2	0.224336	0.04395	NO	Upregulated
Q9NZ08	ERAP1	0.221213	0.01846	NO	Upregulated
P26639	SYTC	0.21943	0.02736	NO	Upregulated
P50395	GDIB	0.217495	0.00913	NO	Upregulated
Q96HE7	ERO1A	0.208134	0.00494	NO	Upregulated
P60660	MYL6	0.205691	0.00208	NO	Upregulated
Q99832	TCPH	0.205062	0.02204	NO	Upregulated
P24534	EF1B	0.204085	2.33e-05	NO	Upregulated
P38919	IF4A3	0.203485	0.02294	NO	Upregulated
O60506	HNRPQ	0.198768	0.00181	NO	Upregulated
P48637	GSHB	0.198499	0.01688	NO	Upregulated
P55786	PSA	0.193645	0.01169	NO	Upregulated
P48643	TCPE	0.192429	0.02528	NO	Upregulated
Q13813	SPTN1	0.185916	0.01947	NO	Upregulated
P09874	PARP1	0.184679	0.01761	NO	Upregulated
P07954	FUMH	0.179939	0.0305	NO	Upregulated
P06576	ATPB	0.179579	0.00626	NO	Upregulated
O00299	CLIC1	0.172104	0.00899	NO	Upregulated
P78371	TCPB	0.171604	0.04625	NO	Upregulated
Q15366	PCBP2	0.169815	0.00498	NO	Upregulated
P05198	IF2A	0.165179	0.01583	NO	Upregulated
P21333	FLNA	0.164567	0.00494	NO	Upregulated
Q13148	TADBP	0.158605	0.00511	NO	Upregulated
P49189	AL9A1	0.155146	0.00034	NO	Upregulated
Q96QK1	VPS35	0.151295	0.02207	NO	Upregulated
P51149	RAB7A	0.149367	0.04689	NO	Upregulated
Q9BSJ8	ESYT1	0.144099	0.04204	NO	Upregulated
P29692	EF1D	0.143008	0.04108	NO	Upregulated
P49411	EFTU	0.138739	0.02313	NO	Upregulated
Q9H223	EHD4	0.124753	0.03769	NO	Upregulated
P12956	XRCC6	0.11274	0.003	NO	Upregulated
Q08945	SSRP1	0.106923	0.01327	NO	Upregulated
P63244	RACK1	0.0810088	0.03927	NO	Upregulated
Q92945	FUBP2	-0.111255	0.04071	NO	Downregulated
Q14697	GANAB	-0.113187	5.53e-06	NO	Downregulated
P17655	CAN2	-0.146167	0.0138	NO	Downregulated
P12830	CADH1	-0.166303	0.00664	NO	Downregulated
O00571	DDX3X	-0.168718	0.01711	NO	Downregulated
P78527	PRKDC	-0.184199	0.01821	NO	Downregulated
P41250	GARS	-0.187232	0.00258	NO	Downregulated
P37802	TAGL2	-0.197673	0.00394	NO	Downregulated
P11940	PABP1	-0.206846	0.00556	NO	Downregulated
P50454	SERPH	-0.207361	0.04318	NO	Downregulated
Q01518	CAP1	-0.212436	0.0211	NO	Downregulated
Q9NVP1	DDX18	-0.213944	0.01888	NO	Downregulated
P35579	MYH9	-0.214956	0.0007	NO	Downregulated
P45974	UBP5	-0.220395	0.01221	YES	Downregulated
O94874	UFL1	-0.222811	0.045	YES	Downregulated
Q15907	RB11B	-0.230225	0.00289	NO	Downregulated
Q92900	RENT1	-0.237696	0.02617	NO	Downregulated
P30041	PRDX6	-0.251557	0.02308	NO	Downregulated
P52272	HNRPM	-0.260656	0.006	NO	Downregulated
Q9Y262	EIF3L	-0.270271	0.03392	NO	Downregulated
P61353	RL27	-0.274508	0.00063	NO	Downregulated
P08729	K2C7	-0.278959	6.58e-06	NO	Downregulated
A6NHR9	SMHD1	-0.279656	0.03743	YES	Downregulated
P05783	K1C18	-0.283091	0.00424	NO	Downregulated
Q13404	UB2V1	-0.289999	0.00439	NO	Downregulated
Q9Y6N5	SQOR	-0.297697	0.00015	NO	Downregulated
P40429	RL13A	-0.299497	0.01102	NO	Downregulated
P12429	ANXA3	-0.311562	4.47e-06	NO	Downregulated
P14868	SYDC	-0.327477	0.00188	NO	Downregulated
P53396	ACLY	-0.333912	0.00543	YES	Downregulated
P49327	FAS	-0.344328	1.15e-07	NO	Downregulated
P62826	RAN	-0.3447	0.03552	NO	Downregulated
O60716	CTND1	-0.358562	0.00053	NO	Downregulated
O75608	LYPA1	-0.363553	0.00318	NO	Downregulated
Q9Y5B9	SP16H	-0.389818	0.00316	NO	Downregulated
Q8IZL8	PELP1	-0.390892	0.0028	NO	Downregulated
P30048	PRDX3	-0.395437	0.03954	NO	Downregulated
Q04637	IF4G1	-0.397394	0.00037	NO	Downregulated
Q12906	ILF3	-0.401712	0.02832	YES	Downregulated
P23528	COF1	-0.402371	4.57e-06	NO	Downregulated
P49588	SYAC	-0.413857	0.00252	NO	Downregulated
P62263	RS14	-0.420691	0.04124	NO	Downregulated
Q99959	PKP2	-0.429782	0.01613	NO	Downregulated
P46776	RL27A	-0.435267	0.0007	NO	Downregulated
P02533	K1C14	-0.437087	0.0047	NO	Downregulated
P61204	ARF3	-0.445361	0.00058	NO	Downregulated
Q8WUM4	PDC6I	-0.449091	0.03292	NO	Downregulated
Q9UHX1	PUF60	-0.462217	0.01073	NO	Downregulated
P22223	CADH3	-0.464559	0.00038	NO	Downregulated
Q9UJS0	CMC2	-0.469877	0.00088	NO	Downregulated
Q7LBC6	KDM3B	-0.477801	0.03977	NO	Downregulated
P62241	RS8	-0.482793	0.00715	NO	Downregulated
Q02878	RL6	-0.48575	0.03594	NO	Downregulated
Q9NVR0	KLH11	-0.504607	0.01601	NO	Downregulated
Q5TAX3	TUT4	-0.516139	0.0028	NO	Downregulated
P30084	ECHM	-0.517578	0.04806	NO	Downregulated
Q15185	TEBP	-0.521625	0.01896	NO	Downregulated
Q9UKB1	FBW1B	-0.521837	0.00094	NO	Downregulated
P35637	FUS	-0.52197	0.00467	NO	Downregulated
P16104	H2AX	-0.529521	0.00326	NO	Downregulated
Q96TA1	NIBL1	-0.530845	0.01409	NO	Downregulated
P55957	BID	-0.535961	0.00013	NO	Downregulated
P39748	FEN1	-0.548226	1.01e-06	NO	Downregulated
P50213	IDH3A	-0.551414	0.00084	NO	Downregulated
P13645	K1C10	-0.551526	0.01486	YES	Downregulated
P61289	PSME3	-0.561663	0.00877	NO	Downregulated
P46781	RS9	-0.565143	0.00031	NO	Downregulated
P07384	CAN1	-0.565542	5.22e-05	NO	Downregulated
P61604	CH10	-0.568239	0.00171	NO	Downregulated
P18754	RCC1	-0.56871	0.02149	NO	Downregulated
P62314	SMD1	-0.584005	2.79e-05	NO	Downregulated
P05549	AP2A	-0.58795	9.76e-05	NO	Downregulated
Q96AG4	LRC59	-0.593451	0.03961	NO	Downregulated
P02751	FINC	-0.598932	0.00304	NO	Downregulated
P56537	IF6	-0.599159	0.03002	NO	Downregulated
Q16822	PCKGM	-0.601384	0.00021	NO	Downregulated
P20618	PSB1	-0.617325	0.00254	NO	Downregulated
P67775	PP2AA	-0.619138	0.00429	NO	Downregulated
P62888	RL30	-0.63815	1.03e-05	NO	Downregulated
P62995	TRA2B	-0.641057	0.00107	NO	Downregulated
Q8TF40	FNIP1	-0.690285	0.03203	NO	Downregulated
P57088	TMM33	-0.693624	0.00023	YES	Downregulated
P62266	RS23	-0.694792	0.00033	NO	Downregulated
P05362	ICAM1	-0.696372	0.00118	NO	Downregulated
Q6NZI2	CAVN1	-0.698534	0.00481	NO	Downregulated
P35268	RL22	-0.72453	1.09e-05	NO	Downregulated
P35527	K1C9	-0.768943	0.00452	NO	Downregulated
Q86Z20	CC125	-0.783458	0.00268	NO	Downregulated
Q8N1G4	LRC47	-0.78864	0.03194	YES	Downregulated
Q02543	RL18A	-0.78954	0.00021	NO	Downregulated
Q99569	PKP4	-0.801363	0.00358	NO	Downregulated
Q9H4M9	EHD1	-0.826049	8e-05	NO	Downregulated
P07996	TSP1	-0.826332	1.59e-05	NO	Downregulated
Q9H5L6	THAP9	-0.854287	0.0026	NO	Downregulated
Q8N5M4	TTC9C	-0.861905	0.00327	NO	Downregulated
Q9H974	QTRT2	-0.871762	2.35e-05	NO	Downregulated
O43681	ASNA	-0.907029	0.0009	NO	Downregulated
Q8N163	CCAR2	-0.91381	4.06e-06	NO	Downregulated
A0JNW5	UH1BL	-0.92027	0.04112	NO	Downregulated
Q96FW1	OTUB1	-0.922716	1.01e-11	NO	Downregulated
P31949	S10AB	-0.930311	6.86e-09	NO	Downregulated
P62805	H4	-0.942196	4.66e-15	NO	Downregulated
P08134	RHOC	-0.978445	0.01854	NO	Downregulated
B1AJZ9	FHAD1	-1.04822	0.00463	NO	Downregulated
Q9Y3R5	DOP2	-1.05488	0.00281	NO	Downregulated
P61313	RL15	-1.10535	1.17e-07	NO	Downregulated
P14174	MIF	-1.11538	7e-13	NO	Downregulated
P50851	LRBA	-1.14194	0.00236	YES	Downregulated
Q9BXM0	PRAX	-1.26564	0.01045	NO	Downregulated
Q9BYH8	IKBZ	-1.2735	0.0171	NO	Downregulated
Q7Z7G8	VP13B	-1.28033	2.86e-10	NO	Downregulated
Q8IVF4	DYH10	-1.87094	4.52e-11	NO	Downregulated

## Sheet: I1234V
Supplementary Data 4. List of differentially expressed proteins (DEPs) in the different 16HBE mutant cell lines (p-value < 0.05).
UniprotKB	Protein symbol	Log2 FC	P-value	Mutation specific	Upregulated/Downregulated
P04637	P53	3.39258	0.04749	NO	Upregulated
Q9BTE6	AASD1	1.9382	0.00743	YES	Upregulated
Q9UIQ6	LCAP	1.76139	0.00727	NO	Upregulated
O75083	WDR1	1.54604	0.0179	NO	Upregulated
Q13595	TRA2A	1.4828	0.04401	YES	Upregulated
Q15582	BGH3	1.35289	0.03127	NO	Upregulated
Q9NX02	NALP2	1.32921	2.2e-09	YES	Upregulated
Q9C0C2	TB182	1.25055	0.01712	NO	Upregulated
Q86VF2	IGFN1	1.1915	0.0304	NO	Upregulated
P02786	TFR1	1.07198	2.1e-11	NO	Upregulated
Q6PD62	CTR9	1.0431	0.01719	YES	Upregulated
Q0VDD8	DYH14	0.990951	4.72e-05	YES	Upregulated
P61106	RAB14	0.966798	0.03526	NO	Upregulated
P10412	H14	0.956366	0.00552	NO	Upregulated
P36776	LONM	0.918561	0.00072	NO	Upregulated
O00469	PLOD2	0.915765	0.00449	YES	Upregulated
Q05682	CALD1	0.86377	0.00336	NO	Upregulated
Q16787	LAMA3	0.8325	4.63e-05	YES	Upregulated
P61956	SUMO2	0.820547	4.31e-09	NO	Upregulated
P62987	RL40	0.819428	5.96e-10	NO	Upregulated
P28340	DPOD1	0.782522	4.13e-05	YES	Upregulated
Q05639	EF1A2	0.767777	7.3e-05	NO	Upregulated
Q8NBJ5	GT251	0.765011	1.84e-07	YES	Upregulated
P43246	MSH2	0.751458	0.01354	YES	Upregulated
P12270	TPR	0.749735	1.37e-05	NO	Upregulated
O60684	IMA7	0.747898	0.00053	YES	Upregulated
P02751	FINC	0.742279	0.00467	NO	Upregulated
P46087	NOP2	0.730694	0.00445	YES	Upregulated
P07814	SYEP	0.718922	0.00567	NO	Upregulated
P52292	IMA1	0.705572	0.00081	YES	Upregulated
Q8WUF5	IASPP	0.699169	0.00049	YES	Upregulated
Q93008	USP9X	0.664146	0.04787	YES	Upregulated
P16401	H15	0.657244	0.01581	NO	Upregulated
P19338	NUCL	0.655481	8.95e-08	YES	Upregulated
P0DMV9	HS71B	0.654823	1.54e-11	NO	Upregulated
Q15758	AAAT	0.640453	0.00192	YES	Upregulated
P11142	HSP7C	0.634602	1.16e-05	YES	Upregulated
Q92626	PXDN	0.631548	0.02482	NO	Upregulated
P30101	PDIA3	0.622179	1.66e-05	YES	Upregulated
O43390	HNRPR	0.621245	8.11e-06	YES	Upregulated
P06753	TPM3	0.619614	0.00881	NO	Upregulated
P11388	TOP2A	0.612466	0.00067	NO	Upregulated
O00429	DNM1L	0.607389	0.0006	YES	Upregulated
P55072	TERA	0.604779	5.94e-06	NO	Upregulated
P13995	MTDC	0.604525	0.03716	NO	Upregulated
Q9BSJ8	ESYT1	0.600441	3.9e-07	NO	Upregulated
P50454	SERPH	0.59839	3.04e-09	NO	Upregulated
Q15029	U5S1	0.594486	9.67e-07	YES	Upregulated
P48637	GSHB	0.587502	4.16e-06	NO	Upregulated
Q04695	K1C17	0.578801	0.02073	NO	Upregulated
Q7Z406	MYH14	0.576293	0.00043	NO	Upregulated
P13647	K2C5	0.569774	0.00027	NO	Upregulated
Q9NVR0	KLH11	0.567198	0.01855	NO	Upregulated
P48444	COPD	0.566918	0.00309	YES	Upregulated
Q8WUM4	PDC6I	0.566718	0.00064	NO	Upregulated
P18031	PTN1	0.564741	0.00072	NO	Upregulated
P63010	AP2B1	0.555067	4.47e-07	NO	Upregulated
Q92616	GCN1	0.550646	0.00032	NO	Upregulated
P17301	ITA2	0.542885	5.17e-05	NO	Upregulated
P48643	TCPE	0.540913	1.24e-05	NO	Upregulated
P26599	PTBP1	0.536991	5.11e-11	NO	Upregulated
P26640	SYVC	0.534996	0.00103	YES	Upregulated
P13667	PDIA4	0.53297	0.00011	NO	Upregulated
P02545	LMNA	0.532086	5.31e-05	NO	Upregulated
Q12931	TRAP1	0.529501	0.00422	NO	Upregulated
Q13724	MOGS	0.528392	9.41e-08	NO	Upregulated
P46060	RAGP1	0.524348	0.0061	NO	Upregulated
Q14980	NUMA1	0.513553	0.01662	NO	Upregulated
P07384	CAN1	0.505836	0.00041	NO	Upregulated
P25205	MCM3	0.50439	0.00664	NO	Upregulated
P33993	MCM7	0.499903	1.13e-06	YES	Upregulated
P12004	PCNA	0.497909	7.85e-08	YES	Upregulated
P13639	EF2	0.495745	4.24e-06	NO	Upregulated
P27708	PYR1	0.492968	1.85e-06	NO	Upregulated
P06396	GELS	0.488764	0.02876	NO	Upregulated
P06744	G6PI	0.484744	1.05e-07	NO	Upregulated
P06756	ITAV	0.484131	1.02e-05	NO	Upregulated
P33991	MCM4	0.483054	0.0239	NO	Upregulated
P09874	PARP1	0.471595	4.77e-07	NO	Upregulated
Q6KB66	K2C80	0.470991	0.0022	NO	Upregulated
Q7KZF4	SND1	0.469298	1.64e-05	NO	Upregulated
P40227	TCPZ	0.468482	0.0006	YES	Upregulated
Q7L576	CYFP1	0.460227	0.00083	YES	Upregulated
Q13057	COASY	0.457621	0.00154	NO	Upregulated
P37837	TALDO	0.454913	9.9e-06	NO	Upregulated
Q9NVP1	DDX18	0.453199	3.01e-05	NO	Upregulated
P00367	DHE3	0.449603	1.05e-05	NO	Upregulated
Q96HC4	PDLI5	0.446361	0.00344	YES	Upregulated
P18206	VINC	0.443607	2.57e-06	NO	Upregulated
P43490	NAMPT	0.441218	0.00101	NO	Upregulated
P35222	CTNB1	0.436821	0.00023	YES	Upregulated
P46940	IQGA1	0.434978	0.00034	NO	Upregulated
P51659	DHB4	0.429774	4.37e-06	NO	Upregulated
Q92945	FUBP2	0.428388	1.85e-05	NO	Upregulated
Q8TF40	FNIP1	0.427959	0.00524	NO	Upregulated
P09960	LKHA4	0.427888	0.00114	YES	Upregulated
P05362	ICAM1	0.4273	0.00697	NO	Upregulated
P14923	PLAK	0.426727	0.00052	NO	Upregulated
P12236	ADT3	0.424223	1.76e-06	NO	Upregulated
P30520	PURA2	0.42324	0.00047	NO	Upregulated
O60506	HNRPQ	0.41929	2.49e-05	NO	Upregulated
P22223	CADH3	0.417517	0.01051	NO	Upregulated
P54578	UBP14	0.416295	0.00017	NO	Upregulated
Q9Y678	COPG1	0.411672	0.00196	NO	Upregulated
P20700	LMNB1	0.410979	2.4e-06	NO	Upregulated
Q7Z2W4	ZCCHV	0.406629	0.04661	NO	Upregulated
Q9Y490	TLN1	0.406038	0.00013	NO	Upregulated
P78371	TCPB	0.402486	1.91e-05	NO	Upregulated
Q9UHX1	PUF60	0.402115	0.0077	NO	Upregulated
Q9NSD9	SYFB	0.401857	0.00611	NO	Upregulated
P10809	CH60	0.401385	0.00414	NO	Upregulated
Q9NR30	DDX21	0.397988	6.99e-07	NO	Upregulated
P30419	NMT1	0.392315	1.45e-07	NO	Upregulated
Q99460	PSMD1	0.385563	5.01e-05	NO	Upregulated
P04843	RPN1	0.382842	6.22e-06	NO	Upregulated
P35237	SPB6	0.379323	0.00305	NO	Upregulated
Q9UHD8	SEPT9	0.377014	0.00286	NO	Upregulated
Q13200	PSMD2	0.373271	0.00596	YES	Upregulated
Q96QK1	VPS35	0.372407	9.23e-05	NO	Upregulated
P56192	SYMC	0.36896	0.02322	NO	Upregulated
P31948	STIP1	0.368537	0.00019	NO	Upregulated
Q96C19	EFHD2	0.367778	0.02571	YES	Upregulated
P06576	ATPB	0.364933	3.05e-05	NO	Upregulated
P23229	ITA6	0.358845	0.00784	NO	Upregulated
Q13263	TIF1B	0.358309	0.00168	NO	Upregulated
Q15393	SF3B3	0.356218	1.86e-06	NO	Upregulated
Q13148	TADBP	0.354144	0.01098	NO	Upregulated
P21281	VATB2	0.351163	0.01912	NO	Upregulated
O43707	ACTN4	0.345737	0.00689	NO	Upregulated
P08238	HS90B	0.344889	0.00335	YES	Upregulated
Q9NVI7	ATD3A	0.343626	4.55e-07	NO	Upregulated
O00231	PSD11	0.340617	0.00064	YES	Upregulated
Q96KP4	CNDP2	0.333528	7.03e-10	NO	Upregulated
Q9H4M9	EHD1	0.332251	0.00074	NO	Upregulated
Q13751	LAMB3	0.331819	0.00167	YES	Upregulated
Q9UJS0	CMC2	0.327941	0.00159	NO	Upregulated
Q9H2F3	3BHS7	0.326167	0.02843	NO	Upregulated
P13489	RINI	0.325553	6.36e-05	NO	Upregulated
Q9Y285	SYFA	0.324485	0.00611	NO	Upregulated
P22234	PUR6	0.324083	0.03317	NO	Upregulated
P00491	PNPH	0.321218	0.01452	NO	Upregulated
P07437	TBB5	0.320832	0.02214	NO	Upregulated
Q00839	HNRPU	0.316917	7.57e-05	YES	Upregulated
O75643	U520	0.313786	0.02548	YES	Upregulated
P49189	AL9A1	0.313145	4.14e-06	NO	Upregulated
Q6P1N0	C2D1A	0.309575	0.00752	YES	Upregulated
Q92900	RENT1	0.306706	0.00992	NO	Upregulated
P68366	TBA4A	0.304519	0.00139	NO	Upregulated
P62258	1433E	0.302635	0.00024	NO	Upregulated
P55786	PSA	0.298985	0.00046	NO	Upregulated
P35221	CTNA1	0.29754	0.02144	NO	Upregulated
P50395	GDIB	0.296347	0.01535	NO	Upregulated
P49368	TCPG	0.295251	0.02257	NO	Upregulated
Q9NTK5	OLA1	0.290987	0.00704	NO	Upregulated
Q15366	PCBP2	0.29086	0.00012	NO	Upregulated
P42167	LAP2B	0.289264	0.03177	NO	Upregulated
E9PAV3	NACAM	0.288684	0.00018	NO	Upregulated
P30048	PRDX3	0.285005	0.03218	NO	Upregulated
P06748	NPM	0.281623	0.03801	NO	Upregulated
P13797	PLST	0.280017	0.00041	NO	Upregulated
Q9H223	EHD4	0.279548	0.01482	NO	Upregulated
P50990	TCPQ	0.277837	0.00442	NO	Upregulated
Q16222	UAP1	0.277737	0.02577	NO	Upregulated
P55084	ECHB	0.277271	0.0013	NO	Upregulated
P50991	TCPD	0.272734	0.02913	NO	Upregulated
Q00610	CLH1	0.270426	0.0027	NO	Upregulated
P00338	LDHA	0.269425	0.0415	NO	Upregulated
P11279	LAMP1	0.266861	0.04072	NO	Upregulated
Q15691	MARE1	0.266651	0.02763	YES	Upregulated
Q9NYU2	UGGG1	0.26645	0.04854	NO	Upregulated
O00410	IPO5	0.266083	0.01039	YES	Upregulated
P14618	KPYM	0.263653	0.00802	NO	Upregulated
P33992	MCM5	0.263476	0.01577	NO	Upregulated
Q9Y6N5	SQOR	0.262574	4.7e-05	NO	Upregulated
Q9Y265	RUVB1	0.258759	0.00439	YES	Upregulated
Q13011	ECH1	0.25337	0.03275	NO	Upregulated
Q99832	TCPH	0.249699	0.02451	NO	Upregulated
P49327	FAS	0.247379	4.62e-05	NO	Upregulated
O00571	DDX3X	0.246579	3.26e-05	NO	Upregulated
P30043	BLVRB	0.246391	0.00707	NO	Upregulated
Q9HB71	CYBP	0.245094	0.03223	NO	Upregulated
O60763	USO1	0.241042	0.0174	NO	Upregulated
Q09028	RBBP4	0.239721	0.00013	NO	Upregulated
P08727	K1C19	0.239316	1.12e-05	NO	Upregulated
P35579	MYH9	0.238003	0.01661	NO	Upregulated
P34932	HSP74	0.235138	0.00091	NO	Upregulated
P22314	UBA1	0.232206	0.03761	NO	Upregulated
Q96HE7	ERO1A	0.229854	0.00316	NO	Upregulated
O43776	SYNC	0.223237	0.00385	NO	Upregulated
Q99798	ACON	0.220551	0.0124	YES	Upregulated
P05388	RLA0	0.219337	0.01322	YES	Upregulated
Q14697	GANAB	0.21641	0.00021	NO	Upregulated
P11940	PABP1	0.212169	0.00036	NO	Upregulated
P61978	HNRPK	0.207764	0.00422	NO	Upregulated
O75369	FLNB	0.206158	9.96e-10	NO	Upregulated
P30153	2AAA	0.20566	0.00517	NO	Upregulated
P38646	GRP75	0.203153	2.02e-05	NO	Upregulated
Q14152	EIF3A	0.201669	0.01722	NO	Upregulated
P38919	IF4A3	0.201194	0.00796	NO	Upregulated
P51114	FXR1	0.197424	0.01724	NO	Upregulated
Q08J23	NSUN2	0.187445	0.01622	NO	Upregulated
P25705	ATPA	0.185784	0.04963	NO	Upregulated
P14625	ENPL	0.18565	0.04848	NO	Upregulated
Q9UJZ1	STML2	0.183451	0.01283	NO	Upregulated
Q14247	SRC8	0.17567	0.0069	YES	Upregulated
Q9NZM1	MYOF	0.173959	0.01113	YES	Upregulated
P41091	IF2G	0.153899	0.01562	NO	Upregulated
P29692	EF1D	0.149744	0.02642	NO	Upregulated
P05023	AT1A1	0.146024	0.04119	NO	Upregulated
P63244	RACK1	0.125348	0.02948	NO	Upregulated
P08865	RSSA	0.0955493	0.00312	NO	Upregulated
P17844	DDX5	-0.105899	0.02599	NO	Downregulated
P12429	ANXA3	-0.128139	0.03124	NO	Downregulated
P60900	PSA6	-0.144907	0.04487	NO	Downregulated
Q00325	MPCP	-0.152046	0.00632	NO	Downregulated
P08729	K2C7	-0.156537	0.01312	NO	Downregulated
P24534	EF1B	-0.176852	0.01758	NO	Downregulated
P23284	PPIB	-0.190614	0.02472	NO	Downregulated
P04632	CPNS1	-0.218273	0.02924	NO	Downregulated
P62826	RAN	-0.219521	0.00168	NO	Downregulated
O00154	BACH	-0.236051	0.04459	NO	Downregulated
P61019	RAB2A	-0.237004	0.0098	NO	Downregulated
P63104	1433Z	-0.249989	0.00107	YES	Downregulated
P49720	PSB3	-0.258792	0.00457	NO	Downregulated
P54577	SYYC	-0.260369	0.00788	NO	Downregulated
P08758	ANXA5	-0.265041	0.0164	YES	Downregulated
P61353	RL27	-0.268792	0.03595	NO	Downregulated
P49721	PSB2	-0.271878	0.00877	YES	Downregulated
Q07020	RL18	-0.282461	0.02056	NO	Downregulated
Q15631	TSN	-0.284831	0.02075	NO	Downregulated
P62269	RS18	-0.286842	0.01516	YES	Downregulated
P41250	GARS	-0.313526	0.00112	NO	Downregulated
P26373	RL13	-0.315724	0.01684	NO	Downregulated
P62266	RS23	-0.316229	0.0015	NO	Downregulated
Q12765	SCRN1	-0.316412	0.02308	NO	Downregulated
P09936	UCHL1	-0.323333	0.00293	NO	Downregulated
Q04323	UBXN1	-0.326545	0.04818	NO	Downregulated
Q9UHB6	LIMA1	-0.327252	0.03198	YES	Downregulated
Q04760	LGUL	-0.343994	0.0156	NO	Downregulated
P51991	ROA3	-0.356204	0.02783	YES	Downregulated
Q14204	DYHC1	-0.363537	0.04843	NO	Downregulated
O75608	LYPA1	-0.371903	0.00152	NO	Downregulated
P61289	PSME3	-0.374905	0.04295	NO	Downregulated
P62913	RL11	-0.387087	0.00026	NO	Downregulated
P60842	IF4A1	-0.387139	0.01057	YES	Downregulated
Q15056	IF4H	-0.388633	0.01958	NO	Downregulated
P39687	AN32A	-0.411132	0.0005	YES	Downregulated
P07741	APT	-0.411367	0.01676	NO	Downregulated
Q96FW1	OTUB1	-0.423628	0.00152	NO	Downregulated
Q92973	TNPO1	-0.427478	0.00238	NO	Downregulated
P25786	PSA1	-0.43539	0.01157	NO	Downregulated
P17655	CAN2	-0.445906	0.00056	NO	Downregulated
P16104	H2AX	-0.447481	0.00103	NO	Downregulated
P36578	RL4	-0.449636	0.00497	NO	Downregulated
P05783	K1C18	-0.453156	0.00796	NO	Downregulated
P46781	RS9	-0.457614	5.2e-05	NO	Downregulated
P62241	RS8	-0.460322	0.00239	NO	Downregulated
P21980	TGM2	-0.465228	0.02223	NO	Downregulated
Q9Y617	SERC	-0.473637	3.84e-07	NO	Downregulated
Q01105	SET	-0.473829	0.02093	NO	Downregulated
P62314	SMD1	-0.485909	0.00082	NO	Downregulated
Q1KMD3	HNRL2	-0.491582	0.00635	NO	Downregulated
P22392	NDKB	-0.494787	7.95e-05	NO	Downregulated
P28074	PSB5	-0.498026	0.00253	NO	Downregulated
P62263	RS14	-0.498143	0.0004	NO	Downregulated
P60660	MYL6	-0.502448	1.55e-07	NO	Downregulated
P78330	SERB	-0.50875	0.00094	NO	Downregulated
P84103	SRSF3	-0.521352	0.00237	YES	Downregulated
Q9UM54	MYO6	-0.535912	0.04646	NO	Downregulated
P62829	RL23	-0.538854	0.04827	NO	Downregulated
P30041	PRDX6	-0.540984	3.42e-09	NO	Downregulated
P30044	PRDX5	-0.542236	0.00685	NO	Downregulated
P19525	E2AK2	-0.552267	0.02654	NO	Downregulated
P17980	PRS6A	-0.555667	0.00504	NO	Downregulated
P39748	FEN1	-0.559818	0.00019	NO	Downregulated
P31949	S10AB	-0.56148	0.00806	NO	Downregulated
P39019	RS19	-0.562793	0.00058	NO	Downregulated
P37802	TAGL2	-0.566324	5.94e-06	NO	Downregulated
P47929	LEG7	-0.574385	0.04087	NO	Downregulated
P48047	ATPO	-0.575024	0.03286	YES	Downregulated
O43681	ASNA	-0.582229	0.01051	NO	Downregulated
Q9BS26	ERP44	-0.607977	0.04832	NO	Downregulated
Q6NZI2	CAVN1	-0.60988	0.01417	NO	Downregulated
P19105	ML12A	-0.612445	7.22e-05	NO	Downregulated
P78417	GSTO1	-0.616664	0.01256	NO	Downregulated
O43399	TPD54	-0.630591	3.06e-07	NO	Downregulated
Q71DI3	H32	-0.635999	9.08e-05	NO	Downregulated
O00622	CYR61	-0.646126	0.00376	NO	Downregulated
Q9HDC9	APMAP	-0.656249	0.00398	YES	Downregulated
P31946	1433B	-0.658492	0.00031	NO	Downregulated
P62318	SMD3	-0.668768	0.00036	YES	Downregulated
P62888	RL30	-0.671152	1.43e-05	NO	Downregulated
Q9Y5S1	TRPV2	-0.675051	0.04288	NO	Downregulated
P43304	GPDM	-0.684318	0.01526	YES	Downregulated
P46776	RL27A	-0.699795	1.41e-05	NO	Downregulated
A0JNW5	UH1BL	-0.70145	0.03472	NO	Downregulated
P31040	SDHA	-0.739522	9.13e-05	NO	Downregulated
P32969	RL9	-0.745038	0.04838	NO	Downregulated
P12955	PEPD	-0.752087	0.00036	NO	Downregulated
P07737	PROF1	-0.757754	1.23e-06	YES	Downregulated
P61204	ARF3	-0.76618	1.96e-05	NO	Downregulated
P61604	CH10	-0.78687	0.0013	NO	Downregulated
Q04917	1433F	-0.796089	0.0001	YES	Downregulated
P22087	FBRL	-0.797493	1.33e-05	NO	Downregulated
P62753	RS6	-0.839415	6.81e-05	YES	Downregulated
Q99879	H2B1M	-0.841649	0.04649	NO	Downregulated
Q7Z7G8	VP13B	-0.844709	3.84e-07	NO	Downregulated
P10599	THIO	-0.84797	0.0017	YES	Downregulated
P60981	DEST	-0.849854	0.0009	YES	Downregulated
Q9NZ01	TECR	-0.86034	0.00133	YES	Downregulated
P14866	HNRPL	-0.875867	0.00572	NO	Downregulated
P14174	MIF	-0.879349	4.66e-07	NO	Downregulated
O15173	PGRC2	-0.883112	0.00747	NO	Downregulated
P20618	PSB1	-0.888054	0.00045	NO	Downregulated
P35268	RL22	-0.98873	8.21e-08	NO	Downregulated
P62805	H4	-1.02745	6.33e-14	NO	Downregulated
P46783	RS10	-1.05521	5.96e-11	YES	Downregulated
Q96AG4	LRC59	-1.12837	0.00162	NO	Downregulated
P67809	YBOX1	-1.12859	0.00116	YES	Downregulated
P18754	RCC1	-1.16018	0.00127	NO	Downregulated
Q13404	UB2V1	-1.23507	9.52e-07	NO	Downregulated
Q02543	RL18A	-1.27055	1.72e-07	NO	Downregulated
P13726	TF	-1.30757	0.01306	NO	Downregulated
P08134	RHOC	-1.33195	0.00191	NO	Downregulated
Q8IVF4	DYH10	-1.34171	1.1e-12	NO	Downregulated
Q15185	TEBP	-1.58942	3.59e-06	NO	Downregulated
P61313	RL15	-1.7107	2.53e-09	NO	Downregulated
O95202	LETM1	-1.82724	0.01794	NO	Downregulated
Q8TAT6	NPL4	-1.83886	0.01178	YES	Downregulated
Q9Y3R5	DOP2	-2.22441	0.00053	NO	Downregulated
P15153	RAC2	-2.29782	8.55e-05	NO	Downregulated
P62277	RS13	-3.70907	4.89e-05	YES	Downregulated
