# Supplementary material for: Mutation-class dependent signatures outweigh disease-associated processes in cystic fibrosis cells
Source: Cell Biosci. 2023 Feb 9;13:26. doi: 10.1186/s13578-023-00975-y (PMC9912517; doi:10.1186/s13578-023-00975-y)
Supplement: Supplementary file 8 — Additional file 8: Data S6. List of significantly enriched GO terms found in the DEP dataset for each 16HBE mutant cell line. [file 13578_2023_975_MOESM8_ESM.xlsx]

## Sheet: F508del
Supplemental Data 6. List of significantly enriched GO terms found in the DEP dataset for each 16HBE mutant cell line.
ontology	node_id	node_name	raw_p_overrep	FWER_overrep
cellular_component	GO:0031090	organelle membrane	0.000699647	0.069
biological_process	GO:0043534	blood vessel endothelial cell migration	0.00257102	0.63
cellular_component	GO:0005773	vacuole	0.00492418	0.419
biological_process	GO:0043535	regulation of blood vessel endothelial cell migration	0.00500989	0.841
cellular_component	GO:0000323	lytic vacuole	0.00520614	0.425
cellular_component	GO:0005764	lysosome	0.00520614	0.425
cellular_component	GO:0098588	bounding membrane of organelle	0.00709443	0.481
biological_process	GO:0006457	protein folding	0.00908115	0.957
molecular_function	GO:0005126	cytokine receptor binding	0.0096654	0.64

## Sheet: N1303K
Supplemental Data 6. List of significantly enriched GO terms found in the DEP dataset for each 16HBE mutant cell line.
ontology	node_id	node_name	raw_p_overrep	FWER_overrep
biological_process	GO:0051153	regulation of striated muscle cell differentiation	0.00127645	0.489
biological_process	GO:0000956	nuclear-transcribed mRNA catabolic process	0.0015149	0.554
biological_process	GO:0051321	meiotic cell cycle	0.00337777	0.757
biological_process	GO:0016197	endosomal transport	0.00353189	0.789
biological_process	GO:0032456	endocytic recycling	0.00389922	0.879
biological_process	GO:0051444	negative regulation of ubiquitin-protein transferase activity	0.00389922	0.879
biological_process	GO:0000184	nuclear-transcribed mRNA catabolic process, nonsense-mediated decay	0.00407125	0.88
cellular_component	GO:0005737	cytoplasm	0.00471824	0.441
biological_process	GO:0044248	cellular catabolic process	0.00492941	0.89
biological_process	GO:0009056	catabolic process	0.00511455	0.895
biological_process	GO:1905952	regulation of lipid localization	0.00643414	0.949
biological_process	GO:0006909	phagocytosis	0.00678049	0.954
biological_process	GO:1901575	organic substance catabolic process	0.0067834	0.954
biological_process	GO:0016042	lipid catabolic process	0.00708172	0.96
biological_process	GO:0035239	tube morphogenesis	0.00792139	0.969
biological_process	GO:0046677	response to antibiotic	0.00793513	0.971
biological_process	GO:0044242	cellular lipid catabolic process	0.00800412	0.974
biological_process	GO:0046890	regulation of lipid biosynthetic process	0.00800412	0.974
biological_process	GO:1903046	meiotic cell cycle process	0.00800412	0.974
molecular_function	GO:0005198	structural molecule activity	0.00889934	0.688
molecular_function	GO:0004857	enzyme inhibitor activity	0.0093401	0.696
biological_process	GO:0032787	monocarboxylic acid metabolic process	0.00950035	0.985

## Sheet: G551D
Supplemental Data 6. List of significantly enriched GO terms found in the DEP dataset for each 16HBE mutant cell line.
ontology	node_id	node_name	raw_p_overrep	FWER_overrep
biological_process	GO:0009746	response to hexose	0.00230432	0.629
biological_process	GO:0072521	purine-containing compound metabolic process	0.00505958	0.839
biological_process	GO:0019674	NAD metabolic process	0.00511457	0.852
biological_process	GO:0006163	purine nucleotide metabolic process	0.00543859	0.86
biological_process	GO:0009749	response to glucose	0.00555406	0.901
biological_process	GO:0050731	positive regulation of peptidyl-tyrosine phosphorylation	0.00555406	0.901
biological_process	GO:0034329	cell junction assembly	0.00625776	0.929
biological_process	GO:2000779	regulation of double-strand break repair	0.00741545	0.978
biological_process	GO:0050730	regulation of peptidyl-tyrosine phosphorylation	0.00930064	0.991

## Sheet: G542X
Supplemental Data 6. List of significantly enriched GO terms found in the DEP dataset for each 16HBE mutant cell line.
ontology	node_id	node_name	raw_p_overrep	FWER_overrep
biological_process	GO:0071407	cellular response to organic cyclic compound	0.000602806	0.222
cellular_component	GO:0019898	extrinsic component of membrane	0.00122478	0.129
cellular_component	GO:0015629	actin cytoskeleton	0.00147901	0.152
biological_process	GO:0030029	actin filament-based process	0.00167038	0.474
biological_process	GO:0034329	cell junction assembly	0.00179616	0.51
cellular_component	GO:0016528	sarcoplasm	0.0019103	0.189
cellular_component	GO:0019897	extrinsic component of plasma membrane	0.00216522	0.206
biological_process	GO:0030048	actin filament-based movement	0.00229808	0.619
biological_process	GO:0034330	cell junction organization	0.00238743	0.625
biological_process	GO:0051881	regulation of mitochondrial membrane potential	0.002972	0.763
biological_process	GO:0070252	actin-mediated cell contraction	0.002972	0.763
biological_process	GO:0048545	response to steroid hormone	0.00436165	0.81
cellular_component	GO:0005911	cell-cell junction	0.00447143	0.377
molecular_function	GO:0005509	calcium ion binding	0.00463295	0.389
biological_process	GO:0022406	membrane docking	0.00487039	0.835
cellular_component	GO:0005789	endoplasmic reticulum membrane	0.00612621	0.456
cellular_component	GO:0001772	immunological synapse	0.00654897	0.576
molecular_function	GO:0030545	receptor regulator activity	0.0066166	0.605
molecular_function	GO:0043394	proteoglycan binding	0.0066166	0.605
biological_process	GO:0042116	macrophage activation	0.0067356	0.946
cellular_component	GO:0031224	intrinsic component of membrane	0.00686909	0.581
biological_process	GO:0120031	plasma membrane bounded cell projection assembly	0.00694076	0.957
cellular_component	GO:0030139	endocytic vesicle	0.00709097	0.589
molecular_function	GO:0005102	signaling receptor binding	0.0083592	0.647
cellular_component	GO:0016021	integral component of membrane	0.00841432	0.641
biological_process	GO:0042221	response to chemical	0.00844348	0.971
biological_process	GO:0014070	response to organic cyclic compound	0.00846244	0.971
biological_process	GO:0009100	glycoprotein metabolic process	0.00883121	0.976
biological_process	GO:0051604	protein maturation	0.00932428	0.983
cellular_component	GO:0098552	side of membrane	0.00968241	0.7

## Sheet: I1234V
Additional file Data S6. List of significantly enriched GO terms found in the DEP dataset for each 16HBE mutant cell line.
ontology	node_id	node_name	raw_p_overrep	FWER_overrep
biological_process	GO:0033365	protein localization to organelle	4.46634e-05	0.027
biological_process	GO:0072594	establishment of protein localization to organelle	0.000158424	0.076
cellular_component	GO:0101031	chaperone complex	0.00020818	0.021
cellular_component	GO:0005783	endoplasmic reticulum	0.000326959	0.032
biological_process	GO:0034504	protein localization to nucleus	0.000523315	0.261
biological_process	GO:0045184	establishment of protein localization	0.000790857	0.308
molecular_function	GO:0043531	ADP binding	0.000873482	0.083
biological_process	GO:1901361	organic cyclic compound catabolic process	0.00124099	0.413
biological_process	GO:1900180	regulation of protein localization to nucleus	0.00124889	0.415
biological_process	GO:0002703	regulation of leukocyte mediated immunity	0.00125324	0.479
molecular_function	GO:0016787	hydrolase activity	0.00167183	0.139
biological_process	GO:0019439	aromatic compound catabolic process	0.00177064	0.541
biological_process	GO:0044270	cellular nitrogen compound catabolic process	0.00177064	0.541
biological_process	GO:0046700	heterocycle catabolic process	0.00177064	0.541
biological_process	GO:0006401	RNA catabolic process	0.00186064	0.544
biological_process	GO:0044265	cellular macromolecule catabolic process	0.0020912	0.584
biological_process	GO:1900182	positive regulation of protein localization to nucleus	0.00237659	0.613
biological_process	GO:0034655	nucleobase-containing compound catabolic process	0.00250362	0.615
biological_process	GO:0060341	regulation of cellular localization	0.00264482	0.633
biological_process	GO:0034613	cellular protein localization	0.00301247	0.719
biological_process	GO:0070727	cellular macromolecule localization	0.00301247	0.719
cellular_component	GO:0005840	ribosome	0.00351537	0.371
biological_process	GO:0000184	nuclear-transcribed mRNA catabolic process, nonsense-mediated decay	0.00364019	0.818
biological_process	GO:0015031	protein transport	0.00367471	0.818
biological_process	GO:0006402	mRNA catabolic process	0.00404449	0.837
molecular_function	GO:0001882	nucleoside binding	0.00410901	0.337
biological_process	GO:0016032	viral process	0.00415948	0.841
biological_process	GO:0015833	peptide transport	0.00451194	0.87
biological_process	GO:0042886	amide transport	0.00451194	0.87
molecular_function	GO:0003676	nucleic acid binding	0.00501315	0.41
biological_process	GO:0006886	intracellular protein transport	0.00584764	0.904
cellular_component	GO:0044391	ribosomal subunit	0.00615194	0.496
biological_process	GO:0033036	macromolecule localization	0.00617702	0.904
cellular_component	GO:0022626	cytosolic ribosome	0.00645811	0.499
molecular_function	GO:0004197	cysteine-type endopeptidase activity	0.00665367	0.545
biological_process	GO:0051131	chaperone-mediated protein complex assembly	0.00667444	0.938
biological_process	GO:0070200	establishment of protein localization to telomere	0.00667444	0.938
biological_process	GO:0070202	regulation of establishment of protein localization to chromosome	0.00667444	0.938
biological_process	GO:0070203	regulation of establishment of protein localization to telomere	0.00667444	0.938
biological_process	GO:1903405	protein localization to nuclear body	0.00667444	0.938
biological_process	GO:1904816	positive regulation of protein localization to chromosome, telomeric region	0.00667444	0.938
biological_process	GO:1904851	positive regulation of establishment of protein localization to telomere	0.00667444	0.938
biological_process	GO:1904867	protein localization to Cajal body	0.00667444	0.938
biological_process	GO:1904869	regulation of protein localization to Cajal body	0.00667444	0.938
biological_process	GO:1904871	positive regulation of protein localization to Cajal body	0.00667444	0.938
biological_process	GO:1990173	protein localization to nucleoplasm	0.00667444	0.938
cellular_component	GO:0005832	chaperonin-containing T-complex	0.00670523	0.547
cellular_component	GO:0005905	clathrin-coated pit	0.00670523	0.547
biological_process	GO:0044260	cellular macromolecule metabolic process	0.00688756	0.94
biological_process	GO:0008104	protein localization	0.00710063	0.942
molecular_function	GO:0031625	ubiquitin protein ligase binding	0.00798285	0.582
biological_process	GO:1903827	regulation of cellular protein localization	0.00800963	0.957
biological_process	GO:0000731	DNA synthesis involved in DNA repair	0.00853711	0.987
biological_process	GO:0002705	positive regulation of leukocyte mediated immunity	0.00853711	0.987
biological_process	GO:0019985	translesion synthesis	0.00853711	0.987
biological_process	GO:0070987	error-free translesion synthesis	0.00853711	0.987
biological_process	GO:0043043	peptide biosynthetic process	0.00903048	0.987
biological_process	GO:0010243	response to organonitrogen compound	0.00929932	0.988
biological_process	GO:0006754	ATP biosynthetic process	0.00944164	0.991
biological_process	GO:0090670	RNA localization to Cajal body	0.00944164	0.991
biological_process	GO:0090671	telomerase RNA localization to Cajal body	0.00944164	0.991
biological_process	GO:0090672	telomerase RNA localization	0.00944164	0.991
biological_process	GO:0090685	RNA localization to nucleus	0.00944164	0.991
biological_process	GO:1904872	regulation of telomerase RNA localization to Cajal body	0.00944164	0.991
biological_process	GO:1904874	positive regulation of telomerase RNA localization to Cajal body	0.00944164	0.991
biological_process	GO:1904951	positive regulation of establishment of protein localization	0.0095579	0.991
biological_process	GO:1901698	response to nitrogen compound	0.00983484	0.991
