# Supplementary material for: Mutation-class dependent signatures outweigh disease-associated processes in cystic fibrosis cells
Source: Cell Biosci. 2023 Feb 9;13:26. doi: 10.1186/s13578-023-00975-y (PMC9912517; doi:10.1186/s13578-023-00975-y)
Supplement: Supplementary file 9 — Additional file 9: Data S7. List of genes in the transcriptomic dataset with correspondence in the proteomic data set (gene/protein pairs) in each 16HBE mutant cell line. [file 13578_2023_975_MOESM9_ESM.xlsx]

## Sheet: G542X
Additional file Data S6. List of genes in transcriptomics dataset with a correspondence in the proteomics data set (gene/protein pairs) in each 16HBE mutant cell line.
UniProtKB	EnsemblCode	EntryName	RNA_Log2FC	RNA_P-value	Prot_Log2FC	Prot_P-value	Dataset where gene/protein is differentially expressed
P31946	ENSG00000166913	1433B_HUMAN	0.00645367	0.982466	0.188935	0.24937	Not DE
P62258	ENSG00000108953	1433E_HUMAN	-0.148353	0.397298	0.0845028	0.11082	Not DE
Q04917	ENSG00000128245	1433F_HUMAN	0.178149	0.284349	0.062712	0.21041	Not DE
P61981	ENSG00000170027	1433G_HUMAN	-0.135066	0.619969	0.155505	0.31279	Not DE
P31947	ENSG00000175793	1433S_HUMAN	0.352827	0.275513	-0.560909	0.00577	Protein
P27348	ENSG00000134308	1433T_HUMAN	-0.156165	0.517753	-0.778901	0.09043	Not DE
P63104	ENSG00000164924	1433Z_HUMAN	0.0251055	0.928563	0.0968123	0.31516	Not DE
P30153	ENSG00000105568	2AAA_HUMAN	-0.0711501	0.712668	-0.143594	0.01049	Protein
Q9H2F3	ENSG00000099377	3BHS7_HUMAN	0.222377	0.686618	-1.08628	0.00232	Protein
P08195	ENSG00000168003	4F2_HUMAN	0.302425	0.547733	-0.122134	0.119	Not DE
P21589	ENSG00000135318	5NTD_HUMAN	0.00514548	0.994015	0.700302	0.01019	Protein
P52209	ENSG00000142657	6PGD_HUMAN	-0.157536	0.600703	0.192785	0.4407	Not DE
O95336	ENSG00000130313	6PGL_HUMAN	0.134674	0.734191	0.463247	0.09568	Not DE
Q15758	ENSG00000105281	AAAT_HUMAN	0.0968691	0.782274	-0.0732335	0.64463	Not DE
P17174	ENSG00000120053	AATC_HUMAN	-0.139072	0.702399	-0.187895	0.03885	Protein
P00505	ENSG00000125166	AATM_HUMAN	-0.0983046	0.811341	-0.0153921	0.90398	Not DE
P61221	ENSG00000164163	ABCE1_HUMAN	-0.200381	0.62145	-0.223238	0.7125	Not DE
Q9H845	ENSG00000177646	ACAD9_HUMAN	-0.219983	0.213095	1.06126	0.39277	Not DE
P11310	ENSG00000117054	ACADM_HUMAN	-0.0785543	0.816419	0.115756	0.26445	Not DE
P49748	ENSG00000072778	ACADV_HUMAN	0.365855	0.0855204	0.554028	4.84e-05	Protein
O96019	ENSG00000136518	ACL6A_HUMAN	-0.153216	0.441706	2.00919	0.23656	Not DE
P53396	ENSG00000131473	ACLY_HUMAN	-0.222383	0.57604	-0.114332	0.31411	Not DE
Q99798	ENSG00000100412	ACON_HUMAN	-0.0217731	0.93717	-0.0847958	0.26221	Not DE
O95573	ENSG00000123983	ACSL3_HUMAN	-0.143676	0.589127	-0.103397	0.4727	Not DE
P60709	ENSG00000075624	ACTB_HUMAN	0.0823513	0.863581	-0.307361	0.08103	Not DE
P68032	ENSG00000159251	ACTC_HUMAN	-0.900589	0.547343	1.00119	0.01751	Protein
P63261	ENSG00000184009	ACTG_HUMAN	0.0582799	0.841693	-0.0935797	0.48023	Not DE
P12814	ENSG00000072110	ACTN1_HUMAN	0.0298251	0.957511	0.500343	0.00508	Protein
O43707	ENSG00000130402	ACTN4_HUMAN	0.17915	0.472276	0.326624	4.69e-05	Protein
P55263	ENSG00000156110	ADK_HUMAN	0.0775184	0.683644	-0.279432	0.11995	Not DE
P05141	ENSG00000005022	ADT2_HUMAN	-0.184086	0.35006	0.215481	0.03683	Protein
P12236	ENSG00000169100	ADT3_HUMAN	-0.027986	0.961477	0.143576	0.10798	Not DE
Q9Y4W6	ENSG00000141385	AFG32_HUMAN	-0.186095	0.436935	0.591306	0.00939	Protein
O95394	ENSG00000013375	AGM1_HUMAN	-0.258314	0.17575	-0.0435428	0.90645	Not DE
O00468	ENSG00000188157	AGRIN_HUMAN	-0.0425007	0.903903	0.53462	0.00687	Protein
Q09666	ENSG00000124942	AHNK_HUMAN	-0.0626618	0.860506	-0.221965	0.39822	Not DE
O95433	ENSG00000100591	AHSA1_HUMAN	-0.109826	0.822033	0.603752	0.07689	Not DE
P14550	ENSG00000117448	AK1A1_HUMAN	-0.134135	0.640503	-0.198165	0.8332	Not DE
Q12802	ENSG00000170776	AKP13_HUMAN	0.0383106	0.900158	0.216527	0.61623	Not DE
P47895	ENSG00000184254	AL1A3_HUMAN	-0.551644	0.349471	-0.408137	0.01062	Protein
P49419	ENSG00000164904	AL7A1_HUMAN	-0.0637443	0.734191	-0.104873	0.36606	Not DE
P49189	ENSG00000143149	AL9A1_HUMAN	-0.030375	0.916671	0.00597508	0.86922	Not DE
P04075	ENSG00000149925	ALDOA_HUMAN	0.203294	0.79669	-0.21046	0.41322	Not DE
Q96L96	ENSG00000136383	ALPK3_HUMAN	-1.00012	0.0118589	-0.894122	0.0281	RNA & Protein
Q9H4A4	ENSG00000176393	AMPB_HUMAN	-0.0825424	0.678873	0.508091	0.04064	Protein
P28838	ENSG00000002549	AMPL_HUMAN	-0.214666	0.313672	-1.17741	0.00855	Protein
P39687	ENSG00000140350	AN32A_HUMAN	-0.0127882	0.962894	0.0390195	0.64193	Not DE
Q9BTT0	ENSG00000143401	AN32E_HUMAN	-0.0307941	0.919809	0.590809	0.00857	Protein
P16157	ENSG00000029534	ANK1_HUMAN	-0.298115	0.821238	-0.231242	0.41513	Not DE
Q99873	ENSG00000126457	ANM1_HUMAN	0.0625575	0.770531	0.282617	0.05666	Not DE
P50995	ENSG00000122359	ANX11_HUMAN	-0.0403738	0.860756	0.335515	0.00477	Protein
P04083	ENSG00000135046	ANXA1_HUMAN	-0.171595	0.692709	-0.542323	0.00021	Protein
P07355	ENSG00000182718	ANXA2_HUMAN	0.131156	0.496202	-0.0744844	0.2635	Not DE
P12429	ENSG00000138772	ANXA3_HUMAN	0.0783365	0.796804	-0.286112	2.17e-08	Protein
P09525	ENSG00000196975	ANXA4_HUMAN	-0.0490895	0.912925	0.135835	0.32235	Not DE
P08758	ENSG00000164111	ANXA5_HUMAN	0.0738664	0.783076	0.0743675	0.26419	Not DE
P20073	ENSG00000138279	ANXA7_HUMAN	0.122381	0.637078	0.733025	0.14018	Not DE
Q10567	ENSG00000100280	AP1B1_HUMAN	-0.139395	0.567556	-0.0449108	0.80614	Not DE
P05549	ENSG00000137203	AP2A_HUMAN	0.0233597	0.932595	-0.277604	0.04643	Protein
P63010	ENSG00000006125	AP2B1_HUMAN	-0.298234	0.375567	0.0421243	0.66795	Not DE
P27695	ENSG00000100823	APEX1_HUMAN	-0.201346	0.352416	-1.02117	0.01264	Protein
Q9HDC9	ENSG00000101474	APMAP_HUMAN	-0.135384	0.41883	0.243276	0.11406	Not DE
P07741	ENSG00000198931	APT_HUMAN	0.000364775	0.999032	0.269441	0.23617	Not DE
P61204	ENSG00000134287	ARF3_HUMAN	0.210986	0.215957	0.0768767	0.46122	Not DE
P18085	ENSG00000168374	ARF4_HUMAN	0.0867876	0.729872	0.406258	0.1076	Not DE
P61158	ENSG00000115091	ARP3_HUMAN	0.0500568	0.882475	-0.44495	0.00064	Protein
P59998	ENSG00000241553	ARPC4_HUMAN	0.10177	0.682371	0.366124	0.00378	Protein
P08243	ENSG00000070669	ASNS_HUMAN	0.0126411	0.99554	-0.135302	0.43034	Not DE
P05023	ENSG00000163399	AT1A1_HUMAN	-0.0300526	0.919292	0.329435	3.65e-05	Protein
P16615	ENSG00000174437	AT2A2_HUMAN	-0.305772	0.368508	0.437683	0.00121	Protein
Q9NVI7	ENSG00000197785	ATD3A_HUMAN	0.012338	0.970417	0.155312	0.00161	Protein
P25705	ENSG00000152234	ATPA_HUMAN	-0.159749	0.454863	0.209007	0.04302	Protein
P06576	ENSG00000110955	ATPB_HUMAN	-0.20106	0.445163	0.0722993	0.17315	Not DE
P48047	ENSG00000241837	ATPO_HUMAN	0.264621	0.601029	0.11373	0.45656	Not DE
Q5VT79	ENSG00000264230	AXA81_HUMAN	0.130964	0.78447	-0.166857	0.57973	Not DE
O00154	ENSG00000097021	BACH_HUMAN	0.0156962	0.975252	0.19167	0.00784	Protein
Q07812	ENSG00000087088	BAX_HUMAN	0.196558	0.298248	0.13282	0.29157	Not DE
Q15582	ENSG00000120708	BGH3_HUMAN	0.325241	0.229447	1.14377	0.00026	Protein
P55957	ENSG00000015475	BID_HUMAN	0.0928767	0.778548	-0.478816	0.00104	Protein
P11021	ENSG00000044574	BIP_HUMAN	-0.262966	0.738597	0.178509	0.24501	Not DE
P30043	ENSG00000090013	BLVRB_HUMAN	0.475584	0.233804	0.354714	0.00174	Protein
Q8TDN6	ENSG00000113460	BRX1_HUMAN	0.0058869	0.987819	0.299058	0.5202	Not DE
O43684	ENSG00000154473	BUB3_HUMAN	-0.0274593	0.913876	0.138965	0.27675	Not DE
Q7L1Q6	ENSG00000082153	BZW1_HUMAN	-0.207167	0.576563	-1.75845	0.33479	Not DE
Q07021	ENSG00000108561	C1QBP_HUMAN	0.0581198	0.88975	-0.256485	0.01177	Protein
P11586	ENSG00000100714	C1TC_HUMAN	-0.101195	0.560637	0.363084	0.02081	Protein
Q6UB35	ENSG00000120254	C1TM_HUMAN	-0.249538	0.451973	0.0900891	0.74132	Not DE
Q6P1N0	ENSG00000132024	C2D1A_HUMAN	0.275945	0.218829	0.0565055	0.79702	Not DE
P12830	ENSG00000039068	CADH1_HUMAN	0.0157067	0.950814	0.249098	0.0051	Protein
P22223	ENSG00000062038	CADH3_HUMAN	-0.0934061	0.661419	-0.256197	0.01099	Protein
Q05682	ENSG00000122786	CALD1_HUMAN	1.15317	0.133911	0.747978	0.0067	Protein
P0DP25	ENSG00000160014	CALM3_HUMAN	-0.160517	0.588505	-0.423351	0.14038	Not DE
P27797	ENSG00000179218	CALR_HUMAN	0.108106	0.888107	0.363728	0.01978	Protein
O43852	ENSG00000128595	CALU_HUMAN	-0.412833	0.126364	-0.839753	0.0035	Protein
P27824	ENSG00000127022	CALX_HUMAN	-0.183638	0.591847	0.359135	0.01053	Protein
P07384	ENSG00000014216	CAN1_HUMAN	-0.0495913	0.816588	0.0322268	0.70057	Not DE
P17655	ENSG00000162909	CAN2_HUMAN	-0.074983	0.783076	0.0230482	0.78522	Not DE
Q86VP6	ENSG00000111530	CAND1_HUMAN	-0.336877	0.29089	0.403853	0.00472	Protein
Q01518	ENSG00000131236	CAP1_HUMAN	-0.0823209	0.799732	-0.204947	0.0021	Protein
P40121	ENSG00000042493	CAPG_HUMAN	0.201914	0.522416	-0.135617	0.32535	Not DE
P47756	ENSG00000077549	CAPZB_HUMAN	0.132015	0.489032	-0.250298	0.01155	Protein
P07339	ENSG00000117984	CATD_HUMAN	0.426206	0.272765	0.216933	0.224	Not DE
Q6NZI2	ENSG00000177469	CAVN1_HUMAN	0.0497055	0.844395	0.148262	0.10261	Not DE
P52907	ENSG00000116489	CAZA1_HUMAN	-0.128961	0.636318	0.407498	0.0097	Protein
P16152	ENSG00000159228	CBR1_HUMAN	0.136302	0.628516	0.536534	0.02923	Protein
Q86Z20	ENSG00000183323	CC125_HUMAN	-0.200455	0.460563	-0.238835	0.31642	Not DE
Q8N163	ENSG00000158941	CCAR2_HUMAN	-0.0179487	0.949703	-0.143141	0.28568	Not DE
Q5T9S5	ENSG00000122483	CCD18_HUMAN	-0.0260744	0.962869	0.433968	0.14367	Not DE
Q2M329	ENSG00000173013	CCD96_HUMAN	0.168126	0.808071	0.697811	0.17709	Not DE
O00622	ENSG00000142871	CYR61_HUMAN	0.24505	0.534191	0.232965	0.48594	Not DE
O95400	ENSG00000169217	CD2B2_HUMAN	0.0034269	0.990305	-0.560559	0.46132	Not DE
P16070	ENSG00000026508	CD44_HUMAN	-0.0155367	0.98331	0.491633	0.00204	Protein
P60953	ENSG00000070831	CDC42_HUMAN	-0.107701	0.626874	0.0312966	0.83937	Not DE
P06493	ENSG00000170312	CDK1_HUMAN	-0.06844	0.781859	0.149776	0.01792	Protein
P24941	ENSG00000123374	CDK2_HUMAN	0.0331366	0.932054	0.270049	0.00163	Protein
Q9H211	ENSG00000167513	CDT1_HUMAN	0.11953	0.831603	-0.0811375	0.88739	Not DE
P61604	ENSG00000115541	CH10_HUMAN	-0.0921745	0.900472	-0.104214	0.41885	Not DE
P10809	ENSG00000144381	CH60_HUMAN	-0.190585	0.650703	-0.217087	4.77e-09	Protein
O75390	ENSG00000062485	CISY_HUMAN	-0.138001	0.663964	-0.524828	0.01595	Protein
Q07065	ENSG00000136026	CKAP4_HUMAN	-0.0648304	0.806138	0.508289	0.04131	Protein
P56747	ENSG00000184697	CLD6_HUMAN	0.40319	0.0282399	0.452259	0.01078	RNA & Protein
Q00610	ENSG00000141367	CLH1_HUMAN	-0.26107	0.484931	0.490323	9.96e-06	Protein
Q8NHS4	ENSG00000162994	CLHC1_HUMAN	0.209686	0.763726	1.0492	0.15502	Not DE
O00299	ENSG00000213719	CLIC1_HUMAN	0.0928908	0.697861	0.1797	0.03224	Protein
O95833	ENSG00000169583	CLIC3_HUMAN	-0.106416	0.910865	0.882334	0.21998	Not DE
Q9Y696	ENSG00000169504	CLIC4_HUMAN	-0.345784	0.231405	0.21166	0.32036	Not DE
Q9UJS0	ENSG00000004864	CMC2_HUMAN	-0.0860192	0.741531	-0.273376	0.04154	Protein
Q15021	ENSG00000010292	CND1_HUMAN	-0.194038	0.385894	-0.389693	0.05954	Not DE
Q9BPX3	ENSG00000109805	CND3_HUMAN	-0.147802	0.521932	0.00969449	0.9701	Not DE
Q96KP4	ENSG00000133313	CNDP2_HUMAN	-0.366765	0.0472914	-0.207357	0.00061	RNA & Protein
A5YKK6	ENSG00000125107	CNOT1_HUMAN	-0.551357	0.132674	0.603369	0.0579	Not DE
Q9Y2B0	ENSG00000257727	CNPY2_HUMAN	0.321859	0.562921	0.706116	0.17838	Not DE
Q13057	ENSG00000068120	COASY_HUMAN	-0.131665	0.414879	0.530884	0.00779	Protein
P23528	ENSG00000172757	COF1_HUMAN	0.0442826	0.906444	-0.103726	0.01224	Protein
Q9Y2V7	ENSG00000133103	COG6_HUMAN	-0.161421	0.511984	0.274212	0.33315	Not DE
P53621	ENSG00000122218	COPA_HUMAN	-0.0932915	0.730827	0.596105	0.00143	Protein
P35606	ENSG00000184432	COPB2_HUMAN	-0.25428	0.277341	0.465531	0.00129	Protein
P53618	ENSG00000129083	COPB_HUMAN	-0.0618975	0.79284	0.585591	0.00066	Protein
P48444	ENSG00000095139	COPD_HUMAN	-0.215172	0.402073	0.0780712	0.47456	Not DE
Q9Y678	ENSG00000181789	COPG1_HUMAN	-0.0379029	0.886319	0.117108	0.11339	Not DE
Q9BR76	ENSG00000172725	COR1B_HUMAN	0.0153032	0.949381	-0.748961	0.15795	Not DE
Q9ULV4	ENSG00000110880	COR1C_HUMAN	0.142392	0.683832	0.406419	0.12559	Not DE
Q14019	ENSG00000103187	COTL1_HUMAN	-0.011608	0.983267	-0.387312	0.00432	Protein
P98187	ENSG00000186526	CP4F8_HUMAN	-0.233699	0.529343	-0.0691601	0.73441	Not DE
Q99829	ENSG00000214078	CPNE1_HUMAN	0.0736151	0.760087	-0.0863982	0.29938	Not DE
O75131	ENSG00000085719	CPNE3_HUMAN	-0.398656	0.227585	-0.0375744	0.93117	Not DE
P04632	ENSG00000126247	CPNS1_HUMAN	0.177777	0.45714	-0.258839	0.00669	Protein
O43809	ENSG00000167005	CPSF5_HUMAN	-0.357973	0.0484847	-0.411251	0.28877	RNA
Q16630	ENSG00000111605	CPSF6_HUMAN	-0.100459	0.678887	-0.435379	0.03186	Protein
P50416	ENSG00000110090	CPT1A_HUMAN	-0.191406	0.363231	0.351061	0.0269	Protein
Q9BZJ0	ENSG00000101343	CRNL1_HUMAN	-0.229412	0.298785	0.127655	0.59186	Not DE
O75534	ENSG00000009307	CSDE1_HUMAN	-0.234407	0.27389	0.289302	0.1581	Not DE
Q9BT78	ENSG00000138663	CSN4_HUMAN	-0.334573	0.186322	0.0794936	0.85443	Not DE
Q7L5N1	ENSG00000168090	CSN6_HUMAN	0.0798915	0.705238	0.207181	0.51069	Not DE
Q8IWA5	ENSG00000129353	CTL2_HUMAN	-0.199657	0.311829	0.543486	0.01489	Protein
P35221	ENSG00000044115	CTNA1_HUMAN	0.0256837	0.90893	0.604112	0.01632	Protein
P35222	ENSG00000168036	CTNB1_HUMAN	-0.259988	0.280928	0.0446156	0.61044	Not DE
O60716	ENSG00000198561	CTND1_HUMAN	-0.351209	0.0669069	-0.0295775	0.77008	Not DE
Q6PD62	ENSG00000198730	CTR9_HUMAN	-0.117463	0.61124	-0.418787	0.37989	Not DE
Q13619	ENSG00000139842	CUL4A_HUMAN	-0.251835	0.284251	0.344592	0.05831	Not DE
Q9HB71	ENSG00000116161	CYBP_HUMAN	0.0330487	0.942274	-0.0563855	0.75023	Not DE
Q7L576	ENSG00000273749	CYFP1_HUMAN	-0.314179	0.175319	0.0208821	0.91741	Not DE
Q16531	ENSG00000167986	DDB1_HUMAN	-0.341009	0.172571	0.28204	0.10442	Not DE
Q96HY6	ENSG00000198171	DDRGK_HUMAN	0.156807	0.509268	-0.630824	0.00659	Protein
Q92841	ENSG00000100201	DDX17_HUMAN	-0.166868	0.62696	0.158358	0.37848	Not DE
Q9NVP1	ENSG00000088205	DDX18_HUMAN	-0.208648	0.382913	-0.0878252	0.44504	Not DE
Q92499	ENSG00000079785	DDX1_HUMAN	-0.14074	0.553733	0.0562731	0.78392	Not DE
Q9NR30	ENSG00000165732	DDX21_HUMAN	-0.224379	0.601019	0.0459038	0.62411	Not DE
Q96GQ7	ENSG00000124228	DDX27_HUMAN	0.0600169	0.797765	-0.249969	0.25415	Not DE
O00571	ENSG00000215301	DDX3X_HUMAN	-0.24929	0.535184	-0.0751805	0.2079	Not DE
Q9H0S4	ENSG00000213782	DDX47_HUMAN	0.16966	0.873517	0.148034	0.20565	Not DE
P17844	ENSG00000108654	DDX5_HUMAN	0.103488	0.730772	0.122063	0.04122	Protein
P26196	ENSG00000110367	DDX6_HUMAN	-0.206013	0.319632	0.290729	0.59663	Not DE
Q9BUN8	ENSG00000136986	DERL1_HUMAN	-0.0720668	0.755631	0.278658	0.08469	Not DE
P15924	ENSG00000096696	DESP_HUMAN	-0.145029	0.579836	-0.560637	0.18746	Not DE
P60981	ENSG00000125868	DEST_HUMAN	-0.00356784	0.991704	0.202034	0.28321	Not DE
P51659	ENSG00000133835	DHB4_HUMAN	-0.128809	0.584233	-0.0261208	0.5067	Not DE
P00367	ENSG00000148672	DHE3_HUMAN	-0.12244	0.568431	-0.322984	0.02099	Protein
O43143	ENSG00000109606	DHX15_HUMAN	-0.172674	0.521932	0.360461	0.00788	Protein
Q08211	ENSG00000135829	DHX9_HUMAN	-0.265816	0.296245	0.177746	0.08465	Not DE
P09622	ENSG00000091140	DLDH_HUMAN	-0.283678	0.212271	-0.0386261	0.82905	Not DE
P31689	ENSG00000086061	DNJA1_HUMAN	-0.118674	0.724896	-0.764776	0.03994	Protein
P25685	ENSG00000132002	DNJB1_HUMAN	-0.0108795	0.975422	-0.155309	0.5348	Not DE
O00429	ENSG00000087470	DNM1L_HUMAN	-0.0679231	0.838822	-0.0888863	0.44839	Not DE
Q9Y3R5	ENSG00000142197	DOP2_HUMAN	0.012952	0.982466	-0.173857	0.66395	Not DE
P28340	ENSG00000062822	DPOD1_HUMAN	0.0792075	0.692524	0.166268	0.31007	Not DE
Q9NY33	ENSG00000254986	DPP3_HUMAN	-0.348079	0.420296	0.0557831	0.59085	Not DE
Q16555	ENSG00000092964	DPYL2_HUMAN	-0.180451	0.578474	0.243839	0.30889	Not DE
Q14126	ENSG00000046604	DSG2_HUMAN	-0.297188	0.199445	0.94227	0.00305	Protein
Q13838	ENSG00000198563	DX39B_HUMAN	0.338764	0.421275	0.427922	0.03836	Protein
Q0VDD8	ENSG00000185842	DYH14_HUMAN	0.53971	0.181243	-0.0264714	0.93704	Not DE
Q14204	ENSG00000197102	DYHC1_HUMAN	-0.189138	0.601495	0.551558	0.00168	Protein
O75923	ENSG00000135636	DYSF_HUMAN	-0.460926	0.508405	0.588966	0.00116	Protein
P19525	ENSG00000055332	E2AK2_HUMAN	-0.266007	0.370319	0.165344	0.44357	Not DE
Q13011	ENSG00000104823	ECH1_HUMAN	0.273041	0.593157	-0.566092	0.02844	Protein
P40939	ENSG00000084754	ECHA_HUMAN	0.0380215	0.850252	0.172189	0.09882	Not DE
P55084	ENSG00000138029	ECHB_HUMAN	0.00401938	0.987967	-0.173956	0.34578	Not DE
P30084	ENSG00000127884	ECHM_HUMAN	0.129852	0.466259	-0.716265	0.00172	Protein
P68104	ENSG00000156508	EF1A1_HUMAN	-0.25424	0.45701	-0.187864	0.06519	Not DE
Q05639	ENSG00000101210	EF1A2_HUMAN	0.791117	0.0148874	0.0574452	0.72712	RNA
P24534	ENSG00000114942	EF1B_HUMAN	0.00205726	0.994415	0.0370906	0.50198	Not DE
P29692	ENSG00000104529	EF1D_HUMAN	0.131914	0.560926	-0.207708	0.1503	Not DE
P13639	ENSG00000167658	EF2_HUMAN	-0.235205	0.48913	0.0613853	0.28667	Not DE
Q96C19	ENSG00000142634	EFHD2_HUMAN	-0.159608	0.610017	-0.353269	0.17945	Not DE
P49411	ENSG00000178952	EFTU_HUMAN	0.0460347	0.858971	-0.181443	0.02174	Protein
P00533	ENSG00000146648	EGFR_HUMAN	-0.382373	0.353884	0.519751	0.06447	Not DE
Q9H4M9	ENSG00000110047	EHD1_HUMAN	0.199877	0.490934	-0.0695264	0.63443	Not DE
Q9H223	ENSG00000103966	EHD4_HUMAN	0.00215297	0.996368	0.193423	0.00192	Protein
Q14152	ENSG00000107581	EIF3A_HUMAN	-0.179591	0.398876	0.444715	1.63e-06	Protein
P55884	ENSG00000106263	EIF3B_HUMAN	-0.158038	0.664406	0.223839	0.04853	Protein
Q99613	ENSG00000184110	EIF3C_HUMAN	-0.262953	0.449956	0.225912	0.21424	Not DE
O00303	ENSG00000175390	EIF3F_HUMAN	-0.0345189	0.90457	0.206246	0.14762	Not DE
Q9Y262	ENSG00000100129	EIF3L_HUMAN	-0.328019	0.213713	-0.105274	0.34355	Not DE
Q15717	ENSG00000066044	ELAV1_HUMAN	0.0376758	0.894222	0.342375	0.00017	Protein
Q32P44	ENSG00000149499	EMAL3_HUMAN	2.65039	6.53e-12	3.09322	4.66e-11	RNA & Protein
P06733	ENSG00000074800	ENOA_HUMAN	-0.00209086	0.996368	-0.0143375	0.83686	Not DE
P14625	ENSG00000166598	ENPL_HUMAN	-0.0592935	0.942519	0.41875	0.00082	Protein
P16422	ENSG00000119888	EPCAM_HUMAN	0.223588	0.297195	-0.000947537	0.99664	Not DE
P29317	ENSG00000142627	EPHA2_HUMAN	0.0427141	0.957175	0.724572	0.01947	Protein
P58107	ENSG00000261150	EPIPL_HUMAN	0.0110169	0.976526	-0.218661	0.03943	Protein
Q9NZ08	ENSG00000164307	ERAP1_HUMAN	-0.380017	0.258667	0.26867	0.09873	Not DE
Q96HE7	ENSG00000197930	ERO1A_HUMAN	-0.145311	0.578056	0.221501	0.04902	Protein
P30040	ENSG00000089248	ERP29_HUMAN	0.0722173	0.806585	-0.0159582	0.88521	Not DE
Q9BS26	ENSG00000023318	ERP44_HUMAN	0.211334	0.521932	0.54387	0.00488	Protein
Q9H6S3	ENSG00000177106	ES8L2_HUMAN	0.190285	0.376147	0.479612	0.02783	Protein
Q9BSJ8	ENSG00000139641	ESYT1_HUMAN	-0.424555	0.147448	0.259178	0.01538	Protein
A0FGR8	ENSG00000117868	ESYT2_HUMAN	-0.0966938	0.730569	0.626605	0.03386	Protein
Q92817	ENSG00000167880	EVPL_HUMAN	0.249924	0.409999	0.118086	0.80807	Not DE
Q96KP1	ENSG00000112685	EXOC2_HUMAN	-0.0953681	0.743428	-0.588055	0.11109	Not DE
P15311	ENSG00000092820	EZRI_HUMAN	-0.14514	0.646951	-0.314657	0.00755	Protein
Q8IYD8	ENSG00000187790	FANCM_HUMAN	-0.265968	0.50399	0.525361	0.12983	Not DE
P49327	ENSG00000169710	FAS_HUMAN	-0.295504	0.499812	0.109377	0.44671	Not DE
P22087	ENSG00000105202	FBRL_HUMAN	-0.0951247	0.561433	-0.128732	0.25193	Not DE
Q9UKB1	ENSG00000072803	FBW1B_HUMAN	-0.300863	0.352131	-0.577291	0.00096	Protein
Q13630	ENSG00000104522	FCL_HUMAN	0.0437973	0.892019	0.151341	0.73688	Not DE
P39748	ENSG00000168496	FEN1_HUMAN	-0.138662	0.494775	-0.32929	0.00314	Protein
B1AJZ9	ENSG00000142621	FHAD1_HUMAN	-0.249873	0.658746	-1.34975	0.00122	Protein
P02751	ENSG00000115414	FINC_HUMAN	0.154886	0.779415	0.570191	0.00756	Protein
Q02790	ENSG00000004478	FKBP4_HUMAN	-0.198154	0.7562	0.523431	0.08792	Not DE
P21333	ENSG00000196924	FLNA_HUMAN	-0.165231	0.767701	0.298198	0.0042	Protein
O75369	ENSG00000136068	FLNB_HUMAN	-0.215402	0.678887	-0.00980574	0.94928	Not DE
Q14315	ENSG00000128591	FLNC_HUMAN	0.0992092	0.859335	0.40919	0.0021	Protein
Q8TF40	ENSG00000217128	FNIP1_HUMAN	-0.364015	0.345991	-0.332197	0.30986	Not DE
P14324	ENSG00000160752	FPPS_HUMAN	-0.168374	0.74121	-0.165243	0.62944	Not DE
Q16658	ENSG00000075618	FSCN1_HUMAN	-0.0204159	0.983663	-0.219872	0.28514	Not DE
Q96AE4	ENSG00000162613	FUBP1_HUMAN	-0.00489711	0.990305	0.172437	0.18405	Not DE
Q92945	ENSG00000088247	FUBP2_HUMAN	0.00588703	0.982393	-0.0199653	0.75936	Not DE
P07954	ENSG00000091483	FUMH_HUMAN	-0.100269	0.683705	0.0246645	0.71592	Not DE
P35637	ENSG00000089280	FUS_HUMAN	0.258916	0.454289	-0.470025	0.08669	Not DE
P51114	ENSG00000114416	FXR1_HUMAN	-0.200346	0.313461	0.226357	0.00179	Protein
Q13283	ENSG00000145907	G3BP1_HUMAN	-0.212207	0.483616	-0.0892468	0.92483	Not DE
P04406	ENSG00000111640	G3P_HUMAN	-0.0178699	0.954889	-0.0776211	0.2879	Not DE
P11413	ENSG00000160211	G6PD_HUMAN	-0.0236104	0.956191	0.279466	0.1238	Not DE
P06744	ENSG00000105220	G6PI_HUMAN	-0.0930691	0.822622	0.169038	0.02366	Protein
Q14697	ENSG00000089597	GANAB_HUMAN	2.03376	1.65e-11	1.00345	1.62e-15	RNA & Protein
P41250	ENSG00000106105	GARS_HUMAN	-0.125478	0.855438	-0.167934	0.03759	Protein
P62873	ENSG00000078369	GBB1_HUMAN	-0.221019	0.359757	0.712391	0.05472	Not DE
Q92616	ENSG00000089154	GCN1_HUMAN	-0.361739	0.431756	-0.223681	0.16465	Not DE
P50395	ENSG00000057608	GDIB_HUMAN	-0.235605	0.175319	-0.0663721	0.32847	Not DE
P06396	ENSG00000148180	GELS_HUMAN	0.277263	0.369906	0.438441	0.04894	Protein
O43681	ENSG00000198356	ASNA_HUMAN	-0.0195457	0.952631	0.0872141	0.72351	Not DE
Q06210	ENSG00000198380	GFPT1_HUMAN	-0.031152	0.937341	0.640548	0.0075	Protein
O14908	ENSG00000123159	GIPC1_HUMAN	0.143426	0.488027	-0.580785	0.08917	Not DE
O76003	ENSG00000108010	GLRX3_HUMAN	0.134044	0.722093	-0.322504	0.08138	Not DE
P34897	ENSG00000182199	GLYM_HUMAN	-0.0450112	0.926387	0.281805	0.15197	Not DE
P08754	ENSG00000065135	GNAI3_HUMAN	-0.269816	0.228908	0.519226	0.00336	Protein
Q9Y3E0	ENSG00000111711	GOT1B_HUMAN	-0.0953827	0.599933	-0.0375465	0.74997	Not DE
P43304	ENSG00000115159	GPDM_HUMAN	-0.166713	0.592477	0.141435	0.55867	Not DE
P38646	ENSG00000113013	GRP75_HUMAN	-0.119448	0.674769	-0.238275	4.86e-06	Protein
O60443	ENSG00000105928	GSDME_HUMAN	0.25596	0.202633	0.678946	0.06303	Not DE
P48637	ENSG00000100983	GSHB_HUMAN	-0.0794865	0.712668	-0.196535	0.0469	Protein
P78417	ENSG00000148834	GSTO1_HUMAN	0.00860043	0.983002	0.587912	0.08004	Not DE
P09211	ENSG00000084207	GSTP1_HUMAN	0.125971	0.597353	-0.0882439	0.34464	Not DE
Q8NBJ5	ENSG00000130309	GT251_HUMAN	-0.0928084	0.700903	-0.0344119	0.81068	Not DE
P78347	ENSG00000263001	GTF2I_HUMAN	-0.35525	0.21217	-0.517181	0.2364	Not DE
P11166	ENSG00000117394	GTR1_HUMAN	-0.110577	0.606194	0.454917	0.13072	Not DE
P49915	ENSG00000163655	GUAA_HUMAN	-0.0950514	0.652412	0.237166	0.07406	Not DE
P10412	ENSG00000168298	H14_HUMAN	0.406192	0.613601	-0.982553	0.00086	Protein
P16401	ENSG00000184357	H15_HUMAN	0.12534	0.916934	-0.574352	0.23057	Not DE
P16104	ENSG00000188486	H2AX_HUMAN	0.109883	0.635185	-0.309604	0.02409	Protein
O75367	ENSG00000113648	H2AY_HUMAN	0.0582114	0.792354	-0.999719	0.1412	Not DE
P62805	ENSG00000197837	H4_HUMAN	0.113798	0.894222	-0.0949989	0.50886	Not DE
P62805	ENSG00000158406	H4_HUMAN	-0.235371	0.848686	-0.0949989	0.50886	Not DE
P62805	ENSG00000197061	H4_HUMAN	0.452756	0.783556	-0.0949989	0.50886	Not DE
P62805	ENSG00000276966	H4_HUMAN	0.295678	0.786625	-0.0949989	0.50886	Not DE
Q9P035	ENSG00000074696	HACD3_HUMAN	-0.216862	0.333517	0.599052	0.04957	Protein
P12081	ENSG00000170445	SYHC_HUMAN	0.0644631	0.835584	-0.831707	0.07921	Not DE
Q99714	ENSG00000072506	HCD2_HUMAN	-0.0187308	0.960119	-0.15486	0.35064	Not DE
Q99714	ENSG00000072506	HCD2_HUMAN	-0.0187308	0.960119	-0.0834126	0.36462	Not DE
Q5T447	ENSG00000126107	HECD3_HUMAN	0.124474	0.653098	-0.571597	0.20992	Not DE
P36551	ENSG00000080819	HEM6_HUMAN	0.0738997	0.855608	0.268428	0.69246	Not DE
P31943	ENSG00000169045	HNRH1_HUMAN	-0.0862694	0.725338	0.189958	0.13552	Not DE
P31942	ENSG00000096746	HNRH3_HUMAN	0.13144	0.583349	0.0273013	0.77141	Not DE
Q1KMD3	ENSG00000214753	HNRL2_HUMAN	0.643853	0.000951863	1.02612	0.00053	RNA & Protein
P07910	ENSG00000092199	HNRPC_HUMAN	0.0106697	0.972003	-0.00499289	0.96232	Not DE
P52597	ENSG00000169813	HNRPF_HUMAN	-0.110104	0.514689	0.210679	0.16571	Not DE
P61978	ENSG00000165119	HNRPK_HUMAN	0.0175668	0.93717	-0.174547	0.00194	Protein
P14866	ENSG00000104824	HNRPL_HUMAN	-0.0963019	0.730613	0.588887	0.08813	Not DE
P52272	ENSG00000099783	HNRPM_HUMAN	-0.134494	0.484649	-0.185969	0.12244	Not DE
O60506	ENSG00000135316	HNRPQ_HUMAN	-0.118697	0.63966	-0.0352238	0.70922	Not DE
O43390	ENSG00000125944	HNRPR_HUMAN	-0.0791565	0.754254	0.0104661	0.94097	Not DE
Q00839	ENSG00000153187	HNRPU_HUMAN	-0.0743691	0.776898	0.197899	0.07597	Not DE
Q92598	ENSG00000120694	HS105_HUMAN	-0.278916	0.704861	0.0268749	0.7987	Not DE
P0DMV9	ENSG00000204388	HS71B_HUMAN	-0.0289863	0.969804	0.0408099	0.68851	Not DE
P07900	ENSG00000080824	HS90A_HUMAN	-0.146023	0.799535	0.291975	0.02134	Protein
P08238	ENSG00000096384	HS90B_HUMAN	-0.0529783	0.909886	0.148599	0.0792	Not DE
P34932	ENSG00000170606	HSP74_HUMAN	-0.185301	0.530439	0.185085	0.06217	Not DE
P11142	ENSG00000109971	HSP7C_HUMAN	-0.373491	0.454863	-0.101537	0.31954	Not DE
P04792	ENSG00000106211	HSPB1_HUMAN	0.266653	0.576563	-0.200149	0.16386	Not DE
Q7Z6Z7	ENSG00000086758	HUWE1_HUMAN	-0.41791	0.195778	0.394535	0.13483	Not DE
Q9Y4L1	ENSG00000149428	HYOU1_HUMAN	-0.405883	0.383837	0.478162	0.00459	Protein
Q8WUF5	ENSG00000104881	IASPP_HUMAN	0.0658231	0.817041	-0.22275	0.37986	Not DE
P05362	ENSG00000090339	ICAM1_HUMAN	-0.425469	0.243431	-0.763945	0.00122	Protein
P50213	ENSG00000166411	IDH3A_HUMAN	-0.17471	0.472098	-0.483085	0.00763	Protein
O75874	ENSG00000138413	IDHC_HUMAN	0.0322175	0.950506	0.187946	0.03064	Protein
P05198	ENSG00000134001	IF2A_HUMAN	-0.288402	0.324822	-0.104072	0.1561	Not DE
Q9NZI8	ENSG00000159217	IF2B1_HUMAN	-0.0250648	0.954414	0.191526	0.14255	Not DE
O00425	ENSG00000136231	IF2B3_HUMAN	-0.0460228	0.870659	0.666564	0.07628	Not DE
P41091	ENSG00000130741	IF2G_HUMAN	-0.111315	0.684798	-0.305554	0.00093	Protein
P60842	ENSG00000161960	IF4A1_HUMAN	0.468815	0.66407	0.0113491	0.93322	Not DE
P38919	ENSG00000141543	IF4A3_HUMAN	-0.0903882	0.624544	-0.0129452	0.82803	Not DE
P23588	ENSG00000063046	IF4B_HUMAN	-0.518868	0.192386	1.25492	0.29298	Not DE
Q04637	ENSG00000114867	IF4G1_HUMAN	-0.150174	0.687973	0.0364162	0.82611	Not DE
Q15056	ENSG00000106682	IF4H_HUMAN	-0.201119	0.324709	-0.434335	0.00406	Protein
P63241	ENSG00000132507	IF5A1_HUMAN	-0.0146133	0.976526	-0.437081	0.04276	Protein
P56537	ENSG00000242372	IF6_HUMAN	0.0282991	0.931338	-0.796318	0.00206	Protein
Q9BYH8	ENSG00000144802	IKBZ_HUMAN	0.23915	0.472276	-1.30346	0.01725	Protein
Q12905	ENSG00000143621	ILF2_HUMAN	-0.258048	0.223234	-0.233144	0.04399	Protein
Q12906	ENSG00000129351	ILF3_HUMAN	-0.120221	0.536589	-0.214994	0.18628	Not DE
P52292	ENSG00000182481	IMA1_HUMAN	-0.191727	0.682373	-0.189327	0.56654	Not DE
O00629	ENSG00000186432	IMA3_HUMAN	-0.00378395	0.994415	-0.167072	0.26676	Not DE
O60684	ENSG00000025800	IMA7_HUMAN	-0.0629156	0.772134	-0.308597	0.07216	Not DE
Q14974	ENSG00000108424	IMB1_HUMAN	-0.205268	0.346595	-0.0546202	0.50863	Not DE
P12268	ENSG00000178035	IMDH2_HUMAN	-0.372935	0.144825	-0.323055	0.27198	Not DE
Q9NPH2	ENSG00000105655	INO1_HUMAN	0.0586237	0.866776	0.328613	0.16674	Not DE
O00410	ENSG00000065150	IPO5_HUMAN	-0.4549	0.140825	-0.124241	0.23436	Not DE
Q96P70	ENSG00000198700	IPO9_HUMAN	-0.259971	0.133985	-0.728751	0.002	Protein
Q15181	ENSG00000180817	IPYR_HUMAN	0.176824	0.30429	-0.370868	0.01997	Protein
P46940	ENSG00000140575	IQGA1_HUMAN	-0.404217	0.0976175	0.272878	0.01261	Protein
P17301	ENSG00000164171	ITA2_HUMAN	-0.212463	0.779096	0.386782	0.00625	Protein
P26006	ENSG00000005884	ITA3_HUMAN	-0.277854	0.419126	0.34835	0.11939	Not DE
P23229	ENSG00000091409	ITA6_HUMAN	-0.447539	0.336829	0.343351	0.00086	Protein
P06756	ENSG00000138448	ITAV_HUMAN	-1.55691	8.71e-05	0.0874082	0.38699	RNA
P05556	ENSG00000150093	ITB1_HUMAN	-0.171569	0.604101	-0.0325495	0.87779	Not DE
P16144	ENSG00000132470	ITB4_HUMAN	-0.0803965	0.888484	0.577638	1.11e-07	Protein
P18564	ENSG00000115221	ITB6_HUMAN	0.0529478	0.900998	0.109677	0.76931	Not DE
P13645	ENSG00000186395	K1C10_HUMAN	0.535236	0.0527198	-0.127186	0.48056	Not DE
P02533	ENSG00000186847	K1C14_HUMAN	1.25194	0.0344787	-0.600032	0.0021	RNA & Protein
P08779	ENSG00000186832	K1C16_HUMAN	0.623624	0.156687	-0.223243	0.25154	Not DE
Q04695	ENSG00000128422	K1C17_HUMAN	1.5302	0.00204405	0.44397	0.00419	RNA & Protein
P05783	ENSG00000111057	K1C18_HUMAN	0.0462785	0.941883	-0.265177	0.00704	Protein
P08727	ENSG00000171345	K1C19_HUMAN	-0.104905	0.72252	-0.319991	0.00743	Protein
P35527	ENSG00000171403	K1C9_HUMAN	1.3689	0.0838499	0.0256964	0.94439	Not DE
P13647	ENSG00000186081	K2C5_HUMAN	0.15794	0.860756	0.387253	0.00604	Protein
P02538	ENSG00000205420	K2C6A_HUMAN	0.535354	0.619708	-0.0991522	0.80727	Not DE
P08729	ENSG00000135480	K2C7_HUMAN	0.205061	0.402466	-0.0824545	0.11585	Not DE
Q6KB66	ENSG00000167767	K2C80_HUMAN	0.10779	0.718796	-0.272468	0.06344	Not DE
P05787	ENSG00000170421	K2C8_HUMAN	0.0192232	0.978261	-0.0375487	0.6484	Not DE
P54819	ENSG00000004455	KAD2_HUMAN	-0.179349	0.24133	-0.357792	0.3003	Not DE
Q7LBC6	ENSG00000120733	KDM3B_HUMAN	-0.0567915	0.837358	-0.637621	0.01464	Protein
Q9H1H9	ENSG00000137177	KI13A_HUMAN	-0.389098	0.0696833	0.340359	0.15573	Not DE
Q5T7B8	ENSG00000186638	KIF24_HUMAN	-0.110635	0.729872	1.27087	0.09578	Not DE
P04183	ENSG00000167900	KITH_HUMAN	0.102175	0.715785	0.237777	0.71437	Not DE
Q07866	ENSG00000126214	KLC1_HUMAN	0.150232	0.655064	0.41751	0.48474	Not DE
Q9NVR0	ENSG00000178502	KLH11_HUMAN	-0.709545	0.170853	0.854788	4.18e-06	Protein
P14618	ENSG00000067225	KPYM_HUMAN	-0.00717815	0.988665	-0.12105	0.16706	Not DE
O43790	ENSG00000170442	KRT86_HUMAN	-0.098787	0.763601	-0.576974	0.0212	Protein
P23919	ENSG00000168393	KTHY_HUMAN	0.00888434	0.976526	-0.645063	0.01556	Protein
Q16787	ENSG00000053747	LAMA3_HUMAN	-0.428585	0.47768	-0.166436	0.43639	Not DE
Q13751	ENSG00000196878	LAMB3_HUMAN	0.0378008	0.949321	0.190891	0.14089	Not DE
P11279	ENSG00000185896	LAMP1_HUMAN	-0.0190206	0.934925	0.642708	4.83e-05	Protein
P42167	ENSG00000120802	LAP2B_HUMAN	-0.334188	0.137865	0.0853069	0.63147	Not DE
Q14847	ENSG00000002834	LASP1_HUMAN	0.0595967	0.806585	0.0705039	0.51076	Not DE
P05455	ENSG00000138385	LA_HUMAN	0.0394426	0.887261	-0.606238	0.00145	Protein
Q9UIQ6	ENSG00000113441	LCAP_HUMAN	-0.119704	0.724588	1.08369	0.26015	Not DE
P00338	ENSG00000134333	LDHA_HUMAN	-0.0562746	0.895471	-0.0764819	0.41094	Not DE
P07195	ENSG00000111716	LDHB_HUMAN	-0.153909	0.889487	0.36998	0.08696	Not DE
O95202	ENSG00000168924	LETM1_HUMAN	-0.215333	0.72109	0.85158	0.00811	Protein
Q04760	ENSG00000124767	LGUL_HUMAN	-0.15963	0.57628	-0.410544	0.00567	Protein
Q9UHB6	ENSG00000050405	LIMA1_HUMAN	-0.267665	0.272368	0.232207	0.05104	Not DE
P09960	ENSG00000111144	LKHA4_HUMAN	-0.217318	0.275789	-0.234956	0.09716	Not DE
P02545	ENSG00000160789	LMNA_HUMAN	0.187331	0.441455	0.0272015	0.86873	Not DE
P20700	ENSG00000113368	LMNB1_HUMAN	0.0206183	0.941883	0.193267	0.18585	Not DE
Q03252	ENSG00000176619	LMNB2_HUMAN	-0.0575751	0.809852	0.0406019	0.68246	Not DE
P36776	ENSG00000196365	LONM_HUMAN	-0.251722	0.438981	0.853831	0.00951	Protein
P42704	ENSG00000138095	LPPRC_HUMAN	-0.274444	0.137865	0.324453	0.05127	Not DE
P50851	ENSG00000198589	LRBA_HUMAN	-0.438051	0.224698	-0.316783	0.17798	Not DE
Q15345	ENSG00000132128	LRC41_HUMAN	0.0153619	0.965205	-0.824009	0.0025	Protein
Q8N1G4	ENSG00000130764	LRC47_HUMAN	0.0466023	0.887261	-0.072478	0.80501	Not DE
Q96AG4	ENSG00000108829	LRC59_HUMAN	-0.169047	0.688392	-0.689366	0.01022	Protein
O75608	ENSG00000120992	LYPA1_HUMAN	-0.367291	0.235956	-0.185368	0.04862	Protein
Q02978	ENSG00000108528	M2OM_HUMAN	-0.0272046	0.901153	-0.0104605	0.93862	Not DE
Q969L2	ENSG00000147676	MAL2_HUMAN	-0.130084	0.546839	0.206775	0.39025	Not DE
Q15691	ENSG00000101367	MARE1_HUMAN	-0.0146596	0.968546	-0.0206434	0.86916	Not DE
Q9NZL9	ENSG00000038274	MAT2B_HUMAN	-0.0589281	0.854323	-0.0600549	0.82449	Not DE
P43243	ENSG00000015479	MATR3_HUMAN	0.62289	0.358283	-0.000947181	0.98936	Not DE
Q9BQG0	ENSG00000132382	MBB1A_HUMAN	0.00141775	0.998479	0.49453	0.00914	Protein
P49736	ENSG00000073111	MCM2_HUMAN	-0.152757	0.544278	0.335022	0.00722	Protein
P25205	ENSG00000112118	MCM3_HUMAN	-0.0234736	0.928834	0.0963257	0.4534	Not DE
P33991	ENSG00000104738	MCM4_HUMAN	-0.147055	0.499793	0.583778	0.00863	Protein
P33992	ENSG00000100297	MCM5_HUMAN	0.0668242	0.804888	0.42264	0.01364	Protein
Q14566	ENSG00000076003	MCM6_HUMAN	-0.119883	0.627753	0.477518	0.00102	Protein
P33993	ENSG00000166508	MCM7_HUMAN	-0.139663	0.410182	0.0427813	0.65684	Not DE
P40925	ENSG00000014641	MDHC_HUMAN	-0.0557317	0.824131	-0.171559	0.03145	Protein
P40926	ENSG00000146701	MDHM_HUMAN	-0.065556	0.791225	-0.32504	0.00124	Protein
P31153	ENSG00000168906	METK2_HUMAN	-0.118994	0.74696	0.33248	0.01414	Protein
Q16891	ENSG00000132305	MIC60_HUMAN	-0.0800095	0.684728	0.0395379	0.94518	Not DE
P14174	ENSG00000240972	MIF_HUMAN	-0.0413796	0.961047	-0.211581	0.00138	Protein
Q8N4C8	ENSG00000141503	MINK1_HUMAN	-0.123618	0.53726	-0.00642185	0.98783	Not DE
P28482	ENSG00000100030	MK01_HUMAN	-0.325676	0.213211	-0.228025	0.19103	Not DE
P19105	ENSG00000101608	ML12A_HUMAN	0.0703769	0.734014	0.191721	0.02969	Protein
Q13724	ENSG00000115275	MOGS_HUMAN	0.0539521	0.804037	0.312373	0.00579	Protein
Q00325	ENSG00000075415	MPCP_HUMAN	-0.163063	0.323581	-0.121642	0.0163	Protein
P49959	ENSG00000020922	MRE11_HUMAN	-0.0371254	0.893536	1.57102	0.13585	Not DE
P43246	ENSG00000095002	MSH2_HUMAN	-0.215606	0.31634	-0.234941	0.47489	Not DE
O94776	ENSG00000149480	MTA2_HUMAN	2.2711	3.44e-10	-0.0544622	0.72496	RNA
P13995	ENSG00000065911	MTDC_HUMAN	-0.183041	0.758422	-0.138156	0.61068	Not DE
Q7Z406	ENSG00000105357	MYH14_HUMAN	-0.0894863	0.804888	-0.138285	0.5578	Not DE
P35579	ENSG00000100345	MYH9_HUMAN	0.0653437	0.907484	0.385081	0.00031	Protein
P60660	ENSG00000092841	MYL6_HUMAN	0.423521	0.0401192	0.297986	0.01087	RNA & Protein
O43795	ENSG00000128641	MYO1B_HUMAN	-0.345389	0.111276	0.0179276	0.85146	Not DE
O00159	ENSG00000197879	MYO1C_HUMAN	-0.137384	0.53618	0.344668	0.06389	Not DE
Q12965	ENSG00000157483	MYO1E_HUMAN	-0.102483	0.640755	1.03896	0.00782	Protein
Q9UM54	ENSG00000196586	MYO6_HUMAN	0.0937365	0.705073	0.531105	0.01999	Protein
Q9NZM1	ENSG00000138119	MYOF_HUMAN	-0.494857	0.0398387	0.136657	0.08426	RNA
E9PAV3	ENSG00000196531	NACAM_HUMAN	0.129388	0.672808	-0.0325294	0.70364	Not DE
Q9NX02	ENSG00000022556	NALP2_HUMAN	-0.564202	0.042883	-0.160326	0.10093	RNA
P43490	ENSG00000105835	NAMPT_HUMAN	0.274512	0.324822	0.739943	0.00107	Protein
Q9UHQ9	ENSG00000159348	NB5R1_HUMAN	0.275055	0.341128	-0.0665836	0.65961	Not DE
Q6PIU2	ENSG00000144959	NCEH1_HUMAN	-0.136754	0.795246	0.204597	0.01856	Protein
P22392	ENSG00000243678	NDKB_HUMAN	0.328519	0.793137	0.0752412	0.40365	Not DE
P28331	ENSG00000023228	NDUS1_HUMAN	-0.154565	0.509268	-1.90163	0.01416	Protein
Q8WX92	ENSG00000188986	NELFB_HUMAN	0.0791784	0.706562	0.544769	0.00569	Protein
Q96TA1	ENSG00000136830	NIBL1_HUMAN	-0.0345148	0.928589	-0.649412	0.00216	Protein
Q92542	ENSG00000162736	NICA_HUMAN	-0.177355	0.375567	0.624711	0.03118	Protein
Q8N4C6	ENSG00000100503	NIN_HUMAN	-0.423066	0.226969	1.59239	0.01057	Protein
Q9NQR4	ENSG00000114021	NIT2_HUMAN	0.126259	0.743517	-0.226904	0.29135	Not DE
P30419	ENSG00000136448	NMT1_HUMAN	-0.102548	0.60278	0.0691606	0.33673	Not DE
Q15233	ENSG00000147140	NONO_HUMAN	-0.204703	0.243431	-0.461343	0.31663	Not DE
O00567	ENSG00000101361	NOP56_HUMAN	-0.0397371	0.92688	0.0544668	0.731	Not DE
Q9Y2X3	ENSG00000055044	NOP58_HUMAN	0.0699504	0.827725	0.398782	0.01116	Protein
P55209	ENSG00000187109	NP1L1_HUMAN	-0.0454601	0.853652	-0.269967	0.04351	Protein
Q8TAT6	ENSG00000182446	NPL4_HUMAN	-0.0253282	0.962869	0.39423	0.393	Not DE
P06748	ENSG00000181163	NPM_HUMAN	-0.166207	0.400797	-0.684359	0.00034	Protein
P15559	ENSG00000181019	NQO1_HUMAN	-0.2163	0.711904	0.231364	0.5791	Not DE
Q9UNZ2	ENSG00000088833	NSF1C_HUMAN	0.0596705	0.849913	-0.0717894	0.86117	Not DE
P46459	ENSG00000073969	NSF_HUMAN	-0.375448	0.162887	0.0281817	0.8386	Not DE
Q08J23	ENSG00000037474	NSUN2_HUMAN	-0.119046	0.795246	0.259486	0.21393	Not DE
Q12769	ENSG00000030066	NU160_HUMAN	-0.277297	0.241146	-0.37067	0.48585	Not DE
P19338	ENSG00000115053	NUCL_HUMAN	-0.194058	0.399047	-0.179093	0.09501	Not DE
Q14980	ENSG00000137497	NUMA1_HUMAN	0.00370646	0.990305	0.142327	0.73517	Not DE
Q8N1F7	ENSG00000102900	NUP93_HUMAN	-0.0318949	0.929151	0.397468	0.00345	Protein
P04181	ENSG00000065154	OAT_HUMAN	-0.156979	0.634688	-0.366588	0.4903	Not DE
P08559	ENSG00000131828	ODPA_HUMAN	-0.0859135	0.692191	0.47616	0.44365	Not DE
Q9NTK5	ENSG00000138430	OLA1_HUMAN	-0.102415	0.632938	-0.0799472	0.16336	Not DE
P39656	ENSG00000244038	OST48_HUMAN	0.0243305	0.938522	0.254867	0.00013	Protein
Q96FW1	ENSG00000167770	OTUB1_HUMAN	0.111208	0.626563	-0.191512	0.00297	Protein
P13674	ENSG00000122884	P4HA1_HUMAN	-0.279313	0.48207	#NAME?	0.33219	Not DE
P04637	ENSG00000141510	P53_HUMAN	-0.361521	0.216312	0.648532	0.48651	Not DE
Q15102	ENSG00000079462	PA1B3_HUMAN	0.13445	0.490161	0.183709	0.01562	Protein
Q9UQ80	ENSG00000170515	PA2G4_HUMAN	-0.060544	0.848617	-0.0640571	0.69746	Not DE
P11940	ENSG00000070756	PABP1_HUMAN	-0.206612	0.370093	-0.0874482	0.07457	Not DE
Q86U42	ENSG00000100836	PABP2_HUMAN	0.243172	0.370673	0.182724	0.02394	Protein
Q13310	ENSG00000090621	PABP4_HUMAN	-0.125657	0.495826	0.302584	0.08865	Not DE
P05121	ENSG00000106366	PAI1_HUMAN	0.0767184	0.908946	0.219272	0.63185	Not DE
P05120	ENSG00000197632	PAI2_HUMAN	-0.74892	0.20139	-0.871628	0.01588	Protein
Q99497	ENSG00000116288	PARK7_HUMAN	0.0408245	0.860756	-0.307535	0.01086	Protein
P09874	ENSG00000143799	PARP1_HUMAN	-0.180316	0.447401	0.348129	0.00305	Protein
Q15365	ENSG00000169564	PCBP1_HUMAN	0.00759308	0.978538	0.103047	0.38123	Not DE
Q15366	ENSG00000197111	PCBP2_HUMAN	0.241293	0.450357	-0.156915	0.05234	Not DE
Q15645	ENSG00000071539	PCH2_HUMAN	-0.0385051	0.932054	0.193365	0.32573	Not DE
Q16822	ENSG00000100889	PCKGM_HUMAN	-0.236523	0.69629	-0.539013	2.81e-07	Protein
P12004	ENSG00000132646	PCNA_HUMAN	0.0449251	0.900522	-0.206616	0.0794	Not DE
Q9BUL8	ENSG00000114209	PDC10_HUMAN	0.0185842	0.963318	0.0777359	0.72141	Not DE
Q8WUM4	ENSG00000170248	PDC6I_HUMAN	-0.197642	0.215957	-0.506993	0.00464	Protein
P07237	ENSG00000185624	PDIA1_HUMAN	-0.0015988	0.99739	-0.187882	0.06432	Not DE
P30101	ENSG00000167004	PDIA3_HUMAN	0.0969515	0.861912	-0.0978117	0.36954	Not DE
P13667	ENSG00000155660	PDIA4_HUMAN	-0.171142	0.807294	0.161154	0.04275	Protein
Q15084	ENSG00000143870	PDIA6_HUMAN	-0.119078	0.775407	-0.178103	0.03621	Protein
Q96HC4	ENSG00000163110	PDLI5_HUMAN	-0.144602	0.544008	-0.162194	0.22163	Not DE
O00764	ENSG00000160209	PDXK_HUMAN	-0.0516617	0.809258	-0.180252	0.00045	Protein
Q8IZL8	ENSG00000141456	PELP1_HUMAN	0.194475	0.357571	0.0875659	0.41449	Not DE
P12955	ENSG00000124299	PEPD_HUMAN	0.0965502	0.729872	0.500976	0.06467	Not DE
O60437	ENSG00000118898	PEPL_HUMAN	-0.12559	0.640755	0.614524	0.00427	Protein
O43933	ENSG00000127980	PEX1_HUMAN	-0.0390402	0.872114	0.294818	0.52362	Not DE
Q01813	ENSG00000067057	PFKAP_HUMAN	0.167948	0.585741	0.797096	0.003	Protein
P18669	ENSG00000171314	PGAM1_HUMAN	-0.051589	0.895471	0.348227	0.09159	Not DE
Q96HS1	ENSG00000247077	PGAM5_HUMAN	0.00429208	0.994415	0.243138	0.29935	Not DE
P00558	ENSG00000102144	PGK1_HUMAN	-0.134449	0.714437	0.0795135	0.17642	Not DE
P36871	ENSG00000079739	PGM1_HUMAN	-0.305606	0.264874	0.116354	0.45945	Not DE
Q96G03	ENSG00000169299	PGM2_HUMAN	-0.229087	0.43804	0.0451374	0.84365	Not DE
O15173	ENSG00000164040	PGRC2_HUMAN	0.0960511	0.750335	0.60645	0.03134	Protein
Q99623	ENSG00000215021	PHB2_HUMAN	-0.0740208	0.694689	-0.0351139	0.39731	Not DE
P35232	ENSG00000167085	PHB_HUMAN	-0.0157627	0.962869	-0.069737	0.02598	Protein
Q13492	ENSG00000073921	PICAL_HUMAN	0.0327996	0.889685	0.555943	0.00226	Protein
Q9HAU0	ENSG00000052126	PKHA5_HUMAN	-0.0531131	0.874218	-0.252269	0.4963	Not DE
Q6IQ23	ENSG00000166689	PKHA7_HUMAN	0.42796	0.285313	-0.0923462	0.85351	Not DE
Q99959	ENSG00000057294	PKP2_HUMAN	-0.258331	0.298414	-0.385641	0.05423	Not DE
Q99569	ENSG00000144283	PKP4_HUMAN	-0.240098	0.253552	-0.420668	0.15247	Not DE
P14923	ENSG00000173801	PLAK_HUMAN	0.0497973	0.848194	0.400372	0.00502	Protein
Q15149	ENSG00000178209	PLEC_HUMAN	0.319403	0.601029	0.62667	9.45e-09	Protein
O60664	ENSG00000105355	PLIN3_HUMAN	0.0782262	0.785004	0.0563537	0.64415	Not DE
O00469	ENSG00000152952	PLOD2_HUMAN	0.0736907	0.844495	0.121256	0.58958	Not DE
Q14651	ENSG00000120756	PLSI_HUMAN	-0.173109	0.595667	-0.0696645	0.73744	Not DE
P13797	ENSG00000102024	PLST_HUMAN	-0.109569	0.67822	-0.1103	0.19494	Not DE
Q6XQN6	ENSG00000147813	PNCB_HUMAN	0.0440709	0.879995	0.092934	0.40618	Not DE
P00491	ENSG00000198805	PNPH_HUMAN	0.103327	0.663964	0.349323	0.00196	Protein
P62136	ENSG00000172531	PP1A_HUMAN	0.0213571	0.919809	0.000222569	0.99694	Not DE
Q15435	ENSG00000115685	PP1R7_HUMAN	-0.0721215	0.759756	0.0928165	0.84816	Not DE
P67775	ENSG00000113575	PP2AA_HUMAN	0.0528132	0.825032	-0.293261	0.13589	Not DE
P62937	ENSG00000196262	PPIA_HUMAN	0.00316146	0.992744	-0.463306	0.00012	Protein
P23284	ENSG00000166794	PPIB_HUMAN	0.126544	0.781727	0.0985149	0.2345	Not DE
Q9BXM0	ENSG00000105227	PRAX_HUMAN	-0.443885	0.27864	-0.298012	0.50709	Not DE
Q06830	ENSG00000117450	PRDX1_HUMAN	-0.104684	0.836502	-0.0271597	0.74887	Not DE
P30048	ENSG00000165672	PRDX3_HUMAN	-0.13443	0.393541	-0.534443	0.00149	Protein
Q13162	ENSG00000123131	PRDX4_HUMAN	0.20968	0.411077	0.521098	0.00048	Protein
P30044	ENSG00000126432	PRDX5_HUMAN	0.0471042	0.931807	0.311042	0.09763	Not DE
P30041	ENSG00000117592	PRDX6_HUMAN	0.0673769	0.739961	-0.0478139	0.09342	Not DE
P49643	ENSG00000146143	PRI2_HUMAN	-0.104986	0.639191	0.454881	0.07752	Not DE
P78527	ENSG00000253729	PRKDC_HUMAN	-0.490922	0.227135	0.147537	0.02744	Protein
P07737	ENSG00000108518	PROF1_HUMAN	-0.015871	0.96786	0.202486	0.05214	Not DE
Q9UMS4	ENSG00000110107	PRP19_HUMAN	-0.169731	0.327434	0.250977	0.33472	Not DE
Q6P2Q9	ENSG00000174231	PRP8_HUMAN	-0.430628	0.247441	0.467271	2.26e-05	Protein
P62333	ENSG00000100519	PRS10_HUMAN	0.00412245	0.99263	-0.0577539	0.8635	Not DE
P62191	ENSG00000100764	PRS4_HUMAN	0.186992	0.550816	0.257957	0.04714	Protein
P17980	ENSG00000165916	PRS6A_HUMAN	0.103319	0.701087	0.249696	0.00811	Protein
P35998	ENSG00000161057	PRS7_HUMAN	0.0600794	0.887633	-0.172874	0.38428	Not DE
P25786	ENSG00000129084	PSA1_HUMAN	0.223987	0.701376	-0.390834	0.0052	Protein
P25787	ENSG00000106588	PSA2_HUMAN	0.442132	0.508405	0.415084	0.05512	Not DE
P25788	ENSG00000100567	PSA3_HUMAN	0.0046504	0.990704	0.0230391	0.78599	Not DE
P25789	ENSG00000041357	PSA4_HUMAN	0.0538141	0.860756	-0.384408	0.04852	Protein
P28066	ENSG00000143106	PSA5_HUMAN	0.0710053	0.767314	1.09834	0.00802	Protein
P60900	ENSG00000100902	PSA6_HUMAN	0.179417	0.77354	-0.012131	0.79736	Not DE
O14818	ENSG00000101182	PSA7_HUMAN	0.124185	0.690626	-0.250964	0.05242	Not DE
P55786	ENSG00000141279	PSA_HUMAN	-0.189343	0.443165	0.252062	0.00742	Protein
P20618	ENSG00000008018	PSB1_HUMAN	-0.00348478	0.994015	-0.0940608	0.63313	Not DE
P49721	ENSG00000126067	PSB2_HUMAN	0.0768985	0.816617	0.0690153	0.60408	Not DE
P49720	ENSG00000277791	PSB3_HUMAN	0.205242	0.556068	-0.0134872	0.79499	Not DE
P28070	ENSG00000159377	PSB4_HUMAN	0.0922995	0.780776	0.729833	0.08952	Not DE
P28074	ENSG00000100804	PSB5_HUMAN	0.212459	0.444062	-0.0410186	0.7667	Not DE
P28072	ENSG00000142507	PSB6_HUMAN	0.114082	0.731221	0.10968	0.25002	Not DE
P28062	ENSG00000204264	PSB8_HUMAN	0.144673	0.771955	0.0492619	0.62724	Not DE
O00231	ENSG00000108671	PSD11_HUMAN	-0.0676274	0.895471	-0.142435	0.15678	Not DE
O00232	ENSG00000197170	PSD12_HUMAN	-0.0120309	0.979696	-0.24357	0.11687	Not DE
Q9UNM6	ENSG00000185627	PSD13_HUMAN	0.17132	0.628396	0.611908	0.2491	Not DE
O00487	ENSG00000115233	PSDE_HUMAN	0.0739287	0.865038	0.300483	0.07598	Not DE
Q99460	ENSG00000173692	PSMD1_HUMAN	-0.0800422	0.879802	-0.00684004	0.92463	Not DE
Q13200	ENSG00000175166	PSMD2_HUMAN	-0.137645	0.810735	0.0524292	0.68261	Not DE
O43242	ENSG00000108344	PSMD3_HUMAN	0.0761337	0.870263	0.355264	0.00225	Protein
Q16401	ENSG00000095261	PSMD5_HUMAN	-0.161362	0.575151	-0.310267	0.01781	Protein
P51665	ENSG00000103035	PSMD7_HUMAN	-0.099615	0.746643	0.199912	0.56642	Not DE
Q06323	ENSG00000092010	PSME1_HUMAN	0.0933898	0.846365	-0.0382767	0.79253	Not DE
Q9UL46	ENSG00000100911	PSME2_HUMAN	0.0484205	0.900522	-0.626733	7.91e-05	Protein
P61289	ENSG00000131467	PSME3_HUMAN	-0.29164	0.495499	-0.503794	0.12193	Not DE
Q8WXF1	ENSG00000121390	PSPC1_HUMAN	0.0448148	0.862099	-0.333871	0.27272	Not DE
P26599	ENSG00000011304	PTBP1_HUMAN	-0.350814	0.0662515	-0.485079	7.21e-09	Protein
P18031	ENSG00000196396	PTN1_HUMAN	-0.24673	0.397298	0.136909	0.48676	Not DE
O95997	ENSG00000164611	PTTG1_HUMAN	-0.0542295	0.894924	0.138061	0.3657	Not DE
Q9UHX1	ENSG00000179950	PUF60_HUMAN	-0.048206	0.852347	-0.525054	0.00294	Protein
P22102	ENSG00000159131	PUR2_HUMAN	-0.360376	0.392068	0.010703	0.93352	Not DE
O15067	ENSG00000178921	PUR4_HUMAN	-0.0405476	0.95111	#VALUE!	0.1506	Not DE
P22234	ENSG00000128050	PUR6_HUMAN	-0.0681675	0.785004	-0.203254	0.01323	Protein
P31939	ENSG00000138363	PUR9_HUMAN	-0.113397	0.700011	-0.25775	0.00076	Protein
P30520	ENSG00000035687	PURA2_HUMAN	-0.186943	0.287728	-0.38132	0.01894	Protein
Q92626	ENSG00000130508	PXDN_HUMAN	-0.206992	0.53	0.953911	0.0002	Protein
P11216	ENSG00000100994	PYGB_HUMAN	-0.177301	0.66064	0.468813	0.04684	Protein
P06737	ENSG00000100504	PYGL_HUMAN	-0.0932224	0.731221	0.900404	0.26685	Not DE
P27708	ENSG00000084774	PYR1_HUMAN	-0.494398	0.231178	0.203314	0.03675	Protein
P17812	ENSG00000171793	PYRG1_HUMAN	-0.154646	0.815627	-0.096877	0.3317	Not DE
P31930	ENSG00000010256	QCR1_HUMAN	0.0291394	0.891869	0.243961	0.08666	Not DE
P22695	ENSG00000140740	QCR2_HUMAN	-0.18194	0.380057	0.198152	0.20011	Not DE
Q9H974	ENSG00000151576	QTRT2_HUMAN	-0.0602013	0.886681	-0.321416	0.07317	Not DE
P61106	ENSG00000119396	RAB14_HUMAN	-0.163812	0.477124	1.44198	0.0911	Not DE
Q9H0U4	ENSG00000174903	RAB1B_HUMAN	-0.0272225	0.901843	0.239613	0.13666	Not DE
P61019	ENSG00000104388	RAB2A_HUMAN	0.0131741	0.961477	0.33384	0.00126	Protein
P51148	ENSG00000108774	RAB5C_HUMAN	0.223567	0.357843	0.217874	0.01278	Protein
P51149	ENSG00000075785	RAB7A_HUMAN	0.0827271	0.621496	0.368684	0.00031	Protein
P15153	ENSG00000128340	RAC2_HUMAN	0.269481	0.272368	0.537506	0.02767	Protein
P63244	ENSG00000204628	RACK1_HUMAN	-0.0739106	0.74636	-0.0475954	0.46968	Not DE
P46060	ENSG00000100401	RAGP1_HUMAN	-0.027307	0.942174	0.312167	0.05034	Not DE
Q9UKM9	ENSG00000125970	RALY_HUMAN	0.152819	0.461205	0.210598	0.176	Not DE
P62826	ENSG00000132341	RAN_HUMAN	-0.0715347	0.787239	-0.394562	0.00768	Protein
Q15907	ENSG00000185236	RB11B_HUMAN	0.0193681	0.942174	6.17879e-05	0.99944	Not DE
Q09028	ENSG00000162521	RBBP4_HUMAN	-0.0993502	0.712806	0.256058	0.00098	Protein
Q96PK6	ENSG00000239306	RBM14_HUMAN	0.173248	0.741554	0.486232	0.01263	Protein
Q14498	ENSG00000131051	RBM39_HUMAN	0.0831386	0.712668	0.86041	0.01493	Protein
P18754	ENSG00000180198	RCC1_HUMAN	-0.0808344	0.678466	-0.411142	0.01967	Protein
Q9P258	ENSG00000179051	RCC2_HUMAN	0.00543761	0.985227	-0.042754	0.82275	Not DE
P54727	ENSG00000119318	RD23B_HUMAN	-0.0408396	0.860756	0.394295	0.02517	Protein
Q92900	ENSG00000005007	RENT1_HUMAN	-0.00222228	0.994563	0.146227	0.04495	Protein
Q9P227	ENSG00000275832	RHG23_HUMAN	-0.128339	0.507763	-0.701629	0.00032	Protein
P08134	ENSG00000155366	RHOC_HUMAN	0.19881	0.566483	-0.214669	0.421	Not DE
P13489	ENSG00000023191	RINI_HUMAN	0.0864731	0.711904	-0.236108	0.05683	Not DE
P31350	ENSG00000171848	RIR2_HUMAN	-0.283689	0.318375	-0.0990078	0.58945	Not DE
P62913	ENSG00000142676	RL11_HUMAN	-0.0689193	0.813259	0.0872905	0.18173	Not DE
P30050	ENSG00000197958	RL12_HUMAN	-0.0803202	0.812356	0.702296	0.34664	Not DE
P40429	ENSG00000142541	RL13A_HUMAN	-0.00955119	0.986413	-0.24574	0.02068	Protein
P26373	ENSG00000167526	RL13_HUMAN	0.176811	0.597758	-0.40031	7.44e-05	Protein
P50914	ENSG00000188846	RL14_HUMAN	0.102997	0.680567	-0.161203	0.01271	Protein
P61313	ENSG00000174748	RL15_HUMAN	-0.0255437	0.942274	-0.0284554	0.7834	Not DE
Q02543	ENSG00000105640	RL18A_HUMAN	-0.0245156	0.935362	-0.0821418	0.38262	Not DE
Q07020	ENSG00000063177	RL18_HUMAN	0.0134166	0.968302	-0.0930237	0.42141	Not DE
O76021	ENSG00000171490	RL1D1_HUMAN	-0.0917921	0.762095	0.345105	0.02877	Protein
P35268	ENSG00000116251	RL22_HUMAN	-0.208799	0.49443	-0.260534	0.03501	Protein
P62829	ENSG00000125691	RL23_HUMAN	-0.0457668	0.888599	0.271315	0.08823	Not DE
P83731	ENSG00000114391	RL24_HUMAN	0.0421419	0.886319	0.76121	0.00603	Protein
P46776	ENSG00000166441	RL27A_HUMAN	0.125224	0.678404	-0.263863	0.01177	Protein
P61353	ENSG00000131469	RL27_HUMAN	-0.0396344	0.896159	0.0523688	0.69029	Not DE
P62888	ENSG00000156482	RL30_HUMAN	0.0664487	0.811341	-0.128051	0.19299	Not DE
P62899	ENSG00000071082	RL31_HUMAN	0.0925248	0.796136	0.285381	0.45289	Not DE
P62987	ENSG00000221983	RL40_HUMAN	0.0753452	0.731221	0.20331	0.00021	Protein
P36578	ENSG00000174444	RL4_HUMAN	-0.0911822	0.731221	-0.251874	0.00312	Protein
P46777	ENSG00000122406	RL5_HUMAN	-0.0323537	0.901063	-0.151177	0.11462	Not DE
Q02878	ENSG00000089009	RL6_HUMAN	-0.0885382	0.65404	-0.870212	0.00053	Protein
P62424	ENSG00000148303	RL7A_HUMAN	0.0244764	0.937736	-0.157945	0.00085	Protein
P18124	ENSG00000147604	RL7_HUMAN	-0.201872	0.32249	0.352776	0.02299	Protein
P62917	ENSG00000161016	RL8_HUMAN	0.0383802	0.885082	-0.381501	0.10832	Not DE
P32969	ENSG00000163682	RL9_HUMAN	0.0657295	0.870263	-0.0438806	0.85729	Not DE
P05388	ENSG00000089157	RLA0_HUMAN	-0.178086	0.471914	-0.1617	0.10422	Not DE
P09001	ENSG00000114686	RM03_HUMAN	-0.0859773	0.794173	-0.0185463	0.94487	Not DE
Q9BQ52	ENSG00000006744	RNZ2_HUMAN	-0.079929	0.833792	1.14258	0.19575	Not DE
Q13151	ENSG00000177733	ROA0_HUMAN	-0.0659809	0.756433	-0.0114541	0.93668	Not DE
P09651	ENSG00000135486	ROA1_HUMAN	-0.0337731	0.929717	-0.369033	0.00388	Protein
P22626	ENSG00000122566	ROA2_HUMAN	0.112932	0.682356	-0.118857	0.21133	Not DE
P51991	ENSG00000170144	ROA3_HUMAN	-0.0092131	0.978298	0.0154317	0.90345	Not DE
P04843	ENSG00000163902	RPN1_HUMAN	-0.01754	0.96295	0.220415	0.02425	Protein
P04844	ENSG00000118705	RPN2_HUMAN	-0.0849282	0.67822	0.649258	0.00375	Protein
Q9NQG5	ENSG00000101413	RPR1B_HUMAN	-0.00992889	0.970987	-0.00328278	0.98398	Not DE
P62277	ENSG00000110700	RS13_HUMAN	0.0224777	0.936524	0.366047	0.12787	Not DE
P62263	ENSG00000164587	RS14_HUMAN	0.0668731	0.805241	-0.673788	0.00138	Protein
P62244	ENSG00000134419	RS15A_HUMAN	-0.104778	0.825542	0.0425216	0.87249	Not DE
P62249	ENSG00000105193	RS16_HUMAN	-0.00626548	0.98602	0.144414	0.38695	Not DE
P62269	ENSG00000231500	RS18_HUMAN	0.0891445	0.812752	0.15647	0.05089	Not DE
P39019	ENSG00000105372	RS19_HUMAN	0.155128	0.524809	0.157239	0.32229	Not DE
P62266	ENSG00000186468	RS23_HUMAN	-0.0345027	0.90742	-0.372322	0.03746	Protein
P15880	ENSG00000140988	RS2_HUMAN	-0.149232	0.476493	0.0678577	0.49759	Not DE
P61247	ENSG00000145425	RS3A_HUMAN	-0.0991656	0.735391	0.0891221	0.43531	Not DE
P23396	ENSG00000149273	RS3_HUMAN	-0.0595749	0.812752	0.0545086	0.50262	Not DE
P62701	ENSG00000198034	RS4X_HUMAN	-0.0605706	0.806968	-0.223201	0.0518	Not DE
P46782	ENSG00000083845	RS5_HUMAN	-0.0820566	0.680793	-0.154533	0.20511	Not DE
P62753	ENSG00000137154	RS6_HUMAN	-0.00945738	0.979696	-0.020619	0.78062	Not DE
P62081	ENSG00000171863	RS7_HUMAN	0.0013458	0.997631	0.0531581	0.51517	Not DE
P62241	ENSG00000142937	RS8_HUMAN	-0.0191536	0.961477	-0.331777	0.00348	Protein
P46781	ENSG00000170889	RS9_HUMAN	0.081422	0.816588	-0.151219	0.17794	Not DE
P08865	ENSG00000168028	RSSA_HUMAN	-0.0178308	0.942274	-0.115019	0.28835	Not DE
Q9NQC3	ENSG00000115310	RTN4_HUMAN	0.130011	0.553403	0.625481	0.00906	Protein
P08621	ENSG00000104852	RU17_HUMAN	0.180754	0.435706	0.0388491	0.86178	Not DE
P09661	ENSG00000131876	RU2A_HUMAN	0.0206597	0.942291	0.305847	0.05906	Not DE
Q9Y265	ENSG00000175792	RUVB1_HUMAN	0.0634872	0.893536	-0.128565	0.12237	Not DE
Q9Y230	ENSG00000183207	RUVB2_HUMAN	0.10853	0.695603	0.367991	0.03173	Protein
P05109	ENSG00000143546	S10A8_HUMAN	0.0830528	0.971631	1.10626	0.07506	Not DE
P06702	ENSG00000163220	S10A9_HUMAN	-0.274287	0.554624	0.0277608	0.95604	Not DE
P31949	ENSG00000163191	S10AB_HUMAN	0.316338	0.331488	-0.0756561	0.33729	Not DE
P61619	ENSG00000058262	S61A1_HUMAN	-0.24789	0.251364	-0.0835133	0.7582	Not DE
Q9UBE0	ENSG00000142230	SAE1_HUMAN	-0.287912	0.0675699	0.0350439	0.9099	Not DE
Q14151	ENSG00000130254	SAFB2_HUMAN	0.15328	0.578252	0.820285	0.00098	Protein
P23526	ENSG00000101444	SAHH_HUMAN	-0.215667	0.408533	0.306415	0.02325	Protein
Q15437	ENSG00000101310	SC23B_HUMAN	-0.309674	0.229454	0.24453	0.10923	Not DE
Q6NUK1	ENSG00000085491	SCMC1_HUMAN	-0.168404	0.640755	0.394988	0.14625	Not DE
Q12765	ENSG00000136193	SCRN1_HUMAN	-0.295072	0.264063	-0.115493	0.45963	Not DE
P31040	ENSG00000073578	SDHA_HUMAN	0.420858	0.410597	-0.264112	0.05894	Not DE
Q15019	ENSG00000168385	SEPT2_HUMAN	-0.200942	0.284549	0.0957418	0.62706	Not DE
Q16181	ENSG00000122545	SEPT7_HUMAN	-0.16916	0.269436	1.68611	0.13537	Not DE
Q9UHD8	ENSG00000184640	SEPT9_HUMAN	-0.0636029	0.771576	0.213547	0.02293	Protein
O43175	ENSG00000092621	SERA_HUMAN	0.0313329	0.948781	-0.113283	0.4398	Not DE
P78330	ENSG00000146733	SERB_HUMAN	-0.151168	0.818536	0.0665845	0.47544	Not DE
Q9Y617	ENSG00000135069	SERC_HUMAN	-0.235825	0.74655	-0.380857	2.36e-06	Protein
P50454	ENSG00000149257	SERPH_HUMAN	0.114154	0.734191	-0.368611	0.00698	Protein
Q01105	ENSG00000119335	SET_HUMAN	-0.147214	0.398898	0.0466543	0.6988	Not DE
Q15393	ENSG00000189091	SF3B3_HUMAN	-0.0925093	0.723034	0.178887	0.00032	Protein
P23246	ENSG00000116560	SFPQ_HUMAN	0.0691204	0.891774	-0.231235	0.02948	Protein
Q9H9B4	ENSG00000164466	SFXN1_HUMAN	-0.191871	0.591847	-0.216757	0.00062	Protein
Q9NTJ3	ENSG00000113810	SMC4_HUMAN	-0.113449	0.60804	0.643971	6.51e-05	Protein
P62314	ENSG00000167088	SMD1_HUMAN	-0.130102	0.573353	-0.146743	0.10169	Not DE
P62318	ENSG00000100028	SMD3_HUMAN	-0.140033	0.692191	0.372742	0.08135	Not DE
A6NHR9	ENSG00000101596	SMHD1_HUMAN	-0.51429	0.123393	0.0718368	0.49147	Not DE
Q7KZF4	ENSG00000197157	SND1_HUMAN	-0.170625	0.361112	-0.0187746	0.55232	Not DE
P09012	ENSG00000077312	SNRPA_HUMAN	0.130136	0.672315	0.130834	0.4017	Not DE
Q9UMY4	ENSG00000147164	SNX12_HUMAN	-0.10465	0.621233	0.344057	0.32858	Not DE
O60749	ENSG00000205302	SNX2_HUMAN	-0.214751	0.249409	0.372294	0.05365	Not DE
Q9Y5B9	ENSG00000092201	SP16H_HUMAN	-0.389096	0.111276	-0.120395	0.36321	Not DE
P35237	ENSG00000124570	SPB6_HUMAN	0.278107	0.164786	0.118607	0.11101	Not DE
P19623	ENSG00000116649	SPEE_HUMAN	-0.140076	0.781859	0.359317	0.0351	Protein
P35270	ENSG00000116096	SPRE_HUMAN	0.305975	0.445382	-0.277495	0.19717	Not DE
Q01082	ENSG00000115306	SPTB2_HUMAN	-0.223951	0.437589	0.331475	0.48712	Not DE
Q13813	ENSG00000197694	SPTN1_HUMAN	-0.159626	0.517597	0.354925	0.00254	Protein
Q9Y6N5	ENSG00000137767	SQOR_HUMAN	0.0954941	0.782212	-0.0406654	0.65803	Not DE
Q14247	ENSG00000085733	SRC8_HUMAN	-0.00864077	0.978972	0.102784	0.34188	Not DE
Q9BXP5	ENSG00000087087	SRRT_HUMAN	0.00147832	0.997932	0.887942	0.00012	Protein
O75494	ENSG00000188529	SRS10_HUMAN	0.0206369	0.93492	0.0574928	0.84528	Not DE
Q07955	ENSG00000136450	SRSF1_HUMAN	-0.100967	0.77365	0.133604	0.3293	Not DE
P84103	ENSG00000112081	SRSF3_HUMAN	0.00678108	0.986915	-0.0063201	0.95881	Not DE
Q08170	ENSG00000116350	SRSF4_HUMAN	0.0360486	0.906138	0.662392	0.0046	Protein
Q04837	ENSG00000106028	SSBP_HUMAN	0.182953	0.528011	-0.160488	0.38789	Not DE
P43307	ENSG00000124783	SSRA_HUMAN	-0.169541	0.441917	-0.325047	0.06337	Not DE
Q08945	ENSG00000149136	SSRP1_HUMAN	-0.282767	0.0959755	0.245345	0.05713	Not DE
P31948	ENSG00000168439	STIP1_HUMAN	-0.0568011	0.910046	0.2638	0.0462	Protein
Q9UJZ1	ENSG00000165283	STML2_HUMAN	-0.122197	0.528073	-0.351394	0.00023	Protein
P61956	ENSG00000188612	SUMO2_HUMAN	0.409018	0.0100584	0.172406	0.39937	RNA
P49588	ENSG00000090861	SYAC_HUMAN	-0.142744	0.785416	-0.44305	0.00181	Protein
P14868	ENSG00000115866	SYDC_HUMAN	-0.264014	0.0748607	-0.182926	0.07503	Not DE
P07814	ENSG00000136628	SYEP_HUMAN	-0.367691	0.389434	-0.0916755	0.73434	Not DE
Q9Y285	ENSG00000179115	SYFA_HUMAN	-0.0548231	0.863286	-0.186115	0.02698	Protein
Q9NSD9	ENSG00000116120	SYFB_HUMAN	-0.150998	0.665303	0.325604	0.12362	Not DE
P41252	ENSG00000196305	SYIC_HUMAN	-0.602806	0.211649	0.175763	0.20286	Not DE
Q15046	ENSG00000065427	SYK_HUMAN	0.0116423	0.969512	-0.203478	0.04787	Protein
Q9P2J5	ENSG00000133706	SYLC_HUMAN	-0.375021	0.381244	-0.310166	0.43974	Not DE
P56192	ENSG00000166986	SYMC_HUMAN	-0.037015	0.962801	-0.058292	0.60455	Not DE
O43776	ENSG00000134440	SYNC_HUMAN	-0.0800847	0.813057	0.150143	0.45911	Not DE
P47897	ENSG00000172053	SYQ_HUMAN	-0.0886337	0.681871	-0.0605469	0.52494	Not DE
P26639	ENSG00000113407	SYTC_HUMAN	-0.0263194	0.958285	0.231731	0.03651	Protein
P26640	ENSG00000204394	SYVC_HUMAN	-0.229109	0.596582	-0.156538	0.21602	Not DE
P23381	ENSG00000140105	SYWC_HUMAN	0.328473	0.517573	-0.403285	0.02157	Protein
P54577	ENSG00000134684	SYYC_HUMAN	-0.0868129	0.894222	-0.128504	0.12034	Not DE
P09758	ENSG00000184292	TACD2_HUMAN	0.0535981	0.860756	-0.181775	0.06582	Not DE
Q13148	ENSG00000120948	TADBP_HUMAN	-0.0343978	0.903839	-0.262139	0.00182	Protein
P37802	ENSG00000158710	TAGL2_HUMAN	0.375871	0.24167	0.407144	0.0019	Protein
P37837	ENSG00000177156	TALDO_HUMAN	0.101383	0.638609	-0.41429	0.02593	Protein
Q9C0C2	ENSG00000149115	TB182_HUMAN	0.0406123	0.871504	1.44063	0.01227	Protein
Q9BQE3	ENSG00000167553	TBA1C_HUMAN	-0.00468277	0.994015	-0.479306	0.51337	Not DE
P68366	ENSG00000127824	TBA4A_HUMAN	0.207924	0.447389	0.168015	0.00402	Protein
P68371	ENSG00000188229	TBB4B_HUMAN	0.171204	0.613003	0.493799	0.00214	Protein
P07437	ENSG00000196230	TBB5_HUMAN	0.0825763	0.692191	0.298708	0.00209	Protein
Q9BUF5	ENSG00000176014	TBB6_HUMAN	-0.0973287	0.720865	0.502825	0.00015	Protein
Q9P2M4	ENSG00000132405	TBC14_HUMAN	-0.304088	0.240191	0.302727	0.48653	Not DE
P23258	ENSG00000131462	TBG1_HUMAN	-0.0294927	0.933448	-0.496726	0.33271	Not DE
Q12788	ENSG00000183751	TBL3_HUMAN	0.108405	0.719102	0.730902	0.01087	Protein
P17987	ENSG00000120438	TCPA_HUMAN	-0.207599	0.576516	0.262339	0.01856	Protein
P78371	ENSG00000166226	TCPB_HUMAN	-0.148474	0.67551	-0.0643883	0.39984	Not DE
P50991	ENSG00000115484	TCPD_HUMAN	-0.275185	0.402466	-0.0274229	0.63238	Not DE
P48643	ENSG00000150753	TCPE_HUMAN	-0.0895344	0.826825	-0.059804	0.57924	Not DE
P49368	ENSG00000163468	TCPG_HUMAN	-0.116646	0.755418	-0.161342	0.09405	Not DE
Q99832	ENSG00000135624	TCPH_HUMAN	-0.106272	0.754199	-0.0692849	0.47576	Not DE
P50990	ENSG00000156261	TCPQ_HUMAN	-0.12669	0.618859	0.0158656	0.83089	Not DE
P40227	ENSG00000146731	TCPZ_HUMAN	-0.159778	0.630354	0.000220244	0.99735	Not DE
P13693	ENSG00000133112	TCTP_HUMAN	0.274487	0.600703	-0.522669	0.459	Not DE
Q15185	ENSG00000110958	TEBP_HUMAN	-0.141388	0.627694	0.3934	0.00464	Protein
Q9NZ01	ENSG00000099797	TECR_HUMAN	-0.00209384	0.996359	0.169	0.28877	Not DE
Q9Y4R8	ENSG00000100726	TELO2_HUMAN	0.112301	0.649026	0.915321	0.15524	Not DE
P24821	ENSG00000041982	TENA_HUMAN	0.331598	0.172169	0.697176	6.43e-08	Protein
P55072	ENSG00000165280	TERA_HUMAN	-0.0541555	0.912925	0.422345	0.01726	Protein
Q92734	ENSG00000114354	TFG_HUMAN	-0.00462646	0.987843	0.19589	0.09957	Not DE
P02786	ENSG00000072274	TFR1_HUMAN	-0.463969	0.40706	0.0476093	0.74324	Not DE
P13726	ENSG00000117525	TF_HUMAN	0.0961658	0.711904	0.574201	0.00247	Protein
P21980	ENSG00000198959	TGM2_HUMAN	-0.0745131	0.926329	0.193009	0.14136	Not DE
Q9H5L6	ENSG00000168152	THAP9_HUMAN	-0.0335159	0.95863	-0.629529	0.04649	Protein
Q9BWD1	ENSG00000120437	THIC_HUMAN	-0.0536122	0.919809	-0.0529307	0.56274	Not DE
P10599	ENSG00000136810	THIO_HUMAN	0.216851	0.581218	0.24721	0.09747	Not DE
Q86V81	ENSG00000183684	THOC4_HUMAN	-0.0575187	0.860756	-0.0465214	0.94829	Not DE
Q13263	ENSG00000130726	TIF1B_HUMAN	-0.0620043	0.796649	0.176411	0.15618	Not DE
P29401	ENSG00000163931	TKT_HUMAN	-0.0402997	0.895616	-0.128595	0.1815	Not DE
Q9Y490	ENSG00000137076	TLN1_HUMAN	-0.361935	0.281929	0.253751	0.00251	Protein
Q9UM00	ENSG00000143183	TMCO1_HUMAN	0.106595	0.674105	0.960942	0.01373	Protein
P57088	ENSG00000109133	TMM33_HUMAN	-0.0364478	0.887261	-0.156264	0.2782	Not DE
Q92973	ENSG00000083312	TNPO1_HUMAN	-0.498887	0.173569	0.645527	0.00498	Protein
O96008	ENSG00000130204	TOM40_HUMAN	0.130787	0.710788	0.172477	0.1864	Not DE
P11387	ENSG00000198900	TOP1_HUMAN	-0.117248	0.711123	0.453831	0.00941	Protein
P11388	ENSG00000131747	TOP2A_HUMAN	-0.250776	0.185795	0.798297	6.22e-06	Protein
O43399	ENSG00000101150	TPD54_HUMAN	-0.0289743	0.920488	-0.290775	0.00083	Protein
P60174	ENSG00000111669	TPIS_HUMAN	-0.076337	0.781584	0.0401564	0.76711	Not DE
P06753	ENSG00000143549	TPM3_HUMAN	-0.00900939	0.980091	-1.03058	0.00388	Protein
P12270	ENSG00000047410	TPR_HUMAN	-0.220567	0.236793	-0.303452	0.14301	Not DE
Q13595	ENSG00000164548	TRA2A_HUMAN	0.143505	0.560985	-0.131394	0.86232	Not DE
P62995	ENSG00000136527	TRA2B_HUMAN	-0.161879	0.311448	-0.629365	0.00414	Protein
Q12931	ENSG00000126602	TRAP1_HUMAN	-0.134187	0.683525	0.379653	0.01169	Protein
Q16881	ENSG00000198431	TRXR1_HUMAN	-0.288796	0.561456	0.59509	0.00475	Protein
Q15631	ENSG00000211460	TSN_HUMAN	-0.0827449	0.681055	-0.0185558	0.86869	Not DE
P07996	ENSG00000137801	TSP1_HUMAN	-0.299596	0.746092	0.567795	5.01e-06	Protein
Q8N5M4	ENSG00000162222	TTC9C_HUMAN	0.952782	4.53e-05	0.0297402	0.87112	RNA
Q5TAX3	ENSG00000134744	TUT4_HUMAN	-0.154661	0.424191	-0.24379	0.0791	Not DE
Q12792	ENSG00000151239	TWF1_HUMAN	-0.0957342	0.757394	-0.851019	0.01997	Protein
Q8NBS9	ENSG00000239264	TXND5_HUMAN	-0.0313504	0.979696	-0.328588	0.1873	Not DE
O75643	ENSG00000144028	U520_HUMAN	-0.350333	0.210708	0.000956802	0.99552	Not DE
Q15029	ENSG00000108883	U5S1_HUMAN	-0.101243	0.731354	0.00429485	0.97239	Not DE
Q16222	ENSG00000117143	UAP1_HUMAN	-0.43759	0.265185	-0.33018	0.0285	Protein
Q13404	ENSG00000244687	UB2V1_HUMAN	0.508826	0.175991	0.0081188	0.92393	Not DE
P22314	ENSG00000130985	UBA1_HUMAN	-0.144931	0.674737	0.0732037	0.20559	Not DE
P61086	ENSG00000078140	UBE2K_HUMAN	-0.165235	0.451377	0.599418	0.13722	Not DE
P54578	ENSG00000101557	UBP14_HUMAN	-0.0900496	0.757494	0.208551	0.00072	Protein
P45974	ENSG00000111667	UBP5_HUMAN	-0.157936	0.638438	-0.0371414	0.55926	Not DE
Q04323	ENSG00000162191	UBXN1_HUMAN	0.882778	0.000264905	0.585015	0.00014	RNA & Protein
P09936	ENSG00000154277	UCHL1_HUMAN	0.29628	0.472276	-0.180395	0.12301	Not DE
O94874	ENSG00000014123	UFL1_HUMAN	-0.32254	0.0669069	0.144601	0.25132	Not DE
O60701	ENSG00000109814	UGDH_HUMAN	-0.409931	0.194032	-0.173736	0.29669	Not DE
Q9NYU2	ENSG00000136731	UGGG1_HUMAN	-0.205766	0.49747	0.660199	6.6e-05	Protein
Q16851	ENSG00000169764	UGPA_HUMAN	-0.0454089	0.881822	0.460175	0.01149	Protein
A0JNW5	ENSG00000111647	UH1BL_HUMAN	-0.379179	0.317095	-0.718948	0.09497	Not DE
Q13564	ENSG00000159593	ULA1_HUMAN	-0.103413	0.741526	0.0140605	0.93312	Not DE
P11172	ENSG00000114491	UMPS_HUMAN	-0.105027	0.725718	0.25097	0.23831	Not DE
Q9H3U1	ENSG00000140553	UN45A_HUMAN	-0.164616	0.379837	-0.443286	0.0087	Protein
Q16831	ENSG00000183696	UPP1_HUMAN	0.0543542	0.962777	0.19752	0.46813	Not DE
P00749	ENSG00000122861	UROK_HUMAN	0.248292	0.560637	0.0898104	0.65332	Not DE
O60763	ENSG00000138768	USO1_HUMAN	-0.222215	0.242505	0.396748	0.02093	Protein
Q93008	ENSG00000124486	USP9X_HUMAN	-0.332402	0.296944	0.282505	0.46331	Not DE
Q99536	ENSG00000108828	VAT1_HUMAN	0.258653	0.190696	0.453025	0.00497	Protein
P21281	ENSG00000147416	VATB2_HUMAN	-0.356764	0.200809	-0.0847235	0.72513	Not DE
P21796	ENSG00000213585	VDAC1_HUMAN	-0.0704563	0.84106	-0.0396414	0.6881	Not DE
P45880	ENSG00000165637	VDAC2_HUMAN	0.0036885	0.989119	-0.0103743	0.89091	Not DE
Q9Y277	ENSG00000078668	VDAC3_HUMAN	0.00511896	0.988745	-0.558941	0.00977	Protein
P18206	ENSG00000035403	VINC_HUMAN	0.0200014	0.961449	0.406137	2.28e-05	Protein
Q7Z7G8	ENSG00000132549	VP13B_HUMAN	-0.29672	0.300305	-0.145397	0.47805	Not DE
Q93050	ENSG00000033627	VPP1_HUMAN	0.148547	0.646281	0.406155	0.38981	Not DE
Q96QK1	ENSG00000069329	VPS35_HUMAN	-0.0813832	0.67955	0.309035	0.00325	Protein
Q86VR7	ENSG00000186806	VS10L_HUMAN	-0.546155	0.454863	1.35587	0.07104	Not DE
O75083	ENSG00000071127	WDR1_HUMAN	-0.0207793	0.960331	1.0739	0.01349	Protein
O14980	ENSG00000082898	XPO1_HUMAN	-0.250559	0.411077	0.242194	0.27378	Not DE
P55060	ENSG00000124207	XPO2_HUMAN	-0.284992	0.40095	-0.159532	0.09864	Not DE
Q9HAV4	ENSG00000124571	XPO5_HUMAN	-0.199483	0.56096	0.391975	0.02545	Protein
P13010	ENSG00000079246	XRCC5_HUMAN	-0.278585	0.148925	0.465948	0.01486	Protein
P12956	ENSG00000196419	XRCC6_HUMAN	-0.176889	0.350227	0.00365998	0.97375	Not DE
P46937	ENSG00000137693	YAP1_HUMAN	-0.405848	0.0911523	0.325263	0.51395	Not DE
P67809	ENSG00000065978	YBOX1_HUMAN	0.00294294	0.993913	0.0848494	0.44743	Not DE
Q7Z2W4	ENSG00000105939	ZCCHV_HUMAN	0.654566	0.0186834	1.2137	8.42e-05	RNA & Protein
Q07157	ENSG00000104067	ZO1_HUMAN	-0.244195	0.368476	0.428297	0.00369	Protein

## Sheet: F508del
Supplementary Data 6. List of genes in transcriptomics dataset with a correspondence in the proteomics data set (gene/protein pairs) in each 16HBE mutant cell line.
UniProtKB	EnsemblCode	EntryName	RNA_Log2FC	RNA_P-value	Prot_Log2FC	Prot_P-value	Dataset where gene/protein is differentially expressed
P31946	ENSG00000166913	1433B_HUMAN	-0.0764889	0.768704	0.220074	0.25502	Not DE
P62258	ENSG00000108953	1433E_HUMAN	-0.0453962	0.861733	-0.0143876	0.89453	Not DE
Q04917	ENSG00000128245	1433F_HUMAN	0.0511376	0.835791	-0.254261	0.14499	Not DE
P61981	ENSG00000170027	1433G_HUMAN	0.0280966	0.942195	0.173601	0.14589	Not DE
P31947	ENSG00000175793	1433S_HUMAN	0.321945	0.325388	-0.00485723	0.98075	Not DE
P27348	ENSG00000134308	1433T_HUMAN	0.13739	0.631943	-0.415328	0.34389	Not DE
P63104	ENSG00000164924	1433Z_HUMAN	0.0783049	0.778758	-0.110425	0.19689	Not DE
P30153	ENSG00000105568	2AAA_HUMAN	-0.0214501	0.935881	-0.294406	0.00441	Protein
Q9H2F3	ENSG00000099377	3BHS7_HUMAN	-0.0674941	0.931861	-0.955874	0.0072	Protein
P08195	ENSG00000168003	4F2_HUMAN	-0.271307	0.641424	-0.697701	5.51e-07	Protein
P21589	ENSG00000135318	5NTD_HUMAN	-0.0299031	0.962108	0.578047	0.00083	Protein
P52209	ENSG00000142657	6PGD_HUMAN	0.066017	0.879316	0.803505	0.00053	Protein
O95336	ENSG00000130313	6PGL_HUMAN	0.294618	0.414242	0.847712	1.01e-05	Protein
Q15758	ENSG00000105281	AAAT_HUMAN	0.0166512	0.974489	-0.464252	0.07254	Not DE
P17174	ENSG00000120053	AATC_HUMAN	0.130625	0.76261	0.286517	0.00081	Protein
P00505	ENSG00000125166	AATM_HUMAN	0.100262	0.845751	-0.0998023	0.37005	Not DE
P61221	ENSG00000164163	ABCE1_HUMAN	-0.0228641	0.971941	0.874464	0.03042	Protein
Q9H845	ENSG00000177646	ACAD9_HUMAN	-0.0391215	0.888219	2.69652	0.00112	Protein
P11310	ENSG00000117054	ACADM_HUMAN	0.0961861	0.809671	0.176247	0.18945	Not DE
P49748	ENSG00000072778	ACADV_HUMAN	-0.338937	0.0772271	0.342275	0.00397	Protein
O96019	ENSG00000136518	ACL6A_HUMAN	-0.0713691	0.795523	-0.0120919	0.98482	Not DE
P53396	ENSG00000131473	ACLY_HUMAN	0.141364	0.787608	0.0267431	0.8269	Not DE
Q99798	ENSG00000100412	ACON_HUMAN	0.234203	0.203035	-0.148954	0.11622	Not DE
O95573	ENSG00000123983	ACSL3_HUMAN	0.0271114	0.944406	-0.0931129	0.29167	Not DE
P60709	ENSG00000075624	ACTB_HUMAN	0.226605	0.626602	-0.269833	0.1559	Not DE
P68032	ENSG00000159251	ACTC_HUMAN	1.94521	0.0262603	2.12478	0.00017	RNA & Protein
P63261	ENSG00000184009	ACTG_HUMAN	0.0673306	0.847237	-0.163225	0.32656	Not DE
P12814	ENSG00000072110	ACTN1_HUMAN	-0.0330686	0.960156	0.364233	0.05975	Not DE
O43707	ENSG00000130402	ACTN4_HUMAN	0.0615708	0.866216	0.120114	0.0622	Not DE
P55263	ENSG00000156110	ADK_HUMAN	-0.00292678	0.992848	-0.478364	0.00309	Protein
P05141	ENSG00000005022	ADT2_HUMAN	0.13712	0.551655	0.401745	0.00882	Protein
P12236	ENSG00000169100	ADT3_HUMAN	0.250528	0.60588	0.392422	0.00025	Protein
Q9Y4W6	ENSG00000141385	AFG32_HUMAN	-0.446566	0.0220898	0.307748	0.01662	RNA & Protein
O95394	ENSG00000013375	AGM1_HUMAN	-0.344094	0.0368195	-0.582014	0.07252	RNA
O00468	ENSG00000188157	AGRIN_HUMAN	-0.063551	0.875537	0.489226	0.03097	Protein
Q09666	ENSG00000124942	AHNK_HUMAN	-0.958902	0.00012209	-1.98336	1.03e-05	RNA & Protein
O95433	ENSG00000100591	AHSA1_HUMAN	0.192393	0.717115	1.42637	0.00091	Protein
P14550	ENSG00000117448	AK1A1_HUMAN	-0.288684	0.258073	0.808223	0.18534	Not DE
Q12802	ENSG00000170776	AKP13_HUMAN	0.0204854	0.955287	-0.522499	0.22952	Not DE
P47895	ENSG00000184254	AL1A3_HUMAN	0.258936	0.747813	0.364213	0.0541	Not DE
P49419	ENSG00000164904	AL7A1_HUMAN	-0.0538161	0.823372	-0.0495607	0.77802	Not DE
P49189	ENSG00000143149	AL9A1_HUMAN	-0.098702	0.728297	-0.000507807	0.99394	Not DE
P04075	ENSG00000149925	ALDOA_HUMAN	-0.298851	0.758198	-0.264416	0.22379	Not DE
Q96L96	ENSG00000136383	ALPK3_HUMAN	-0.427052	0.284027	-0.500481	0.18952	Not DE
Q9H4A4	ENSG00000176393	AMPB_HUMAN	-0.051917	0.844004	0.597333	0.00431	Protein
P28838	ENSG00000002549	AMPL_HUMAN	-0.00886033	0.981431	-0.923856	0.03883	Protein
P39687	ENSG00000140350	AN32A_HUMAN	0.0394549	0.897498	-0.222159	0.32357	Not DE
Q9BTT0	ENSG00000143401	AN32E_HUMAN	-0.247269	0.248952	0.610605	0.01784	Protein
P16157	ENSG00000029534	ANK1_HUMAN	-1.29433	0.284027	0.163274	0.615	Not DE
Q99873	ENSG00000126457	ANM1_HUMAN	0.284665	0.0757359	0.472707	0.02397	Protein
P50995	ENSG00000122359	ANX11_HUMAN	0.0721471	0.776329	0.319497	0.06367	Not DE
P04083	ENSG00000135046	ANXA1_HUMAN	0.0230952	0.972447	-0.300459	0.01048	Protein
P07355	ENSG00000182718	ANXA2_HUMAN	0.141466	0.496741	-0.273609	4.73e-05	Protein
P12429	ENSG00000138772	ANXA3_HUMAN	-0.147631	0.640644	-0.564611	1.08e-08	Protein
P09525	ENSG00000196975	ANXA4_HUMAN	0.00814279	0.990234	0.351745	0.00048	Protein
P08758	ENSG00000164111	ANXA5_HUMAN	-0.0713964	0.831861	-0.0916979	0.45075	Not DE
P20073	ENSG00000138279	ANXA7_HUMAN	-0.148077	0.605685	0.634174	0.01477	Protein
Q10567	ENSG00000100280	AP1B1_HUMAN	0.0171022	0.963714	0.0538952	0.70738	Not DE
P05549	ENSG00000137203	AP2A_HUMAN	0.231696	0.222692	-0.762229	2.08e-06	Protein
P63010	ENSG00000006125	AP2B1_HUMAN	-0.253941	0.49594	0.150116	0.03702	Protein
P27695	ENSG00000100823	APEX1_HUMAN	0.0808925	0.790267	-0.118	0.77894	Not DE
Q9HDC9	ENSG00000101474	APMAP_HUMAN	0.0502342	0.835791	0.269966	0.26204	Not DE
P07741	ENSG00000198931	APT_HUMAN	0.146158	0.580164	0.270663	0.04305	Protein
P61204	ENSG00000134287	ARF3_HUMAN	0.137521	0.467323	-0.420352	0.00122	Protein
P18085	ENSG00000168374	ARF4_HUMAN	0.0507153	0.881606	0.751669	0.01469	Protein
P61158	ENSG00000115091	ARP3_HUMAN	0.0706081	0.853636	0.231191	0.19366	Not DE
P59998	ENSG00000241553	ARPC4_HUMAN	0.231042	0.281357	0.298967	3.88e-06	Protein
P08243	ENSG00000070669	ASNS_HUMAN	0.0210544	0.993014	-0.0635206	0.72375	Not DE
P05023	ENSG00000163399	AT1A1_HUMAN	0.0375508	0.911538	0.20208	0.00519	Protein
P16615	ENSG00000174437	AT2A2_HUMAN	0.0613487	0.907204	0.420673	0.00109	Protein
Q9NVI7	ENSG00000197785	ATD3A_HUMAN	0.188429	0.44442	0.245553	1.9e-05	Protein
P25705	ENSG00000152234	ATPA_HUMAN	0.0621918	0.840149	0.470714	0.00011	Protein
P06576	ENSG00000110955	ATPB_HUMAN	0.265904	0.297508	0.186954	0.03176	Protein
P48047	ENSG00000241837	ATPO_HUMAN	0.224546	0.716296	0.138184	0.34671	Not DE
Q5VT79	ENSG00000264230	AXA81_HUMAN	0.00763164	0.992635	0.345644	0.15103	Not DE
O00154	ENSG00000097021	BACH_HUMAN	0.387445	0.229452	0.772657	2.8e-06	Protein
Q07812	ENSG00000087088	BAX_HUMAN	0.262051	0.120637	0.109368	0.22148	Not DE
Q15582	ENSG00000120708	BGH3_HUMAN	0.915713	0.000211265	2.95598	7.7e-11	RNA & Protein
P55957	ENSG00000015475	BID_HUMAN	0.387902	0.120257	-0.63795	3.3e-05	Protein
P11021	ENSG00000044574	BIP_HUMAN	-0.263506	0.782273	0.333842	0.00181	Protein
P30043	ENSG00000090013	BLVRB_HUMAN	0.13375	0.824848	-0.0650264	0.36567	Not DE
Q8TDN6	ENSG00000113460	BRX1_HUMAN	0.20429	0.425314	-0.0712072	0.86817	Not DE
O43684	ENSG00000154473	BUB3_HUMAN	0.0456429	0.875899	0.320164	0.07325	Not DE
Q7L1Q6	ENSG00000082153	BZW1_HUMAN	0.0420179	0.938693	-0.799032	0.56015	Not DE
Q07021	ENSG00000108561	C1QBP_HUMAN	0.312975	0.326972	0.612225	0.04545	Protein
P11586	ENSG00000100714	C1TC_HUMAN	-0.253757	0.0713082	0.10382	0.28609	Not DE
Q6UB35	ENSG00000120254	C1TM_HUMAN	-0.121417	0.789839	-0.0539928	0.86571	Not DE
Q6P1N0	ENSG00000132024	C2D1A_HUMAN	0.0225794	0.950051	-0.0620181	0.76312	Not DE
P12830	ENSG00000039068	CADH1_HUMAN	0.581613	0.000372857	0.0548844	0.3644	RNA
P22223	ENSG00000062038	CADH3_HUMAN	0.726562	5.75e-05	-0.299994	0.00018	RNA & Protein
Q05682	ENSG00000122786	CALD1_HUMAN	0.832394	0.294348	0.751235	0.01929	Protein
P0DP25	ENSG00000160014	CALM3_HUMAN	-0.0992593	0.803613	-0.390342	0.16489	Not DE
P27797	ENSG00000179218	CALR_HUMAN	0.190677	0.824222	0.692037	0.00012	Protein
O43852	ENSG00000128595	CALU_HUMAN	0.0157661	0.974292	-1.01926	5.78e-05	Protein
P27824	ENSG00000127022	CALX_HUMAN	-0.0558533	0.911007	0.383459	0.00908	Protein
P07384	ENSG00000014216	CAN1_HUMAN	-0.280542	0.0661291	-0.474764	0.00017	Protein
P17655	ENSG00000162909	CAN2_HUMAN	-0.195539	0.429882	-0.477585	2.9e-06	Protein
Q86VP6	ENSG00000111530	CAND1_HUMAN	-0.0522172	0.91694	0.511299	2.87e-05	Protein
Q01518	ENSG00000131236	CAP1_HUMAN	-0.13759	0.692979	-0.140915	0.02173	Protein
P40121	ENSG00000042493	CAPG_HUMAN	-0.0204804	0.968533	-0.127088	0.16169	Not DE
P47756	ENSG00000077549	CAPZB_HUMAN	0.0414501	0.886515	-0.613476	8.13e-05	Protein
P07339	ENSG00000117984	CATD_HUMAN	-0.264326	0.580506	-0.530197	0.00445	Protein
Q6NZI2	ENSG00000177469	CAVN1_HUMAN	0.00627171	0.98722	-0.533871	0.01848	Protein
P52907	ENSG00000116489	CAZA1_HUMAN	0.0742853	0.841173	0.656545	7.11e-05	Protein
P16152	ENSG00000159228	CBR1_HUMAN	0.0451005	0.911007	0.550769	0.01459	Protein
Q86Z20	ENSG00000183323	CC125_HUMAN	-0.369908	0.120254	-0.84964	0.00023	Protein
Q8N163	ENSG00000158941	CCAR2_HUMAN	-1.00394	2.86e-06	-0.795927	0.00038	RNA & Protein
Q5T9S5	ENSG00000122483	CCD18_HUMAN	-0.342826	0.432473	0.517735	0.09723	Not DE
Q2M329	ENSG00000173013	CCD96_HUMAN	-0.165398	0.851596	-1.22479	0.08466	Not DE
O00622	ENSG00000142871	CYR61_HUMAN	-0.0898207	0.876747	0.154346	0.43302	Not DE
O95400	ENSG00000169217	CD2B2_HUMAN	0.145397	0.428011	-0.82575	0.32813	Not DE
P16070	ENSG00000026508	CD44_HUMAN	0.816432	0.0550617	0.519347	0.00014	Protein
P60953	ENSG00000070831	CDC42_HUMAN	0.0246876	0.938562	-0.101561	0.60486	Not DE
P06493	ENSG00000170312	CDK1_HUMAN	0.0482178	0.884216	0.217473	0.00376	Protein
P24941	ENSG00000123374	CDK2_HUMAN	0.286643	0.310437	0.316466	2.99e-05	Protein
Q9H211	ENSG00000167513	CDT1_HUMAN	0.175098	0.785081	-0.070445	0.88734	Not DE
P61604	ENSG00000115541	CH10_HUMAN	0.197877	0.789492	-0.496346	0.01598	Protein
P10809	ENSG00000144381	CH60_HUMAN	0.255504	0.579668	0.128209	0.01339	Protein
O75390	ENSG00000062485	CISY_HUMAN	-0.119707	0.76125	0.0581918	0.64997	Not DE
Q07065	ENSG00000136026	CKAP4_HUMAN	0.266197	0.194312	1.03629	6.46e-08	Protein
P56747	ENSG00000184697	CLD6_HUMAN	0.573562	0.000829524	0.554523	7.29e-06	RNA & Protein
Q00610	ENSG00000141367	CLH1_HUMAN	-0.14318	0.775806	0.299861	0.0024	Protein
Q8NHS4	ENSG00000162994	CLHC1_HUMAN	-0.000171466	0.999723	1.58068	0.0011	Protein
O00299	ENSG00000213719	CLIC1_HUMAN	0.0304349	0.927418	0.157465	0.15305	Not DE
O95833	ENSG00000169583	CLIC3_HUMAN	0.584694	0.423233	0.82911	0.06651	Not DE
Q9Y696	ENSG00000169504	CLIC4_HUMAN	0.0672887	0.884608	0.456522	0.02332	Protein
Q9UJS0	ENSG00000004864	CMC2_HUMAN	0.0444044	0.900075	-0.385751	0.03004	Protein
Q15021	ENSG00000010292	CND1_HUMAN	-0.280748	0.166395	-0.63097	0.00553	Protein
Q9BPX3	ENSG00000109805	CND3_HUMAN	0.0239629	0.944793	0.0773521	0.78464	Not DE
Q96KP4	ENSG00000133313	CNDP2_HUMAN	-0.0809571	0.763331	-0.125606	0.02491	Protein
A5YKK6	ENSG00000125107	CNOT1_HUMAN	-0.0393125	0.946934	0.574459	0.02596	Protein
Q9Y2B0	ENSG00000257727	CNPY2_HUMAN	-0.374424	0.585468	-0.0584313	0.931	Not DE
Q13057	ENSG00000068120	COASY_HUMAN	-0.0257143	0.917101	0.797359	1.18e-09	Protein
P23528	ENSG00000172757	COF1_HUMAN	-0.422414	0.0777579	-0.638487	1.16e-06	Protein
Q9Y2V7	ENSG00000133103	COG6_HUMAN	-0.233588	0.326955	-0.139807	0.62421	Not DE
P53621	ENSG00000122218	COPA_HUMAN	-0.182266	0.484721	0.454398	0.00026	Protein
P35606	ENSG00000184432	COPB2_HUMAN	-0.1563	0.580258	0.0473048	0.66948	Not DE
P53618	ENSG00000129083	COPB_HUMAN	-0.0169991	0.958627	0.741922	2.86e-05	Protein
P48444	ENSG00000095139	COPD_HUMAN	-0.106017	0.76125	0.1433	0.12219	Not DE
Q9Y678	ENSG00000181789	COPG1_HUMAN	-0.191657	0.344687	0.0369671	0.73037	Not DE
Q9BR76	ENSG00000172725	COR1B_HUMAN	0.176244	0.307206	0.20416	0.67493	Not DE
Q9ULV4	ENSG00000110880	COR1C_HUMAN	-0.00761836	0.990234	0.571057	0.00514	Protein
Q14019	ENSG00000103187	COTL1_HUMAN	0.0606696	0.913735	-0.148909	0.18491	Not DE
P98187	ENSG00000186526	CP4F8_HUMAN	0.151966	0.735071	0.00607261	0.97816	Not DE
Q99829	ENSG00000214078	CPNE1_HUMAN	-0.148616	0.533628	-0.130569	0.3056	Not DE
O75131	ENSG00000085719	CPNE3_HUMAN	-0.209272	0.604465	0.937503	0.01683	Protein
P04632	ENSG00000126247	CPNS1_HUMAN	-0.0252002	0.944594	-0.405882	0.01089	Protein
O43809	ENSG00000167005	CPSF5_HUMAN	0.0823901	0.755966	-0.0885132	0.84231	Not DE
Q16630	ENSG00000111605	CPSF6_HUMAN	-0.0262768	0.93847	0.177586	0.38892	Not DE
P50416	ENSG00000110090	CPT1A_HUMAN	-0.778132	6.28e-05	-0.519602	0.00387	RNA & Protein
Q9BZJ0	ENSG00000101343	CRNL1_HUMAN	-0.0866533	0.776329	0.0667715	0.81114	Not DE
O75534	ENSG00000009307	CSDE1_HUMAN	-0.127502	0.631943	0.141469	0.12309	Not DE
Q9BT78	ENSG00000138663	CSN4_HUMAN	-0.215506	0.429882	0.758477	0.1129	Not DE
Q7L5N1	ENSG00000168090	CSN6_HUMAN	0.0204103	0.94429	0.421952	0.36452	Not DE
Q8IWA5	ENSG00000129353	CTL2_HUMAN	0.367968	0.0284968	0.879192	9.99e-05	RNA & Protein
P35221	ENSG00000044115	CTNA1_HUMAN	-0.128224	0.479648	0.43624	0.01253	Protein
P35222	ENSG00000168036	CTNB1_HUMAN	0.286959	0.212502	0.0596861	0.74352	Not DE
O60716	ENSG00000198561	CTND1_HUMAN	0.0417917	0.895414	-0.122039	0.31519	Not DE
Q6PD62	ENSG00000198730	CTR9_HUMAN	-0.00146903	0.996028	-0.353056	0.52334	Not DE
Q13619	ENSG00000139842	CUL4A_HUMAN	-0.167784	0.541679	0.61241	0.0003	Protein
Q9HB71	ENSG00000116161	CYBP_HUMAN	0.211105	0.590996	0.113963	0.3042	Not DE
Q7L576	ENSG00000273749	CYFP1_HUMAN	-0.0440001	0.904463	-0.432721	0.125	Not DE
Q16531	ENSG00000167986	DDB1_HUMAN	-0.132139	0.686055	0.0870696	0.48152	Not DE
Q96HY6	ENSG00000198171	DDRGK_HUMAN	0.0110597	0.977425	-0.320289	0.05909	Not DE
Q92841	ENSG00000100201	DDX17_HUMAN	-0.190653	0.619162	0.287947	0.00267	Protein
Q9NVP1	ENSG00000088205	DDX18_HUMAN	0.0508879	0.890338	-0.422312	0.00386	Protein
Q92499	ENSG00000079785	DDX1_HUMAN	-0.116054	0.685299	0.242433	0.08922	Not DE
Q9NR30	ENSG00000165732	DDX21_HUMAN	0.121111	0.838001	0.436035	0.00625	Protein
Q96GQ7	ENSG00000124228	DDX27_HUMAN	-0.0538003	0.855364	-0.171632	0.44558	Not DE
O00571	ENSG00000215301	DDX3X_HUMAN	-0.0687136	0.907413	-0.182866	0.00355	Protein
Q9H0S4	ENSG00000213782	DDX47_HUMAN	0.168513	0.894486	0.758507	0.00054	Protein
P17844	ENSG00000108654	DDX5_HUMAN	0.0909044	0.809015	0.000241172	0.99537	Not DE
P26196	ENSG00000110367	DDX6_HUMAN	-0.0436576	0.892051	0.21217	0.63078	Not DE
Q9BUN8	ENSG00000136986	DERL1_HUMAN	0.136933	0.558276	0.381481	0.00111	Protein
P15924	ENSG00000096696	DESP_HUMAN	0.219217	0.392975	0.388012	0.36709	Not DE
P60981	ENSG00000125868	DEST_HUMAN	-0.0507982	0.869278	-0.188276	0.25776	Not DE
P51659	ENSG00000133835	DHB4_HUMAN	-0.342645	0.0733547	-0.283076	0.00016	Protein
P00367	ENSG00000148672	DHE3_HUMAN	-0.126948	0.602378	-0.234696	0.17089	Not DE
O43143	ENSG00000109606	DHX15_HUMAN	0.0317265	0.937762	0.277484	0.01301	Protein
Q08211	ENSG00000135829	DHX9_HUMAN	-0.0431753	0.9142	-0.0155413	0.88482	Not DE
P09622	ENSG00000091140	DLDH_HUMAN	0.00826034	0.983786	0.490807	0.00129	Protein
P31689	ENSG00000086061	DNJA1_HUMAN	0.214989	0.522285	-0.433275	0.22601	Not DE
P25685	ENSG00000132002	DNJB1_HUMAN	0.121553	0.688504	0.253363	0.25362	Not DE
O00429	ENSG00000087470	DNM1L_HUMAN	-0.050876	0.904166	-0.334291	0.0501	Not DE
Q9Y3R5	ENSG00000142197	DOP2_HUMAN	-0.139837	0.803143	-1.2062	0.00085	Protein
P28340	ENSG00000062822	DPOD1_HUMAN	0.164619	0.364905	-0.205848	0.27066	Not DE
Q9NY33	ENSG00000254986	DPP3_HUMAN	0.0850093	0.897536	0.381978	0.00301	Protein
Q16555	ENSG00000092964	DPYL2_HUMAN	-0.491031	0.059021	-0.439331	0.02705	Protein
Q14126	ENSG00000046604	DSG2_HUMAN	0.0569158	0.877631	0.956846	0.00139	Protein
Q13838	ENSG00000198563	DX39B_HUMAN	-0.109708	0.862681	0.802813	0.00077	Protein
Q0VDD8	ENSG00000185842	DYH14_HUMAN	0.307323	0.520701	-0.0472373	0.8502	Not DE
Q14204	ENSG00000197102	DYHC1_HUMAN	-0.11194	0.82206	0.545041	0.00567	Protein
O75923	ENSG00000135636	DYSF_HUMAN	-1.0098	0.0806627	-0.187987	0.23136	Not DE
P19525	ENSG00000055332	E2AK2_HUMAN	-0.0658391	0.886978	0.761205	0.00015	Protein
Q13011	ENSG00000104823	ECH1_HUMAN	-0.140593	0.847724	-0.89693	0.00949	Protein
P40939	ENSG00000084754	ECHA_HUMAN	-0.0429539	0.857767	0.211792	0.00685	Protein
P55084	ENSG00000138029	ECHB_HUMAN	-0.0330926	0.901038	-0.509191	0.03232	Protein
P30084	ENSG00000127884	ECHM_HUMAN	0.0477296	0.853053	-0.880278	0.0207	Protein
P68104	ENSG00000156508	EF1A1_HUMAN	0.153503	0.730987	-0.300569	0.00722	Protein
Q05639	ENSG00000101210	EF1A2_HUMAN	0.0822212	0.880828	-0.399668	0.01014	Protein
P24534	ENSG00000114942	EF1B_HUMAN	0.0754438	0.763305	0.119869	0.14276	Not DE
P29692	ENSG00000104529	EF1D_HUMAN	0.137461	0.592318	-0.241514	0.01216	Protein
P13639	ENSG00000167658	EF2_HUMAN	0.18881	0.647839	0.236079	0.00013	Protein
Q96C19	ENSG00000142634	EFHD2_HUMAN	0.543224	0.0273013	-0.0222814	0.89633	RNA
P49411	ENSG00000178952	EFTU_HUMAN	0.0791814	0.781658	0.247261	2.29e-06	Protein
P00533	ENSG00000146648	EGFR_HUMAN	-0.287307	0.550816	0.283831	0.26475	Not DE
Q9H4M9	ENSG00000110047	EHD1_HUMAN	-0.520462	0.0257622	-0.76638	0.00012	RNA & Protein
Q9H223	ENSG00000103966	EHD4_HUMAN	0.0156736	0.973765	0.0668627	0.33329	Not DE
Q14152	ENSG00000107581	EIF3A_HUMAN	-0.0135677	0.970442	0.155331	0.03864	Protein
P55884	ENSG00000106263	EIF3B_HUMAN	0.070739	0.890323	0.385077	0.00272	Protein
Q99613	ENSG00000184110	EIF3C_HUMAN	-0.202395	0.622499	0.521671	0.00505	Protein
O00303	ENSG00000175390	EIF3F_HUMAN	0.130378	0.615641	0.317079	0.00098	Protein
Q9Y262	ENSG00000100129	EIF3L_HUMAN	0.0114314	0.980979	-0.194075	0.14655	Not DE
Q15717	ENSG00000066044	ELAV1_HUMAN	0.106932	0.699039	0.528181	5.76e-05	Protein
Q32P44	ENSG00000149499	EMAL3_HUMAN	-0.0769282	0.806818	0.185178	0.52633	Not DE
P06733	ENSG00000074800	ENOA_HUMAN	0.0879655	0.817236	0.363533	0.00215	Protein
P14625	ENSG00000166598	ENPL_HUMAN	0.215927	0.798451	0.424937	1.04e-05	Protein
P16422	ENSG00000119888	EPCAM_HUMAN	0.150365	0.54937	-0.394525	0.10639	Not DE
P29317	ENSG00000142627	EPHA2_HUMAN	-0.350996	0.605417	0.720877	0.04419	Protein
P58107	ENSG00000261150	EPIPL_HUMAN	-0.609983	0.00534342	-0.135226	0.42232	RNA
Q9NZ08	ENSG00000164307	ERAP1_HUMAN	-0.370695	0.26214	0.21242	0.04366	Protein
Q96HE7	ENSG00000197930	ERO1A_HUMAN	0.366297	0.0881348	0.592103	2.99e-09	Protein
P30040	ENSG00000089248	ERP29_HUMAN	0.0817556	0.821769	0.23961	2.29e-05	Protein
Q9BS26	ENSG00000023318	ERP44_HUMAN	0.118143	0.791163	0.773485	0.00456	Protein
Q9H6S3	ENSG00000177106	ES8L2_HUMAN	-0.0320833	0.924357	0.488079	0.0104	Protein
Q9BSJ8	ENSG00000139641	ESYT1_HUMAN	-0.232703	0.486396	0.374836	3.21e-06	Protein
A0FGR8	ENSG00000117868	ESYT2_HUMAN	0.526938	0.00998374	0.386452	0.29016	RNA
Q92817	ENSG00000167880	EVPL_HUMAN	-0.39086	0.14893	-1.88207	0.02263	Protein
Q96KP1	ENSG00000112685	EXOC2_HUMAN	0.0214927	0.958226	-0.802254	0.20191	Not DE
P15311	ENSG00000092820	EZRI_HUMAN	-0.0609834	0.892051	-0.135804	0.12183	Not DE
Q8IYD8	ENSG00000187790	FANCM_HUMAN	-0.200966	0.674431	0.566536	0.06737	Not DE
P49327	ENSG00000169710	FAS_HUMAN	-0.107366	0.867878	-0.000307278	0.99717	Not DE
P22087	ENSG00000105202	FBRL_HUMAN	0.0722325	0.722129	-0.231744	0.03433	Protein
Q9UKB1	ENSG00000072803	FBW1B_HUMAN	0.0282812	0.956696	-1.04572	0.00069	Protein
Q13630	ENSG00000104522	FCL_HUMAN	-0.125159	0.689289	0.140842	0.75819	Not DE
P39748	ENSG00000168496	FEN1_HUMAN	-0.118222	0.622129	-0.599159	2.16e-07	Protein
B1AJZ9	ENSG00000142621	FHAD1_HUMAN	0.171309	0.803226	-0.536	0.16732	Not DE
P02751	ENSG00000115414	FINC_HUMAN	0.511153	0.268882	0.631759	3.77e-05	Protein
Q02790	ENSG00000004478	FKBP4_HUMAN	0.404694	0.519053	1.11847	0.00173	Protein
P21333	ENSG00000196924	FLNA_HUMAN	-0.225326	0.723863	0.13841	0.03801	Protein
O75369	ENSG00000136068	FLNB_HUMAN	-0.0710144	0.923046	-0.421464	2.06e-07	Protein
Q14315	ENSG00000128591	FLNC_HUMAN	0.631487	0.105843	0.199864	0.02544	Protein
Q8TF40	ENSG00000217128	FNIP1_HUMAN	-0.107202	0.848705	-1.01021	0.04648	Protein
P14324	ENSG00000160752	FPPS_HUMAN	0.183946	0.763331	1.08112	3.39e-09	Protein
Q16658	ENSG00000075618	FSCN1_HUMAN	-0.0562707	0.958299	-0.304593	0.14862	Not DE
Q96AE4	ENSG00000162613	FUBP1_HUMAN	-0.202369	0.438071	0.108079	0.34457	Not DE
Q92945	ENSG00000088247	FUBP2_HUMAN	0.146273	0.422502	0.015118	0.87178	Not DE
P07954	ENSG00000091483	FUMH_HUMAN	0.0932947	0.75454	0.346021	8.02e-05	Protein
P35637	ENSG00000089280	FUS_HUMAN	0.0036061	0.995046	-0.615094	0.00507	Protein
P51114	ENSG00000114416	FXR1_HUMAN	0.0495228	0.871406	0.0979256	0.05313	Not DE
Q13283	ENSG00000145907	G3BP1_HUMAN	0.196133	0.577781	1.31552	0.01783	Protein
P04406	ENSG00000111640	G3P_HUMAN	0.281551	0.183823	0.529915	0.01099	Protein
P11413	ENSG00000160211	G6PD_HUMAN	-0.1537	0.698123	0.46554	4.68e-07	Protein
P06744	ENSG00000105220	G6PI_HUMAN	0.111508	0.827494	0.39481	4.41e-06	Protein
Q14697	ENSG00000089597	GANAB_HUMAN	-0.181068	0.287352	-0.0414226	0.13375	Not DE
P41250	ENSG00000106105	GARS_HUMAN	-0.0241732	0.979968	-0.257653	0.0015	Protein
P62873	ENSG00000078369	GBB1_HUMAN	0.0335291	0.929599	1.0581	0.02086	Protein
Q92616	ENSG00000089154	GCN1_HUMAN	-0.160101	0.804772	-0.409236	0.02	Protein
P50395	ENSG00000057608	GDIB_HUMAN	0.0319898	0.907234	0.347229	2.99e-05	Protein
P06396	ENSG00000148180	GELS_HUMAN	0.182101	0.628309	0.870119	0.18698	Not DE
O43681	ENSG00000198356	ASNA_HUMAN	0.0232911	0.950389	-0.279127	0.26616	Not DE
Q06210	ENSG00000198380	GFPT1_HUMAN	-0.22268	0.475134	0.799056	4.72e-06	Protein
O14908	ENSG00000123159	GIPC1_HUMAN	0.29014	0.0991818	-0.211362	0.28325	Not DE
O76003	ENSG00000108010	GLRX3_HUMAN	0.169744	0.686055	0.137211	0.42241	Not DE
P34897	ENSG00000182199	GLYM_HUMAN	-0.201793	0.640873	0.31404	0.03647	Protein
P08754	ENSG00000065135	GNAI3_HUMAN	-0.0351354	0.92246	0.543732	0.01017	Protein
Q9Y3E0	ENSG00000111711	GOT1B_HUMAN	0.138875	0.444629	0.164558	0.10248	Not DE
P43304	ENSG00000115159	GPDM_HUMAN	0.227607	0.478628	-0.433001	0.09897	Not DE
P38646	ENSG00000113013	GRP75_HUMAN	0.0507138	0.899606	-0.171386	0.02318	Protein
O60443	ENSG00000105928	GSDME_HUMAN	0.850773	1.11e-05	0.992363	0.00031	RNA & Protein
P48637	ENSG00000100983	GSHB_HUMAN	0.10072	0.676341	0.159181	0.09688	Not DE
P78417	ENSG00000148834	GSTO1_HUMAN	0.440195	0.0415264	1.16405	4.21e-05	RNA & Protein
P09211	ENSG00000084207	GSTP1_HUMAN	0.0328793	0.925663	-0.129303	0.39861	Not DE
Q8NBJ5	ENSG00000130309	GT251_HUMAN	0.218162	0.305669	-0.118755	0.49428	Not DE
P78347	ENSG00000263001	GTF2I_HUMAN	-0.0294289	0.948133	-1.23229	0.03231	Protein
P11166	ENSG00000117394	GTR1_HUMAN	0.277097	0.120418	0.843566	5.6e-05	Protein
P49915	ENSG00000163655	GUAA_HUMAN	0.0510174	0.858555	0.715537	0.00178	Protein
P10412	ENSG00000168298	H14_HUMAN	-0.339101	0.76125	-1.19674	5.12e-05	Protein
P16401	ENSG00000184357	H15_HUMAN	0.00758368	0.995859	-1.69717	0.00866	Protein
P16104	ENSG00000188486	H2AX_HUMAN	-0.0528335	0.871276	-0.614368	0.01302	Protein
O75367	ENSG00000113648	H2AY_HUMAN	0.0695332	0.793427	-0.0892924	0.88214	Not DE
P62805	ENSG00000197837	H4_HUMAN	-0.278216	0.765488	-1.16674	4.84e-08	Protein
P62805	ENSG00000158406	H4_HUMAN	-0.338442	0.809463	-1.16674	4.84e-08	Protein
P62805	ENSG00000197061	H4_HUMAN	0.0687373	0.978669	-1.16674	4.84e-08	Protein
P62805	ENSG00000276966	H4_HUMAN	0.329173	0.803294	-1.16674	4.84e-08	Protein
Q9P035	ENSG00000074696	HACD3_HUMAN	0.294034	0.148006	1.03772	0.0008	Protein
P12081	ENSG00000170445	SYHC_HUMAN	0.097344	0.782204	-0.796918	0.09096	Not DE
Q99714	ENSG00000072506	HCD2_HUMAN	-0.00487004	0.992635	-0.127261	0.37263	Not DE
Q99714	ENSG00000072506	HCD2_HUMAN	-0.00487004	0.992635	-0.0118754	0.83478	Not DE
Q5T447	ENSG00000126107	HECD3_HUMAN	-0.123396	0.712631	-0.346836	0.34117	Not DE
P36551	ENSG00000080819	HEM6_HUMAN	0.0744486	0.881745	-0.0999188	0.87881	Not DE
P31943	ENSG00000169045	HNRH1_HUMAN	-0.0768837	0.802796	0.25	0.02645	Protein
P31942	ENSG00000096746	HNRH3_HUMAN	-0.0803512	0.802796	-0.118165	0.20679	Not DE
Q1KMD3	ENSG00000214753	HNRL2_HUMAN	-0.223543	0.298319	0.241643	0.0752	Not DE
P07910	ENSG00000092199	HNRPC_HUMAN	-0.0225419	0.944834	0.0528694	0.57987	Not DE
P52597	ENSG00000169813	HNRPF_HUMAN	-0.0121594	0.963714	0.241686	0.18244	Not DE
P61978	ENSG00000165119	HNRPK_HUMAN	-0.0211875	0.932413	-0.181819	0.00818	Protein
P14866	ENSG00000104824	HNRPL_HUMAN	0.0259593	0.945306	0.437297	0.01413	Protein
P52272	ENSG00000099783	HNRPM_HUMAN	0.00881598	0.978021	-0.224818	0.02761	Protein
O60506	ENSG00000135316	HNRPQ_HUMAN	-0.0162918	0.966378	0.063761	0.202	Not DE
O43390	ENSG00000125944	HNRPR_HUMAN	-0.0993815	0.732266	-0.15583	0.31549	Not DE
Q00839	ENSG00000153187	HNRPU_HUMAN	-0.096918	0.74987	0.0798663	0.10457	Not DE
Q92598	ENSG00000120694	HS105_HUMAN	0.340789	0.683268	0.418378	0.00235	Protein
P0DMV9	ENSG00000204388	HS71B_HUMAN	-0.0232771	0.980157	0.149642	0.03718	Protein
P07900	ENSG00000080824	HS90A_HUMAN	0.322835	0.579233	0.72246	0.00552	Protein
P08238	ENSG00000096384	HS90B_HUMAN	0.288122	0.436778	0.127777	0.12547	Not DE
P34932	ENSG00000170606	HSP74_HUMAN	0.149061	0.67807	0.358684	0.00028	Protein
P11142	ENSG00000109971	HSP7C_HUMAN	0.225913	0.730166	-0.117695	0.16453	Not DE
P04792	ENSG00000106211	HSPB1_HUMAN	0.593662	0.140044	0.536323	0.02047	Protein
Q7Z6Z7	ENSG00000086758	HUWE1_HUMAN	-0.210558	0.598687	0.769138	0.00411	Protein
Q9Y4L1	ENSG00000149428	HYOU1_HUMAN	0.00131536	0.998141	0.613095	6.17e-05	Protein
Q8WUF5	ENSG00000104881	IASPP_HUMAN	-0.0269657	0.942139	-0.166818	0.52099	Not DE
P05362	ENSG00000090339	ICAM1_HUMAN	0.553565	0.0845115	-0.0615494	0.75522	Not DE
P50213	ENSG00000166411	IDH3A_HUMAN	0.277952	0.206737	-0.544141	0.00378	Protein
O75874	ENSG00000138413	IDHC_HUMAN	0.0517654	0.930342	0.371117	0.00012	Protein
P05198	ENSG00000134001	IF2A_HUMAN	-0.0888595	0.835882	-0.203328	0.01255	Protein
Q9NZI8	ENSG00000159217	IF2B1_HUMAN	0.380911	0.198379	0.639709	2.34e-08	Protein
O00425	ENSG00000136231	IF2B3_HUMAN	-0.0798052	0.799573	1.09986	0.00116	Protein
P41091	ENSG00000130741	IF2G_HUMAN	0.0537476	0.889093	-0.43112	2.33e-05	Protein
P60842	ENSG00000161960	IF4A1_HUMAN	0.165867	0.915597	0.0591455	0.80375	Not DE
P38919	ENSG00000141543	IF4A3_HUMAN	0.127067	0.502971	0.0801799	0.29904	Not DE
P23588	ENSG00000063046	IF4B_HUMAN	-0.0428535	0.946225	-0.15445	0.47231	Not DE
Q04637	ENSG00000114867	IF4G1_HUMAN	-0.0522933	0.920082	-0.494097	3.68e-05	Protein
Q15056	ENSG00000106682	IF4H_HUMAN	-0.0727314	0.804332	-0.344525	0.00646	Protein
P63241	ENSG00000132507	IF5A1_HUMAN	0.212307	0.599266	-0.37818	0.13094	Not DE
P56537	ENSG00000242372	IF6_HUMAN	-0.0426522	0.907231	-1.223	0.0028	Protein
Q9BYH8	ENSG00000144802	IKBZ_HUMAN	0.342881	0.275017	-2.04108	0.00439	Protein
Q12905	ENSG00000143621	ILF2_HUMAN	0.0319194	0.925663	-0.184455	0.069	Not DE
Q12906	ENSG00000129351	ILF3_HUMAN	-0.0392771	0.890842	-0.00914393	0.96506	Not DE
P52292	ENSG00000182481	IMA1_HUMAN	-0.0223691	0.975444	-0.359133	0.18116	Not DE
O00629	ENSG00000186432	IMA3_HUMAN	-0.00322545	0.99544	0.184669	0.19093	Not DE
O60684	ENSG00000025800	IMA7_HUMAN	0.171913	0.372382	0.117836	0.55231	Not DE
Q14974	ENSG00000108424	IMB1_HUMAN	-0.143839	0.579861	0.178239	0.00232	Protein
P12268	ENSG00000178035	IMDH2_HUMAN	0.148472	0.647839	-0.35714	0.07723	Not DE
Q9NPH2	ENSG00000105655	INO1_HUMAN	0.294892	0.260214	0.843287	1.69e-07	Protein
O00410	ENSG00000065150	IPO5_HUMAN	-0.0530051	0.915453	0.13059	0.17179	Not DE
Q96P70	ENSG00000198700	IPO9_HUMAN	-0.0861196	0.714274	-0.167271	0.59879	Not DE
Q15181	ENSG00000180817	IPYR_HUMAN	0.273002	0.067481	-0.605554	0.00022	Protein
P46940	ENSG00000140575	IQGA1_HUMAN	-0.128987	0.694824	0.325672	0.00229	Protein
P17301	ENSG00000164171	ITA2_HUMAN	0.0136366	0.991771	0.141444	0.49085	Not DE
P26006	ENSG00000005884	ITA3_HUMAN	-0.19634	0.639948	0.273583	0.11769	Not DE
P23229	ENSG00000091409	ITA6_HUMAN	-0.0857205	0.905826	-0.0324143	0.81175	Not DE
P06756	ENSG00000138448	ITAV_HUMAN	0.521719	0.192184	0.735264	3.39e-07	Protein
P05556	ENSG00000150093	ITB1_HUMAN	0.0438823	0.928277	-0.125936	0.69768	Not DE
P16144	ENSG00000132470	ITB4_HUMAN	-0.50101	0.215144	0.0983619	0.12366	Not DE
P18564	ENSG00000115221	ITB6_HUMAN	0.420521	0.144817	1.44766	2.36e-07	Protein
P13645	ENSG00000186395	K1C10_HUMAN	0.00797319	0.989259	1.55654	0.06939	Not DE
P02533	ENSG00000186847	K1C14_HUMAN	1.09744	0.0436638	0.198007	0.49442	RNA
P08779	ENSG00000186832	K1C16_HUMAN	-0.1627	0.823274	2.04228	0.07325	Not DE
Q04695	ENSG00000128422	K1C17_HUMAN	1.36005	0.00328755	1.07161	0.00109	RNA & Protein
P05783	ENSG00000111057	K1C18_HUMAN	0.156745	0.807856	-0.190366	0.08959	Not DE
P08727	ENSG00000171345	K1C19_HUMAN	0.408376	0.069171	0.254366	0.00043	Protein
P35527	ENSG00000171403	K1C9_HUMAN	1.09405	0.156998	-0.710578	0.00205	Protein
P13647	ENSG00000186081	K2C5_HUMAN	0.540658	0.479648	1.77892	0.02846	Protein
P02538	ENSG00000205420	K2C6A_HUMAN	1.20732	0.150323	0.574235	0.20848	Not DE
P08729	ENSG00000135480	K2C7_HUMAN	0.0950357	0.776329	-0.226298	0.00034	Protein
Q6KB66	ENSG00000167767	K2C80_HUMAN	-0.0608164	0.881409	-0.496162	0.00926	Protein
P05787	ENSG00000170421	K2C8_HUMAN	0.237632	0.688371	0.534307	0.00057	Protein
P54819	ENSG00000004455	KAD2_HUMAN	0.0820691	0.679593	-0.479362	0.12498	Not DE
Q7LBC6	ENSG00000120733	KDM3B_HUMAN	-0.0851388	0.785888	-1.38504	0.00317	Protein
Q9H1H9	ENSG00000137177	KI13A_HUMAN	-0.435211	0.0213358	0.344077	0.01531	RNA & Protein
Q5T7B8	ENSG00000186638	KIF24_HUMAN	-0.566322	0.0199865	0.180262	0.81567	RNA
P04183	ENSG00000167900	KITH_HUMAN	-0.0488969	0.89957	0.258354	0.72156	Not DE
Q07866	ENSG00000126214	KLC1_HUMAN	-0.100611	0.827494	-0.0271026	0.966	Not DE
Q9NVR0	ENSG00000178502	KLH11_HUMAN	-0.163614	0.815953	1.18293	6.84e-08	Protein
P14618	ENSG00000067225	KPYM_HUMAN	0.233171	0.5113	-0.162698	0.03398	Protein
O43790	ENSG00000170442	KRT86_HUMAN	0.451527	0.0480606	-0.643981	0.00328	RNA & Protein
P23919	ENSG00000168393	KTHY_HUMAN	0.0894636	0.740801	-0.941594	0.00118	Protein
Q16787	ENSG00000053747	LAMA3_HUMAN	0.60569	0.30759	0.241507	0.58193	Not DE
Q13751	ENSG00000196878	LAMB3_HUMAN	-0.0180751	0.981245	0.168339	0.30587	Not DE
P11279	ENSG00000185896	LAMP1_HUMAN	-0.065049	0.782273	0.109167	0.53762	Not DE
P42167	ENSG00000120802	LAP2B_HUMAN	-0.0743004	0.829682	0.380806	0.01202	Protein
Q14847	ENSG00000002834	LASP1_HUMAN	-0.118303	0.636055	-0.13752	0.19617	Not DE
P05455	ENSG00000138385	LA_HUMAN	0.00156537	0.99597	-0.267519	0.05779	Not DE
Q9UIQ6	ENSG00000113441	LCAP_HUMAN	0.106272	0.803146	-1.1945	0.36209	Not DE
P00338	ENSG00000134333	LDHA_HUMAN	0.348182	0.276992	0.349459	0.00107	Protein
P07195	ENSG00000111716	LDHB_HUMAN	-0.400343	0.724521	1.08749	0.00107	Protein
O95202	ENSG00000168924	LETM1_HUMAN	0.166971	0.829766	1.14309	7.9e-05	Protein
Q04760	ENSG00000124767	LGUL_HUMAN	0.129349	0.712631	-0.247905	0.08489	Not DE
Q9UHB6	ENSG00000050405	LIMA1_HUMAN	-0.349604	0.106395	-0.26824	0.17592	Not DE
P09960	ENSG00000111144	LKHA4_HUMAN	0.303893	0.0833163	0.136253	0.43287	Not DE
P02545	ENSG00000160789	LMNA_HUMAN	-0.153402	0.586674	-0.125599	0.27742	Not DE
P20700	ENSG00000113368	LMNB1_HUMAN	-0.207523	0.28419	0.221281	0.04825	Protein
Q03252	ENSG00000176619	LMNB2_HUMAN	-0.0373485	0.904463	-0.414961	0.02145	Protein
P36776	ENSG00000196365	LONM_HUMAN	0.0655977	0.894686	1.0686	4.13e-06	Protein
P42704	ENSG00000138095	LPPRC_HUMAN	0.0501848	0.861476	0.238274	0.05582	Not DE
P50851	ENSG00000198589	LRBA_HUMAN	-0.294434	0.456518	-0.217539	0.17173	Not DE
Q15345	ENSG00000132128	LRC41_HUMAN	0.0560406	0.883625	-0.841927	0.01121	Protein
Q8N1G4	ENSG00000130764	LRC47_HUMAN	0.138002	0.655783	-0.272659	0.31915	Not DE
Q96AG4	ENSG00000108829	LRC59_HUMAN	-0.0447738	0.939495	-1.60367	1.23e-05	Protein
O75608	ENSG00000120992	LYPA1_HUMAN	-0.00604647	0.992367	-0.251755	0.04505	Protein
Q02978	ENSG00000108528	M2OM_HUMAN	0.168353	0.290964	0.0669088	0.58205	Not DE
Q969L2	ENSG00000147676	MAL2_HUMAN	0.187936	0.371801	0.114744	0.63248	Not DE
Q15691	ENSG00000101367	MARE1_HUMAN	-0.00889896	0.983995	-0.142008	0.26887	Not DE
Q9NZL9	ENSG00000038274	MAT2B_HUMAN	-0.0744551	0.84469	0.0460112	0.79469	Not DE
P43243	ENSG00000015479	MATR3_HUMAN	-0.117581	0.917101	0.257582	0.00555	Protein
Q9BQG0	ENSG00000132382	MBB1A_HUMAN	0.0852754	0.90569	0.79224	0.00047	Protein
P49736	ENSG00000073111	MCM2_HUMAN	-0.0391987	0.915652	0.0475053	0.59281	Not DE
P25205	ENSG00000112118	MCM3_HUMAN	0.0935607	0.702475	-0.140592	0.07098	Not DE
P33991	ENSG00000104738	MCM4_HUMAN	0.00751345	0.983786	0.130938	0.41876	Not DE
P33992	ENSG00000100297	MCM5_HUMAN	-0.105247	0.723788	0.297113	1.33e-05	Protein
Q14566	ENSG00000076003	MCM6_HUMAN	0.0336936	0.925521	-0.0219387	0.80439	Not DE
P33993	ENSG00000166508	MCM7_HUMAN	-0.0283957	0.914089	-0.0855421	0.51545	Not DE
P40925	ENSG00000014641	MDHC_HUMAN	0.000916198	0.997485	-0.345277	0.01103	Protein
P40926	ENSG00000146701	MDHM_HUMAN	0.187924	0.390549	-0.173606	0.07999	Not DE
P31153	ENSG00000168906	METK2_HUMAN	-0.039863	0.936468	0.547985	0.01548	Protein
Q16891	ENSG00000132305	MIC60_HUMAN	-0.0320746	0.905942	1.05777	0.00418	Protein
P14174	ENSG00000240972	MIF_HUMAN	-0.115545	0.900476	-0.813304	0.00159	Protein
Q8N4C8	ENSG00000141503	MINK1_HUMAN	-0.126986	0.573021	0.110213	0.79701	Not DE
P28482	ENSG00000100030	MK01_HUMAN	-0.156689	0.631943	0.0952963	0.60543	Not DE
P19105	ENSG00000101608	ML12A_HUMAN	-0.453293	0.00272091	-0.377367	0.00065	RNA & Protein
Q13724	ENSG00000115275	MOGS_HUMAN	0.135804	0.506269	0.382003	4.58e-07	Protein
Q00325	ENSG00000075415	MPCP_HUMAN	0.16844	0.305669	-0.122291	0.15272	Not DE
P49959	ENSG00000020922	MRE11_HUMAN	0.713008	0.00017003	2.72285	2.04e-07	RNA & Protein
P43246	ENSG00000095002	MSH2_HUMAN	0.134144	0.607952	-0.667246	0.06915	Not DE
O94776	ENSG00000149480	MTA2_HUMAN	-0.145401	0.612196	-0.525201	0.00302	Protein
P13995	ENSG00000065911	MTDC_HUMAN	0.142364	0.853383	0.430015	0.03391	Protein
Q7Z406	ENSG00000105357	MYH14_HUMAN	-0.0435599	0.92723	-0.00202918	0.98511	Not DE
P35579	ENSG00000100345	MYH9_HUMAN	-0.398458	0.337099	-0.302485	1.67e-05	Protein
P60660	ENSG00000092841	MYL6_HUMAN	0.0858629	0.780153	-0.163032	0.01807	Protein
O43795	ENSG00000128641	MYO1B_HUMAN	0.139216	0.614246	0.0276527	0.83093	Not DE
O00159	ENSG00000197879	MYO1C_HUMAN	-0.221611	0.281356	-0.239253	0.12039	Not DE
Q12965	ENSG00000157483	MYO1E_HUMAN	0.275283	0.128134	1.44152	0.00021	Protein
Q9UM54	ENSG00000196586	MYO6_HUMAN	0.193479	0.398695	0.710442	0.01695	Protein
Q9NZM1	ENSG00000138119	MYOF_HUMAN	-0.0242542	0.952917	0.0278287	0.66643	Not DE
E9PAV3	ENSG00000196531	NACAM_HUMAN	0.0370054	0.931861	-0.103756	0.27397	Not DE
Q9NX02	ENSG00000022556	NALP2_HUMAN	-0.226457	0.498093	-0.173563	0.18225	Not DE
P43490	ENSG00000105835	NAMPT_HUMAN	0.14584	0.679021	0.785948	1.35e-05	Protein
Q9UHQ9	ENSG00000159348	NB5R1_HUMAN	1.087	5.55e-05	0.0824292	0.53011	RNA
Q6PIU2	ENSG00000144959	NCEH1_HUMAN	0.00424216	0.995498	0.508149	8.19e-06	Protein
P22392	ENSG00000243678	NDKB_HUMAN	-0.201269	0.907862	-0.364026	0.00273	Protein
P28331	ENSG00000023228	NDUS1_HUMAN	-0.078072	0.809463	-0.861985	0.15032	Not DE
Q8WX92	ENSG00000188986	NELFB_HUMAN	0.0896253	0.712631	0.592447	1.76e-06	Protein
Q96TA1	ENSG00000136830	NIBL1_HUMAN	0.211803	0.493809	-0.77965	0.00708	Protein
Q92542	ENSG00000162736	NICA_HUMAN	0.0147815	0.963714	0.805966	0.00024	Protein
Q8N4C6	ENSG00000100503	NIN_HUMAN	0.0464944	0.932486	0.575302	0.14471	Not DE
Q9NQR4	ENSG00000114021	NIT2_HUMAN	0.100369	0.838619	-0.350316	0.1348	Not DE
P30419	ENSG00000136448	NMT1_HUMAN	-0.0326182	0.908813	0.304072	0.00027	Protein
Q15233	ENSG00000147140	NONO_HUMAN	-0.0312663	0.911007	-0.677583	0.07682	Not DE
O00567	ENSG00000101361	NOP56_HUMAN	0.224021	0.530721	-0.175095	0.10914	Not DE
Q9Y2X3	ENSG00000055044	NOP58_HUMAN	0.0573135	0.889943	0.22688	0.01198	Protein
P55209	ENSG00000187109	NP1L1_HUMAN	0.0387113	0.900099	0.106167	0.44034	Not DE
Q8TAT6	ENSG00000182446	NPL4_HUMAN	0.0429946	0.942195	0.52296	0.14085	Not DE
P06748	ENSG00000181163	NPM_HUMAN	0.155884	0.467977	-0.565264	0.00104	Protein
P15559	ENSG00000181019	NQO1_HUMAN	-0.34787	0.567348	0.542812	0.04572	Protein
Q9UNZ2	ENSG00000088833	NSF1C_HUMAN	0.0942569	0.789794	0.304398	0.40572	Not DE
P46459	ENSG00000073969	NSF_HUMAN	0.0253677	0.952733	0.349891	0.00286	Protein
Q08J23	ENSG00000037474	NSUN2_HUMAN	0.0804597	0.894129	0.512565	4.15e-05	Protein
Q12769	ENSG00000030066	NU160_HUMAN	-0.228727	0.346011	-0.602239	0.23115	Not DE
P19338	ENSG00000115053	NUCL_HUMAN	0.0735834	0.827551	-0.025646	0.87329	Not DE
Q14980	ENSG00000137497	NUMA1_HUMAN	-0.720245	2.63e-05	-1.33918	2.85e-07	RNA & Protein
Q8N1F7	ENSG00000102900	NUP93_HUMAN	-0.0199956	0.962622	0.658112	0.00076	Protein
P04181	ENSG00000065154	OAT_HUMAN	0.371405	0.186085	0.626968	0.05733	Not DE
P08559	ENSG00000131828	ODPA_HUMAN	0.110187	0.644344	0.0805486	0.87533	Not DE
Q9NTK5	ENSG00000138430	OLA1_HUMAN	-0.0154083	0.962108	0.152634	0.01136	Protein
P39656	ENSG00000244038	OST48_HUMAN	0.107935	0.715294	0.346654	0.00017	Protein
Q96FW1	ENSG00000167770	OTUB1_HUMAN	-0.41592	0.0177301	-0.95646	8.89e-09	RNA & Protein
P13674	ENSG00000122884	P4HA1_HUMAN	0.408818	0.267072	0.295686	0.88755	Not DE
P04637	ENSG00000141510	P53_HUMAN	-0.149807	0.693553	0.319981	0.76079	Not DE
Q15102	ENSG00000079462	PA1B3_HUMAN	0.161042	0.419108	0.0733318	0.47098	Not DE
Q9UQ80	ENSG00000170515	PA2G4_HUMAN	-0.00128892	0.996747	0.313004	0.07635	Not DE
P11940	ENSG00000070756	PABP1_HUMAN	-0.0527663	0.883019	-0.265551	1.05e-06	Protein
Q86U42	ENSG00000100836	PABP2_HUMAN	-0.00668499	0.990234	0.27375	0.05567	Not DE
Q13310	ENSG00000090621	PABP4_HUMAN	0.0598581	0.817739	0.178075	0.19816	Not DE
P05121	ENSG00000106366	PAI1_HUMAN	0.788449	0.0672684	0.755954	0.01463	Protein
P05120	ENSG00000197632	PAI2_HUMAN	0.273935	0.706589	0.348492	0.25511	Not DE
Q99497	ENSG00000116288	PARK7_HUMAN	0.0020418	0.995046	-0.6998	0.00498	Protein
P09874	ENSG00000143799	PARP1_HUMAN	-0.0918976	0.774379	0.162421	0.07786	Not DE
Q15365	ENSG00000169564	PCBP1_HUMAN	-0.0738039	0.771932	0.419791	0.00259	Protein
Q15366	ENSG00000197111	PCBP2_HUMAN	-0.061545	0.900075	-0.100845	0.1157	Not DE
Q15645	ENSG00000071539	PCH2_HUMAN	-0.144278	0.743569	0.258865	0.26535	Not DE
Q16822	ENSG00000100889	PCKGM_HUMAN	-0.110699	0.894974	-0.699177	3.34e-06	Protein
P12004	ENSG00000132646	PCNA_HUMAN	0.0748808	0.851089	0.0248606	0.7979	Not DE
Q9BUL8	ENSG00000114209	PDC10_HUMAN	0.118977	0.76261	-0.794902	0.01205	Protein
Q8WUM4	ENSG00000170248	PDC6I_HUMAN	-0.0188199	0.94118	-0.561595	0.00574	Protein
P07237	ENSG00000185624	PDIA1_HUMAN	0.0704258	0.871956	0.188583	0.12452	Not DE
P30101	ENSG00000167004	PDIA3_HUMAN	0.299034	0.567685	0.0360604	0.81712	Not DE
P13667	ENSG00000155660	PDIA4_HUMAN	0.800305	0.135967	0.80513	0.0002	Protein
Q15084	ENSG00000143870	PDIA6_HUMAN	0.169849	0.719618	0.295395	0.0189	Protein
Q96HC4	ENSG00000163110	PDLI5_HUMAN	-0.135407	0.622129	-0.00679718	0.94142	Not DE
O00764	ENSG00000160209	PDXK_HUMAN	0.100114	0.654908	0.10136	0.15071	Not DE
Q8IZL8	ENSG00000141456	PELP1_HUMAN	0.117024	0.656146	-0.223086	0.15396	Not DE
P12955	ENSG00000124299	PEPD_HUMAN	0.0622102	0.865746	0.496284	0.00851	Protein
O60437	ENSG00000118898	PEPL_HUMAN	-0.698774	0.000884069	0.0355337	0.86482	RNA
O43933	ENSG00000127980	PEX1_HUMAN	-0.177099	0.357716	-0.669042	0.06546	Not DE
Q01813	ENSG00000067057	PFKAP_HUMAN	0.176255	0.61647	0.937873	9.75e-06	Protein
P18669	ENSG00000171314	PGAM1_HUMAN	0.296953	0.319064	0.706856	0.04688	Protein
Q96HS1	ENSG00000247077	PGAM5_HUMAN	0.311467	0.407778	0.306082	0.01116	Protein
P00558	ENSG00000102144	PGK1_HUMAN	0.313084	0.341353	0.665822	2.95e-09	Protein
P36871	ENSG00000079739	PGM1_HUMAN	0.050256	0.90569	-0.162642	0.36631	Not DE
Q96G03	ENSG00000169299	PGM2_HUMAN	0.150259	0.680255	0.441772	0.0779	Not DE
O15173	ENSG00000164040	PGRC2_HUMAN	0.0818768	0.831625	0.669453	0.00045	Protein
Q99623	ENSG00000215021	PHB2_HUMAN	0.191916	0.227156	0.105518	0.04836	Protein
P35232	ENSG00000167085	PHB_HUMAN	0.100365	0.755708	-0.0225351	0.62615	Not DE
Q13492	ENSG00000073921	PICAL_HUMAN	-0.545396	0.000427059	0.170605	0.11767	RNA
Q9HAU0	ENSG00000052126	PKHA5_HUMAN	0.0752557	0.845003	-0.528111	0.25576	Not DE
Q6IQ23	ENSG00000166689	PKHA7_HUMAN	0.0701073	0.913545	-1.74035	0.01931	Protein
Q99959	ENSG00000057294	PKP2_HUMAN	-0.0762428	0.835791	-0.921585	0.00027	Protein
Q99569	ENSG00000144283	PKP4_HUMAN	-0.462002	0.0097161	-1.01905	0.00144	RNA & Protein
P14923	ENSG00000173801	PLAK_HUMAN	0.281335	0.130623	0.702675	4.84e-07	Protein
Q15149	ENSG00000178209	PLEC_HUMAN	-0.337983	0.622747	-0.470142	1.93e-07	Protein
O60664	ENSG00000105355	PLIN3_HUMAN	0.0652077	0.858198	0.39211	0.00396	Protein
O00469	ENSG00000152952	PLOD2_HUMAN	0.315702	0.28899	-0.209649	0.29406	Not DE
Q14651	ENSG00000120756	PLSI_HUMAN	-0.140447	0.728094	0.363163	0.02877	Protein
P13797	ENSG00000102024	PLST_HUMAN	0.334603	0.109401	-0.0131141	0.90254	Not DE
Q6XQN6	ENSG00000147813	PNCB_HUMAN	-0.437622	0.0207507	0.072718	0.49616	RNA
P00491	ENSG00000198805	PNPH_HUMAN	0.418623	0.0192989	0.825262	1.86e-05	RNA & Protein
P62136	ENSG00000172531	PP1A_HUMAN	-0.016581	0.945306	0.567698	0.08477	Not DE
Q15435	ENSG00000115685	PP1R7_HUMAN	-0.052039	0.865746	0.666207	0.09351	Not DE
P67775	ENSG00000113575	PP2AA_HUMAN	0.175027	0.397458	-1.03979	1.77e-05	Protein
P62937	ENSG00000196262	PPIA_HUMAN	0.148085	0.52234	-0.421766	0.04761	Protein
P23284	ENSG00000166794	PPIB_HUMAN	0.145915	0.790254	0.0381074	0.72846	Not DE
Q9BXM0	ENSG00000105227	PRAX_HUMAN	-0.208578	0.679047	-1.66404	0.00401	Protein
Q06830	ENSG00000117450	PRDX1_HUMAN	0.0327937	0.96198	-0.110339	0.18045	Not DE
P30048	ENSG00000165672	PRDX3_HUMAN	0.0651457	0.762499	-0.488609	0.04344	Protein
Q13162	ENSG00000123131	PRDX4_HUMAN	0.345798	0.122445	0.699207	9.94e-09	Protein
P30044	ENSG00000126432	PRDX5_HUMAN	-0.622642	0.0652365	-0.384903	0.00153	Protein
P30041	ENSG00000117592	PRDX6_HUMAN	-0.282379	0.0596109	-0.508364	1.23e-09	Protein
P49643	ENSG00000146143	PRI2_HUMAN	0.0609684	0.837493	0.209076	0.16296	Not DE
P78527	ENSG00000253729	PRKDC_HUMAN	-0.136667	0.822061	0.0869181	0.16059	Not DE
P07737	ENSG00000108518	PROF1_HUMAN	0.00182968	0.996066	-0.0759714	0.24569	Not DE
Q9UMS4	ENSG00000110107	PRP19_HUMAN	0.056126	0.826154	0.0807313	0.59108	Not DE
Q6P2Q9	ENSG00000174231	PRP8_HUMAN	-0.151992	0.772834	0.384215	0.00783	Protein
P62333	ENSG00000100519	PRS10_HUMAN	-0.0336807	0.934917	0.427827	0.16586	Not DE
P62191	ENSG00000100764	PRS4_HUMAN	0.0226548	0.963311	0.317341	0.03693	Protein
P17980	ENSG00000165916	PRS6A_HUMAN	0.0164729	0.967093	0.520811	0.06291	Not DE
P35998	ENSG00000161057	PRS7_HUMAN	-0.0708934	0.888219	-0.277691	0.00248	Protein
P25786	ENSG00000129084	PSA1_HUMAN	0.29397	0.640644	-0.318001	0.02845	Protein
P25787	ENSG00000106588	PSA2_HUMAN	-0.0924046	0.931861	0.775704	0.00012	Protein
P25788	ENSG00000100567	PSA3_HUMAN	0.0721654	0.838949	0.0748445	0.47015	Not DE
P25789	ENSG00000041357	PSA4_HUMAN	0.125293	0.686055	-0.150699	0.45391	Not DE
P28066	ENSG00000143106	PSA5_HUMAN	0.108808	0.679258	1.11031	0.00772	Protein
P60900	ENSG00000100902	PSA6_HUMAN	-0.480558	0.447297	-0.231143	0.0007	Protein
O14818	ENSG00000101182	PSA7_HUMAN	0.0693002	0.870969	-0.350805	0.01261	Protein
P55786	ENSG00000141279	PSA_HUMAN	0.151511	0.603831	0.644707	3.34e-10	Protein
P20618	ENSG00000008018	PSB1_HUMAN	0.0458781	0.909817	-0.830744	0.00025	Protein
P49721	ENSG00000126067	PSB2_HUMAN	-0.0237586	0.958009	-0.127595	0.32116	Not DE
P49720	ENSG00000277791	PSB3_HUMAN	0.0857407	0.861733	-0.04897	0.66222	Not DE
P28070	ENSG00000159377	PSB4_HUMAN	-0.0198914	0.966171	0.754249	0.02926	Protein
P28074	ENSG00000100804	PSB5_HUMAN	0.229799	0.423538	-0.307624	0.003	Protein
P28072	ENSG00000142507	PSB6_HUMAN	-0.0769855	0.858446	-0.0870102	0.23323	Not DE
P28062	ENSG00000204264	PSB8_HUMAN	-0.0912286	0.891514	-0.323694	0.10576	Not DE
O00231	ENSG00000108671	PSD11_HUMAN	-0.104154	0.85809	-0.0588152	0.4645	Not DE
O00232	ENSG00000197170	PSD12_HUMAN	0.0891601	0.847952	0.24456	0.06788	Not DE
Q9UNM6	ENSG00000185627	PSD13_HUMAN	0.112945	0.808964	0.934313	0.23064	Not DE
O00487	ENSG00000115233	PSDE_HUMAN	-0.0796581	0.881473	0.488804	0.02388	Protein
Q99460	ENSG00000173692	PSMD1_HUMAN	-0.00556896	0.994136	0.320365	5.69e-05	Protein
Q13200	ENSG00000175166	PSMD2_HUMAN	-0.00628698	0.994713	0.0802033	0.23631	Not DE
O43242	ENSG00000108344	PSMD3_HUMAN	0.00360094	0.995431	0.441644	0.00129	Protein
Q16401	ENSG00000095261	PSMD5_HUMAN	-0.0541919	0.897536	-0.0526868	0.63124	Not DE
P51665	ENSG00000103035	PSMD7_HUMAN	-0.0135216	0.976481	0.270651	0.30812	Not DE
Q06323	ENSG00000092010	PSME1_HUMAN	-0.0908489	0.879287	0.184689	0.14158	Not DE
Q9UL46	ENSG00000100911	PSME2_HUMAN	-0.0256215	0.956333	-0.0407807	0.84006	Not DE
P61289	ENSG00000131467	PSME3_HUMAN	0.0959362	0.882186	-0.68942	0.0401	Protein
Q8WXF1	ENSG00000121390	PSPC1_HUMAN	0.0109812	0.975444	-0.0278446	0.92524	Not DE
P26599	ENSG00000011304	PTBP1_HUMAN	-0.193503	0.345586	-0.0254154	0.82886	Not DE
P18031	ENSG00000196396	PTN1_HUMAN	0.0440417	0.923176	0.241276	0.22981	Not DE
O95997	ENSG00000164611	PTTG1_HUMAN	-0.189944	0.619162	0.294305	0.03608	Protein
Q9UHX1	ENSG00000179950	PUF60_HUMAN	0.0986237	0.715228	-0.873077	0.00199	Protein
P22102	ENSG00000159131	PUR2_HUMAN	0.0520618	0.936605	0.617913	6.17e-05	Protein
O15067	ENSG00000178921	PUR4_HUMAN	-0.0140045	0.987968	#VALUE!	0.06486	Not DE
P22234	ENSG00000128050	PUR6_HUMAN	0.109822	0.687887	0.250609	0.05319	Not DE
P31939	ENSG00000138363	PUR9_HUMAN	-0.0518741	0.899369	-0.0534081	0.55544	Not DE
P30520	ENSG00000035687	PURA2_HUMAN	-0.183852	0.293093	-0.374145	0.00871	Protein
Q92626	ENSG00000130508	PXDN_HUMAN	0.207588	0.582395	1.22508	8.47e-08	Protein
P11216	ENSG00000100994	PYGB_HUMAN	0.0274349	0.963714	0.654569	0.00247	Protein
P06737	ENSG00000100504	PYGL_HUMAN	-0.0343936	0.926462	1.14064	0.10065	Not DE
P27708	ENSG00000084774	PYR1_HUMAN	-0.120132	0.847237	0.69675	1.82e-06	Protein
P17812	ENSG00000171793	PYRG1_HUMAN	0.0635006	0.941903	0.0057195	0.95728	Not DE
P31930	ENSG00000010256	QCR1_HUMAN	0.125826	0.480956	0.125027	0.3518	Not DE
P22695	ENSG00000140740	QCR2_HUMAN	0.181524	0.398573	0.470895	0.00142	Protein
Q9H974	ENSG00000151576	QTRT2_HUMAN	-0.023703	0.963714	-0.827119	0.00013	Protein
P61106	ENSG00000119396	RAB14_HUMAN	-0.0486581	0.889689	1.25321	0.0147	Protein
Q9H0U4	ENSG00000174903	RAB1B_HUMAN	-0.503836	0.000423873	-0.121851	0.42085	RNA
P61019	ENSG00000104388	RAB2A_HUMAN	0.0466007	0.872491	0.0194601	0.84944	Not DE
P51148	ENSG00000108774	RAB5C_HUMAN	0.157962	0.587448	0.15906	0.01109	Protein
P51149	ENSG00000075785	RAB7A_HUMAN	0.202783	0.145319	0.348785	0.00292	Protein
P15153	ENSG00000128340	RAC2_HUMAN	-0.0110727	0.979795	-0.372963	0.22739	Not DE
P63244	ENSG00000204628	RACK1_HUMAN	0.0806647	0.768704	0.00905703	0.92774	Not DE
P46060	ENSG00000100401	RAGP1_HUMAN	-0.0133647	0.976481	0.619232	1.52e-05	Protein
Q9UKM9	ENSG00000125970	RALY_HUMAN	0.0489974	0.875683	0.346698	0.05165	Not DE
P62826	ENSG00000132341	RAN_HUMAN	0.233541	0.300122	-0.695914	0.00224	Protein
Q15907	ENSG00000185236	RB11B_HUMAN	0.0454325	0.876747	-0.370845	0.00014	Protein
Q09028	ENSG00000162521	RBBP4_HUMAN	0.235729	0.324307	0.220729	0.01335	Protein
Q96PK6	ENSG00000239306	RBM14_HUMAN	-0.0758447	0.915652	0.562973	0.00189	Protein
Q14498	ENSG00000131051	RBM39_HUMAN	-0.137378	0.554346	1.18816	9.74e-05	Protein
P18754	ENSG00000180198	RCC1_HUMAN	0.138628	0.465971	-0.885695	0.00184	Protein
Q9P258	ENSG00000179051	RCC2_HUMAN	0.0463383	0.874886	0.203057	0.11193	Not DE
P54727	ENSG00000119318	RD23B_HUMAN	0.186579	0.314578	0.564813	0.0204	Protein
Q92900	ENSG00000005007	RENT1_HUMAN	0.0843619	0.763305	-0.0610256	0.6793	Not DE
Q9P227	ENSG00000275832	RHG23_HUMAN	0.287913	0.0761489	-1.68462	4.38e-08	Protein
P08134	ENSG00000155366	RHOC_HUMAN	0.180084	0.657461	-1.56119	0.00048	Protein
P13489	ENSG00000023191	RINI_HUMAN	-0.0502195	0.875899	-0.665935	4.63e-05	Protein
P31350	ENSG00000171848	RIR2_HUMAN	-0.109242	0.783938	-0.0305258	0.77729	Not DE
P62913	ENSG00000142676	RL11_HUMAN	-0.0162647	0.96956	-0.294864	0.00361	Protein
P30050	ENSG00000197958	RL12_HUMAN	0.150128	0.677987	-0.575545	0.00012	Protein
P40429	ENSG00000142541	RL13A_HUMAN	0.191224	0.67539	-0.11884	0.15489	Not DE
P26373	ENSG00000167526	RL13_HUMAN	0.246905	0.472409	-0.400265	1.22e-05	Protein
P50914	ENSG00000188846	RL14_HUMAN	0.135374	0.617566	-0.295088	0.00528	Protein
P61313	ENSG00000174748	RL15_HUMAN	0.142402	0.650205	-0.606811	1.75e-06	Protein
Q02543	ENSG00000105640	RL18A_HUMAN	0.199911	0.375272	-0.888056	2.56e-05	Protein
Q07020	ENSG00000063177	RL18_HUMAN	0.101502	0.740559	-0.123135	0.44063	Not DE
O76021	ENSG00000171490	RL1D1_HUMAN	0.101748	0.781658	0.309421	0.11614	Not DE
P35268	ENSG00000116251	RL22_HUMAN	0.115689	0.775806	-0.292592	0.02975	Protein
P62829	ENSG00000125691	RL23_HUMAN	-0.0152128	0.971795	0.00262477	0.98802	Not DE
P83731	ENSG00000114391	RL24_HUMAN	0.0520476	0.88129	0.846236	0.00024	Protein
P46776	ENSG00000166441	RL27A_HUMAN	0.188419	0.547761	-0.592511	0.00289	Protein
P61353	ENSG00000131469	RL27_HUMAN	0.14661	0.599445	-0.353019	0.00286	Protein
P62888	ENSG00000156482	RL30_HUMAN	0.199012	0.423538	-0.841793	0.00117	Protein
P62899	ENSG00000071082	RL31_HUMAN	0.153925	0.689599	-0.0409012	0.92263	Not DE
P62987	ENSG00000221983	RL40_HUMAN	0.119788	0.604465	0.337433	1.39e-07	Protein
P36578	ENSG00000174444	RL4_HUMAN	0.0368865	0.918149	-0.0477785	0.33619	Not DE
P46777	ENSG00000122406	RL5_HUMAN	0.144197	0.512244	-0.354661	0.02402	Protein
Q02878	ENSG00000089009	RL6_HUMAN	0.0349357	0.901038	-1.07751	4.57e-05	Protein
P62424	ENSG00000148303	RL7A_HUMAN	0.0813338	0.801498	-0.221307	0.00071	Protein
P18124	ENSG00000147604	RL7_HUMAN	0.161125	0.474928	0.638963	0.00057	Protein
P62917	ENSG00000161016	RL8_HUMAN	0.17449	0.412627	-0.460769	0.01007	Protein
P32969	ENSG00000163682	RL9_HUMAN	0.156166	0.697116	0.540129	0.00501	Protein
P05388	ENSG00000089157	RLA0_HUMAN	0.0733912	0.835791	0.0640116	0.48788	Not DE
P09001	ENSG00000114686	RM03_HUMAN	0.0347159	0.936468	-0.0720811	0.82297	Not DE
Q9BQ52	ENSG00000006744	RNZ2_HUMAN	-0.013511	0.980496	1.34866	0.09737	Not DE
Q13151	ENSG00000177733	ROA0_HUMAN	0.0588014	0.829682	0.467294	0.00256	Protein
P09651	ENSG00000135486	ROA1_HUMAN	0.0113309	0.982018	-0.300747	8.19e-05	Protein
P22626	ENSG00000122566	ROA2_HUMAN	-0.130249	0.675207	-0.150146	0.26696	Not DE
P51991	ENSG00000170144	ROA3_HUMAN	-0.060415	0.855649	-0.0277262	0.84163	Not DE
P04843	ENSG00000163902	RPN1_HUMAN	0.0774771	0.846541	0.328412	1.8e-05	Protein
P04844	ENSG00000118705	RPN2_HUMAN	0.0894834	0.705791	0.769158	0.00128	Protein
Q9NQG5	ENSG00000101413	RPR1B_HUMAN	0.0565376	0.838001	0.419274	0.00263	Protein
P62277	ENSG00000110700	RS13_HUMAN	0.104568	0.686055	-0.0756745	0.84519	Not DE
P62263	ENSG00000164587	RS14_HUMAN	0.177886	0.477213	-1.0891	0.00012	Protein
P62244	ENSG00000134419	RS15A_HUMAN	0.0117984	0.987365	-0.0838352	0.79158	Not DE
P62249	ENSG00000105193	RS16_HUMAN	0.0595926	0.864666	0.0167496	0.91512	Not DE
P62269	ENSG00000231500	RS18_HUMAN	0.115624	0.796905	-0.0283083	0.84553	Not DE
P39019	ENSG00000105372	RS19_HUMAN	0.239617	0.300559	-0.128949	0.43333	Not DE
P62266	ENSG00000186468	RS23_HUMAN	0.176523	0.46092	-0.968267	0.00159	Protein
P15880	ENSG00000140988	RS2_HUMAN	0.129322	0.599642	-0.0430716	0.48934	Not DE
P61247	ENSG00000145425	RS3A_HUMAN	0.143598	0.65354	0.0909689	0.4665	Not DE
P23396	ENSG00000149273	RS3_HUMAN	-0.434851	0.0124023	0.00546769	0.94016	RNA
P62701	ENSG00000198034	RS4X_HUMAN	0.179656	0.415153	-0.174694	0.09879	Not DE
P46782	ENSG00000083845	RS5_HUMAN	0.0816113	0.730166	-0.384747	0.04194	Protein
P62753	ENSG00000137154	RS6_HUMAN	0.118153	0.711571	0.0194324	0.9135	Not DE
P62081	ENSG00000171863	RS7_HUMAN	0.155096	0.633204	0.27317	0.00106	Protein
P62241	ENSG00000142937	RS8_HUMAN	0.102882	0.789794	-0.578281	0.00162	Protein
P46781	ENSG00000170889	RS9_HUMAN	0.231088	0.472699	-0.420655	0.01746	Protein
P08865	ENSG00000168028	RSSA_HUMAN	0.159648	0.380094	-0.184655	0.00164	Protein
Q9NQC3	ENSG00000115310	RTN4_HUMAN	0.16096	0.480666	1.07966	0.00047	Protein
P08621	ENSG00000104852	RU17_HUMAN	0.00940328	0.981565	0.518853	0.04083	Protein
P09661	ENSG00000131876	RU2A_HUMAN	0.0884479	0.747813	0.582121	0.00033	Protein
Q9Y265	ENSG00000175792	RUVB1_HUMAN	0.00275164	0.99597	-0.242043	0.06307	Not DE
Q9Y230	ENSG00000183207	RUVB2_HUMAN	-0.085407	0.809463	0.346935	0.10121	Not DE
P05109	ENSG00000143546	S10A8_HUMAN	2.50045	0.0194696	3.79055	0.06441	RNA
P06702	ENSG00000163220	S10A9_HUMAN	0.258395	0.634214	2.77986	0.05823	Not DE
P31949	ENSG00000163191	S10AB_HUMAN	0.148863	0.728577	-0.774594	0.01988	Protein
P61619	ENSG00000058262	S61A1_HUMAN	0.0580835	0.860729	0.270975	0.3059	Not DE
Q9UBE0	ENSG00000142230	SAE1_HUMAN	-0.0591958	0.804567	0.236397	0.47924	Not DE
Q14151	ENSG00000130254	SAFB2_HUMAN	-0.129715	0.698424	-0.0815444	0.77375	Not DE
P23526	ENSG00000101444	SAHH_HUMAN	0.121032	0.72397	0.644123	0.00194	Protein
Q15437	ENSG00000101310	SC23B_HUMAN	-0.0256804	0.950589	0.113982	0.32827	Not DE
Q6NUK1	ENSG00000085491	SCMC1_HUMAN	0.0063714	0.992367	0.640653	0.0019	Protein
Q12765	ENSG00000136193	SCRN1_HUMAN	-0.0343922	0.935149	-0.407765	0.00701	Protein
P31040	ENSG00000073578	SDHA_HUMAN	-0.0940423	0.910364	0.692289	0.00113	Protein
Q15019	ENSG00000168385	SEPT2_HUMAN	-0.0764341	0.770844	0.194298	0.32681	Not DE
Q16181	ENSG00000122545	SEPT7_HUMAN	-0.101351	0.584973	2.74301	4.4e-07	Protein
Q9UHD8	ENSG00000184640	SEPT9_HUMAN	-0.164101	0.407778	-0.0489129	0.58185	Not DE
O43175	ENSG00000092621	SERA_HUMAN	-0.356926	0.303593	-0.265258	0.002	Protein
P78330	ENSG00000146733	SERB_HUMAN	-0.190006	0.809463	-0.319462	0.01461	Protein
Q9Y617	ENSG00000135069	SERC_HUMAN	-0.227665	0.802488	-0.435562	2.31e-05	Protein
P50454	ENSG00000149257	SERPH_HUMAN	-0.444414	0.0783158	-0.764757	1.07e-05	Protein
Q01105	ENSG00000119335	SET_HUMAN	0.0513915	0.840328	0.330757	0.02121	Protein
Q15393	ENSG00000189091	SF3B3_HUMAN	-0.00899778	0.982608	-0.134567	0.06336	Not DE
P23246	ENSG00000116560	SFPQ_HUMAN	-0.131505	0.809671	-0.184377	0.14994	Not DE
Q9H9B4	ENSG00000164466	SFXN1_HUMAN	0.069136	0.894654	-0.204364	0.07698	Not DE
Q9NTJ3	ENSG00000113810	SMC4_HUMAN	-0.251132	0.183643	0.526597	0.03556	Protein
P62314	ENSG00000167088	SMD1_HUMAN	0.0484332	0.886605	-0.74223	0.00046	Protein
P62318	ENSG00000100028	SMD3_HUMAN	0.0348736	0.942139	0.0209368	0.81161	Not DE
A6NHR9	ENSG00000101596	SMHD1_HUMAN	-0.658447	0.022323	-0.0608481	0.5302	RNA
Q7KZF4	ENSG00000197157	SND1_HUMAN	-0.220777	0.203693	-0.150957	0.05981	Not DE
P09012	ENSG00000077312	SNRPA_HUMAN	0.0406489	0.925967	-0.057642	0.47662	Not DE
Q9UMY4	ENSG00000147164	SNX12_HUMAN	-0.0123785	0.970442	1.1712	0.01359	Protein
O60749	ENSG00000205302	SNX2_HUMAN	-0.249783	0.145029	0.374977	0.0002	Protein
Q9Y5B9	ENSG00000092201	SP16H_HUMAN	0.0781748	0.835791	-0.342444	0.03189	Protein
P35237	ENSG00000124570	SPB6_HUMAN	-0.0603273	0.845003	0.152238	0.01612	Protein
P19623	ENSG00000116649	SPEE_HUMAN	0.244198	0.646175	1.14043	0.00028	Protein
P35270	ENSG00000116096	SPRE_HUMAN	0.623719	0.052335	0.715975	0.00508	Protein
Q01082	ENSG00000115306	SPTB2_HUMAN	-0.244076	0.410841	-0.37151	0.07052	Not DE
Q13813	ENSG00000197694	SPTN1_HUMAN	-0.208544	0.400722	0.15707	0.25083	Not DE
Q9Y6N5	ENSG00000137767	SQOR_HUMAN	0.345769	0.191659	0.109128	0.20619	Not DE
Q14247	ENSG00000085733	SRC8_HUMAN	-0.40007	0.0256102	-0.0375483	0.69378	RNA
Q9BXP5	ENSG00000087087	SRRT_HUMAN	-0.215166	0.647973	0.904121	0.00115	Protein
O75494	ENSG00000188529	SRS10_HUMAN	0.0118759	0.97034	0.14502	0.54282	Not DE
Q07955	ENSG00000136450	SRSF1_HUMAN	-0.00290658	0.99547	0.311627	0.00695	Protein
P84103	ENSG00000112081	SRSF3_HUMAN	0.0523849	0.898489	0.113583	0.4408	Not DE
Q08170	ENSG00000116350	SRSF4_HUMAN	-0.0117685	0.975663	0.368797	0.0122	Protein
Q04837	ENSG00000106028	SSBP_HUMAN	0.504244	0.0303266	0.274565	0.22663	RNA
P43307	ENSG00000124783	SSRA_HUMAN	-0.110485	0.68707	-0.322935	9.84e-06	Protein
Q08945	ENSG00000149136	SSRP1_HUMAN	-0.214858	0.193288	0.278145	8.06e-07	Protein
P31948	ENSG00000168439	STIP1_HUMAN	-0.462452	0.169899	-0.0173425	0.91262	Not DE
Q9UJZ1	ENSG00000165283	STML2_HUMAN	0.0412677	0.886978	0.0061999	0.94539	Not DE
P61956	ENSG00000188612	SUMO2_HUMAN	0.0628655	0.801498	-0.520006	0.00927	Protein
P49588	ENSG00000090861	SYAC_HUMAN	-0.152837	0.813001	-0.680817	0.0013	Protein
P14868	ENSG00000115866	SYDC_HUMAN	-0.0475808	0.835791	-1.31495	3.39e-07	Protein
P07814	ENSG00000136628	SYEP_HUMAN	-0.277835	0.583449	-0.273897	0.30487	Not DE
Q9Y285	ENSG00000179115	SYFA_HUMAN	0.0643686	0.864616	-0.0909538	0.26268	Not DE
Q9NSD9	ENSG00000116120	SYFB_HUMAN	-0.00700743	0.990868	0.958391	0.005	Protein
P41252	ENSG00000196305	SYIC_HUMAN	-0.369538	0.502277	0.0192141	0.82671	Not DE
Q15046	ENSG00000065427	SYK_HUMAN	-0.000662612	0.998141	-0.169498	0.08993	Not DE
Q9P2J5	ENSG00000133706	SYLC_HUMAN	-0.324215	0.493328	0.174662	0.62419	Not DE
P56192	ENSG00000166986	SYMC_HUMAN	-0.0576579	0.946225	-0.280465	0.10596	Not DE
O43776	ENSG00000134440	SYNC_HUMAN	0.00587156	0.991859	0.201891	0.02726	Protein
P47897	ENSG00000172053	SYQ_HUMAN	0.0396844	0.894956	0.176041	0.09073	Not DE
P26639	ENSG00000113407	SYTC_HUMAN	-0.0505437	0.928419	0.218019	0.01701	Protein
P26640	ENSG00000204394	SYVC_HUMAN	-0.0290659	0.965244	-0.0146231	0.8161	Not DE
P23381	ENSG00000140105	SYWC_HUMAN	0.091395	0.904378	-0.101486	0.67422	Not DE
P54577	ENSG00000134684	SYYC_HUMAN	-0.0180643	0.983759	-0.348656	0.00024	Protein
P09758	ENSG00000184292	TACD2_HUMAN	0.638336	0.00207627	0.464942	1.78e-06	RNA & Protein
Q13148	ENSG00000120948	TADBP_HUMAN	-0.067345	0.829682	-0.0649734	0.38608	Not DE
P37802	ENSG00000158710	TAGL2_HUMAN	0.247484	0.497125	0.0720365	0.31024	Not DE
P37837	ENSG00000177156	TALDO_HUMAN	0.179174	0.380615	-0.310807	0.23012	Not DE
Q9C0C2	ENSG00000149115	TB182_HUMAN	-0.0362169	0.904463	1.60783	8.34e-05	Protein
Q9BQE3	ENSG00000167553	TBA1C_HUMAN	0.0482947	0.932966	0.34675	0.55276	Not DE
P68366	ENSG00000127824	TBA4A_HUMAN	0.31737	0.200883	0.605793	3.68e-08	Protein
P68371	ENSG00000188229	TBB4B_HUMAN	-0.0340683	0.944186	0.815362	0.0001	Protein
P07437	ENSG00000196230	TBB5_HUMAN	-0.134216	0.522263	0.474016	0.0001	Protein
Q9BUF5	ENSG00000176014	TBB6_HUMAN	-0.640841	0.00173563	0.941505	0.00012	RNA & Protein
Q9P2M4	ENSG00000132405	TBC14_HUMAN	-0.243474	0.363979	-0.729772	0.00315	Protein
P23258	ENSG00000131462	TBG1_HUMAN	0.0391435	0.923176	0.104848	0.74506	Not DE
Q12788	ENSG00000183751	TBL3_HUMAN	-0.0728475	0.855094	0.836866	0.01329	Protein
P17987	ENSG00000120438	TCPA_HUMAN	0.111467	0.829682	0.539382	0.0006	Protein
P78371	ENSG00000166226	TCPB_HUMAN	0.0669647	0.892051	0.117486	0.015	Protein
P50991	ENSG00000115484	TCPD_HUMAN	0.0710256	0.889689	0.0682392	0.39525	Not DE
P48643	ENSG00000150753	TCPE_HUMAN	0.112457	0.820622	0.167213	0.03332	Protein
P49368	ENSG00000163468	TCPG_HUMAN	0.132777	0.767173	-0.227754	0.01652	Protein
Q99832	ENSG00000135624	TCPH_HUMAN	0.195949	0.576531	0.141546	0.09054	Not DE
P50990	ENSG00000156261	TCPQ_HUMAN	0.187563	0.46468	0.150063	0.03944	Protein
P40227	ENSG00000146731	TCPZ_HUMAN	0.0292366	0.952435	0.097777	0.09111	Not DE
P13693	ENSG00000133112	TCTP_HUMAN	0.298186	0.616299	-0.539006	0.41061	Not DE
Q15185	ENSG00000110958	TEBP_HUMAN	0.140108	0.680326	-0.384777	0.0863	Not DE
Q9NZ01	ENSG00000099797	TECR_HUMAN	0.0294276	0.942139	0.310941	0.21317	Not DE
Q9Y4R8	ENSG00000100726	TELO2_HUMAN	0.334233	0.085897	0.194924	0.84162	Not DE
P24821	ENSG00000041982	TENA_HUMAN	0.794982	0.000305947	1.40299	1.79e-08	RNA & Protein
P55072	ENSG00000165280	TERA_HUMAN	-0.0823174	0.886418	0.493915	0.00027	Protein
Q92734	ENSG00000114354	TFG_HUMAN	0.0718608	0.795523	0.439116	0.00031	Protein
P02786	ENSG00000072274	TFR1_HUMAN	0.820543	0.0982648	0.779724	0.00017	Protein
P13726	ENSG00000117525	TF_HUMAN	-0.112321	0.703869	0.236018	0.44859	Not DE
P21980	ENSG00000198959	TGM2_HUMAN	-0.487582	0.424817	-0.528296	0.00255	Protein
Q9H5L6	ENSG00000168152	THAP9_HUMAN	0.207781	0.719468	-1.09548	0.00025	Protein
Q9BWD1	ENSG00000120437	THIC_HUMAN	-0.222511	0.647296	0.0815963	0.41812	Not DE
P10599	ENSG00000136810	THIO_HUMAN	0.0229663	0.970857	0.105795	0.58831	Not DE
Q86V81	ENSG00000183684	THOC4_HUMAN	-0.0751506	0.845003	-1.97523	0.06771	Not DE
Q13263	ENSG00000130726	TIF1B_HUMAN	0.0383832	0.903969	0.210931	0.01568	Protein
P29401	ENSG00000163931	TKT_HUMAN	-0.072489	0.832727	-0.205295	0.01776	Protein
Q9Y490	ENSG00000137076	TLN1_HUMAN	-0.28553	0.430853	-0.124689	0.06845	Not DE
Q9UM00	ENSG00000143183	TMCO1_HUMAN	0.105283	0.726772	1.00847	0.00048	Protein
P57088	ENSG00000109133	TMM33_HUMAN	0.114318	0.632529	-0.291582	0.14036	Not DE
Q92973	ENSG00000083312	TNPO1_HUMAN	-0.0717942	0.902804	0.0255607	0.82138	Not DE
O96008	ENSG00000130204	TOM40_HUMAN	0.24079	0.483593	0.672539	0.00231	Protein
P11387	ENSG00000198900	TOP1_HUMAN	-0.0992179	0.804344	0.496442	0.00797	Protein
P11388	ENSG00000131747	TOP2A_HUMAN	-0.327076	0.0463502	0.483899	0.00202	RNA & Protein
O43399	ENSG00000101150	TPD54_HUMAN	0.137605	0.592318	-0.261638	0.07559	Not DE
P60174	ENSG00000111669	TPIS_HUMAN	0.198244	0.431556	0.252718	0.00728	Protein
P06753	ENSG00000143549	TPM3_HUMAN	-0.0178082	0.963714	-0.583469	0.04793	Protein
P12270	ENSG00000047410	TPR_HUMAN	-0.107717	0.647973	-0.0657077	0.52584	Not DE
Q13595	ENSG00000164548	TRA2A_HUMAN	0.0842994	0.800495	0.490313	0.48533	Not DE
P62995	ENSG00000136527	TRA2B_HUMAN	-0.00457287	0.987968	-1.23732	0.00032	Protein
Q12931	ENSG00000126602	TRAP1_HUMAN	0.0481915	0.916196	0.840567	3.51e-05	Protein
Q16881	ENSG00000198431	TRXR1_HUMAN	-0.451156	0.33715	0.47101	0.04491	Protein
Q15631	ENSG00000211460	TSN_HUMAN	-0.00166369	0.995733	-0.196591	0.04963	Protein
P07996	ENSG00000137801	TSP1_HUMAN	-0.310038	0.781658	0.606607	2.79e-06	Protein
Q8N5M4	ENSG00000162222	TTC9C_HUMAN	-0.0650082	0.87109	-0.381298	0.00176	Protein
Q5TAX3	ENSG00000134744	TUT4_HUMAN	-0.0545847	0.846541	-0.630044	0.00047	Protein
Q12792	ENSG00000151239	TWF1_HUMAN	0.0854859	0.829682	0.193247	0.70895	Not DE
Q8NBS9	ENSG00000239264	TXND5_HUMAN	0.743358	0.305636	-0.375306	0.3107	Not DE
O75643	ENSG00000144028	U520_HUMAN	-0.222528	0.478326	0.0850123	0.54802	Not DE
Q15029	ENSG00000108883	U5S1_HUMAN	0.0154637	0.972319	-0.0279316	0.81444	Not DE
Q16222	ENSG00000117143	UAP1_HUMAN	0.0681147	0.91278	-0.118995	0.28686	Not DE
Q13404	ENSG00000244687	UB2V1_HUMAN	-0.462507	0.275075	-0.373814	0.00117	Protein
P22314	ENSG00000130985	UBA1_HUMAN	-0.0526046	0.913503	-0.0439677	0.56405	Not DE
P61086	ENSG00000078140	UBE2K_HUMAN	-0.0001139	0.999633	0.834815	0.06618	Not DE
P54578	ENSG00000101557	UBP14_HUMAN	-0.353101	0.111945	-0.159401	0.02858	Protein
P45974	ENSG00000111667	UBP5_HUMAN	-0.0329888	0.945007	0.0757238	0.22105	Not DE
Q04323	ENSG00000162191	UBXN1_HUMAN	-0.144549	0.653693	0.0869289	0.45344	Not DE
P09936	ENSG00000154277	UCHL1_HUMAN	-0.275761	0.554595	-0.847196	9.48e-05	Protein
O94874	ENSG00000014123	UFL1_HUMAN	-0.283001	0.0786906	-0.224607	0.07555	Not DE
O60701	ENSG00000109814	UGDH_HUMAN	-0.0927385	0.844986	-0.402433	0.0415	Protein
Q9NYU2	ENSG00000136731	UGGG1_HUMAN	0.0126345	0.980833	0.617366	8.85e-05	Protein
Q16851	ENSG00000169764	UGPA_HUMAN	0.0847447	0.797152	0.673784	0.0003	Protein
A0JNW5	ENSG00000111647	UH1BL_HUMAN	-0.435153	0.222199	-0.814221	0.05263	Not DE
Q13564	ENSG00000159593	ULA1_HUMAN	0.159478	0.632516	0.0353511	0.76224	Not DE
P11172	ENSG00000114491	UMPS_HUMAN	0.126498	0.70474	0.928823	6.73e-05	Protein
Q9H3U1	ENSG00000140553	UN45A_HUMAN	-0.111958	0.621477	-0.105632	0.5127	Not DE
Q16831	ENSG00000183696	UPP1_HUMAN	-0.137331	0.913224	-0.0778308	0.74683	Not DE
P00749	ENSG00000122861	UROK_HUMAN	0.483495	0.196604	1.22416	4.44e-07	Protein
O60763	ENSG00000138768	USO1_HUMAN	-0.0625434	0.827494	0.433545	5.02e-05	Protein
Q93008	ENSG00000124486	USP9X_HUMAN	-0.147632	0.728734	0.412708	0.06518	Not DE
Q99536	ENSG00000108828	VAT1_HUMAN	0.0115184	0.973765	0.385803	0.00316	Protein
P21281	ENSG00000147416	VATB2_HUMAN	-0.969053	0.000189173	0.0737144	0.74214	RNA
P21796	ENSG00000213585	VDAC1_HUMAN	0.291314	0.300807	0.330743	0.03185	Protein
P45880	ENSG00000165637	VDAC2_HUMAN	0.129439	0.481468	0.240832	0.03573	Protein
Q9Y277	ENSG00000078668	VDAC3_HUMAN	-1.12237	2.93e-06	-2.11876	1.69e-09	RNA & Protein
P18206	ENSG00000035403	VINC_HUMAN	-0.183066	0.592318	0.136251	0.15545	Not DE
Q7Z7G8	ENSG00000132549	VP13B_HUMAN	-0.178021	0.606236	-1.12575	0.0001	Protein
Q93050	ENSG00000033627	VPP1_HUMAN	0.0874181	0.84195	-0.173421	0.64827	Not DE
Q96QK1	ENSG00000069329	VPS35_HUMAN	-0.117709	0.571	0.158529	0.01209	Protein
Q86VR7	ENSG00000186806	VS10L_HUMAN	0.360446	0.642219	0.519173	0.42057	Not DE
O75083	ENSG00000071127	WDR1_HUMAN	0.108273	0.794169	0.679723	3.55e-06	Protein
O14980	ENSG00000082898	XPO1_HUMAN	-0.0592025	0.900512	0.367798	0.11741	Not DE
P55060	ENSG00000124207	XPO2_HUMAN	-0.00928365	0.988339	0.186091	0.0356	Protein
Q9HAV4	ENSG00000124571	XPO5_HUMAN	0.00332584	0.995301	0.59954	0.00985	Protein
P13010	ENSG00000079246	XRCC5_HUMAN	0.027561	0.929906	0.615606	0.00139	Protein
P12956	ENSG00000196419	XRCC6_HUMAN	-0.0735945	0.779645	-0.0375902	0.34252	Not DE
P46937	ENSG00000137693	YAP1_HUMAN	0.737969	0.000870777	1.70785	6.34e-05	RNA & Protein
P67809	ENSG00000065978	YBOX1_HUMAN	0.0998204	0.723321	0.0334299	0.88847	Not DE
Q7Z2W4	ENSG00000105939	ZCCHV_HUMAN	0.27967	0.363979	1.06919	6.28e-05	Protein
Q07157	ENSG00000104067	ZO1_HUMAN	-0.138307	0.688399	0.593149	0.00013	Protein

## Sheet: N1303K
Supplementary Data 6. List of genes in transcriptomics dataset with a correspondence in the proteomics data set (gene/protein pairs) in each 16HBE mutant cell line.
UniProtKB	EnsemblCode	EntryName	RNA_Log2FC	RNA_P-value	Prot_Log2FC	Prot_P-value	Dataset where gene/protein is differentially expressed
P31946	ENSG00000166913	1433B_HUMAN	0.0305096	0.908635	-0.0356667	0.90187	Not DE
P62258	ENSG00000108953	1433E_HUMAN	-0.0485803	0.832709	-0.125963	0.26984	Not DE
Q04917	ENSG00000128245	1433F_HUMAN	0.157429	0.321403	-0.224975	0.1029	Not DE
P61981	ENSG00000170027	1433G_HUMAN	0.0760145	0.815502	0.335673	0.02213	Protein
P31947	ENSG00000175793	1433S_HUMAN	0.376718	0.197966	0.0502817	0.77492	Not DE
P27348	ENSG00000134308	1433T_HUMAN	0.034165	0.917692	-0.00379894	0.99319	Not DE
P63104	ENSG00000164924	1433Z_HUMAN	0.149342	0.46424	0.0591963	0.59088	Not DE
P30153	ENSG00000105568	2AAA_HUMAN	-0.037076	0.875359	-0.169299	0.07708	Not DE
Q9H2F3	ENSG00000099377	3BHS7_HUMAN	0.0228712	0.976924	-0.608428	0.18299	Not DE
P08195	ENSG00000168003	4F2_HUMAN	-0.322983	0.509088	-0.805664	2.72e-06	Protein
P21589	ENSG00000135318	5NTD_HUMAN	0.221201	0.59454	0.333239	0.1692	Not DE
P52209	ENSG00000142657	6PGD_HUMAN	0.0923473	0.796567	0.495705	0.12829	Not DE
O95336	ENSG00000130313	6PGL_HUMAN	0.210849	0.561778	0.719298	0.00584	Protein
Q15758	ENSG00000105281	AAAT_HUMAN	0.100052	0.795635	-0.39715	0.05318	Not DE
P17174	ENSG00000120053	AATC_HUMAN	0.26707	0.372192	0.322338	8.59e-05	Protein
P00505	ENSG00000125166	AATM_HUMAN	0.109169	0.806061	-0.0717787	0.56417	Not DE
P61221	ENSG00000164163	ABCE1_HUMAN	-0.129376	0.785566	-0.221093	0.67104	Not DE
Q9H845	ENSG00000177646	ACAD9_HUMAN	-0.0188782	0.941195	2.55591	0.00539	Protein
P11310	ENSG00000117054	ACADM_HUMAN	0.0898742	0.802528	0.269497	0.01087	Protein
P49748	ENSG00000072778	ACADV_HUMAN	-0.091559	0.73521	0.197032	0.11202	Not DE
O96019	ENSG00000136518	ACL6A_HUMAN	-0.119445	0.562872	-0.868382	0.28089	Not DE
P53396	ENSG00000131473	ACLY_HUMAN	0.222393	0.583411	0.00937664	0.92918	Not DE
Q99798	ENSG00000100412	ACON_HUMAN	0.186429	0.317161	-0.0193117	0.87419	Not DE
O95573	ENSG00000123983	ACSL3_HUMAN	-0.00834495	0.983924	-0.222924	0.1835	Not DE
P60709	ENSG00000075624	ACTB_HUMAN	0.245088	0.543632	-0.162482	0.29989	Not DE
P68032	ENSG00000159251	ACTC_HUMAN	0.887343	0.432341	1.63499	0.0154	Protein
P63261	ENSG00000184009	ACTG_HUMAN	0.00489052	0.990869	-0.0974348	0.38755	Not DE
P12814	ENSG00000072110	ACTN1_HUMAN	0.09759	0.857806	-0.0339215	0.84254	Not DE
O43707	ENSG00000130402	ACTN4_HUMAN	0.177474	0.471015	-0.325221	0.00215	Protein
P55263	ENSG00000156110	ADK_HUMAN	0.0840166	0.667619	-0.302423	0.05407	Not DE
P05141	ENSG00000005022	ADT2_HUMAN	0.0741684	0.762089	0.168894	0.25797	Not DE
P12236	ENSG00000169100	ADT3_HUMAN	0.099572	0.854592	0.101705	0.22906	Not DE
Q9Y4W6	ENSG00000141385	AFG32_HUMAN	-0.557871	0.0038681	-0.0655476	0.72594	RNA
O95394	ENSG00000013375	AGM1_HUMAN	-0.232186	0.178123	-0.0800367	0.72003	Not DE
O00468	ENSG00000188157	AGRIN_HUMAN	0.00706159	0.987917	-0.038095	0.91425	Not DE
Q09666	ENSG00000124942	AHNK_HUMAN	-0.607689	0.00815006	-1.36088	0.00016	RNA & Protein
O95433	ENSG00000100591	AHSA1_HUMAN	0.294622	0.473835	0.898121	0.12945	Not DE
P14550	ENSG00000117448	AK1A1_HUMAN	-0.341664	0.135119	0.0204509	0.98124	Not DE
Q12802	ENSG00000170776	AKP13_HUMAN	0.0532301	0.864721	-0.924608	0.01862	Protein
P47895	ENSG00000184254	AL1A3_HUMAN	0.251675	0.726643	0.200375	0.02594	Protein
P49419	ENSG00000164904	AL7A1_HUMAN	-0.215617	0.127415	-0.0693568	0.74696	Not DE
P49189	ENSG00000143149	AL9A1_HUMAN	-0.110034	0.649686	-0.000194001	0.997	Not DE
P04075	ENSG00000149925	ALDOA_HUMAN	-0.111044	0.906916	-0.396283	0.05265	Not DE
Q96L96	ENSG00000136383	ALPK3_HUMAN	-0.0143274	0.981855	-0.471813	0.19313	Not DE
Q9H4A4	ENSG00000176393	AMPB_HUMAN	-0.0570805	0.803117	0.351595	0.11335	Not DE
P28838	ENSG00000002549	AMPL_HUMAN	0.150588	0.481563	-0.490066	0.24495	Not DE
P39687	ENSG00000140350	AN32A_HUMAN	-0.0264682	0.922899	-0.308365	0.09654	Not DE
Q9BTT0	ENSG00000143401	AN32E_HUMAN	-0.283738	0.145851	0.649709	0.05513	Not DE
P16157	ENSG00000029534	ANK1_HUMAN	-0.864379	0.458836	0.965082	0.0415	Protein
Q99873	ENSG00000126457	ANM1_HUMAN	0.253066	0.113419	0.0842229	0.62555	Not DE
P50995	ENSG00000122359	ANX11_HUMAN	0.024367	0.924068	0.270751	0.13667	Not DE
P04083	ENSG00000135046	ANXA1_HUMAN	-0.360151	0.324242	-0.389981	0.02143	Protein
P07355	ENSG00000182718	ANXA2_HUMAN	0.236289	0.147671	-0.208983	0.00323	Protein
P12429	ENSG00000138772	ANXA3_HUMAN	-0.203899	0.422199	-0.443667	0.00042	Protein
P09525	ENSG00000196975	ANXA4_HUMAN	0.0360186	0.939093	0.440617	0.00186	Protein
P08758	ENSG00000164111	ANXA5_HUMAN	0.173746	0.453737	-0.0123995	0.91262	Not DE
P20073	ENSG00000138279	ANXA7_HUMAN	-0.10246	0.718236	0.664461	0.16746	Not DE
Q10567	ENSG00000100280	AP1B1_HUMAN	-0.0381768	0.905373	-0.34793	0.05056	Not DE
P05549	ENSG00000137203	AP2A_HUMAN	0.232364	0.1974	-0.357965	0.0621	Not DE
P63010	ENSG00000006125	AP2B1_HUMAN	-0.139631	0.731194	0.0685989	0.54537	Not DE
P27695	ENSG00000100823	APEX1_HUMAN	0.091196	0.726643	0.024722	0.94174	Not DE
Q9HDC9	ENSG00000101474	APMAP_HUMAN	0.0333054	0.884422	0.172045	0.50556	Not DE
P07741	ENSG00000198931	APT_HUMAN	-0.0363276	0.906916	0.570908	0.01965	Protein
P61204	ENSG00000134287	ARF3_HUMAN	0.163434	0.318238	-0.136083	0.29009	Not DE
P18085	ENSG00000168374	ARF4_HUMAN	0.299931	0.111269	0.964188	0.00083	Protein
P61158	ENSG00000115091	ARP3_HUMAN	0.0476779	0.894883	0.162692	0.03628	Protein
P59998	ENSG00000241553	ARPC4_HUMAN	0.093223	0.724474	0.385334	0.02035	Protein
P08243	ENSG00000070669	ASNS_HUMAN	-0.243695	0.895921	-0.413437	0.00718	Protein
P05023	ENSG00000163399	AT1A1_HUMAN	-0.0182816	0.953819	-0.0168396	0.83952	Not DE
P16615	ENSG00000174437	AT2A2_HUMAN	0.394587	0.19732	0.0904011	0.55961	Not DE
Q9NVI7	ENSG00000197785	ATD3A_HUMAN	0.166014	0.47651	0.118779	0.03982	Protein
P25705	ENSG00000152234	ATPA_HUMAN	-0.0436845	0.881216	0.209561	0.178	Not DE
P06576	ENSG00000110955	ATPB_HUMAN	0.14816	0.599192	-0.0733059	0.23371	Not DE
P48047	ENSG00000241837	ATPO_HUMAN	0.0602919	0.928392	-0.139049	0.61094	Not DE
Q5VT79	ENSG00000264230	AXA81_HUMAN	0.0123161	0.985455	-0.344688	0.09955	Not DE
O00154	ENSG00000097021	BACH_HUMAN	0.461533	0.115932	0.437633	0.00566	Protein
Q07812	ENSG00000087088	BAX_HUMAN	0.30549	0.0542551	0.10259	0.3524	Not DE
Q15582	ENSG00000120708	BGH3_HUMAN	0.859093	0.000379148	2.31852	0.00077	RNA & Protein
P55957	ENSG00000015475	BID_HUMAN	0.432984	0.0669524	-0.129128	0.41752	Not DE
P11021	ENSG00000044574	BIP_HUMAN	0.404229	0.592263	0.15195	0.45894	Not DE
P30043	ENSG00000090013	BLVRB_HUMAN	-0.324033	0.436157	-0.21544	0.00792	Protein
Q8TDN6	ENSG00000113460	BRX1_HUMAN	0.271087	0.207551	0.504623	0.27825	Not DE
O43684	ENSG00000154473	BUB3_HUMAN	0.0832928	0.710135	0.331501	0.04476	Protein
Q7L1Q6	ENSG00000082153	BZW1_HUMAN	0.0795691	0.868661	-0.634777	0.6222	Not DE
Q07021	ENSG00000108561	C1QBP_HUMAN	0.395285	0.157786	-0.0892628	0.68567	Not DE
P11586	ENSG00000100714	C1TC_HUMAN	0.0504122	0.811793	0.0737416	0.57341	Not DE
Q6UB35	ENSG00000120254	C1TM_HUMAN	-0.194652	0.575152	-0.761293	0.02014	Protein
Q6P1N0	ENSG00000132024	C2D1A_HUMAN	0.23672	0.254737	-0.347641	0.26955	Not DE
P12830	ENSG00000039068	CADH1_HUMAN	0.620945	0.000175554	0.102333	0.06012	RNA
P22223	ENSG00000062038	CADH3_HUMAN	0.821573	1.5e-05	-0.138039	0.22495	RNA
Q05682	ENSG00000122786	CALD1_HUMAN	-0.111678	0.925469	1.12617	5.99e-05	Protein
P0DP25	ENSG00000160014	CALM3_HUMAN	-0.0910035	0.799664	-0.0178816	0.95085	Not DE
P27797	ENSG00000179218	CALR_HUMAN	0.702221	0.178321	0.63188	0.01391	Protein
O43852	ENSG00000128595	CALU_HUMAN	0.0277024	0.945489	-0.32333	0.33227	Not DE
P27824	ENSG00000127022	CALX_HUMAN	0.179179	0.615852	-0.0690012	0.57684	Not DE
P07384	ENSG00000014216	CAN1_HUMAN	-0.374628	0.0102371	-0.73983	7.38e-06	RNA & Protein
P17655	ENSG00000162909	CAN2_HUMAN	-0.204093	0.364807	-0.673978	9.84e-06	Protein
Q86VP6	ENSG00000111530	CAND1_HUMAN	-0.0644115	0.886048	0.0680757	0.72254	Not DE
Q01518	ENSG00000131236	CAP1_HUMAN	-0.100717	0.768519	-0.232155	0.00015	Protein
P40121	ENSG00000042493	CAPG_HUMAN	-0.151048	0.664743	-0.306631	0.00722	Protein
P47756	ENSG00000077549	CAPZB_HUMAN	0.111214	0.575032	-0.22389	0.08464	Not DE
P07339	ENSG00000117984	CATD_HUMAN	-0.273082	0.509829	-0.533908	0.00147	Protein
Q6NZI2	ENSG00000177469	CAVN1_HUMAN	0.157275	0.441919	-0.454504	0.00415	Protein
P52907	ENSG00000116489	CAZA1_HUMAN	0.0736492	0.822049	0.331516	0.10485	Not DE
P16152	ENSG00000159228	CBR1_HUMAN	0.221132	0.370864	0.548446	0.08941	Not DE
Q86Z20	ENSG00000183323	CC125_HUMAN	-0.29534	0.209831	-0.249103	0.32837	Not DE
Q8N163	ENSG00000158941	CCAR2_HUMAN	-0.96598	3.46e-06	-0.755342	4.66e-05	RNA & Protein
Q5T9S5	ENSG00000122483	CCD18_HUMAN	-0.143526	0.77265	-0.250634	0.46076	Not DE
Q2M329	ENSG00000173013	CCD96_HUMAN	-0.0586323	0.945027	-0.595661	0.34759	Not DE
O00622	ENSG00000142871	CYR61_HUMAN	-0.368844	0.282879	-0.615468	0.0168	Protein
O95400	ENSG00000169217	CD2B2_HUMAN	0.112496	0.536428	0.931442	0.11296	Not DE
P16070	ENSG00000026508	CD44_HUMAN	1.1616	0.00515744	0.399208	0.08396	RNA
P60953	ENSG00000070831	CDC42_HUMAN	-0.004818	0.989688	0.177561	0.15339	Not DE
P06493	ENSG00000170312	CDK1_HUMAN	-0.211789	0.277255	0.169189	0.12586	Not DE
P24941	ENSG00000123374	CDK2_HUMAN	0.294325	0.257218	-0.0788165	0.38251	Not DE
Q9H211	ENSG00000167513	CDT1_HUMAN	0.206081	0.703863	0.176903	0.78472	Not DE
P61604	ENSG00000115541	CH10_HUMAN	0.102429	0.88882	-0.0254596	0.83865	Not DE
P10809	ENSG00000144381	CH60_HUMAN	0.350383	0.346848	0.0369561	0.51143	Not DE
O75390	ENSG00000062485	CISY_HUMAN	-0.176876	0.561957	-0.102126	0.48937	Not DE
Q07065	ENSG00000136026	CKAP4_HUMAN	0.28797	0.132713	0.597194	0.0209	Protein
P56747	ENSG00000184697	CLD6_HUMAN	0.538123	0.00142371	0.713215	0.00099	RNA & Protein
Q00610	ENSG00000141367	CLH1_HUMAN	-0.0999667	0.835603	-0.120212	0.20237	Not DE
Q8NHS4	ENSG00000162994	CLHC1_HUMAN	0.122866	0.883239	-0.723152	0.54342	Not DE
O00299	ENSG00000213719	CLIC1_HUMAN	0.029086	0.921799	0.0645624	0.57421	Not DE
O95833	ENSG00000169583	CLIC3_HUMAN	0.249292	0.77372	0.854706	0.33301	Not DE
Q9Y696	ENSG00000169504	CLIC4_HUMAN	-0.152736	0.648167	0.359195	0.22193	Not DE
Q9UJS0	ENSG00000004864	CMC2_HUMAN	-0.0927313	0.733301	-0.503718	0.0292	Protein
Q15021	ENSG00000010292	CND1_HUMAN	-0.141099	0.550022	-0.652798	0.00379	Protein
Q9BPX3	ENSG00000109805	CND3_HUMAN	0.0115352	0.973481	-0.162749	0.55919	Not DE
Q96KP4	ENSG00000133313	CNDP2_HUMAN	-0.176757	0.344797	-0.0251525	0.78266	Not DE
A5YKK6	ENSG00000125107	CNOT1_HUMAN	-0.132671	0.78465	0.374804	0.3107	Not DE
Q9Y2B0	ENSG00000257727	CNPY2_HUMAN	0.0118746	0.990672	-0.703282	0.32088	Not DE
Q13057	ENSG00000068120	COASY_HUMAN	0.0054184	0.983648	0.373308	0.03478	Protein
P23528	ENSG00000172757	COF1_HUMAN	-0.340941	0.162704	-0.50789	1.26e-09	Protein
Q9Y2V7	ENSG00000133103	COG6_HUMAN	-0.330556	0.103961	0.467938	0.09938	Not DE
P53621	ENSG00000122218	COPA_HUMAN	-0.0901037	0.757985	0.173008	0.29538	Not DE
P35606	ENSG00000184432	COPB2_HUMAN	-0.0611168	0.847423	-0.0320849	0.80987	Not DE
P53618	ENSG00000129083	COPB_HUMAN	0.0135775	0.964142	0.389098	0.10175	Not DE
P48444	ENSG00000095139	COPD_HUMAN	-0.081339	0.80335	-0.145512	0.43877	Not DE
Q9Y678	ENSG00000181789	COPG1_HUMAN	0.0854846	0.723928	-0.294616	0.03502	Protein
Q9BR76	ENSG00000172725	COR1B_HUMAN	0.220293	0.14598	-0.751709	0.1398	Not DE
Q9ULV4	ENSG00000110880	COR1C_HUMAN	0.147634	0.686894	0.415032	0.10694	Not DE
Q14019	ENSG00000103187	COTL1_HUMAN	0.102655	0.828499	0.18661	0.25334	Not DE
P98187	ENSG00000186526	CP4F8_HUMAN	0.203994	0.564475	0.14247	0.43854	Not DE
Q99829	ENSG00000214078	CPNE1_HUMAN	-0.0114167	0.971252	-0.214665	0.00236	Protein
O75131	ENSG00000085719	CPNE3_HUMAN	-0.215229	0.543162	0.732914	0.08717	Not DE
P04632	ENSG00000126247	CPNS1_HUMAN	0.13174	0.606423	-0.521115	0.00602	Protein
O43809	ENSG00000167005	CPSF5_HUMAN	-0.151329	0.434774	0.441162	0.13537	Not DE
Q16630	ENSG00000111605	CPSF6_HUMAN	-0.0834318	0.754505	-0.0675569	0.67826	Not DE
P50416	ENSG00000110090	CPT1A_HUMAN	-0.914742	9.9e-06	-0.728066	0.00281	RNA & Protein
Q9BZJ0	ENSG00000101343	CRNL1_HUMAN	-0.173918	0.425424	-0.0793694	0.73335	Not DE
O75534	ENSG00000009307	CSDE1_HUMAN	-0.179423	0.399096	-0.450253	0.00111	Protein
Q9BT78	ENSG00000138663	CSN4_HUMAN	-0.264921	0.255239	0.865281	0.24299	Not DE
Q7L5N1	ENSG00000168090	CSN6_HUMAN	-0.0187713	0.944826	0.787257	0.01315	Protein
Q8IWA5	ENSG00000129353	CTL2_HUMAN	0.272343	0.113459	0.384338	0.18325	Not DE
P35221	ENSG00000044115	CTNA1_HUMAN	-0.0588029	0.777384	0.0756257	0.76178	Not DE
P35222	ENSG00000168036	CTNB1_HUMAN	0.269744	0.223194	0.0950259	0.61687	Not DE
O60716	ENSG00000198561	CTND1_HUMAN	-0.0276825	0.922899	-0.374761	0.00012	Protein
Q6PD62	ENSG00000198730	CTR9_HUMAN	-0.0160312	0.959237	-0.702692	0.3267	Not DE
Q13619	ENSG00000139842	CUL4A_HUMAN	-0.0582496	0.857342	0.387143	0.01643	Protein
Q9HB71	ENSG00000116161	CYBP_HUMAN	0.154077	0.686894	0.131036	0.2214	Not DE
Q7L576	ENSG00000273749	CYFP1_HUMAN	-0.0368825	0.912342	-0.226926	0.4348	Not DE
Q16531	ENSG00000167986	DDB1_HUMAN	-0.11247	0.712929	-0.00282548	0.98619	Not DE
Q96HY6	ENSG00000198171	DDRGK_HUMAN	-0.0669711	0.823277	-0.203003	0.25452	Not DE
Q92841	ENSG00000100201	DDX17_HUMAN	-0.0707509	0.871979	0.0692986	0.48924	Not DE
Q9NVP1	ENSG00000088205	DDX18_HUMAN	-0.0296476	0.928422	-0.167919	0.13573	Not DE
Q92499	ENSG00000079785	DDX1_HUMAN	-0.104636	0.689977	-0.000390841	0.998	Not DE
Q9NR30	ENSG00000165732	DDX21_HUMAN	0.133541	0.796344	0.138247	0.063	Not DE
Q96GQ7	ENSG00000124228	DDX27_HUMAN	0.0544779	0.835404	-0.373335	0.19822	Not DE
O00571	ENSG00000215301	DDX3X_HUMAN	-0.0869466	0.869485	-0.192587	0.09061	Not DE
Q9H0S4	ENSG00000213782	DDX47_HUMAN	0.125886	0.912242	0.446383	0.0293	Protein
P17844	ENSG00000108654	DDX5_HUMAN	0.0276813	0.941381	-0.248899	0.00025	Protein
P26196	ENSG00000110367	DDX6_HUMAN	-0.121171	0.588957	0.00245625	0.99585	Not DE
Q9BUN8	ENSG00000136986	DERL1_HUMAN	0.124063	0.558228	0.288984	0.07353	Not DE
P15924	ENSG00000096696	DESP_HUMAN	0.267463	0.230341	0.286645	0.33637	Not DE
P60981	ENSG00000125868	DEST_HUMAN	-0.0835336	0.733301	-0.0670274	0.77019	Not DE
P51659	ENSG00000133835	DHB4_HUMAN	-0.176832	0.417654	-0.232035	0.00236	Protein
P00367	ENSG00000148672	DHE3_HUMAN	-0.00742682	0.981722	-0.144741	0.42369	Not DE
O43143	ENSG00000109606	DHX15_HUMAN	0.0570534	0.873899	0.0341227	0.83001	Not DE
Q08211	ENSG00000135829	DHX9_HUMAN	0.010533	0.979301	-0.329923	0.02503	Protein
P09622	ENSG00000091140	DLDH_HUMAN	-0.0822762	0.777229	0.266747	0.11285	Not DE
P31689	ENSG00000086061	DNJA1_HUMAN	0.0624238	0.879647	-0.58658	0.09435	Not DE
P25685	ENSG00000132002	DNJB1_HUMAN	0.109824	0.693947	0.244949	0.22794	Not DE
O00429	ENSG00000087470	DNM1L_HUMAN	-0.0251431	0.949403	0.0980249	0.66419	Not DE
Q9Y3R5	ENSG00000142197	DOP2_HUMAN	0.0319245	0.953664	-1.1368	0.00363	Protein
P28340	ENSG00000062822	DPOD1_HUMAN	0.134673	0.452204	-0.16282	0.36394	Not DE
Q9NY33	ENSG00000254986	DPP3_HUMAN	0.215916	0.651697	-0.0567589	0.76929	Not DE
Q16555	ENSG00000092964	DPYL2_HUMAN	-0.385223	0.145731	-1.58584	3.46e-06	Protein
Q14126	ENSG00000046604	DSG2_HUMAN	0.0168402	0.963011	0.648163	0.12431	Not DE
Q13838	ENSG00000198563	DX39B_HUMAN	0.216806	0.643798	0.612617	0.03052	Protein
Q0VDD8	ENSG00000185842	DYH14_HUMAN	0.0805077	0.893148	0.343376	0.22092	Not DE
Q14204	ENSG00000197102	DYHC1_HUMAN	0.030861	0.95045	0.296128	0.21501	Not DE
O75923	ENSG00000135636	DYSF_HUMAN	-1.00997	0.0736703	-0.487668	0.02357	Protein
P19525	ENSG00000055332	E2AK2_HUMAN	-0.00578875	0.991136	0.309022	0.15453	Not DE
Q13011	ENSG00000104823	ECH1_HUMAN	-0.0780451	0.908756	-0.670463	0.07704	Not DE
P40939	ENSG00000084754	ECHA_HUMAN	-0.0539768	0.793262	-0.244772	0.00595	Protein
P55084	ENSG00000138029	ECHB_HUMAN	-0.19868	0.192014	-0.372443	0.08986	Not DE
P30084	ENSG00000127884	ECHM_HUMAN	0.0447197	0.846812	-0.931498	0.00456	Protein
P68104	ENSG00000156508	EF1A1_HUMAN	0.0264443	0.957594	-0.278073	0.00149	Protein
Q05639	ENSG00000101210	EF1A2_HUMAN	0.168769	0.680724	-0.131922	0.501	Not DE
P24534	ENSG00000114942	EF1B_HUMAN	0.0905946	0.665502	0.0703282	0.31578	Not DE
P29692	ENSG00000104529	EF1D_HUMAN	0.189961	0.356191	-0.0645243	0.55771	Not DE
P13639	ENSG00000167658	EF2_HUMAN	0.108104	0.800359	0.0194957	0.74812	Not DE
Q96C19	ENSG00000142634	EFHD2_HUMAN	0.875513	0.000571367	0.209646	0.23338	RNA
P49411	ENSG00000178952	EFTU_HUMAN	0.0948708	0.692515	0.221016	0.00116	Protein
P00533	ENSG00000146648	EGFR_HUMAN	-0.0878588	0.878987	0.205644	0.51148	Not DE
Q9H4M9	ENSG00000110047	EHD1_HUMAN	-0.402369	0.0902846	-0.866551	2.73e-05	Protein
Q9H223	ENSG00000103966	EHD4_HUMAN	0.0332936	0.93061	-0.212335	0.00689	Protein
Q14152	ENSG00000107581	EIF3A_HUMAN	-0.0086179	0.979313	-0.155729	0.05962	Not DE
P55884	ENSG00000106263	EIF3B_HUMAN	0.117172	0.779037	-0.00833942	0.94188	Not DE
Q99613	ENSG00000184110	EIF3C_HUMAN	-0.151275	0.699326	-0.545481	0.06264	Not DE
O00303	ENSG00000175390	EIF3F_HUMAN	0.0535538	0.852301	0.30899	0.02487	Protein
Q9Y262	ENSG00000100129	EIF3L_HUMAN	-0.123038	0.695091	-0.357576	0.04834	Protein
Q15717	ENSG00000066044	ELAV1_HUMAN	0.140666	0.534559	0.402254	0.02405	Protein
Q32P44	ENSG00000149499	EMAL3_HUMAN	0.00874124	0.979313	0.174205	0.62791	Not DE
P06733	ENSG00000074800	ENOA_HUMAN	0.245557	0.326998	0.0793567	0.54319	Not DE
P14625	ENSG00000166598	ENPL_HUMAN	0.505109	0.383505	0.277134	0.00958	Protein
P16422	ENSG00000119888	EPCAM_HUMAN	0.136442	0.550858	-0.619649	0.02967	Protein
P29317	ENSG00000142627	EPHA2_HUMAN	-0.0364889	0.966946	0.234993	0.57129	Not DE
P58107	ENSG00000261150	EPIPL_HUMAN	-0.607847	0.00459563	-0.0492255	0.72798	RNA
Q9NZ08	ENSG00000164307	ERAP1_HUMAN	-0.220309	0.543632	-0.0144777	0.89787	Not DE
Q96HE7	ENSG00000197930	ERO1A_HUMAN	0.477221	0.0191145	0.464084	0.00037	RNA & Protein
P30040	ENSG00000089248	ERP29_HUMAN	0.0811708	0.797894	0.203895	0.10653	Not DE
Q9BS26	ENSG00000023318	ERP44_HUMAN	0.311339	0.288915	0.519126	0.09837	Not DE
Q9H6S3	ENSG00000177106	ES8L2_HUMAN	0.0676285	0.805385	0.103536	0.74608	Not DE
Q9BSJ8	ENSG00000139641	ESYT1_HUMAN	-0.0449598	0.915648	0.237373	0.00292	Protein
A0FGR8	ENSG00000117868	ESYT2_HUMAN	0.478978	0.0180957	0.441062	0.17346	RNA
Q92817	ENSG00000167880	EVPL_HUMAN	-0.0240561	0.956487	-0.739926	0.29707	Not DE
Q96KP1	ENSG00000112685	EXOC2_HUMAN	0.102615	0.732939	-0.809366	0.22884	Not DE
P15311	ENSG00000092820	EZRI_HUMAN	-0.0105049	0.982241	-0.272773	0.05069	Not DE
Q8IYD8	ENSG00000187790	FANCM_HUMAN	-0.242852	0.540028	1.09591	0.0019	Protein
P49327	ENSG00000169710	FAS_HUMAN	0.0986376	0.866811	-0.195395	0.04553	Protein
P22087	ENSG00000105202	FBRL_HUMAN	-0.0412288	0.84083	-0.357844	0.02212	Protein
Q9UKB1	ENSG00000072803	FBW1B_HUMAN	-0.16503	0.651697	-0.753312	0.01556	Protein
Q13630	ENSG00000104522	FCL_HUMAN	-0.194346	0.425289	-0.638963	0.15583	Not DE
P39748	ENSG00000168496	FEN1_HUMAN	-0.258091	0.128605	-0.626075	9.07e-08	Protein
B1AJZ9	ENSG00000142621	FHAD1_HUMAN	0.190406	0.741254	0.16979	0.64338	Not DE
P02751	ENSG00000115414	FINC_HUMAN	0.460793	0.301131	0.242176	0.01736	Protein
Q02790	ENSG00000004478	FKBP4_HUMAN	0.509244	0.336853	0.952364	0.01907	Protein
P21333	ENSG00000196924	FLNA_HUMAN	-0.0117818	0.989537	-0.0838334	0.1096	Not DE
O75369	ENSG00000136068	FLNB_HUMAN	-0.0818551	0.900106	-0.378141	0.02084	Protein
Q14315	ENSG00000128591	FLNC_HUMAN	0.83298	0.0231111	0.121037	0.22373	RNA
Q8TF40	ENSG00000217128	FNIP1_HUMAN	-0.0399277	0.941381	-1.72188	0.00013	Protein
P14324	ENSG00000160752	FPPS_HUMAN	0.357314	0.419035	1.12066	0.00418	Protein
Q16658	ENSG00000075618	FSCN1_HUMAN	-0.109616	0.905047	0.0355432	0.91988	Not DE
Q96AE4	ENSG00000162613	FUBP1_HUMAN	-0.0468052	0.889981	0.104558	0.55691	Not DE
Q92945	ENSG00000088247	FUBP2_HUMAN	0.156822	0.341283	-0.0696316	0.25313	Not DE
P07954	ENSG00000091483	FUMH_HUMAN	0.053804	0.85611	0.150044	0.16339	Not DE
P35637	ENSG00000089280	FUS_HUMAN	0.14847	0.711438	-0.310877	0.24763	Not DE
P51114	ENSG00000114416	FXR1_HUMAN	0.0275138	0.92175	0.0331238	0.64845	Not DE
Q13283	ENSG00000145907	G3BP1_HUMAN	0.124645	0.726643	0.0296651	0.97227	Not DE
P04406	ENSG00000111640	G3P_HUMAN	0.375707	0.0517635	0.376365	0.00013	Protein
P11413	ENSG00000160211	G6PD_HUMAN	0.0572406	0.893287	0.207183	0.02443	Protein
P06744	ENSG00000105220	G6PI_HUMAN	0.375801	0.231436	0.24253	0.00158	Protein
Q14697	ENSG00000089597	GANAB_HUMAN	-0.11161	0.544408	-0.0877886	0.29607	Not DE
P41250	ENSG00000106105	GARS_HUMAN	-0.0705672	0.927251	-0.265038	0.00051	Protein
P62873	ENSG00000078369	GBB1_HUMAN	0.0995898	0.73521	0.715381	0.10439	Not DE
Q92616	ENSG00000089154	GCN1_HUMAN	-0.0150393	0.983945	-0.407177	0.11598	Not DE
P50395	ENSG00000057608	GDIB_HUMAN	-0.0920796	0.647602	0.160156	0.02625	Protein
P06396	ENSG00000148180	GELS_HUMAN	0.145497	0.68485	2.10412	0.01746	Protein
O43681	ENSG00000198356	ASNA_HUMAN	-0.0226551	0.946558	-0.588314	0.04228	Protein
Q06210	ENSG00000198380	GFPT1_HUMAN	-0.0749369	0.842927	0.432952	0.01109	Protein
O14908	ENSG00000123159	GIPC1_HUMAN	0.234485	0.189728	-0.252135	0.20205	Not DE
O76003	ENSG00000108010	GLRX3_HUMAN	0.166978	0.655771	0.348208	0.03398	Protein
P34897	ENSG00000182199	GLYM_HUMAN	-0.239037	0.511336	0.139087	0.51948	Not DE
P08754	ENSG00000065135	GNAI3_HUMAN	-0.161791	0.490779	0.344404	0.07209	Not DE
Q9Y3E0	ENSG00000111711	GOT1B_HUMAN	0.114481	0.514214	0.126336	0.18575	Not DE
P43304	ENSG00000115159	GPDM_HUMAN	0.182342	0.556477	-0.369824	0.21793	Not DE
P38646	ENSG00000113013	GRP75_HUMAN	0.17875	0.500565	-0.146498	0.21193	Not DE
O60443	ENSG00000105928	GSDME_HUMAN	0.788712	2.41e-05	0.468285	0.34404	RNA
P48637	ENSG00000100983	GSHB_HUMAN	0.197593	0.256026	0.0304001	0.6623	Not DE
P78417	ENSG00000148834	GSTO1_HUMAN	0.309509	0.169576	0.884285	0.02107	Protein
P09211	ENSG00000084207	GSTP1_HUMAN	0.0367005	0.906198	-0.224183	0.06671	Not DE
Q8NBJ5	ENSG00000130309	GT251_HUMAN	0.170267	0.425289	-0.204961	0.40303	Not DE
P78347	ENSG00000263001	GTF2I_HUMAN	-0.0768159	0.842103	-1.12845	0.01402	Protein
P11166	ENSG00000117394	GTR1_HUMAN	0.275904	0.110417	0.341866	0.17341	Not DE
P49915	ENSG00000163655	GUAA_HUMAN	0.042577	0.87319	0.376772	0.03208	Protein
P10412	ENSG00000168298	H14_HUMAN	-1.02041	0.203147	-0.904942	0.00021	Protein
P16401	ENSG00000184357	H15_HUMAN	-0.381859	0.733855	-0.585037	0.24454	Not DE
P16104	ENSG00000188486	H2AX_HUMAN	-0.104627	0.668434	-0.221147	0.07083	Not DE
O75367	ENSG00000113648	H2AY_HUMAN	0.0728603	0.752759	-0.162587	0.78037	Not DE
P62805	ENSG00000197837	H4_HUMAN	-0.764852	0.237185	-0.672705	1.45e-09	Protein
P62805	ENSG00000158406	H4_HUMAN	-0.515694	0.649637	-0.672705	1.45e-09	Protein
P62805	ENSG00000197061	H4_HUMAN	0.0764701	0.972834	-0.672705	1.45e-09	Protein
P62805	ENSG00000276966	H4_HUMAN	-0.637645	0.562872	-0.672705	1.45e-09	Protein
Q9P035	ENSG00000074696	HACD3_HUMAN	0.231767	0.259177	0.464337	0.34807	Not DE
P12081	ENSG00000170445	SYHC_HUMAN	0.148757	0.5843	-1.0469	0.04333	Protein
Q99714	ENSG00000072506	HCD2_HUMAN	-0.0546421	0.880892	-0.312255	0.01531	Protein
Q99714	ENSG00000072506	HCD2_HUMAN	-0.0546421	0.880892	-0.0311777	0.71741	Not DE
Q5T447	ENSG00000126107	HECD3_HUMAN	-0.0957474	0.759942	-0.636469	0.14954	Not DE
P36551	ENSG00000080819	HEM6_HUMAN	0.101013	0.804372	0.868208	0.07256	Not DE
P31943	ENSG00000169045	HNRH1_HUMAN	0.101541	0.687498	0.0128209	0.92477	Not DE
P31942	ENSG00000096746	HNRH3_HUMAN	-0.0626137	0.832709	-0.0876143	0.49756	Not DE
Q1KMD3	ENSG00000214753	HNRL2_HUMAN	-0.324906	0.0777905	-0.0117175	0.94123	Not DE
P07910	ENSG00000092199	HNRPC_HUMAN	0.00505468	0.989552	-0.0664979	0.62871	Not DE
P52597	ENSG00000169813	HNRPF_HUMAN	-0.0159322	0.94574	-0.160563	0.5026	Not DE
P61978	ENSG00000165119	HNRPK_HUMAN	0.0662726	0.73232	-0.192913	0.03852	Protein
P14866	ENSG00000104824	HNRPL_HUMAN	0.134457	0.619128	-0.0972749	0.65899	Not DE
P52272	ENSG00000099783	HNRPM_HUMAN	-0.0602317	0.802901	-0.382787	0.05488	Not DE
O60506	ENSG00000135316	HNRPQ_HUMAN	-0.0883223	0.759156	-0.116418	0.12594	Not DE
O43390	ENSG00000125944	HNRPR_HUMAN	-0.202822	0.330305	-0.320987	0.13063	Not DE
Q00839	ENSG00000153187	HNRPU_HUMAN	-0.0357116	0.909845	-0.127224	0.23735	Not DE
Q92598	ENSG00000120694	HS105_HUMAN	0.476439	0.47824	0.363147	0.00043	Protein
P0DMV9	ENSG00000204388	HS71B_HUMAN	0.0774576	0.917534	0.29389	0.00818	Protein
P07900	ENSG00000080824	HS90A_HUMAN	0.41817	0.379115	0.407809	0.01656	Protein
P08238	ENSG00000096384	HS90B_HUMAN	0.457109	0.128799	-0.0278651	0.65466	Not DE
P34932	ENSG00000170606	HSP74_HUMAN	0.107914	0.757985	0.0441412	0.55951	Not DE
P11142	ENSG00000109971	HSP7C_HUMAN	0.205961	0.731077	-0.00357146	0.98592	Not DE
P04792	ENSG00000106211	HSPB1_HUMAN	0.678956	0.0731195	0.669973	0.00243	Protein
Q7Z6Z7	ENSG00000086758	HUWE1_HUMAN	-0.0585012	0.900106	0.503355	0.0954	Not DE
Q9Y4L1	ENSG00000149428	HYOU1_HUMAN	0.536961	0.201965	0.346585	0.22275	Not DE
Q8WUF5	ENSG00000104881	IASPP_HUMAN	0.108729	0.695974	-0.164903	0.61318	Not DE
P05362	ENSG00000090339	ICAM1_HUMAN	0.452405	0.163352	0.0559497	0.73527	Not DE
P50213	ENSG00000166411	IDH3A_HUMAN	0.300178	0.143788	-0.270569	0.23094	Not DE
O75874	ENSG00000138413	IDHC_HUMAN	0.0689088	0.895933	0.232582	0.00084	Protein
P05198	ENSG00000134001	IF2A_HUMAN	-0.084661	0.826113	-0.166735	0.15677	Not DE
Q9NZI8	ENSG00000159217	IF2B1_HUMAN	0.33988	0.239011	-0.0324268	0.80171	Not DE
O00425	ENSG00000136231	IF2B3_HUMAN	-0.0497445	0.869485	0.367866	0.21727	Not DE
P41091	ENSG00000130741	IF2G_HUMAN	0.107487	0.714213	-0.233703	0.08651	Not DE
P60842	ENSG00000161960	IF4A1_HUMAN	0.346148	0.776129	0.0535485	0.70988	Not DE
P38919	ENSG00000141543	IF4A3_HUMAN	0.00766944	0.977385	0.0178677	0.81872	Not DE
P23588	ENSG00000063046	IF4B_HUMAN	-0.175645	0.721048	-0.00782678	0.97819	Not DE
Q04637	ENSG00000114867	IF4G1_HUMAN	0.157635	0.68821	-0.44893	0.00088	Protein
Q15056	ENSG00000106682	IF4H_HUMAN	-0.0127556	0.96756	-0.162915	0.11873	Not DE
P63241	ENSG00000132507	IF5A1_HUMAN	0.315549	0.320947	0.0944733	0.68987	Not DE
P56537	ENSG00000242372	IF6_HUMAN	-0.0279427	0.932143	-0.935721	0.00516	Protein
Q9BYH8	ENSG00000144802	IKBZ_HUMAN	0.407876	0.144303	-0.465787	0.3484	Not DE
Q12905	ENSG00000143621	ILF2_HUMAN	0.0281428	0.925469	-0.0639714	0.63596	Not DE
Q12906	ENSG00000129351	ILF3_HUMAN	0.0488674	0.842797	-0.0528972	0.79154	Not DE
P52292	ENSG00000182481	IMA1_HUMAN	-0.0317464	0.959524	-0.13681	0.71445	Not DE
O00629	ENSG00000186432	IMA3_HUMAN	0.0190701	0.969953	0.0506484	0.7649	Not DE
O60684	ENSG00000025800	IMA7_HUMAN	0.16512	0.363063	0.325928	0.18361	Not DE
Q14974	ENSG00000108424	IMB1_HUMAN	-0.113262	0.646751	-0.033958	0.6528	Not DE
P12268	ENSG00000178035	IMDH2_HUMAN	-0.00956864	0.981736	-0.00835	0.96666	Not DE
Q9NPH2	ENSG00000105655	INO1_HUMAN	0.201283	0.46424	0.342891	0.15295	Not DE
O00410	ENSG00000065150	IPO5_HUMAN	-0.0405255	0.928392	-0.16251	0.09488	Not DE
Q96P70	ENSG00000198700	IPO9_HUMAN	-0.0502853	0.832709	0.129389	0.53212	Not DE
Q15181	ENSG00000180817	IPYR_HUMAN	0.235571	0.114618	-0.325765	0.26656	Not DE
P46940	ENSG00000140575	IQGA1_HUMAN	-0.11234	0.714106	-0.0184551	0.87942	Not DE
P17301	ENSG00000164171	ITA2_HUMAN	0.0277334	0.978175	0.220326	0.2182	Not DE
P26006	ENSG00000005884	ITA3_HUMAN	0.00616862	0.991928	0.0940815	0.72865	Not DE
P23229	ENSG00000091409	ITA6_HUMAN	-0.106302	0.869485	-0.452251	0.00169	Protein
P06756	ENSG00000138448	ITAV_HUMAN	0.433176	0.277195	0.646827	4.72e-05	Protein
P05556	ENSG00000150093	ITB1_HUMAN	-0.0530887	0.902369	0.347886	0.05971	Not DE
P16144	ENSG00000132470	ITB4_HUMAN	-0.517228	0.175466	-0.314969	0.00765	Protein
P18564	ENSG00000115221	ITB6_HUMAN	0.311586	0.295388	0.657547	0.115	Not DE
P13645	ENSG00000186395	K1C10_HUMAN	0.0445392	0.917692	1.41085	0.12041	Not DE
P02533	ENSG00000186847	K1C14_HUMAN	1.07332	0.0436522	0.606187	0.09367	RNA
P08779	ENSG00000186832	K1C16_HUMAN	0.265499	0.59917	1.97384	0.0856	Not DE
Q04695	ENSG00000128422	K1C17_HUMAN	1.53385	0.00102711	1.02354	2.8e-05	RNA & Protein
P05783	ENSG00000111057	K1C18_HUMAN	0.24246	0.628608	0.0754961	0.08519	Not DE
P08727	ENSG00000171345	K1C19_HUMAN	0.554106	0.0100959	0.36555	0.00648	RNA & Protein
P35527	ENSG00000171403	K1C9_HUMAN	1.64615	0.0124231	-0.690977	0.00495	RNA & Protein
P13647	ENSG00000186081	K2C5_HUMAN	0.511412	0.465316	2.34863	0.0513	Not DE
P02538	ENSG00000205420	K2C6A_HUMAN	1.54921	0.037179	0.801878	0.03543	RNA & Protein
P08729	ENSG00000135480	K2C7_HUMAN	0.0648082	0.840788	-0.285343	8.28e-05	Protein
Q6KB66	ENSG00000167767	K2C80_HUMAN	-0.220586	0.385319	-1.07705	0.00164	Protein
P05787	ENSG00000170421	K2C8_HUMAN	0.36455	0.432272	0.280263	0.02737	Protein
P54819	ENSG00000004455	KAD2_HUMAN	0.10874	0.503068	-0.697162	0.09646	Not DE
Q7LBC6	ENSG00000120733	KDM3B_HUMAN	-0.158347	0.492502	-0.588387	0.12358	Not DE
Q9H1H9	ENSG00000137177	KI13A_HUMAN	-0.440234	0.017775	-0.111638	0.76499	RNA
Q5T7B8	ENSG00000186638	KIF24_HUMAN	-0.452478	0.0586096	1.11877	0.13333	Not DE
P04183	ENSG00000167900	KITH_HUMAN	-0.113059	0.695091	-0.482055	0.52561	Not DE
Q07866	ENSG00000126214	KLC1_HUMAN	0.0501807	0.906389	-0.961637	0.20718	Not DE
Q9NVR0	ENSG00000178502	KLH11_HUMAN	-0.399631	0.413928	0.610516	0.00195	Protein
P14618	ENSG00000067225	KPYM_HUMAN	0.459747	0.0881696	-0.0491534	0.76596	Not DE
O43790	ENSG00000170442	KRT86_HUMAN	0.379738	0.0979976	-0.0862932	0.62121	Not DE
P23919	ENSG00000168393	KTHY_HUMAN	0.00427652	0.990672	-0.603755	0.08649	Not DE
Q16787	ENSG00000053747	LAMA3_HUMAN	0.812953	0.116277	-0.0787764	0.78898	Not DE
Q13751	ENSG00000196878	LAMB3_HUMAN	0.287829	0.524335	0.021029	0.83359	Not DE
P11279	ENSG00000185896	LAMP1_HUMAN	0.0636731	0.762089	0.115975	0.56356	Not DE
P42167	ENSG00000120802	LAP2B_HUMAN	-0.140947	0.573662	0.438698	0.05407	Not DE
Q14847	ENSG00000002834	LASP1_HUMAN	-0.0873562	0.720857	-0.323454	0.01195	Protein
P05455	ENSG00000138385	LA_HUMAN	0.0206798	0.945489	-0.558784	0.00011	Protein
Q9UIQ6	ENSG00000113441	LCAP_HUMAN	-0.11912	0.742405	-0.420363	0.67187	Not DE
P00338	ENSG00000134333	LDHA_HUMAN	0.514773	0.0638293	0.477083	5.89e-06	Protein
P07195	ENSG00000111716	LDHB_HUMAN	0.0971901	0.930257	0.83547	0.01005	Protein
O95202	ENSG00000168924	LETM1_HUMAN	0.275076	0.645052	0.276931	0.50392	Not DE
Q04760	ENSG00000124767	LGUL_HUMAN	0.122722	0.697025	0.10802	0.39058	Not DE
Q9UHB6	ENSG00000050405	LIMA1_HUMAN	-0.34748	0.0993493	-0.271252	0.08184	Not DE
P09960	ENSG00000111144	LKHA4_HUMAN	0.144552	0.485336	-0.299795	0.05697	Not DE
P02545	ENSG00000160789	LMNA_HUMAN	-0.002338	0.995811	-0.257012	0.03454	Protein
P20700	ENSG00000113368	LMNB1_HUMAN	-0.183623	0.331117	0.0595359	0.61101	Not DE
Q03252	ENSG00000176619	LMNB2_HUMAN	-0.0816383	0.736979	-0.0172813	0.89082	Not DE
P36776	ENSG00000196365	LONM_HUMAN	0.15839	0.665596	0.613924	0.00715	Protein
P42704	ENSG00000138095	LPPRC_HUMAN	-0.0883243	0.69414	-0.0728373	0.59273	Not DE
P50851	ENSG00000198589	LRBA_HUMAN	-0.236569	0.53896	-0.4375	0.08448	Not DE
Q15345	ENSG00000132128	LRC41_HUMAN	0.073285	0.815927	-0.340088	0.37554	Not DE
Q8N1G4	ENSG00000130764	LRC47_HUMAN	0.0920637	0.765652	-0.504376	0.12698	Not DE
Q96AG4	ENSG00000108829	LRC59_HUMAN	0.126736	0.794127	-0.358751	0.19335	Not DE
O75608	ENSG00000120992	LYPA1_HUMAN	-0.165226	0.643798	-0.156548	0.13334	Not DE
Q02978	ENSG00000108528	M2OM_HUMAN	0.0168985	0.942569	-0.102754	0.59888	Not DE
Q969L2	ENSG00000147676	MAL2_HUMAN	0.109774	0.633068	-0.258061	0.26339	Not DE
Q15691	ENSG00000101367	MARE1_HUMAN	0.0226095	0.950731	-0.108137	0.38985	Not DE
Q9NZL9	ENSG00000038274	MAT2B_HUMAN	-0.146022	0.600005	-0.0881376	0.61613	Not DE
P43243	ENSG00000015479	MATR3_HUMAN	-0.519952	0.517748	0.0540719	0.44546	Not DE
Q9BQG0	ENSG00000132382	MBB1A_HUMAN	0.380793	0.406506	0.337765	0.28186	Not DE
P49736	ENSG00000073111	MCM2_HUMAN	-0.0990693	0.731194	-0.36015	0.01878	Protein
P25205	ENSG00000112118	MCM3_HUMAN	0.0733017	0.754373	-0.403784	0.00171	Protein
P33991	ENSG00000104738	MCM4_HUMAN	-0.0650257	0.811793	0.0254352	0.9329	Not DE
P33992	ENSG00000100297	MCM5_HUMAN	-0.0647309	0.828022	-0.145408	0.36583	Not DE
Q14566	ENSG00000076003	MCM6_HUMAN	-0.0934147	0.733855	-0.6425	0.00384	Protein
P33993	ENSG00000166508	MCM7_HUMAN	-0.0553757	0.798745	-0.233077	0.143	Not DE
P40925	ENSG00000014641	MDHC_HUMAN	-0.0200592	0.946447	-0.0911394	0.2295	Not DE
P40926	ENSG00000146701	MDHM_HUMAN	0.212197	0.274739	-0.139163	0.24168	Not DE
P31153	ENSG00000168906	METK2_HUMAN	-0.00535433	0.992408	0.368206	0.12015	Not DE
Q16891	ENSG00000132305	MIC60_HUMAN	0.129489	0.470581	0.92795	0.00233	Protein
P14174	ENSG00000240972	MIF_HUMAN	0.0817978	0.918141	-0.5803	6.33e-05	Protein
Q8N4C8	ENSG00000141503	MINK1_HUMAN	-0.067563	0.779037	-0.90691	0.08651	Not DE
P28482	ENSG00000100030	MK01_HUMAN	-0.231192	0.369879	0.122475	0.49952	Not DE
P19105	ENSG00000101608	ML12A_HUMAN	-0.495363	0.00112333	-0.248835	0.02498	RNA & Protein
Q13724	ENSG00000115275	MOGS_HUMAN	0.114497	0.551541	0.10731	0.28334	Not DE
Q00325	ENSG00000075415	MPCP_HUMAN	0.0955938	0.596035	0.0310433	0.80071	Not DE
P49959	ENSG00000020922	MRE11_HUMAN	0.751312	8.85e-05	1.88353	0.04602	RNA & Protein
P43246	ENSG00000095002	MSH2_HUMAN	0.0125571	0.969784	0.071498	0.85833	Not DE
O94776	ENSG00000149480	MTA2_HUMAN	-0.0809554	0.788367	-0.384293	0.28027	Not DE
P13995	ENSG00000065911	MTDC_HUMAN	-0.110525	0.876931	-0.200367	0.55977	Not DE
Q7Z406	ENSG00000105357	MYH14_HUMAN	-0.026665	0.951433	-0.423221	0.04417	Protein
P35579	ENSG00000100345	MYH9_HUMAN	-0.143334	0.786001	-0.286159	0.00075	Protein
P60660	ENSG00000092841	MYL6_HUMAN	-0.0701032	0.804784	0.177912	0.14021	Not DE
O43795	ENSG00000128641	MYO1B_HUMAN	0.0625495	0.835538	-0.183224	0.0816	Not DE
O00159	ENSG00000197879	MYO1C_HUMAN	0.00206784	0.995811	-0.269222	0.10328	Not DE
Q12965	ENSG00000157483	MYO1E_HUMAN	0.227025	0.213057	1.06835	0.02975	Protein
Q9UM54	ENSG00000196586	MYO6_HUMAN	0.25406	0.194507	0.340157	0.2275	Not DE
Q9NZM1	ENSG00000138119	MYOF_HUMAN	-0.00968239	0.981413	0.159299	0.1082	Not DE
E9PAV3	ENSG00000196531	NACAM_HUMAN	0.0142744	0.973481	-0.0676608	0.13303	Not DE
Q9NX02	ENSG00000022556	NALP2_HUMAN	-0.375388	0.151304	0.113464	0.33961	Not DE
P43490	ENSG00000105835	NAMPT_HUMAN	0.314956	0.207616	0.665028	0.00727	Protein
Q9UHQ9	ENSG00000159348	NB5R1_HUMAN	0.990208	0.000142531	0.540009	0.00761	RNA & Protein
Q6PIU2	ENSG00000144959	NCEH1_HUMAN	0.0926549	0.8822	0.415501	0.00031	Protein
P22392	ENSG00000243678	NDKB_HUMAN	0.330167	0.805371	-0.0022982	0.9696	Not DE
P28331	ENSG00000023228	NDUS1_HUMAN	-0.048088	0.878174	-1.00825	0.20944	Not DE
Q8WX92	ENSG00000188986	NELFB_HUMAN	0.0167927	0.95045	0.206398	0.05333	Not DE
Q96TA1	ENSG00000136830	NIBL1_HUMAN	0.0883775	0.804784	-0.660385	0.04563	Protein
Q92542	ENSG00000162736	NICA_HUMAN	-0.00409389	0.990928	0.375987	0.11399	Not DE
Q8N4C6	ENSG00000100503	NIN_HUMAN	-0.0429626	0.929679	-0.308019	0.55429	Not DE
Q9NQR4	ENSG00000114021	NIT2_HUMAN	0.0108998	0.984001	-0.185223	0.43984	Not DE
P30419	ENSG00000136448	NMT1_HUMAN	0.0437629	0.862724	0.404353	0.00016	Protein
Q15233	ENSG00000147140	NONO_HUMAN	0.00179301	0.995811	-0.356933	0.33893	Not DE
O00567	ENSG00000101361	NOP56_HUMAN	0.346905	0.218593	-0.569255	0.00022	Protein
Q9Y2X3	ENSG00000055044	NOP58_HUMAN	0.0881769	0.795635	0.171032	0.14081	Not DE
P55209	ENSG00000187109	NP1L1_HUMAN	-0.00368134	0.991747	-0.319366	0.00576	Protein
Q8TAT6	ENSG00000182446	NPL4_HUMAN	0.0624389	0.908005	0.0859815	0.86653	Not DE
P06748	ENSG00000181163	NPM_HUMAN	0.197373	0.277927	-0.230237	0.24983	Not DE
P15559	ENSG00000181019	NQO1_HUMAN	0.181696	0.782347	0.64884	0.05182	Not DE
Q9UNZ2	ENSG00000088833	NSF1C_HUMAN	0.0771531	0.811867	0.227257	0.44298	Not DE
P46459	ENSG00000073969	NSF_HUMAN	-0.0320359	0.931592	0.165109	0.14993	Not DE
Q08J23	ENSG00000037474	NSUN2_HUMAN	0.15559	0.743264	0.187706	0.02228	Protein
Q12769	ENSG00000030066	NU160_HUMAN	-0.201533	0.384311	-0.376498	0.42841	Not DE
P19338	ENSG00000115053	NUCL_HUMAN	0.162167	0.4924	-0.00370197	0.98212	Not DE
Q14980	ENSG00000137497	NUMA1_HUMAN	-0.586478	0.000233599	-0.924667	2.84e-05	RNA & Protein
Q8N1F7	ENSG00000102900	NUP93_HUMAN	-0.00191148	0.997314	0.44544	0.05366	Not DE
P04181	ENSG00000065154	OAT_HUMAN	0.185896	0.566654	-0.138403	0.77676	Not DE
P08559	ENSG00000131828	ODPA_HUMAN	0.162621	0.381831	-0.715709	0.23197	Not DE
Q9NTK5	ENSG00000138430	OLA1_HUMAN	0.0311283	0.910045	0.0557015	0.16373	Not DE
P39656	ENSG00000244038	OST48_HUMAN	0.144509	0.546449	0.255866	0.00063	Protein
Q96FW1	ENSG00000167770	OTUB1_HUMAN	-0.431233	0.0124231	-0.857563	1.97e-09	RNA & Protein
P13674	ENSG00000122884	P4HA1_HUMAN	0.539111	0.0956858	1.22916	0.49931	Not DE
P04637	ENSG00000141510	P53_HUMAN	-0.208442	0.496594	1.41017	0.23814	Not DE
Q15102	ENSG00000079462	PA1B3_HUMAN	0.206465	0.218593	0.118194	0.08075	Not DE
Q9UQ80	ENSG00000170515	PA2G4_HUMAN	0.0688143	0.837811	-0.024136	0.90178	Not DE
P11940	ENSG00000070756	PABP1_HUMAN	0.0256826	0.937379	-0.248545	0.02956	Protein
Q86U42	ENSG00000100836	PABP2_HUMAN	0.0411092	0.914278	-0.0167099	0.90794	Not DE
Q13310	ENSG00000090621	PABP4_HUMAN	0.158878	0.359131	-0.0446558	0.78252	Not DE
P05121	ENSG00000106366	PAI1_HUMAN	0.909027	0.0285599	0.479677	0.38754	RNA
P05120	ENSG00000197632	PAI2_HUMAN	-1.2679	0.0129643	-1.36222	0.00023	RNA & Protein
Q99497	ENSG00000116288	PARK7_HUMAN	-0.007758	0.978534	-0.394377	0.00207	Protein
P09874	ENSG00000143799	PARP1_HUMAN	-0.0758152	0.799664	-0.0311679	0.73843	Not DE
Q15365	ENSG00000169564	PCBP1_HUMAN	0.015089	0.955568	0.357584	0.05543	Not DE
Q15366	ENSG00000197111	PCBP2_HUMAN	0.0506208	0.907932	-0.00987517	0.84297	Not DE
Q15645	ENSG00000071539	PCH2_HUMAN	-0.0631424	0.889763	0.0260114	0.87435	Not DE
Q16822	ENSG00000100889	PCKGM_HUMAN	-0.226828	0.726643	-1.11787	3e-09	Protein
P12004	ENSG00000132646	PCNA_HUMAN	0.0684275	0.849766	0.204624	0.20572	Not DE
Q9BUL8	ENSG00000114209	PDC10_HUMAN	-0.0468896	0.906916	-0.874786	0.00425	Protein
Q8WUM4	ENSG00000170248	PDC6I_HUMAN	0.0675988	0.730833	-0.428483	0.08823	Not DE
P07237	ENSG00000185624	PDIA1_HUMAN	0.281562	0.289892	0.014576	0.89251	Not DE
P30101	ENSG00000167004	PDIA3_HUMAN	0.539566	0.171536	0.112183	0.51968	Not DE
P13667	ENSG00000155660	PDIA4_HUMAN	1.14706	0.0207951	0.765124	0.00011	RNA & Protein
Q15084	ENSG00000143870	PDIA6_HUMAN	0.421018	0.191761	0.127335	0.09002	Not DE
Q96HC4	ENSG00000163110	PDLI5_HUMAN	-0.132651	0.585972	-0.210867	0.05625	Not DE
O00764	ENSG00000160209	PDXK_HUMAN	0.216781	0.173435	0.0474526	0.2169	Not DE
Q8IZL8	ENSG00000141456	PELP1_HUMAN	0.21725	0.259192	-0.530688	0.00066	Protein
P12955	ENSG00000124299	PEPD_HUMAN	0.0419545	0.900955	0.23993	0.39895	Not DE
O60437	ENSG00000118898	PEPL_HUMAN	-0.578947	0.0043248	-0.169744	0.54187	RNA
O43933	ENSG00000127980	PEX1_HUMAN	-0.293904	0.0653127	-0.233512	0.56975	Not DE
Q01813	ENSG00000067057	PFKAP_HUMAN	0.332215	0.199564	0.319497	0.3904	Not DE
P18669	ENSG00000171314	PGAM1_HUMAN	0.397247	0.123465	0.648209	0.02395	Protein
Q96HS1	ENSG00000247077	PGAM5_HUMAN	0.274289	0.441981	0.34395	0.03991	Protein
P00558	ENSG00000102144	PGK1_HUMAN	0.404896	0.157725	0.490624	0.00123	Protein
P36871	ENSG00000079739	PGM1_HUMAN	0.0703032	0.847372	-0.608493	0.00266	Protein
Q96G03	ENSG00000169299	PGM2_HUMAN	-0.201426	0.497636	0.374213	0.16932	Not DE
O15173	ENSG00000164040	PGRC2_HUMAN	0.00250444	0.995811	0.487814	0.08568	Not DE
Q99623	ENSG00000215021	PHB2_HUMAN	0.134243	0.42156	0.0820905	0.16429	Not DE
P35232	ENSG00000167085	PHB_HUMAN	0.0832729	0.781646	0.00457876	0.95054	Not DE
Q13492	ENSG00000073921	PICAL_HUMAN	-0.53096	0.00052742	-0.578661	0.04655	RNA & Protein
Q9HAU0	ENSG00000052126	PKHA5_HUMAN	-0.0926075	0.775932	-0.00240472	0.99459	Not DE
Q6IQ23	ENSG00000166689	PKHA7_HUMAN	0.203928	0.661246	-0.0583643	0.89887	Not DE
Q99959	ENSG00000057294	PKP2_HUMAN	-0.116375	0.691071	-0.968175	0.00027	Protein
Q99569	ENSG00000144283	PKP4_HUMAN	-0.548454	0.00227209	-0.0967117	0.78165	RNA
P14923	ENSG00000173801	PLAK_HUMAN	0.267813	0.139408	0.299354	0.06381	Not DE
Q15149	ENSG00000178209	PLEC_HUMAN	-0.0346617	0.968407	-0.705535	6.86e-10	Protein
O60664	ENSG00000105355	PLIN3_HUMAN	0.184494	0.455567	0.256615	0.10642	Not DE
O00469	ENSG00000152952	PLOD2_HUMAN	0.48662	0.056224	0.374479	0.28605	Not DE
Q14651	ENSG00000120756	PLSI_HUMAN	-0.372024	0.164727	-0.32646	0.08529	Not DE
P13797	ENSG00000102024	PLST_HUMAN	0.288783	0.167504	-0.292207	0.11038	Not DE
Q6XQN6	ENSG00000147813	PNCB_HUMAN	-0.391363	0.0360375	-0.715967	0.03219	RNA & Protein
P00491	ENSG00000198805	PNPH_HUMAN	0.483119	0.00642098	0.579882	0.00384	RNA & Protein
P62136	ENSG00000172531	PP1A_HUMAN	0.0235721	0.91499	0.139899	0.66885	Not DE
Q15435	ENSG00000115685	PP1R7_HUMAN	-0.0388322	0.889981	0.842382	0.0101	Protein
P67775	ENSG00000113575	PP2AA_HUMAN	0.0794253	0.742405	-0.736322	0.00449	Protein
P62937	ENSG00000196262	PPIA_HUMAN	0.137241	0.52129	-0.194186	0.09699	Not DE
P23284	ENSG00000166794	PPIB_HUMAN	0.536005	0.113419	0.237597	0.00646	Protein
Q9BXM0	ENSG00000105227	PRAX_HUMAN	-0.387285	0.304664	-2.78841	0.0005	Protein
Q06830	ENSG00000117450	PRDX1_HUMAN	0.0573116	0.921449	-0.0403294	0.62989	Not DE
P30048	ENSG00000165672	PRDX3_HUMAN	0.0195081	0.928422	-0.451995	0.08355	Not DE
Q13162	ENSG00000123131	PRDX4_HUMAN	0.269703	0.234897	0.507434	0.01798	Protein
P30044	ENSG00000126432	PRDX5_HUMAN	-0.594677	0.0736703	-0.15432	0.19049	Not DE
P30041	ENSG00000117592	PRDX6_HUMAN	-0.11755	0.524908	-0.415871	2.89e-09	Protein
P49643	ENSG00000146143	PRI2_HUMAN	-0.0126213	0.96756	0.0783898	0.74905	Not DE
P78527	ENSG00000253729	PRKDC_HUMAN	-0.0544704	0.925055	-0.137979	0.20532	Not DE
P07737	ENSG00000108518	PROF1_HUMAN	0.221444	0.403311	0.168584	0.25704	Not DE
Q9UMS4	ENSG00000110107	PRP19_HUMAN	0.0147114	0.95354	0.273919	0.21168	Not DE
Q6P2Q9	ENSG00000174231	PRP8_HUMAN	-0.000395795	0.999308	0.0752539	0.66564	Not DE
P62333	ENSG00000100519	PRS10_HUMAN	-0.138057	0.638759	0.427173	0.23391	Not DE
P62191	ENSG00000100764	PRS4_HUMAN	0.0203636	0.963746	0.34959	0.02602	Protein
P17980	ENSG00000165916	PRS6A_HUMAN	0.0488879	0.883239	0.217662	0.41574	Not DE
P35998	ENSG00000161057	PRS7_HUMAN	-0.205725	0.54568	-0.106789	0.40286	Not DE
P25786	ENSG00000129084	PSA1_HUMAN	0.314699	0.554915	-0.231113	0.25497	Not DE
P25787	ENSG00000106588	PSA2_HUMAN	0.00315246	0.998057	0.504913	0.07799	Not DE
P25788	ENSG00000100567	PSA3_HUMAN	-0.00961678	0.97949	-0.045514	0.65907	Not DE
P25789	ENSG00000041357	PSA4_HUMAN	0.0865386	0.777384	0.0351404	0.85989	Not DE
P28066	ENSG00000143106	PSA5_HUMAN	0.117458	0.604034	0.967029	0.04671	Protein
P60900	ENSG00000100902	PSA6_HUMAN	-0.217798	0.748978	0.0112965	0.84132	Not DE
O14818	ENSG00000101182	PSA7_HUMAN	0.0198954	0.962403	-0.250638	0.20508	Not DE
P55786	ENSG00000141279	PSA_HUMAN	0.0517841	0.876813	0.159563	0.0444	Protein
P20618	ENSG00000008018	PSB1_HUMAN	-0.036192	0.921449	-0.339971	0.0469	Protein
P49721	ENSG00000126067	PSB2_HUMAN	0.043949	0.909502	0.103002	0.38352	Not DE
P49720	ENSG00000277791	PSB3_HUMAN	0.0319566	0.945917	-0.201736	0.01692	Protein
P28070	ENSG00000159377	PSB4_HUMAN	0.0308498	0.939904	0.334429	0.52191	Not DE
P28074	ENSG00000100804	PSB5_HUMAN	0.145983	0.628248	-0.135614	0.18709	Not DE
P28072	ENSG00000142507	PSB6_HUMAN	-0.068518	0.862724	0.178902	0.01902	Protein
P28062	ENSG00000204264	PSB8_HUMAN	0.010476	0.989504	-0.23715	0.04864	Protein
O00231	ENSG00000108671	PSD11_HUMAN	0.00707439	0.991928	-0.105518	0.28281	Not DE
O00232	ENSG00000197170	PSD12_HUMAN	0.0735696	0.864119	-0.0225053	0.8567	Not DE
Q9UNM6	ENSG00000185627	PSD13_HUMAN	0.128315	0.745952	1.40161	0.00623	Protein
O00487	ENSG00000115233	PSDE_HUMAN	-0.107815	0.806236	0.166722	0.48316	Not DE
Q99460	ENSG00000173692	PSMD1_HUMAN	-0.00834777	0.990928	0.102847	0.16942	Not DE
Q13200	ENSG00000175166	PSMD2_HUMAN	0.0984862	0.883502	0.0684362	0.59446	Not DE
O43242	ENSG00000108344	PSMD3_HUMAN	0.0404133	0.937379	0.191662	0.19535	Not DE
Q16401	ENSG00000095261	PSMD5_HUMAN	0.0610789	0.868586	-0.199652	0.10164	Not DE
P51665	ENSG00000103035	PSMD7_HUMAN	-0.0990753	0.767852	0.821229	0.0552	Not DE
Q06323	ENSG00000092010	PSME1_HUMAN	0.0176397	0.977071	0.196822	0.25537	Not DE
Q9UL46	ENSG00000100911	PSME2_HUMAN	0.181017	0.558156	-0.101277	0.43793	Not DE
P61289	ENSG00000131467	PSME3_HUMAN	0.112407	0.839387	-0.436866	0.03256	Protein
Q8WXF1	ENSG00000121390	PSPC1_HUMAN	-0.116409	0.602898	0.0258659	0.93813	Not DE
P26599	ENSG00000011304	PTBP1_HUMAN	-0.0206358	0.944276	-0.0676798	0.52451	Not DE
P18031	ENSG00000196396	PTN1_HUMAN	0.043774	0.91488	0.155864	0.41608	Not DE
O95997	ENSG00000164611	PTTG1_HUMAN	-0.134492	0.717364	0.765828	0.00323	Protein
Q9UHX1	ENSG00000179950	PUF60_HUMAN	-0.00128551	0.99758	-0.492654	0.13486	Not DE
P22102	ENSG00000159131	PUR2_HUMAN	0.0679587	0.908064	0.12281	0.42998	Not DE
O15067	ENSG00000178921	PUR4_HUMAN	0.0155556	0.984001	#VALUE!	0.0637	Not DE
P22234	ENSG00000128050	PUR6_HUMAN	0.14438	0.520451	0.00639709	0.94539	Not DE
P31939	ENSG00000138363	PUR9_HUMAN	-0.011051	0.978321	-0.158308	0.10719	Not DE
P30520	ENSG00000035687	PURA2_HUMAN	-0.316322	0.0308449	-0.530544	0.00651	RNA & Protein
Q92626	ENSG00000130508	PXDN_HUMAN	0.253728	0.41959	0.692139	0.02651	Protein
P11216	ENSG00000100994	PYGB_HUMAN	0.0590931	0.908296	0.387947	0.34092	Not DE
P06737	ENSG00000100504	PYGL_HUMAN	0.151504	0.547925	0.25433	0.7629	Not DE
P27708	ENSG00000084774	PYR1_HUMAN	0.00197644	0.998057	0.387294	0.00032	Protein
P17812	ENSG00000171793	PYRG1_HUMAN	0.240338	0.717364	-0.261753	0.09304	Not DE
P31930	ENSG00000010256	QCR1_HUMAN	0.0715799	0.709168	0.0304175	0.88394	Not DE
P22695	ENSG00000140740	QCR2_HUMAN	0.0825504	0.742405	0.36012	0.11103	Not DE
Q9H974	ENSG00000151576	QTRT2_HUMAN	0.0230743	0.96108	0.0179588	0.92762	Not DE
P61106	ENSG00000119396	RAB14_HUMAN	-0.105265	0.68771	1.88424	0.01138	Protein
Q9H0U4	ENSG00000174903	RAB1B_HUMAN	-0.584499	8.12e-05	-0.395909	0.01685	RNA & Protein
P61019	ENSG00000104388	RAB2A_HUMAN	0.0817858	0.716506	-0.0243564	0.79633	Not DE
P51148	ENSG00000108774	RAB5C_HUMAN	0.089746	0.766428	0.195629	0.10378	Not DE
P51149	ENSG00000075785	RAB7A_HUMAN	0.213191	0.10828	0.276457	0.00871	Protein
P15153	ENSG00000128340	RAC2_HUMAN	0.282517	0.201659	0.192254	0.58568	Not DE
P63244	ENSG00000204628	RACK1_HUMAN	0.0549146	0.835404	0.120205	0.00063	Protein
P46060	ENSG00000100401	RAGP1_HUMAN	0.131839	0.667523	0.06688	0.58185	Not DE
Q9UKM9	ENSG00000125970	RALY_HUMAN	0.0307418	0.914278	0.232436	0.29129	Not DE
P62826	ENSG00000132341	RAN_HUMAN	0.195651	0.376939	-0.590591	0.00167	Protein
Q15907	ENSG00000185236	RB11B_HUMAN	0.0398385	0.878553	-0.380773	7.72e-05	Protein
Q09028	ENSG00000162521	RBBP4_HUMAN	0.0827751	0.784908	-0.172198	0.28351	Not DE
Q96PK6	ENSG00000239306	RBM14_HUMAN	0.0773687	0.903369	0.469501	0.01292	Protein
Q14498	ENSG00000131051	RBM39_HUMAN	-0.0922483	0.69139	0.868164	0.01611	Protein
P18754	ENSG00000180198	RCC1_HUMAN	0.0973944	0.612581	-0.150192	0.23241	Not DE
Q9P258	ENSG00000179051	RCC2_HUMAN	-0.0337983	0.89972	0.0112351	0.91179	Not DE
P54727	ENSG00000119318	RD23B_HUMAN	0.165007	0.358549	0.670063	0.01302	Protein
Q92900	ENSG00000005007	RENT1_HUMAN	0.132733	0.538232	-0.336523	0.01213	Protein
Q9P227	ENSG00000275832	RHG23_HUMAN	-0.0835852	0.706545	0.351315	0.10978	Not DE
P08134	ENSG00000155366	RHOC_HUMAN	0.258027	0.417535	-0.871873	0.01523	Protein
P13489	ENSG00000023191	RINI_HUMAN	0.0171904	0.954313	-0.422111	0.01296	Protein
P31350	ENSG00000171848	RIR2_HUMAN	-0.0549211	0.889981	0.106574	0.47127	Not DE
P62913	ENSG00000142676	RL11_HUMAN	-0.0530642	0.875581	-0.179336	0.02362	Protein
P30050	ENSG00000197958	RL12_HUMAN	0.116431	0.736034	0.0231021	0.8793	Not DE
P40429	ENSG00000142541	RL13A_HUMAN	0.0546903	0.914692	0.352072	0.02141	Protein
P26373	ENSG00000167526	RL13_HUMAN	0.214046	0.511741	-0.239223	0.00143	Protein
P50914	ENSG00000188846	RL14_HUMAN	0.140749	0.551764	-0.0906976	0.14436	Not DE
P61313	ENSG00000174748	RL15_HUMAN	0.0711748	0.830628	-0.414863	0.0002	Protein
Q02543	ENSG00000105640	RL18A_HUMAN	0.142587	0.538599	-0.246863	0.03947	Protein
Q07020	ENSG00000063177	RL18_HUMAN	0.0979776	0.721847	0.299412	0.00448	Protein
O76021	ENSG00000171490	RL1D1_HUMAN	0.154745	0.587792	0.214469	0.29678	Not DE
P35268	ENSG00000116251	RL22_HUMAN	0.0100287	0.983509	-0.561999	3.58e-09	Protein
P62829	ENSG00000125691	RL23_HUMAN	-0.087161	0.781263	0.795672	0.00186	Protein
P83731	ENSG00000114391	RL24_HUMAN	0.0288737	0.926578	0.608606	0.22886	Not DE
P46776	ENSG00000166441	RL27A_HUMAN	0.191503	0.490283	-0.0637775	0.44457	Not DE
P61353	ENSG00000131469	RL27_HUMAN	0.0637023	0.835455	-0.0711358	0.12853	Not DE
P62888	ENSG00000156482	RL30_HUMAN	0.0606584	0.846219	-0.38231	0.0178	Protein
P62899	ENSG00000071082	RL31_HUMAN	0.0193388	0.967298	0.658778	0.18804	Not DE
P62987	ENSG00000221983	RL40_HUMAN	0.164573	0.377054	0.40996	0.00051	Protein
P36578	ENSG00000174444	RL4_HUMAN	-0.00157919	0.99758	-0.111735	0.38086	Not DE
P46777	ENSG00000122406	RL5_HUMAN	0.0702883	0.775189	-0.221637	0.00871	Protein
Q02878	ENSG00000089009	RL6_HUMAN	-0.0136789	0.959302	-0.659189	0.00915	Protein
P62424	ENSG00000148303	RL7A_HUMAN	0.0322795	0.918215	-0.0937389	0.1218	Not DE
P18124	ENSG00000147604	RL7_HUMAN	-0.0900337	0.711229	0.490376	0.03119	Protein
P62917	ENSG00000161016	RL8_HUMAN	0.167344	0.398747	-0.748965	0.00107	Protein
P32969	ENSG00000163682	RL9_HUMAN	0.122329	0.7506	0.239576	0.37645	Not DE
P05388	ENSG00000089157	RLA0_HUMAN	0.0242682	0.944826	0.10081	0.39853	Not DE
P09001	ENSG00000114686	RM03_HUMAN	-0.00497288	0.991928	0.16252	0.61209	Not DE
Q9BQ52	ENSG00000006744	RNZ2_HUMAN	0.0705093	0.86897	-0.481947	0.6896	Not DE
Q13151	ENSG00000177733	ROA0_HUMAN	-0.0938817	0.654465	0.440431	0.02727	Protein
P09651	ENSG00000135486	ROA1_HUMAN	0.115466	0.731194	-0.28034	0.02689	Protein
P22626	ENSG00000122566	ROA2_HUMAN	0.0188678	0.958831	-0.0524058	0.48929	Not DE
P51991	ENSG00000170144	ROA3_HUMAN	-0.0354689	0.909139	0.0442458	0.70798	Not DE
P04843	ENSG00000163902	RPN1_HUMAN	0.29223	0.232178	0.160344	0.00858	Protein
P04844	ENSG00000118705	RPN2_HUMAN	0.145125	0.425739	0.45236	0.04916	Protein
Q9NQG5	ENSG00000101413	RPR1B_HUMAN	-0.0402705	0.876722	0.118847	0.33614	Not DE
P62277	ENSG00000110700	RS13_HUMAN	0.0403006	0.886366	0.755438	0.09314	Not DE
P62263	ENSG00000164587	RS14_HUMAN	0.0282235	0.928422	-0.897773	0.0006	Protein
P62244	ENSG00000134419	RS15A_HUMAN	-0.0884777	0.868397	-0.0714326	0.82526	Not DE
P62249	ENSG00000105193	RS16_HUMAN	0.050332	0.875526	0.337329	0.01697	Protein
P62269	ENSG00000231500	RS18_HUMAN	0.0946145	0.816882	0.0985694	0.4127	Not DE
P39019	ENSG00000105372	RS19_HUMAN	0.184791	0.4276	0.610272	0.01554	Protein
P62266	ENSG00000186468	RS23_HUMAN	0.0960602	0.713981	-0.485028	0.03027	Protein
P15880	ENSG00000140988	RS2_HUMAN	0.137073	0.523677	0.0843209	0.17023	Not DE
P61247	ENSG00000145425	RS3A_HUMAN	0.052522	0.883245	-0.0116867	0.95744	Not DE
P23396	ENSG00000149273	RS3_HUMAN	-0.524265	0.00271523	0.0892197	0.26503	RNA
P62701	ENSG00000198034	RS4X_HUMAN	0.192223	0.336899	-0.312038	2.79e-05	Protein
P46782	ENSG00000083845	RS5_HUMAN	0.0606222	0.790272	-0.121399	0.29136	Not DE
P62753	ENSG00000137154	RS6_HUMAN	0.13216	0.629347	0.112242	0.56683	Not DE
P62081	ENSG00000171863	RS7_HUMAN	0.0323834	0.929679	0.373927	0.0326	Protein
P62241	ENSG00000142937	RS8_HUMAN	0.0502807	0.895933	-0.469414	0.00334	Protein
P46781	ENSG00000170889	RS9_HUMAN	0.127986	0.714213	-0.185926	0.15991	Not DE
P08865	ENSG00000168028	RSSA_HUMAN	0.12556	0.488723	-0.00187122	0.98766	Not DE
Q9NQC3	ENSG00000115310	RTN4_HUMAN	0.262605	0.146868	0.621413	0.06487	Not DE
P08621	ENSG00000104852	RU17_HUMAN	0.118163	0.645141	0.13449	0.62051	Not DE
P09661	ENSG00000131876	RU2A_HUMAN	0.164564	0.409537	0.543387	0.02047	Protein
Q9Y265	ENSG00000175792	RUVB1_HUMAN	-0.0198543	0.971252	-0.147277	0.2678	Not DE
Q9Y230	ENSG00000183207	RUVB2_HUMAN	-0.0576011	0.86427	0.150486	0.58396	Not DE
P05109	ENSG00000143546	S10A8_HUMAN	0.923376	0.545632	2.12015	0.06461	Not DE
P06702	ENSG00000163220	S10A9_HUMAN	0.188901	0.721752	0.916229	0.09168	Not DE
P31949	ENSG00000163191	S10AB_HUMAN	0.273184	0.388507	-0.0233307	0.88431	Not DE
P61619	ENSG00000058262	S61A1_HUMAN	0.19462	0.365025	0.281071	0.23256	Not DE
Q9UBE0	ENSG00000142230	SAE1_HUMAN	-0.136327	0.406713	-0.0210437	0.94934	Not DE
Q14151	ENSG00000130254	SAFB2_HUMAN	0.0398789	0.912709	-0.0457781	0.92356	Not DE
P23526	ENSG00000101444	SAHH_HUMAN	0.0783539	0.815502	0.333022	0.13038	Not DE
Q15437	ENSG00000101310	SC23B_HUMAN	0.00749955	0.986408	-0.308093	0.06065	Not DE
Q6NUK1	ENSG00000085491	SCMC1_HUMAN	-0.0186279	0.970597	0.330459	0.24729	Not DE
Q12765	ENSG00000136193	SCRN1_HUMAN	-0.127107	0.686894	-0.395601	0.00795	Protein
P31040	ENSG00000073578	SDHA_HUMAN	0.0268162	0.974084	-0.045432	0.81861	Not DE
Q15019	ENSG00000168385	SEPT2_HUMAN	-0.0689769	0.773811	-0.121695	0.59964	Not DE
Q16181	ENSG00000122545	SEPT7_HUMAN	-0.096725	0.558313	2.61708	3.05e-07	Protein
Q9UHD8	ENSG00000184640	SEPT9_HUMAN	-0.202245	0.235392	0.000576198	0.996	Not DE
O43175	ENSG00000092621	SERA_HUMAN	-0.364881	0.254737	-0.402728	0.00033	Protein
P78330	ENSG00000146733	SERB_HUMAN	-0.339661	0.561785	-0.513528	0.00124	Protein
Q9Y617	ENSG00000135069	SERC_HUMAN	-0.277556	0.713629	-0.294922	6.36e-06	Protein
P50454	ENSG00000149257	SERPH_HUMAN	-0.30113	0.259092	-0.454346	0.00598	Protein
Q01105	ENSG00000119335	SET_HUMAN	0.0672677	0.752972	-0.0407627	0.82788	Not DE
Q15393	ENSG00000189091	SF3B3_HUMAN	0.170179	0.46424	-0.223511	0.02649	Protein
P23246	ENSG00000116560	SFPQ_HUMAN	-0.0181809	0.976049	-0.107302	0.36443	Not DE
Q9H9B4	ENSG00000164466	SFXN1_HUMAN	0.83783	0.00295777	0.539982	0.00138	RNA & Protein
Q9NTJ3	ENSG00000113810	SMC4_HUMAN	-0.14899	0.477331	0.221065	0.33456	Not DE
P62314	ENSG00000167088	SMD1_HUMAN	-0.126192	0.59032	-0.396248	0.01006	Protein
P62318	ENSG00000100028	SMD3_HUMAN	-0.126676	0.735838	0.409064	0.10695	Not DE
A6NHR9	ENSG00000101596	SMHD1_HUMAN	-0.755595	0.00782607	-0.282503	0.07079	RNA
Q7KZF4	ENSG00000197157	SND1_HUMAN	-0.0663049	0.779037	-0.279454	0.02756	Protein
P09012	ENSG00000077312	SNRPA_HUMAN	0.172316	0.555668	-0.202476	0.3557	Not DE
Q9UMY4	ENSG00000147164	SNX12_HUMAN	-0.0980449	0.657848	1.46758	0.00178	Protein
O60749	ENSG00000205302	SNX2_HUMAN	-0.302079	0.0573884	0.0400145	0.76502	Not DE
Q9Y5B9	ENSG00000092201	SP16H_HUMAN	-0.0308583	0.930989	-0.412458	0.0223	Protein
P35237	ENSG00000124570	SPB6_HUMAN	0.0664741	0.802528	0.123046	0.06104	Not DE
P19623	ENSG00000116649	SPEE_HUMAN	0.371706	0.366391	0.711851	0.01105	Protein
P35270	ENSG00000116096	SPRE_HUMAN	0.734396	0.016311	0.0961367	0.60672	RNA
Q01082	ENSG00000115306	SPTB2_HUMAN	-0.208408	0.46742	-0.543785	0.04471	Protein
Q13813	ENSG00000197694	SPTN1_HUMAN	-0.175566	0.46742	-0.0122883	0.86786	Not DE
Q9Y6N5	ENSG00000137767	SQOR_HUMAN	0.641689	0.00483439	0.269839	0.00214	RNA & Protein
Q14247	ENSG00000085733	SRC8_HUMAN	-0.280913	0.130155	-0.0598455	0.45544	Not DE
Q9BXP5	ENSG00000087087	SRRT_HUMAN	-0.086746	0.868586	0.818224	0.00707	Protein
O75494	ENSG00000188529	SRS10_HUMAN	0.0377081	0.882783	-0.069489	0.80719	Not DE
Q07955	ENSG00000136450	SRSF1_HUMAN	0.039733	0.924787	0.387879	0.03908	Protein
P84103	ENSG00000112081	SRSF3_HUMAN	-0.00980973	0.98127	0.146676	0.16035	Not DE
Q08170	ENSG00000116350	SRSF4_HUMAN	0.20203	0.353188	0.399204	0.08748	Not DE
Q04837	ENSG00000106028	SSBP_HUMAN	0.599507	0.00859013	0.468448	0.0142	RNA & Protein
P43307	ENSG00000124783	SSRA_HUMAN	0.00440807	0.990928	-0.24347	0.11531	Not DE
Q08945	ENSG00000149136	SSRP1_HUMAN	-0.237804	0.12234	-0.175576	0.00445	Protein
P31948	ENSG00000168439	STIP1_HUMAN	-0.313104	0.384037	-0.164881	0.14589	Not DE
Q9UJZ1	ENSG00000165283	STML2_HUMAN	-0.0258643	0.920971	-0.0076672	0.94013	Not DE
P61956	ENSG00000188612	SUMO2_HUMAN	-0.0451399	0.846219	-0.164584	0.49181	Not DE
P49588	ENSG00000090861	SYAC_HUMAN	-0.025356	0.970597	-0.596699	0.017	Protein
P14868	ENSG00000115866	SYDC_HUMAN	0.0696817	0.706728	-0.631812	0.01291	Protein
P07814	ENSG00000136628	SYEP_HUMAN	-0.301742	0.490072	-1.23301	0.00115	Protein
Q9Y285	ENSG00000179115	SYFA_HUMAN	0.138306	0.613389	-0.202979	0.06607	Not DE
Q9NSD9	ENSG00000116120	SYFB_HUMAN	0.0295187	0.94805	0.114302	0.45282	Not DE
P41252	ENSG00000196305	SYIC_HUMAN	-0.363593	0.468171	-0.279322	0.04236	Protein
Q15046	ENSG00000065427	SYK_HUMAN	0.0186861	0.950597	-0.176198	0.06954	Not DE
Q9P2J5	ENSG00000133706	SYLC_HUMAN	-0.284838	0.523677	0.437007	0.54388	Not DE
P56192	ENSG00000166986	SYMC_HUMAN	-0.0883784	0.908756	-0.571231	0.0055	Protein
O43776	ENSG00000134440	SYNC_HUMAN	0.0613258	0.875704	0.0592301	0.53743	Not DE
P47897	ENSG00000172053	SYQ_HUMAN	0.0333072	0.901256	-0.143064	0.31864	Not DE
P26639	ENSG00000113407	SYTC_HUMAN	-0.129761	0.773834	-0.0260672	0.71012	Not DE
P26640	ENSG00000204394	SYVC_HUMAN	0.0675802	0.905047	0.0182019	0.88865	Not DE
P23381	ENSG00000140105	SYWC_HUMAN	0.508076	0.256505	0.157677	0.45634	Not DE
P54577	ENSG00000134684	SYYC_HUMAN	-0.131484	0.842121	-0.48259	8.93e-10	Protein
P09758	ENSG00000184292	TACD2_HUMAN	0.500753	0.012523	0.37243	6.24e-05	RNA & Protein
Q13148	ENSG00000120948	TADBP_HUMAN	-0.0200095	0.947751	-0.0896528	0.22482	Not DE
P37802	ENSG00000158710	TAGL2_HUMAN	0.28294	0.371836	0.113794	0.28907	Not DE
P37837	ENSG00000177156	TALDO_HUMAN	0.0645452	0.799664	-0.347297	0.25491	Not DE
Q9C0C2	ENSG00000149115	TB182_HUMAN	-0.0420683	0.875619	1.58689	0.00262	Protein
Q9BQE3	ENSG00000167553	TBA1C_HUMAN	0.116319	0.805385	0.876344	0.09033	Not DE
P68366	ENSG00000127824	TBA4A_HUMAN	0.445764	0.0450775	0.383573	0.00253	RNA & Protein
P68371	ENSG00000188229	TBB4B_HUMAN	0.0564856	0.897521	0.40908	0.15448	Not DE
P07437	ENSG00000196230	TBB5_HUMAN	-0.0680901	0.769782	0.571434	2.48e-06	Protein
Q9BUF5	ENSG00000176014	TBB6_HUMAN	-0.533011	0.00678356	0.729864	0.00766	RNA & Protein
Q9P2M4	ENSG00000132405	TBC14_HUMAN	-0.38558	0.0841573	0.955838	0.00563	Protein
P23258	ENSG00000131462	TBG1_HUMAN	0.164573	0.54568	0.225629	0.5463	Not DE
Q12788	ENSG00000183751	TBL3_HUMAN	-0.058169	0.873715	0.472489	0.18359	Not DE
P17987	ENSG00000120438	TCPA_HUMAN	0.182819	0.644782	0.23528	0.09827	Not DE
P78371	ENSG00000166226	TCPB_HUMAN	0.0608217	0.890734	0.0213921	0.78085	Not DE
P50991	ENSG00000115484	TCPD_HUMAN	0.0794924	0.858169	0.143261	0.02114	Protein
P48643	ENSG00000150753	TCPE_HUMAN	0.151373	0.707027	0.130234	0.25362	Not DE
P49368	ENSG00000163468	TCPG_HUMAN	0.192653	0.584002	-0.110943	0.47229	Not DE
Q99832	ENSG00000135624	TCPH_HUMAN	0.24418	0.399152	0.0646955	0.41816	Not DE
P50990	ENSG00000156261	TCPQ_HUMAN	0.204716	0.369135	0.0761519	0.12604	Not DE
P40227	ENSG00000146731	TCPZ_HUMAN	0.0915383	0.816882	0.0388498	0.60143	Not DE
P13693	ENSG00000133112	TCTP_HUMAN	0.206763	0.725649	-0.949331	0.25105	Not DE
Q15185	ENSG00000110958	TEBP_HUMAN	0.155948	0.593616	-0.136624	0.46062	Not DE
Q9NZ01	ENSG00000099797	TECR_HUMAN	0.102417	0.74694	0.210982	0.39755	Not DE
Q9Y4R8	ENSG00000100726	TELO2_HUMAN	0.384157	0.0383576	1.41954	0.04891	RNA & Protein
P24821	ENSG00000041982	TENA_HUMAN	0.704809	0.000937968	1.16353	0.00252	RNA & Protein
P55072	ENSG00000165280	TERA_HUMAN	0.0337964	0.950221	0.418216	0.00047	Protein
Q92734	ENSG00000114354	TFG_HUMAN	0.205632	0.248701	0.363715	0.0348	Protein
P02786	ENSG00000072274	TFR1_HUMAN	0.658186	0.191686	0.7771	0.00242	Protein
P13726	ENSG00000117525	TF_HUMAN	0.00223174	0.995811	0.525722	0.20088	Not DE
P21980	ENSG00000198959	TGM2_HUMAN	-0.201689	0.783917	-0.657907	0.00016	Protein
Q9H5L6	ENSG00000168152	THAP9_HUMAN	-0.0749177	0.90619	-0.109535	0.74919	Not DE
Q9BWD1	ENSG00000120437	THIC_HUMAN	-0.0642547	0.906906	-0.0596595	0.50395	Not DE
P10599	ENSG00000136810	THIO_HUMAN	0.123339	0.794318	0.0593719	0.76274	Not DE
Q86V81	ENSG00000183684	THOC4_HUMAN	-0.169338	0.535218	0.352756	0.70606	Not DE
Q13263	ENSG00000130726	TIF1B_HUMAN	0.08065	0.746672	-0.165539	0.15208	Not DE
P29401	ENSG00000163931	TKT_HUMAN	0.061272	0.844296	-0.353431	0.01611	Protein
Q9Y490	ENSG00000137076	TLN1_HUMAN	-0.0882053	0.846876	-0.0450151	0.78637	Not DE
Q9UM00	ENSG00000143183	TMCO1_HUMAN	0.0442048	0.88882	0.949806	0.04636	Protein
P57088	ENSG00000109133	TMM33_HUMAN	0.0710632	0.772286	-0.217416	0.24257	Not DE
Q92973	ENSG00000083312	TNPO1_HUMAN	-0.218232	0.594271	-0.29879	0.01253	Protein
O96008	ENSG00000130204	TOM40_HUMAN	0.306167	0.289359	0.357934	0.17136	Not DE
P11387	ENSG00000198900	TOP1_HUMAN	-0.035352	0.928392	0.15838	0.52138	Not DE
P11388	ENSG00000131747	TOP2A_HUMAN	-0.298425	0.0684179	0.222373	0.10738	Not DE
O43399	ENSG00000101150	TPD54_HUMAN	0.166035	0.437042	-0.0797896	0.29574	Not DE
P60174	ENSG00000111669	TPIS_HUMAN	0.289814	0.164796	0.269592	0.04217	Protein
P06753	ENSG00000143549	TPM3_HUMAN	0.0469999	0.888078	-0.0124271	0.96433	Not DE
P12270	ENSG00000047410	TPR_HUMAN	-0.114091	0.575152	-0.493872	0.00044	Protein
Q13595	ENSG00000164548	TRA2A_HUMAN	0.159064	0.507906	1.0983	0.06109	Not DE
P62995	ENSG00000136527	TRA2B_HUMAN	0.0530079	0.797818	-0.697376	0.03756	Protein
Q12931	ENSG00000126602	TRAP1_HUMAN	0.0325373	0.938217	0.461451	0.00323	Protein
Q16881	ENSG00000198431	TRXR1_HUMAN	-0.394333	0.386409	-0.263126	0.5569	Not DE
Q15631	ENSG00000211460	TSN_HUMAN	-0.0398593	0.873091	-0.113655	0.42693	Not DE
P07996	ENSG00000137801	TSP1_HUMAN	-0.524326	0.535092	-0.284176	0.01308	Protein
Q8N5M4	ENSG00000162222	TTC9C_HUMAN	-0.127115	0.671714	-0.37313	0.0125	Protein
Q5TAX3	ENSG00000134744	TUT4_HUMAN	-0.0862369	0.698014	-0.326762	0.08004	Not DE
Q12792	ENSG00000151239	TWF1_HUMAN	0.0471213	0.900411	0.0268717	0.9546	Not DE
Q8NBS9	ENSG00000239264	TXND5_HUMAN	0.438398	0.588885	-0.732682	0.00296	Protein
O75643	ENSG00000144028	U520_HUMAN	-0.234643	0.403166	-0.0277498	0.88913	Not DE
Q15029	ENSG00000108883	U5S1_HUMAN	0.0393217	0.914278	-0.344665	0.06918	Not DE
Q16222	ENSG00000117143	UAP1_HUMAN	0.138067	0.784908	0.189098	0.37841	Not DE
Q13404	ENSG00000244687	UB2V1_HUMAN	-0.0331483	0.955313	-0.353443	0.13643	Not DE
P22314	ENSG00000130985	UBA1_HUMAN	0.0421186	0.922854	-0.254652	0.00743	Protein
P61086	ENSG00000078140	UBE2K_HUMAN	-0.0676638	0.805683	0.135943	0.73018	Not DE
P54578	ENSG00000101557	UBP14_HUMAN	-0.30616	0.168231	-0.329226	2.23e-07	Protein
P45974	ENSG00000111667	UBP5_HUMAN	-0.00633082	0.990928	-0.0746098	0.24918	Not DE
Q04323	ENSG00000162191	UBXN1_HUMAN	-0.143977	0.613389	0.0163945	0.93858	Not DE
P09936	ENSG00000154277	UCHL1_HUMAN	-0.134454	0.792511	-0.447863	0.05344	Not DE
O94874	ENSG00000014123	UFL1_HUMAN	-0.333467	0.0295032	-0.258944	0.05517	RNA
O60701	ENSG00000109814	UGDH_HUMAN	0.177267	0.611187	-0.17153	0.29418	Not DE
Q9NYU2	ENSG00000136731	UGGG1_HUMAN	0.210496	0.489114	0.241348	0.07134	Not DE
Q16851	ENSG00000169764	UGPA_HUMAN	0.0603352	0.84485	0.408239	0.09666	Not DE
A0JNW5	ENSG00000111647	UH1BL_HUMAN	-0.512833	0.115102	-0.0907511	0.78344	Not DE
Q13564	ENSG00000159593	ULA1_HUMAN	0.0527301	0.889011	0.0240074	0.83241	Not DE
P11172	ENSG00000114491	UMPS_HUMAN	0.0768162	0.81706	0.289501	0.41002	Not DE
Q9H3U1	ENSG00000140553	UN45A_HUMAN	-0.00626384	0.98374	-0.112141	0.48847	Not DE
Q16831	ENSG00000183696	UPP1_HUMAN	0.350399	0.716475	0.575886	0.12093	Not DE
P00749	ENSG00000122861	UROK_HUMAN	0.542673	0.118555	1.34652	0.00024	Protein
O60763	ENSG00000138768	USO1_HUMAN	0.0135412	0.963527	0.208983	0.05528	Not DE
Q93008	ENSG00000124486	USP9X_HUMAN	-0.159801	0.665502	0.0226099	0.95855	Not DE
Q99536	ENSG00000108828	VAT1_HUMAN	-0.0411363	0.883529	-0.0147829	0.91964	Not DE
P21281	ENSG00000147416	VATB2_HUMAN	-0.988625	0.000132898	-0.453757	0.01294	RNA & Protein
P21796	ENSG00000213585	VDAC1_HUMAN	0.302378	0.242887	0.142286	0.24641	Not DE
P45880	ENSG00000165637	VDAC2_HUMAN	0.136331	0.405871	0.128057	0.12982	Not DE
Q9Y277	ENSG00000078668	VDAC3_HUMAN	-1.23674	1.04e-06	-1.7254	9.64e-06	RNA & Protein
P18206	ENSG00000035403	VINC_HUMAN	-0.228896	0.416318	-0.110263	0.22642	Not DE
Q7Z7G8	ENSG00000132549	VP13B_HUMAN	-0.111931	0.74694	-0.474053	0.03961	Protein
Q93050	ENSG00000033627	VPP1_HUMAN	0.207233	0.490509	-0.0281877	0.94568	Not DE
Q96QK1	ENSG00000069329	VPS35_HUMAN	-0.112505	0.545126	0.149109	0.03763	Protein
Q86VR7	ENSG00000186806	VS10L_HUMAN	0.746204	0.152322	2.61104	0.01377	Protein
O75083	ENSG00000071127	WDR1_HUMAN	0.109748	0.762969	0.350658	0.05865	Not DE
O14980	ENSG00000082898	XPO1_HUMAN	-0.026243	0.952597	0.312628	0.21193	Not DE
P55060	ENSG00000124207	XPO2_HUMAN	-0.0456433	0.922899	0.0695574	0.41488	Not DE
Q9HAV4	ENSG00000124571	XPO5_HUMAN	0.0532726	0.90619	0.239852	0.30458	Not DE
P13010	ENSG00000079246	XRCC5_HUMAN	-0.0368514	0.895786	0.153651	0.48511	Not DE
P12956	ENSG00000196419	XRCC6_HUMAN	-0.0701723	0.7664	-0.320604	0.00111	Protein
P46937	ENSG00000137693	YAP1_HUMAN	0.65331	0.00247586	1.10375	0.00319	RNA & Protein
P67809	ENSG00000065978	YBOX1_HUMAN	0.162325	0.451769	-0.297578	0.39356	Not DE
Q7Z2W4	ENSG00000105939	ZCCHV_HUMAN	0.780478	0.00220241	1.01787	0.00091	RNA & Protein
Q07157	ENSG00000104067	ZO1_HUMAN	-0.00615949	0.990544	0.22808	0.22315	Not DE

## Sheet: G551D
Supplementary Data 6. List of genes in transcriptomics dataset with a correspondence in the proteomics data set (gene/protein pairs) in each 16HBE mutant cell line.
UniProtKB	EnsemblCode	EntryName	RNA_Log2FC	RNA_P-value	Prot_Log2FC	Prot_P-value	Dataset where gene/protein is differentially expressed
P31946	ENSG00000166913	1433B_HUMAN	-0.117287	0.826975	0.292377	0.03066	Protein
P62258	ENSG00000108953	1433E_HUMAN	-0.0267796	0.984231	0.286909	2.66e-05	Protein
Q04917	ENSG00000128245	1433F_HUMAN	-0.0293707	0.980227	-0.184267	0.07636	Not DE
P61981	ENSG00000170027	1433G_HUMAN	0.0433065	0.980227	0.381692	0.00158	Protein
P31947	ENSG00000175793	1433S_HUMAN	0.388107	0.353611	0.111301	0.70915	Not DE
P27348	ENSG00000134308	1433T_HUMAN	0.0896621	0.933797	0.319864	0.46816	Not DE
P63104	ENSG00000164924	1433Z_HUMAN	0.102426	0.892332	0.165055	0.10741	Not DE
P30153	ENSG00000105568	2AAA_HUMAN	-0.0100426	0.995838	-0.0256377	0.59788	Not DE
Q9H2F3	ENSG00000099377	3BHS7_HUMAN	0.612487	0.241291	-0.393	0.27187	Not DE
P08195	ENSG00000168003	4F2_HUMAN	-0.18127	0.933797	-0.0530604	0.71881	Not DE
P21589	ENSG00000135318	5NTD_HUMAN	-0.208732	0.867904	0.521928	0.01985	Protein
P52209	ENSG00000142657	6PGD_HUMAN	0.0528067	0.977224	0.797413	0.00573	Protein
O95336	ENSG00000130313	6PGL_HUMAN	0.130199	0.933797	0.568063	0.00667	Protein
Q15758	ENSG00000105281	AAAT_HUMAN	-0.0921488	0.954107	-0.271187	0.27816	Not DE
P17174	ENSG00000120053	AATC_HUMAN	-0.237706	0.738737	0.0389472	0.60177	Not DE
P00505	ENSG00000125166	AATM_HUMAN	-0.0362594	0.988869	-0.144395	0.11309	Not DE
P61221	ENSG00000164163	ABCE1_HUMAN	-0.0018936	0.999445	-0.114016	0.84905	Not DE
Q9H845	ENSG00000177646	ACAD9_HUMAN	0.0145321	0.992775	0.851728	0.472	Not DE
P11310	ENSG00000117054	ACADM_HUMAN	0.14662	0.876778	0.377956	0.00025	Protein
P49748	ENSG00000072778	ACADV_HUMAN	0.142075	0.819801	0.514622	0.00086	Protein
O96019	ENSG00000136518	ACL6A_HUMAN	-0.0200346	0.989233	0.0805633	0.90183	Not DE
P53396	ENSG00000131473	ACLY_HUMAN	-0.0815544	0.971759	-0.333912	0.00543	Protein
Q99798	ENSG00000100412	ACON_HUMAN	0.0251541	0.986889	-0.22394	0.08317	Not DE
O95573	ENSG00000123983	ACSL3_HUMAN	0.0750266	0.956023	0.132968	0.2066	Not DE
P60709	ENSG00000075624	ACTB_HUMAN	0.0115059	0.998157	0.320209	0.05338	Not DE
P68032	ENSG00000159251	ACTC_HUMAN	-1.99592	0.288635	1.71848	0.01384	Protein
P63261	ENSG00000184009	ACTG_HUMAN	0.144303	0.832531	0.458674	0.00034	Protein
P12814	ENSG00000072110	ACTN1_HUMAN	-0.16795	0.932043	0.205197	0.14469	Not DE
O43707	ENSG00000130402	ACTN4_HUMAN	0.0399837	0.981634	0.00893153	0.88843	Not DE
P55263	ENSG00000156110	ADK_HUMAN	0.0227246	0.986889	-0.309601	0.08214	Not DE
P05141	ENSG00000005022	ADT2_HUMAN	-0.0444956	0.971397	0.186476	0.05382	Not DE
P12236	ENSG00000169100	ADT3_HUMAN	-0.187362	0.910299	0.0375256	0.64517	Not DE
Q9Y4W6	ENSG00000141385	AFG32_HUMAN	-0.0795121	0.948736	0.308973	0.09222	Not DE
O95394	ENSG00000013375	AGM1_HUMAN	-0.219534	0.389382	-0.166788	0.48817	Not DE
O00468	ENSG00000188157	AGRIN_HUMAN	0.00832644	0.997783	0.0807885	0.71943	Not DE
Q09666	ENSG00000124942	AHNK_HUMAN	-0.235606	0.65343	-0.485235	0.06572	Not DE
O95433	ENSG00000100591	AHSA1_HUMAN	0.0457338	0.987484	0.938526	0.00888	Protein
P14550	ENSG00000117448	AK1A1_HUMAN	0.122669	0.907802	1.20664	0.01007	Protein
Q12802	ENSG00000170776	AKP13_HUMAN	0.0288402	0.986889	-0.201966	0.4992	Not DE
P47895	ENSG00000184254	AL1A3_HUMAN	-0.263653	0.922455	0.0392648	0.70707	Not DE
P49419	ENSG00000164904	AL7A1_HUMAN	0.107721	0.806513	0.101213	0.43296	Not DE
P49189	ENSG00000143149	AL9A1_HUMAN	0.0491983	0.970461	0.155146	0.00034	Protein
P04075	ENSG00000149925	ALDOA_HUMAN	-0.286141	0.933229	-0.294387	0.1299	Not DE
Q96L96	ENSG00000136383	ALPK3_HUMAN	-0.416378	0.461238	-0.0648156	0.78863	Not DE
Q9H4A4	ENSG00000176393	AMPB_HUMAN	-0.047754	0.963963	0.250218	0.23124	Not DE
P28838	ENSG00000002549	AMPL_HUMAN	0.0350289	0.981363	-0.532587	0.1174	Not DE
P39687	ENSG00000140350	AN32A_HUMAN	0.0515924	0.963963	0.0420876	0.64546	Not DE
Q9BTT0	ENSG00000143401	AN32E_HUMAN	0.00656895	0.998157	0.844946	0.00037	Protein
P16157	ENSG00000029534	ANK1_HUMAN	-0.399582	0.939167	-0.111615	0.77234	Not DE
Q99873	ENSG00000126457	ANM1_HUMAN	0.0641112	0.948209	0.37646	0.00147	Protein
P50995	ENSG00000122359	ANX11_HUMAN	-0.0105394	0.995903	0.293316	0.10728	Not DE
P04083	ENSG00000135046	ANXA1_HUMAN	0.104479	0.963963	-0.147686	0.26432	Not DE
P07355	ENSG00000182718	ANXA2_HUMAN	0.0519843	0.958567	0.0826388	0.14882	Not DE
P12429	ENSG00000138772	ANXA3_HUMAN	-0.248235	0.527792	-0.311562	4.47e-06	Protein
P09525	ENSG00000196975	ANXA4_HUMAN	0.117158	0.945142	0.384225	0.00012	Protein
P08758	ENSG00000164111	ANXA5_HUMAN	-0.110611	0.906123	0.0736039	0.24946	Not DE
P20073	ENSG00000138279	ANXA7_HUMAN	0.0565845	0.970287	1.20355	0.01057	Protein
Q10567	ENSG00000100280	AP1B1_HUMAN	-0.0752749	0.950252	-0.334796	0.0602	Not DE
P05549	ENSG00000137203	AP2A_HUMAN	-0.00828278	0.997191	-0.58795	9.76e-05	Protein
P63010	ENSG00000006125	AP2B1_HUMAN	-0.136981	0.933797	0.18066	0.18751	Not DE
P27695	ENSG00000100823	APEX1_HUMAN	0.114056	0.879674	0.0393137	0.89883	Not DE
Q9HDC9	ENSG00000101474	APMAP_HUMAN	0.0159037	0.990728	0.0850501	0.68123	Not DE
P07741	ENSG00000198931	APT_HUMAN	0.0221607	0.990204	0.280372	0.19525	Not DE
P61204	ENSG00000134287	ARF3_HUMAN	0.0930091	0.875112	-0.445361	0.00058	Protein
P18085	ENSG00000168374	ARF4_HUMAN	0.151793	0.782836	0.454265	0.07691	Not DE
P61158	ENSG00000115091	ARP3_HUMAN	-0.116517	0.915525	0.0286541	0.86383	Not DE
P59998	ENSG00000241553	ARPC4_HUMAN	-0.125324	0.85848	0.0020584	0.98371	Not DE
P08243	ENSG00000070669	ASNS_HUMAN	-0.160105	0.986889	0.332031	0.1301	Not DE
P05023	ENSG00000163399	AT1A1_HUMAN	-0.143414	0.806513	0.0201408	0.76883	Not DE
P16615	ENSG00000174437	AT2A2_HUMAN	-0.125875	0.939167	0.198242	0.08711	Not DE
Q9NVI7	ENSG00000197785	ATD3A_HUMAN	0.0556879	0.969258	0.101381	0.18388	Not DE
P25705	ENSG00000152234	ATPA_HUMAN	0.0579201	0.959294	0.37776	0.00193	Protein
P06576	ENSG00000110955	ATPB_HUMAN	0.0283578	0.988869	0.179579	0.00626	Protein
P48047	ENSG00000241837	ATPO_HUMAN	0.168927	0.941602	-0.00496743	0.97504	Not DE
Q5VT79	ENSG00000264230	AXA81_HUMAN	0.0340352	0.992775	0.702099	0.00533	Protein
O00154	ENSG00000097021	BACH_HUMAN	0.0824474	0.969258	0.391624	2.29e-05	Protein
Q07812	ENSG00000087088	BAX_HUMAN	0.134335	0.769006	0.0700184	0.46121	Not DE
Q15582	ENSG00000120708	BGH3_HUMAN	0.160558	0.84532	0.861441	0.01701	Protein
P55957	ENSG00000015475	BID_HUMAN	0.147698	0.879712	-0.535961	0.00013	Protein
P11021	ENSG00000044574	BIP_HUMAN	-0.243512	0.945289	0.400119	0.01824	Protein
P30043	ENSG00000090013	BLVRB_HUMAN	0.490055	0.327739	0.426534	0.00022	Protein
Q8TDN6	ENSG00000113460	BRX1_HUMAN	0.0810408	0.948986	-0.173512	0.48169	Not DE
O43684	ENSG00000154473	BUB3_HUMAN	0.0259864	0.986538	0.367193	0.024	Protein
Q7L1Q6	ENSG00000082153	BZW1_HUMAN	0.0111192	0.997783	-0.892062	0.52813	Not DE
Q07021	ENSG00000108561	C1QBP_HUMAN	0.083656	0.963963	0.707103	0.00014	Protein
P11586	ENSG00000100714	C1TC_HUMAN	-0.0322301	0.975445	0.239249	0.02032	Protein
Q6UB35	ENSG00000120254	C1TM_HUMAN	-0.327462	0.489832	-0.0957873	0.76122	Not DE
Q6P1N0	ENSG00000132024	C2D1A_HUMAN	0.0819151	0.942782	0.153271	0.49377	Not DE
P12830	ENSG00000039068	CADH1_HUMAN	0.37465	0.0305315	-0.166303	0.00664	RNA & Protein
P22223	ENSG00000062038	CADH3_HUMAN	0.0953343	0.900968	-0.464559	0.00038	Protein
Q05682	ENSG00000122786	CALD1_HUMAN	-1.18252	0.318208	0.631466	0.0398	Protein
P0DP25	ENSG00000160014	CALM3_HUMAN	0.0604827	0.972231	-0.283278	0.37503	Not DE
P27797	ENSG00000179218	CALR_HUMAN	0.0691648	0.986889	0.238129	0.10622	Not DE
O43852	ENSG00000128595	CALU_HUMAN	-0.144918	0.889414	0.168678	0.4323	Not DE
P27824	ENSG00000127022	CALX_HUMAN	0.0206562	0.994839	0.272037	1.48e-07	Protein
P07384	ENSG00000014216	CAN1_HUMAN	-0.39216	0.0152786	-0.565542	5.22e-05	RNA & Protein
P17655	ENSG00000162909	CAN2_HUMAN	-0.12463	0.875544	-0.146167	0.0138	Protein
Q86VP6	ENSG00000111530	CAND1_HUMAN	0.0161715	0.996826	0.212302	0.05107	Not DE
Q01518	ENSG00000131236	CAP1_HUMAN	-0.228323	0.655675	-0.212436	0.0211	Protein
P40121	ENSG00000042493	CAPG_HUMAN	0.0240797	0.993664	-0.163006	0.13938	Not DE
P47756	ENSG00000077549	CAPZB_HUMAN	0.04556	0.968534	-0.191401	0.16197	Not DE
P07339	ENSG00000117984	CATD_HUMAN	0.291628	0.741165	-0.103146	0.46345	Not DE
Q6NZI2	ENSG00000177469	CAVN1_HUMAN	0.0642943	0.954025	-0.698534	0.00481	Protein
P52907	ENSG00000116489	CAZA1_HUMAN	-0.0992193	0.933797	0.48734	0.00134	Protein
P16152	ENSG00000159228	CBR1_HUMAN	0.363222	0.184332	0.733248	0.00082	Protein
Q86Z20	ENSG00000183323	CC125_HUMAN	0.0886406	0.945287	-0.783458	0.00268	Protein
Q8N163	ENSG00000158941	CCAR2_HUMAN	-0.0208272	0.99	-0.91381	4.06e-06	Protein
Q5T9S5	ENSG00000122483	CCD18_HUMAN	-0.0658555	0.980227	0.137969	0.64045	Not DE
Q2M329	ENSG00000173013	CCD96_HUMAN	0.0316493	0.996826	0.474171	0.25793	Not DE
O00622	ENSG00000142871	CYR61_HUMAN	-0.211229	0.857832	-0.0449895	0.8364	Not DE
O95400	ENSG00000169217	CD2B2_HUMAN	0.0184194	0.988869	-0.619162	0.48012	Not DE
P16070	ENSG00000026508	CD44_HUMAN	0.350116	0.774389	0.563631	0.00847	Protein
P60953	ENSG00000070831	CDC42_HUMAN	0.0362033	0.979832	-0.0511045	0.77268	Not DE
P06493	ENSG00000170312	CDK1_HUMAN	0.0261237	0.986889	0.380375	4.21e-08	Protein
P24941	ENSG00000123374	CDK2_HUMAN	-0.119193	0.932043	-0.0161879	0.82932	Not DE
Q9H211	ENSG00000167513	CDT1_HUMAN	0.0462378	0.990204	-0.0881841	0.90327	Not DE
P61604	ENSG00000115541	CH10_HUMAN	-0.34367	0.826154	-0.568239	0.00171	Protein
P10809	ENSG00000144381	CH60_HUMAN	0.0716795	0.977267	0.250101	9.42e-11	Protein
O75390	ENSG00000062485	CISY_HUMAN	0.0497565	0.980227	-0.134628	0.41612	Not DE
Q07065	ENSG00000136026	CKAP4_HUMAN	0.0981877	0.922455	0.553566	0.01784	Protein
P56747	ENSG00000184697	CLD6_HUMAN	0.234811	0.354071	0.454403	8.82e-06	Protein
Q00610	ENSG00000141367	CLH1_HUMAN	-0.0689349	0.977224	0.0785302	0.34378	Not DE
Q8NHS4	ENSG00000162994	CLHC1_HUMAN	-0.0637484	0.988869	2.62418	0.15223	Not DE
O00299	ENSG00000213719	CLIC1_HUMAN	-0.0512134	0.969693	0.172104	0.00899	Protein
O95833	ENSG00000169583	CLIC3_HUMAN	0.652136	0.542988	0.927294	0.17546	Not DE
Q9Y696	ENSG00000169504	CLIC4_HUMAN	-0.367761	0.302371	0.265303	0.12685	Not DE
Q9UJS0	ENSG00000004864	CMC2_HUMAN	-0.211109	0.555692	-0.469877	0.00088	Protein
Q15021	ENSG00000010292	CND1_HUMAN	-0.0219853	0.99031	-0.057551	0.7999	Not DE
Q9BPX3	ENSG00000109805	CND3_HUMAN	0.0124807	0.996724	-0.0533411	0.85609	Not DE
Q96KP4	ENSG00000133313	CNDP2_HUMAN	-0.276663	0.193519	-0.0668771	0.06085	Not DE
A5YKK6	ENSG00000125107	CNOT1_HUMAN	-0.187147	0.902982	0.330505	0.23559	Not DE
Q9Y2B0	ENSG00000257727	CNPY2_HUMAN	-0.149355	0.958834	0.757026	0.20211	Not DE
Q13057	ENSG00000068120	COASY_HUMAN	-0.106489	0.800736	0.405761	0.00886	Protein
P23528	ENSG00000172757	COF1_HUMAN	-0.657817	0.00823477	-0.402371	4.57e-06	RNA & Protein
Q9Y2V7	ENSG00000133103	COG6_HUMAN	0.17403	0.738527	0.198076	0.70649	Not DE
P53621	ENSG00000122218	COPA_HUMAN	-0.0461144	0.976297	0.326426	0.06244	Not DE
P35606	ENSG00000184432	COPB2_HUMAN	0.0767005	0.95107	0.0275339	0.81415	Not DE
P53618	ENSG00000129083	COPB_HUMAN	0.153582	0.713946	0.623878	0.00033	Protein
P48444	ENSG00000095139	COPD_HUMAN	0.016613	0.993978	0.162589	0.13233	Not DE
Q9Y678	ENSG00000181789	COPG1_HUMAN	0.0877987	0.926818	-0.00353988	0.9646	Not DE
Q9BR76	ENSG00000172725	COR1B_HUMAN	-0.0592433	0.948209	0.388714	0.26871	Not DE
Q9ULV4	ENSG00000110880	COR1C_HUMAN	0.19378	0.827129	0.827788	0.00011	Protein
Q14019	ENSG00000103187	COTL1_HUMAN	-0.069797	0.976543	-0.296857	0.10817	Not DE
P98187	ENSG00000186526	CP4F8_HUMAN	0.119647	0.942542	-0.289007	0.06604	Not DE
Q99829	ENSG00000214078	CPNE1_HUMAN	0.102253	0.90338	-0.0613149	0.3909	Not DE
O75131	ENSG00000085719	CPNE3_HUMAN	0.061862	0.977267	0.453199	0.23079	Not DE
P04632	ENSG00000126247	CPNS1_HUMAN	-0.0469093	0.973638	-0.286122	0.08359	Not DE
O43809	ENSG00000167005	CPSF5_HUMAN	-0.122814	0.821128	0.294788	0.43695	Not DE
Q16630	ENSG00000111605	CPSF6_HUMAN	-0.00630099	0.998157	-0.0313582	0.90203	Not DE
P50416	ENSG00000110090	CPT1A_HUMAN	0.0218695	0.988869	0.283547	0.02991	Protein
Q9BZJ0	ENSG00000101343	CRNL1_HUMAN	-0.0519156	0.970287	-0.220857	0.4133	Not DE
O75534	ENSG00000009307	CSDE1_HUMAN	-0.137482	0.821128	0.429064	0.08372	Not DE
Q9BT78	ENSG00000138663	CSN4_HUMAN	0.069636	0.958567	-0.0279268	0.95233	Not DE
Q7L5N1	ENSG00000168090	CSN6_HUMAN	0.112602	0.83639	0.831631	0.00215	Protein
Q8IWA5	ENSG00000129353	CTL2_HUMAN	0.0964971	0.906123	0.0330522	0.87499	Not DE
P35221	ENSG00000044115	CTNA1_HUMAN	-0.0499298	0.955083	0.443447	0.00158	Protein
P35222	ENSG00000168036	CTNB1_HUMAN	-0.0375926	0.984231	-0.0351154	0.79572	Not DE
O60716	ENSG00000198561	CTND1_HUMAN	0.00952402	0.996826	-0.358562	0.00053	Protein
Q6PD62	ENSG00000198730	CTR9_HUMAN	-0.0010561	0.999445	-0.434152	0.39772	Not DE
Q13619	ENSG00000139842	CUL4A_HUMAN	-0.18439	0.710114	0.155175	0.16456	Not DE
Q9HB71	ENSG00000116161	CYBP_HUMAN	0.155223	0.907826	0.331291	0.00428	Protein
Q7L576	ENSG00000273749	CYFP1_HUMAN	-0.0939914	0.933797	-0.168575	0.41185	Not DE
Q16531	ENSG00000167986	DDB1_HUMAN	-0.153915	0.838881	-0.0760183	0.57515	Not DE
Q96HY6	ENSG00000198171	DDRGK_HUMAN	-0.00240059	0.998983	0.481205	0.05961	Not DE
Q92841	ENSG00000100201	DDX17_HUMAN	-0.0308085	0.990709	0.319385	0.00283	Protein
Q9NVP1	ENSG00000088205	DDX18_HUMAN	0.00241703	0.998983	-0.213944	0.01888	Protein
Q92499	ENSG00000079785	DDX1_HUMAN	-0.0516009	0.970903	0.151672	0.26854	Not DE
Q9NR30	ENSG00000165732	DDX21_HUMAN	-0.153747	0.933797	0.407369	0.00576	Protein
Q96GQ7	ENSG00000124228	DDX27_HUMAN	-0.000449477	0.999627	-0.0190987	0.86751	Not DE
O00571	ENSG00000215301	DDX3X_HUMAN	-0.0557296	0.986068	-0.168718	0.01711	Protein
Q9H0S4	ENSG00000213782	DDX47_HUMAN	0.213291	0.963963	0.341524	0.06387	Not DE
P17844	ENSG00000108654	DDX5_HUMAN	0.0465396	0.979832	0.125782	0.31999	Not DE
P26196	ENSG00000110367	DDX6_HUMAN	-0.132987	0.813177	0.100924	0.82477	Not DE
Q9BUN8	ENSG00000136986	DERL1_HUMAN	-0.0495637	0.968078	-0.0893032	0.54033	Not DE
P15924	ENSG00000096696	DESP_HUMAN	-0.0438799	0.979726	0.542522	0.12902	Not DE
P60981	ENSG00000125868	DEST_HUMAN	-0.0222797	0.988869	-0.173904	0.32875	Not DE
P51659	ENSG00000133835	DHB4_HUMAN	0.0316045	0.986068	-0.0901126	0.06294	Not DE
P00367	ENSG00000148672	DHE3_HUMAN	-0.0210717	0.988869	0.087927	0.39109	Not DE
O43143	ENSG00000109606	DHX15_HUMAN	-0.00132817	0.999445	0.154514	0.21696	Not DE
Q08211	ENSG00000135829	DHX9_HUMAN	-0.0672055	0.963963	-0.196695	0.0999	Not DE
P09622	ENSG00000091140	DLDH_HUMAN	0.0301586	0.986889	0.408795	0.02876	Protein
P31689	ENSG00000086061	DNJA1_HUMAN	-0.0336574	0.987484	-0.660018	0.10672	Not DE
P25685	ENSG00000132002	DNJB1_HUMAN	0.197376	0.665074	0.301808	0.18452	Not DE
O00429	ENSG00000087470	DNM1L_HUMAN	-0.0961871	0.945287	-0.0471446	0.79674	Not DE
Q9Y3R5	ENSG00000142197	DOP2_HUMAN	-0.209929	0.870201	-1.05488	0.00281	Protein
P28340	ENSG00000062822	DPOD1_HUMAN	0.0565337	0.952264	0.0175606	0.91992	Not DE
Q9NY33	ENSG00000254986	DPP3_HUMAN	-0.0630385	0.984231	0.111161	0.29309	Not DE
Q16555	ENSG00000092964	DPYL2_HUMAN	-0.0625015	0.972727	0.300397	0.05395	Not DE
Q14126	ENSG00000046604	DSG2_HUMAN	-0.162376	0.788118	0.580641	0.10566	Not DE
Q13838	ENSG00000198563	DX39B_HUMAN	-0.0476306	0.987484	0.752717	0.00946	Protein
Q0VDD8	ENSG00000185842	DYH14_HUMAN	0.148634	0.945422	0.200786	0.30837	Not DE
Q14204	ENSG00000197102	DYHC1_HUMAN	-0.198837	0.843499	0.270195	0.19284	Not DE
O75923	ENSG00000135636	DYSF_HUMAN	-0.778566	0.368085	-0.0568562	0.73265	Not DE
P19525	ENSG00000055332	E2AK2_HUMAN	-0.0726503	0.968771	0.360276	0.02603	Protein
Q13011	ENSG00000104823	ECH1_HUMAN	0.344302	0.747554	-0.103145	0.58146	Not DE
P40939	ENSG00000084754	ECHA_HUMAN	0.170968	0.441285	0.176466	0.09897	Not DE
P55084	ENSG00000138029	ECHB_HUMAN	0.172154	0.482635	-0.0707448	0.6325	Not DE
P30084	ENSG00000127884	ECHM_HUMAN	0.113645	0.806513	-0.517578	0.04806	Protein
P68104	ENSG00000156508	EF1A1_HUMAN	-0.122477	0.941405	-0.0943507	0.18846	Not DE
Q05639	ENSG00000101210	EF1A2_HUMAN	0.509507	0.184739	0.396956	0.00095	Protein
P24534	ENSG00000114942	EF1B_HUMAN	0.00638912	0.997783	0.204085	2.33e-05	Protein
P29692	ENSG00000104529	EF1D_HUMAN	0.125395	0.843477	0.143008	0.04108	Protein
P13639	ENSG00000167658	EF2_HUMAN	-0.0123727	0.997783	0.0941339	0.32193	Not DE
Q96C19	ENSG00000142634	EFHD2_HUMAN	-0.016837	0.995903	-0.0441898	0.75779	Not DE
P49411	ENSG00000178952	EFTU_HUMAN	-0.0215955	0.988869	0.138739	0.02313	Protein
P00533	ENSG00000146648	EGFR_HUMAN	-0.238778	0.851783	0.483806	0.10651	Not DE
Q9H4M9	ENSG00000110047	EHD1_HUMAN	-0.421205	0.148468	-0.826049	8e-05	Protein
Q9H223	ENSG00000103966	EHD4_HUMAN	-0.0571086	0.972727	0.124753	0.03769	Protein
Q14152	ENSG00000107581	EIF3A_HUMAN	-0.137679	0.810274	-0.0602172	0.53396	Not DE
P55884	ENSG00000106263	EIF3B_HUMAN	0.0097974	0.998157	0.0982635	0.31814	Not DE
Q99613	ENSG00000184110	EIF3C_HUMAN	-0.133104	0.933797	0.271668	0.10161	Not DE
O00303	ENSG00000175390	EIF3F_HUMAN	0.0016664	0.998983	0.336975	0.01377	Protein
Q9Y262	ENSG00000100129	EIF3L_HUMAN	-0.0969788	0.942508	-0.270271	0.03392	Protein
Q15717	ENSG00000066044	ELAV1_HUMAN	0.0541541	0.965333	0.498771	0.00057	Protein
Q32P44	ENSG00000149499	EMAL3_HUMAN	0.0411356	0.977163	0.502195	0.08857	Not DE
P06733	ENSG00000074800	ENOA_HUMAN	0.109901	0.932723	0.338134	0.00923	Protein
P14625	ENSG00000166598	ENPL_HUMAN	0.117245	0.97461	0.0489002	0.52282	Not DE
P16422	ENSG00000119888	EPCAM_HUMAN	0.00929559	0.996894	-0.251501	0.41963	Not DE
P29317	ENSG00000142627	EPHA2_HUMAN	-0.0371273	0.993978	1.0234	0.00119	Protein
P58107	ENSG00000261150	EPIPL_HUMAN	0.157228	0.817476	0.203135	0.20509	Not DE
Q9NZ08	ENSG00000164307	ERAP1_HUMAN	-0.0441508	0.986889	0.221213	0.01846	Protein
Q96HE7	ENSG00000197930	ERO1A_HUMAN	-0.105474	0.92775	0.208134	0.00494	Protein
P30040	ENSG00000089248	ERP29_HUMAN	-0.0766428	0.954034	0.45843	0.00027	Protein
Q9BS26	ENSG00000023318	ERP44_HUMAN	0.037303	0.986889	0.476927	0.07393	Not DE
Q9H6S3	ENSG00000177106	ES8L2_HUMAN	-0.0226763	0.988869	0.551862	0.00089	Protein
Q9BSJ8	ENSG00000139641	ESYT1_HUMAN	-0.108684	0.943491	0.144099	0.04204	Protein
A0FGR8	ENSG00000117868	ESYT2_HUMAN	0.0575988	0.970287	0.349693	0.22452	Not DE
Q92817	ENSG00000167880	EVPL_HUMAN	0.332003	0.409841	-0.406059	0.43639	Not DE
Q96KP1	ENSG00000112685	EXOC2_HUMAN	-0.040046	0.982402	-1.27995	0.06069	Not DE
P15311	ENSG00000092820	EZRI_HUMAN	-0.172362	0.84088	-0.0786961	0.41533	Not DE
Q8IYD8	ENSG00000187790	FANCM_HUMAN	0.00393596	0.998983	0.792287	0.17166	Not DE
P49327	ENSG00000169710	FAS_HUMAN	-0.0539684	0.986889	-0.344328	1.15e-07	Protein
P22087	ENSG00000105202	FBRL_HUMAN	0.0077572	0.996826	-0.0421515	0.69998	Not DE
Q9UKB1	ENSG00000072803	FBW1B_HUMAN	-0.0136979	0.996995	-0.521837	0.00094	Protein
Q13630	ENSG00000104522	FCL_HUMAN	0.00599424	0.998685	-0.307112	0.41322	Not DE
P39748	ENSG00000168496	FEN1_HUMAN	-0.0366219	0.977267	-0.548226	1.01e-06	Protein
B1AJZ9	ENSG00000142621	FHAD1_HUMAN	-0.421648	0.657564	-1.04822	0.00463	Protein
P02751	ENSG00000115414	FINC_HUMAN	-0.847419	0.055574	-0.598932	0.00304	Protein
Q02790	ENSG00000004478	FKBP4_HUMAN	0.271503	0.901701	0.755911	0.09703	Not DE
P21333	ENSG00000196924	FLNA_HUMAN	-0.103228	0.972231	0.164567	0.00494	Protein
O75369	ENSG00000136068	FLNB_HUMAN	-0.0271539	0.995903	0.0810797	0.50859	Not DE
Q14315	ENSG00000128591	FLNC_HUMAN	0.516319	0.367249	0.108004	0.36122	Not DE
Q8TF40	ENSG00000217128	FNIP1_HUMAN	-0.121566	0.950695	-0.690285	0.03203	Protein
P14324	ENSG00000160752	FPPS_HUMAN	-0.264565	0.839659	0.549785	0.00315	Protein
Q16658	ENSG00000075618	FSCN1_HUMAN	0.170682	0.963963	0.0628816	0.73759	Not DE
Q96AE4	ENSG00000162613	FUBP1_HUMAN	0.00558621	0.998685	0.336128	0.0092	Protein
Q92945	ENSG00000088247	FUBP2_HUMAN	-0.0816133	0.907826	-0.111255	0.04071	Protein
P07954	ENSG00000091483	FUMH_HUMAN	-0.0550117	0.96576	0.179939	0.0305	Protein
P35637	ENSG00000089280	FUS_HUMAN	-0.04593	0.986538	-0.52197	0.00467	Protein
P51114	ENSG00000114416	FXR1_HUMAN	-0.0445238	0.971397	0.112961	0.0819	Not DE
Q13283	ENSG00000145907	G3BP1_HUMAN	-0.0391238	0.986889	0.961869	0.13957	Not DE
P04406	ENSG00000111640	G3P_HUMAN	0.169069	0.749431	0.39901	1.67e-05	Protein
P11413	ENSG00000160211	G6PD_HUMAN	0.28622	0.555547	0.557125	1.6e-07	Protein
P06744	ENSG00000105220	G6PI_HUMAN	0.102768	0.956231	0.376922	4.39e-05	Protein
Q14697	ENSG00000089597	GANAB_HUMAN	-0.122872	0.773767	-0.113187	5.53e-06	Protein
P41250	ENSG00000106105	GARS_HUMAN	-0.336672	0.828502	-0.187232	0.00258	Protein
P62873	ENSG00000078369	GBB1_HUMAN	-0.128938	0.875886	0.63639	0.10687	Not DE
Q92616	ENSG00000089154	GCN1_HUMAN	-0.0306497	0.993664	-0.32769	0.05383	Not DE
P50395	ENSG00000057608	GDIB_HUMAN	-0.0392982	0.971397	0.217495	0.00913	Protein
P06396	ENSG00000148180	GELS_HUMAN	0.0280692	0.992067	1.25715	0.19929	Not DE
O43681	ENSG00000198356	ASNA_HUMAN	-0.0357134	0.984231	-0.907029	0.0009	Protein
Q06210	ENSG00000198380	GFPT1_HUMAN	-0.153247	0.874894	0.579886	0.00022	Protein
O14908	ENSG00000123159	GIPC1_HUMAN	-0.0062884	0.997918	-0.101446	0.37016	Not DE
O76003	ENSG00000108010	GLRX3_HUMAN	0.118579	0.942508	0.312855	0.06945	Not DE
P34897	ENSG00000182199	GLYM_HUMAN	-0.27273	0.70716	0.345786	0.08026	Not DE
P08754	ENSG00000065135	GNAI3_HUMAN	-0.0438868	0.977067	0.416485	0.00401	Protein
Q9Y3E0	ENSG00000111711	GOT1B_HUMAN	-0.142662	0.647458	-0.0402326	0.71094	Not DE
P43304	ENSG00000115159	GPDM_HUMAN	0.0652872	0.971397	-0.21824	0.47467	Not DE
P38646	ENSG00000113013	GRP75_HUMAN	-0.0771485	0.955083	-0.0305647	0.48798	Not DE
O60443	ENSG00000105928	GSDME_HUMAN	0.114137	0.859913	0.737754	0.03852	Protein
P48637	ENSG00000100983	GSHB_HUMAN	0.0584934	0.954107	0.198499	0.01688	Protein
P78417	ENSG00000148834	GSTO1_HUMAN	-0.175139	0.794547	0.519124	0.03022	Protein
P09211	ENSG00000084207	GSTP1_HUMAN	0.122475	0.867904	-0.0440277	0.69396	Not DE
Q8NBJ5	ENSG00000130309	GT251_HUMAN	0.0165287	0.993664	-0.0451341	0.71918	Not DE
P78347	ENSG00000263001	GTF2I_HUMAN	-0.0155633	0.996826	-0.584301	0.22623	Not DE
P11166	ENSG00000117394	GTR1_HUMAN	-0.000475894	0.999627	0.325014	0.04327	Protein
P49915	ENSG00000163655	GUAA_HUMAN	0.0404716	0.972231	0.287598	0.00767	Protein
P10412	ENSG00000168298	H14_HUMAN	-0.7052	0.649165	0.957541	0.09435	Not DE
P16401	ENSG00000184357	H15_HUMAN	-0.0289482	0.997783	0.455857	0.2945	Not DE
P16104	ENSG00000188486	H2AX_HUMAN	0.179442	0.645951	-0.529521	0.00326	Protein
O75367	ENSG00000113648	H2AY_HUMAN	-0.00597275	0.997783	-0.206157	0.7188	Not DE
P62805	ENSG00000197837	H4_HUMAN	0.261857	0.930985	-0.942196	4.66e-15	Protein
P62805	ENSG00000158406	H4_HUMAN	-0.485399	0.899288	-0.942196	4.66e-15	Protein
P62805	ENSG00000197061	H4_HUMAN	0.517095	0.936402	-0.942196	4.66e-15	Protein
P62805	ENSG00000276966	H4_HUMAN	-0.889942	0.647515	-0.942196	4.66e-15	Protein
Q9P035	ENSG00000074696	HACD3_HUMAN	0.0726528	0.95088	0.446019	0.07352	Not DE
P12081	ENSG00000170445	SYHC_HUMAN	0.0342337	0.986538	-0.919668	0.05787	Not DE
Q99714	ENSG00000072506	HCD2_HUMAN	0.0744264	0.957797	-0.135421	0.31125	Not DE
Q99714	ENSG00000072506	HCD2_HUMAN	0.0744264	0.957797	0.0469179	0.60653	Not DE
Q5T447	ENSG00000126107	HECD3_HUMAN	0.0273192	0.988869	-0.246009	0.47075	Not DE
P36551	ENSG00000080819	HEM6_HUMAN	0.155263	0.898695	0.539855	0.32777	Not DE
P31943	ENSG00000169045	HNRH1_HUMAN	-0.00933275	0.996826	0.233417	0.06391	Not DE
P31942	ENSG00000096746	HNRH3_HUMAN	-0.0163881	0.993664	-0.0440169	0.56283	Not DE
Q1KMD3	ENSG00000214753	HNRL2_HUMAN	-0.212175	0.514397	-0.123856	0.32549	Not DE
P07910	ENSG00000092199	HNRPC_HUMAN	0.0142919	0.993664	0.262048	0.00761	Protein
P52597	ENSG00000169813	HNRPF_HUMAN	0.0140403	0.992775	0.211321	0.15829	Not DE
P61978	ENSG00000165119	HNRPK_HUMAN	0.0214971	0.986889	0.0180627	0.63213	Not DE
P14866	ENSG00000104824	HNRPL_HUMAN	-0.0452781	0.977267	0.521414	0.11312	Not DE
P52272	ENSG00000099783	HNRPM_HUMAN	-0.0129499	0.993664	-0.260656	0.006	Protein
O60506	ENSG00000135316	HNRPQ_HUMAN	-0.101278	0.926818	0.198768	0.00181	Protein
O43390	ENSG00000125944	HNRPR_HUMAN	-0.0100289	0.996826	0.0655036	0.5536	Not DE
Q00839	ENSG00000153187	HNRPU_HUMAN	-0.0891221	0.933797	0.0992487	0.13527	Not DE
Q92598	ENSG00000120694	HS105_HUMAN	0.035288	0.996826	-0.0722075	0.41274	Not DE
P0DMV9	ENSG00000204388	HS71B_HUMAN	0.32843	0.825041	0.106551	0.24261	Not DE
P07900	ENSG00000080824	HS90A_HUMAN	0.186727	0.933797	0.303241	0.02816	Protein
P08238	ENSG00000096384	HS90B_HUMAN	0.157867	0.914031	0.00185632	0.98145	Not DE
P34932	ENSG00000170606	HSP74_HUMAN	0.0322377	0.987484	0.124356	0.12235	Not DE
P11142	ENSG00000109971	HSP7C_HUMAN	0.228229	0.911671	0.0166896	0.86669	Not DE
P04792	ENSG00000106211	HSPB1_HUMAN	0.581947	0.266387	0.188194	0.41955	Not DE
Q7Z6Z7	ENSG00000086758	HUWE1_HUMAN	-0.115851	0.948062	0.262719	0.36436	Not DE
Q9Y4L1	ENSG00000149428	HYOU1_HUMAN	-0.106518	0.970903	0.291345	0.05965	Not DE
Q8WUF5	ENSG00000104881	IASPP_HUMAN	-0.0331581	0.986068	-0.165537	0.45782	Not DE
P05362	ENSG00000090339	ICAM1_HUMAN	-0.451705	0.322402	-0.696372	0.00118	Protein
P50213	ENSG00000166411	IDH3A_HUMAN	-0.0746419	0.952264	-0.551414	0.00084	Protein
O75874	ENSG00000138413	IDHC_HUMAN	-0.231083	0.828502	0.0992162	0.18723	Not DE
P05198	ENSG00000134001	IF2A_HUMAN	-0.106624	0.941623	0.165179	0.01583	Protein
Q9NZI8	ENSG00000159217	IF2B1_HUMAN	-0.178877	0.85848	0.145244	0.12907	Not DE
O00425	ENSG00000136231	IF2B3_HUMAN	-0.0586199	0.963963	0.567841	0.0388	Protein
P41091	ENSG00000130741	IF2G_HUMAN	-0.143174	0.845722	-0.0978987	0.18964	Not DE
P60842	ENSG00000161960	IF4A1_HUMAN	-0.275043	0.963963	-0.023457	0.87958	Not DE
P38919	ENSG00000141543	IF4A3_HUMAN	0.0651763	0.933797	0.203485	0.02294	Protein
P23588	ENSG00000063046	IF4B_HUMAN	-0.115899	0.958567	-0.149803	0.56373	Not DE
Q04637	ENSG00000114867	IF4G1_HUMAN	-0.0191466	0.995903	-0.397394	0.00037	Protein
Q15056	ENSG00000106682	IF4H_HUMAN	-0.0195672	0.991234	0.0920026	0.48364	Not DE
P63241	ENSG00000132507	IF5A1_HUMAN	0.0625895	0.977267	-0.0182948	0.93814	Not DE
P56537	ENSG00000242372	IF6_HUMAN	-0.083359	0.945592	-0.599159	0.03002	Protein
Q9BYH8	ENSG00000144802	IKBZ_HUMAN	0.206316	0.812983	-1.2735	0.0171	Protein
Q12905	ENSG00000143621	ILF2_HUMAN	0.0112605	0.996826	-0.0806013	0.35183	Not DE
Q12906	ENSG00000129351	ILF3_HUMAN	-0.0604935	0.950693	-0.401712	0.02832	Protein
P52292	ENSG00000182481	IMA1_HUMAN	-0.0125315	0.998157	-0.130852	0.65041	Not DE
O00629	ENSG00000186432	IMA3_HUMAN	-0.190564	0.85415	0.000167425	0.999	Not DE
O60684	ENSG00000025800	IMA7_HUMAN	-0.00298879	0.998685	0.0555583	0.77008	Not DE
Q14974	ENSG00000108424	IMB1_HUMAN	-0.212294	0.523792	-0.0198605	0.774	Not DE
P12268	ENSG00000178035	IMDH2_HUMAN	0.322803	0.308862	-0.179341	0.46553	Not DE
Q9NPH2	ENSG00000105655	INO1_HUMAN	0.50644	0.0446396	0.951246	0.00302	RNA & Protein
O00410	ENSG00000065150	IPO5_HUMAN	-0.182464	0.856126	-0.131647	0.17831	Not DE
Q96P70	ENSG00000198700	IPO9_HUMAN	-0.0715789	0.933797	-0.0544942	0.84953	Not DE
Q15181	ENSG00000180817	IPYR_HUMAN	0.306432	0.0664129	-0.0965574	0.51848	Not DE
P46940	ENSG00000140575	IQGA1_HUMAN	-0.189466	0.747321	0.182824	0.09055	Not DE
P17301	ENSG00000164171	ITA2_HUMAN	-0.308266	0.907826	0.182434	0.15733	Not DE
P26006	ENSG00000005884	ITA3_HUMAN	-0.0946247	0.958916	0.16705	0.42999	Not DE
P23229	ENSG00000091409	ITA6_HUMAN	-0.148349	0.952884	0.202999	0.07717	Not DE
P06756	ENSG00000138448	ITAV_HUMAN	-0.142887	0.949432	0.225307	0.02024	Protein
P05556	ENSG00000150093	ITB1_HUMAN	0.117126	0.938048	-0.0411745	0.89286	Not DE
P16144	ENSG00000132470	ITB4_HUMAN	-0.345324	0.690672	0.306949	6.9e-05	Protein
P18564	ENSG00000115221	ITB6_HUMAN	-0.356853	0.389382	0.482535	0.07897	Not DE
P13645	ENSG00000186395	K1C10_HUMAN	0.181608	0.832522	-0.551526	0.01486	Protein
P02533	ENSG00000186847	K1C14_HUMAN	1.8778	0.000590144	-0.437087	0.0047	RNA & Protein
P08779	ENSG00000186832	K1C16_HUMAN	0.82003	0.0432926	-0.250343	0.18314	RNA
Q04695	ENSG00000128422	K1C17_HUMAN	1.1488	0.0232161	0.289848	0.067	RNA
P05783	ENSG00000111057	K1C18_HUMAN	-0.00498088	0.998983	-0.283091	0.00424	Protein
P08727	ENSG00000171345	K1C19_HUMAN	0.283228	0.422465	0.0830491	0.11628	Not DE
P35527	ENSG00000171403	K1C9_HUMAN	0.424911	0.907802	-0.768943	0.00452	Protein
P13647	ENSG00000186081	K2C5_HUMAN	0.985828	0.169939	0.606845	0.00055	Protein
P02538	ENSG00000205420	K2C6A_HUMAN	1.37188	0.142304	0.273106	0.42123	Not DE
P08729	ENSG00000135480	K2C7_HUMAN	-0.0562958	0.970461	-0.278959	6.58e-06	Protein
Q6KB66	ENSG00000167767	K2C80_HUMAN	1.14277	2.44e-05	0.914662	6.66e-09	RNA & Protein
P05787	ENSG00000170421	K2C8_HUMAN	0.0716532	0.984231	0.22549	0.00839	Protein
P54819	ENSG00000004455	KAD2_HUMAN	0.0631956	0.933797	0.0420875	0.87972	Not DE
Q7LBC6	ENSG00000120733	KDM3B_HUMAN	-0.0517788	0.970516	-0.477801	0.03977	Protein
Q9H1H9	ENSG00000137177	KI13A_HUMAN	-0.0618618	0.960705	-0.118642	0.45201	Not DE
Q5T7B8	ENSG00000186638	KIF24_HUMAN	-0.28008	0.486401	1.34094	0.04739	Protein
P04183	ENSG00000167900	KITH_HUMAN	0.101254	0.933797	1.47769	0.00021	Protein
Q07866	ENSG00000126214	KLC1_HUMAN	-0.0963127	0.953863	-0.536382	0.38776	Not DE
Q9NVR0	ENSG00000178502	KLH11_HUMAN	-0.117439	0.968125	-0.504607	0.01601	Protein
P14618	ENSG00000067225	KPYM_HUMAN	0.0936597	0.956231	0.00293146	0.96103	Not DE
O43790	ENSG00000170442	KRT86_HUMAN	0.103393	0.935472	0.131724	0.53095	Not DE
P23919	ENSG00000168393	KTHY_HUMAN	-0.0154998	0.993664	-0.490857	0.06071	Not DE
Q16787	ENSG00000053747	LAMA3_HUMAN	-0.517458	0.610461	-0.0542712	0.81236	Not DE
Q13751	ENSG00000196878	LAMB3_HUMAN	-0.17328	0.933797	0.122711	0.05267	Not DE
P11279	ENSG00000185896	LAMP1_HUMAN	-0.110717	0.808315	0.00336512	0.987	Not DE
P42167	ENSG00000120802	LAP2B_HUMAN	-0.0330204	0.986068	0.655327	0.00011	Protein
Q14847	ENSG00000002834	LASP1_HUMAN	0.0564411	0.959584	0.638957	0.00234	Protein
P05455	ENSG00000138385	LA_HUMAN	0.13501	0.816614	0.023393	0.83964	Not DE
Q9UIQ6	ENSG00000113441	LCAP_HUMAN	-0.26143	0.610461	0.166265	0.84448	Not DE
P00338	ENSG00000134333	LDHA_HUMAN	0.262164	0.690672	0.339839	0.00194	Protein
P07195	ENSG00000111716	LDHB_HUMAN	-0.733264	0.651058	0.578052	0.01015	Protein
O95202	ENSG00000168924	LETM1_HUMAN	0.0871837	0.981626	0.580942	0.1442	Not DE
Q04760	ENSG00000124767	LGUL_HUMAN	-0.0391961	0.985612	-0.0843634	0.61518	Not DE
Q9UHB6	ENSG00000050405	LIMA1_HUMAN	-0.156285	0.821128	0.174429	0.11639	Not DE
P09960	ENSG00000111144	LKHA4_HUMAN	0.0519194	0.964164	-0.049152	0.6799	Not DE
P02545	ENSG00000160789	LMNA_HUMAN	0.192791	0.679597	0.260323	0.00898	Protein
P20700	ENSG00000113368	LMNB1_HUMAN	0.0579293	0.956573	0.368126	2.44e-05	Protein
Q03252	ENSG00000176619	LMNB2_HUMAN	-0.0141821	0.993664	-0.0790192	0.44984	Not DE
P36776	ENSG00000196365	LONM_HUMAN	-0.187024	0.842924	0.753938	0.00042	Protein
P42704	ENSG00000138095	LPPRC_HUMAN	0.0564913	0.956231	-0.0556888	0.71354	Not DE
P50851	ENSG00000198589	LRBA_HUMAN	-0.920083	0.00534911	-1.14194	0.00236	RNA & Protein
Q15345	ENSG00000132128	LRC41_HUMAN	0.213325	0.610627	-0.301466	0.21185	Not DE
Q8N1G4	ENSG00000130764	LRC47_HUMAN	0.0700643	0.958567	-0.78864	0.03194	Protein
Q96AG4	ENSG00000108829	LRC59_HUMAN	-0.0579447	0.984231	-0.593451	0.03961	Protein
O75608	ENSG00000120992	LYPA1_HUMAN	-0.253557	0.686242	-0.363553	0.00318	Protein
Q02978	ENSG00000108528	M2OM_HUMAN	0.0655866	0.933797	0.142392	0.35503	Not DE
Q969L2	ENSG00000147676	MAL2_HUMAN	0.0195252	0.991234	-0.386256	0.10632	Not DE
Q15691	ENSG00000101367	MARE1_HUMAN	0.0418148	0.981634	-0.00631493	0.95563	Not DE
Q9NZL9	ENSG00000038274	MAT2B_HUMAN	-0.0403775	0.983941	-0.517643	0.08485	Not DE
P43243	ENSG00000015479	MATR3_HUMAN	0.219855	0.952264	0.068713	0.52706	Not DE
Q9BQG0	ENSG00000132382	MBB1A_HUMAN	-0.008119	0.998685	0.393704	0.14561	Not DE
P49736	ENSG00000073111	MCM2_HUMAN	-0.102603	0.92775	-0.0697292	0.40251	Not DE
P25205	ENSG00000112118	MCM3_HUMAN	0.0218962	0.987009	-0.0339858	0.66279	Not DE
P33991	ENSG00000104738	MCM4_HUMAN	-0.0689984	0.950693	-0.0842051	0.70122	Not DE
P33992	ENSG00000100297	MCM5_HUMAN	0.00125478	0.999378	0.175403	0.06332	Not DE
Q14566	ENSG00000076003	MCM6_HUMAN	-0.0420381	0.977267	0.0529431	0.54778	Not DE
P33993	ENSG00000166508	MCM7_HUMAN	-0.143185	0.645373	-0.121108	0.26012	Not DE
P40925	ENSG00000014641	MDHC_HUMAN	0.0532839	0.964568	-0.203118	0.13559	Not DE
P40926	ENSG00000146701	MDHM_HUMAN	0.0750281	0.945287	-0.153293	0.26072	Not DE
P31153	ENSG00000168906	METK2_HUMAN	-0.0448266	0.986068	0.451028	0.07326	Not DE
Q16891	ENSG00000132305	MIC60_HUMAN	0.00293445	0.998685	0.0160835	0.97597	Not DE
P14174	ENSG00000240972	MIF_HUMAN	-0.427082	0.76707	-1.11538	7e-13	Protein
Q8N4C8	ENSG00000141503	MINK1_HUMAN	0.0950094	0.898645	-0.424267	0.38793	Not DE
P28482	ENSG00000100030	MK01_HUMAN	-0.0941109	0.945981	0.0183215	0.89795	Not DE
P19105	ENSG00000101608	ML12A_HUMAN	-0.173552	0.533136	-0.0385264	0.73914	Not DE
Q13724	ENSG00000115275	MOGS_HUMAN	0.259791	0.184992	0.227032	0.00446	Protein
Q00325	ENSG00000075415	MPCP_HUMAN	-0.0524312	0.952884	-0.147842	0.16838	Not DE
P49959	ENSG00000020922	MRE11_HUMAN	-0.104415	0.898695	0.636646	0.3977	Not DE
P43246	ENSG00000095002	MSH2_HUMAN	-0.0711264	0.950252	-0.543271	0.11829	Not DE
O94776	ENSG00000149480	MTA2_HUMAN	-0.124468	0.880841	0.0135957	0.96762	Not DE
P13995	ENSG00000065911	MTDC_HUMAN	-0.23955	0.911436	0.261054	0.23597	Not DE
Q7Z406	ENSG00000105357	MYH14_HUMAN	0.0800602	0.963963	0.103236	0.54906	Not DE
P35579	ENSG00000100345	MYH9_HUMAN	-0.354956	0.633057	-0.214956	0.0007	Protein
P60660	ENSG00000092841	MYL6_HUMAN	0.120145	0.871264	0.205691	0.00208	Protein
O43795	ENSG00000128641	MYO1B_HUMAN	0.128285	0.859913	0.0141798	0.87724	Not DE
O00159	ENSG00000197879	MYO1C_HUMAN	-0.0684334	0.950992	-0.27754	0.13531	Not DE
Q12965	ENSG00000157483	MYO1E_HUMAN	0.107487	0.876778	0.779791	0.02806	Protein
Q9UM54	ENSG00000196586	MYO6_HUMAN	-0.109621	0.897437	-0.222854	0.48271	Not DE
Q9NZM1	ENSG00000138119	MYOF_HUMAN	-0.120524	0.911671	0.0169826	0.80484	Not DE
E9PAV3	ENSG00000196531	NACAM_HUMAN	0.0375818	0.986538	0.383302	2.46e-06	Protein
Q9NX02	ENSG00000022556	NALP2_HUMAN	-0.374221	0.301787	-0.189857	0.14719	Not DE
P43490	ENSG00000105835	NAMPT_HUMAN	0.202535	0.756482	0.904486	7.11e-06	Protein
Q9UHQ9	ENSG00000159348	NB5R1_HUMAN	0.625389	0.018786	0.14999	0.39095	RNA
Q6PIU2	ENSG00000144959	NCEH1_HUMAN	-0.025485	0.995903	0.34759	0.00628	Protein
P22392	ENSG00000243678	NDKB_HUMAN	0.0984726	0.991475	-0.0900266	0.13983	Not DE
P28331	ENSG00000023228	NDUS1_HUMAN	-0.00680804	0.998157	-0.877522	0.1412	Not DE
Q8WX92	ENSG00000188986	NELFB_HUMAN	0.0309022	0.981549	0.278558	0.06808	Not DE
Q96TA1	ENSG00000136830	NIBL1_HUMAN	0.111015	0.933797	-0.530845	0.01409	Protein
Q92542	ENSG00000162736	NICA_HUMAN	-0.00889909	0.996826	0.284089	0.30603	Not DE
Q8N4C6	ENSG00000100503	NIN_HUMAN	-0.0905087	0.964164	1.49768	0.02601	Protein
Q9NQR4	ENSG00000114021	NIT2_HUMAN	0.00893265	0.998685	-0.113976	0.55817	Not DE
P30419	ENSG00000136448	NMT1_HUMAN	0.00552496	0.998157	0.393074	1.37e-05	Protein
Q15233	ENSG00000147140	NONO_HUMAN	-0.0841105	0.910144	-0.130288	0.68118	Not DE
O00567	ENSG00000101361	NOP56_HUMAN	0.110531	0.945949	0.191339	0.22271	Not DE
Q9Y2X3	ENSG00000055044	NOP58_HUMAN	-0.0130679	0.996826	0.20226	0.18115	Not DE
P55209	ENSG00000187109	NP1L1_HUMAN	-0.0525867	0.963963	0.196602	0.05763	Not DE
Q8TAT6	ENSG00000182446	NPL4_HUMAN	0.0429909	0.988624	0.467237	0.16343	Not DE
P06748	ENSG00000181163	NPM_HUMAN	0.0232178	0.986889	-0.204877	0.15722	Not DE
P15559	ENSG00000181019	NQO1_HUMAN	0.29608	0.855296	0.834015	0.0031	Protein
Q9UNZ2	ENSG00000088833	NSF1C_HUMAN	0.179555	0.76707	0.559645	0.03881	Protein
P46459	ENSG00000073969	NSF_HUMAN	0.0991405	0.939167	0.299899	0.11938	Not DE
Q08J23	ENSG00000037474	NSUN2_HUMAN	-0.0156999	0.997455	0.224336	0.04395	Protein
Q12769	ENSG00000030066	NU160_HUMAN	-0.128955	0.870827	-0.266914	0.53955	Not DE
P19338	ENSG00000115053	NUCL_HUMAN	-0.0726095	0.952264	0.119569	0.48368	Not DE
Q14980	ENSG00000137497	NUMA1_HUMAN	-0.119897	0.808542	-0.149736	0.61189	Not DE
Q8N1F7	ENSG00000102900	NUP93_HUMAN	0.0549402	0.972231	0.367199	0.02562	Protein
P04181	ENSG00000065154	OAT_HUMAN	-0.135345	0.921314	0.570381	0.09094	Not DE
P08559	ENSG00000131828	ODPA_HUMAN	-0.0292101	0.984231	-0.572201	0.30534	Not DE
Q9NTK5	ENSG00000138430	OLA1_HUMAN	-0.0514009	0.963963	0.360502	0.00011	Protein
P39656	ENSG00000244038	OST48_HUMAN	0.0462161	0.972727	0.296451	0.02425	Protein
Q96FW1	ENSG00000167770	OTUB1_HUMAN	-0.607312	0.00151337	-0.922716	1.01e-11	RNA & Protein
P13674	ENSG00000122884	P4HA1_HUMAN	0.135607	0.944564	#NAME?	0.33219	Not DE
P04637	ENSG00000141510	P53_HUMAN	-0.202796	0.789923	2.93321	0.02799	Protein
Q15102	ENSG00000079462	PA1B3_HUMAN	0.245162	0.253581	0.00686791	0.93189	Not DE
Q9UQ80	ENSG00000170515	PA2G4_HUMAN	0.0025994	0.998983	0.345014	0.04097	Protein
P11940	ENSG00000070756	PABP1_HUMAN	-0.147448	0.814115	-0.206846	0.00556	Protein
Q86U42	ENSG00000100836	PABP2_HUMAN	0.034617	0.986889	0.197032	0.22324	Not DE
Q13310	ENSG00000090621	PABP4_HUMAN	0.0340032	0.977163	0.0298108	0.87846	Not DE
P05121	ENSG00000106366	PAI1_HUMAN	-0.116108	0.970287	0.280118	0.37285	Not DE
P05120	ENSG00000197632	PAI2_HUMAN	0.272889	0.903242	0.845698	0.00021	Protein
Q99497	ENSG00000116288	PARK7_HUMAN	0.131371	0.767754	-0.0365688	0.88204	Not DE
P09874	ENSG00000143799	PARP1_HUMAN	0.0723823	0.954034	0.184679	0.01761	Protein
Q15365	ENSG00000169564	PCBP1_HUMAN	0.0497815	0.963963	0.366331	0.01492	Protein
Q15366	ENSG00000197111	PCBP2_HUMAN	0.00107208	0.999445	0.169815	0.00498	Protein
Q15645	ENSG00000071539	PCH2_HUMAN	-0.0616679	0.977224	0.49366	0.00405	Protein
Q16822	ENSG00000100889	PCKGM_HUMAN	-0.487604	0.587543	-0.601384	0.00021	Protein
P12004	ENSG00000132646	PCNA_HUMAN	0.0434227	0.982402	0.0531801	0.63766	Not DE
Q9BUL8	ENSG00000114209	PDC10_HUMAN	-0.105581	0.939167	-0.109397	0.60925	Not DE
Q8WUM4	ENSG00000170248	PDC6I_HUMAN	-0.115393	0.767793	-0.449091	0.03292	Protein
P07237	ENSG00000185624	PDIA1_HUMAN	0.129752	0.915659	-0.0457413	0.76795	Not DE
P30101	ENSG00000167004	PDIA3_HUMAN	0.161641	0.941602	0.223763	0.09662	Not DE
P13667	ENSG00000155660	PDIA4_HUMAN	0.105103	0.979832	0.247169	0.06608	Not DE
Q15084	ENSG00000143870	PDIA6_HUMAN	0.0866633	0.969693	0.0887945	0.23781	Not DE
Q96HC4	ENSG00000163110	PDLI5_HUMAN	-0.163648	0.756748	0.0963071	0.33169	Not DE
O00764	ENSG00000160209	PDXK_HUMAN	0.0998624	0.862656	-0.0915703	0.42926	Not DE
Q8IZL8	ENSG00000141456	PELP1_HUMAN	0.142415	0.794547	-0.390892	0.0028	Protein
P12955	ENSG00000124299	PEPD_HUMAN	0.0786064	0.950693	0.401553	0.1055	Not DE
O60437	ENSG00000118898	PEPL_HUMAN	-0.0269279	0.988869	0.427486	0.01104	Protein
O43933	ENSG00000127980	PEX1_HUMAN	-0.00173581	0.998983	-0.481866	0.13931	Not DE
Q01813	ENSG00000067057	PFKAP_HUMAN	0.0351811	0.986889	0.829605	0.00037	Protein
P18669	ENSG00000171314	PGAM1_HUMAN	0.210348	0.774281	0.562047	0.01723	Protein
Q96HS1	ENSG00000247077	PGAM5_HUMAN	0.138122	0.933797	0.238875	0.09968	Not DE
P00558	ENSG00000102144	PGK1_HUMAN	0.0554916	0.980227	0.479105	1.29e-08	Protein
P36871	ENSG00000079739	PGM1_HUMAN	0.230501	0.645853	0.137097	0.24581	Not DE
Q96G03	ENSG00000169299	PGM2_HUMAN	-0.156522	0.870836	0.312708	0.28015	Not DE
O15173	ENSG00000164040	PGRC2_HUMAN	-0.106768	0.933797	0.384159	0.01242	Protein
Q99623	ENSG00000215021	PHB2_HUMAN	-0.000179408	0.99966	0.0146505	0.72193	Not DE
P35232	ENSG00000167085	PHB_HUMAN	0.113006	0.907802	-0.0583247	0.19546	Not DE
Q13492	ENSG00000073921	PICAL_HUMAN	-0.0875857	0.90338	0.274743	0.07555	Not DE
Q9HAU0	ENSG00000052126	PKHA5_HUMAN	-0.162982	0.821773	-0.110222	0.77948	Not DE
Q6IQ23	ENSG00000166689	PKHA7_HUMAN	0.515565	0.26522	-0.139545	0.78854	Not DE
Q99959	ENSG00000057294	PKP2_HUMAN	0.0440461	0.980227	-0.429782	0.01613	Protein
Q99569	ENSG00000144283	PKP4_HUMAN	-0.337931	0.1184	-0.801363	0.00358	Protein
P14923	ENSG00000173801	PLAK_HUMAN	0.157427	0.731564	0.388947	0.00066	Protein
Q15149	ENSG00000178209	PLEC_HUMAN	-0.0942479	0.981549	0.263992	0.00321	Protein
O60664	ENSG00000105355	PLIN3_HUMAN	0.0803875	0.950252	0.130168	0.25169	Not DE
O00469	ENSG00000152952	PLOD2_HUMAN	0.127672	0.93197	-0.0412703	0.84251	Not DE
Q14651	ENSG00000120756	PLSI_HUMAN	-0.191542	0.821128	0.129126	0.51527	Not DE
P13797	ENSG00000102024	PLST_HUMAN	1.08538	1.25e-05	0.997794	2.36e-06	RNA & Protein
Q6XQN6	ENSG00000147813	PNCB_HUMAN	-0.105308	0.907802	0.112028	0.14928	Not DE
P00491	ENSG00000198805	PNPH_HUMAN	0.123597	0.851795	0.265081	0.0166	Protein
P62136	ENSG00000172531	PP1A_HUMAN	0.022901	0.985612	0.100874	0.17796	Not DE
Q15435	ENSG00000115685	PP1R7_HUMAN	0.00897108	0.996826	0.506676	0.24486	Not DE
P67775	ENSG00000113575	PP2AA_HUMAN	-0.0702358	0.945287	-0.619138	0.00429	Protein
P62937	ENSG00000196262	PPIA_HUMAN	0.0415005	0.972727	-0.204364	0.22997	Not DE
P23284	ENSG00000166794	PPIB_HUMAN	0.115269	0.956231	-0.042186	0.66353	Not DE
Q9BXM0	ENSG00000105227	PRAX_HUMAN	0.225624	0.828502	-1.26564	0.01045	Protein
Q06830	ENSG00000117450	PRDX1_HUMAN	0.0285375	0.993664	0.0763294	0.33838	Not DE
P30048	ENSG00000165672	PRDX3_HUMAN	0.0899723	0.854219	-0.395437	0.03954	Protein
Q13162	ENSG00000123131	PRDX4_HUMAN	0.246379	0.514337	0.364336	0.01266	Protein
P30044	ENSG00000126432	PRDX5_HUMAN	-0.123024	0.954066	-0.115453	0.22101	Not DE
P30041	ENSG00000117592	PRDX6_HUMAN	0.0429104	0.969258	-0.251557	0.02308	Protein
P49643	ENSG00000146143	PRI2_HUMAN	0.0389673	0.976015	0.208144	0.16383	Not DE
P78527	ENSG00000253729	PRKDC_HUMAN	-0.287366	0.782708	-0.184199	0.01821	Protein
P07737	ENSG00000108518	PROF1_HUMAN	-0.114665	0.928256	-0.150695	0.20608	Not DE
Q9UMS4	ENSG00000110107	PRP19_HUMAN	0.00749593	0.996826	0.382667	0.07446	Not DE
Q6P2Q9	ENSG00000174231	PRP8_HUMAN	-0.0803496	0.972231	0.137352	0.28532	Not DE
P62333	ENSG00000100519	PRS10_HUMAN	0.00894724	0.997783	0.697767	0.00824	Protein
P62191	ENSG00000100764	PRS4_HUMAN	0.0655516	0.971397	0.449851	0.0122	Protein
P17980	ENSG00000165916	PRS6A_HUMAN	0.121245	0.892375	0.275429	0.23982	Not DE
P35998	ENSG00000161057	PRS7_HUMAN	0.0485702	0.984231	0.160436	0.10151	Not DE
P25786	ENSG00000129084	PSA1_HUMAN	0.288524	0.84754	-0.164891	0.35506	Not DE
P25787	ENSG00000106588	PSA2_HUMAN	-0.307656	0.920429	0.53919	0.00018	Protein
P25788	ENSG00000100567	PSA3_HUMAN	0.000178906	0.99966	0.0445125	0.60135	Not DE
P25789	ENSG00000041357	PSA4_HUMAN	0.0430477	0.979832	-0.197679	0.30843	Not DE
P28066	ENSG00000143106	PSA5_HUMAN	0.0674231	0.950695	1.10547	0.00384	Protein
P60900	ENSG00000100902	PSA6_HUMAN	-0.0492318	0.991606	-0.0188746	0.67992	Not DE
O14818	ENSG00000101182	PSA7_HUMAN	-0.0188753	0.993664	-0.215097	0.18914	Not DE
P55786	ENSG00000141279	PSA_HUMAN	0.10692	0.923834	0.193645	0.01169	Protein
P20618	ENSG00000008018	PSB1_HUMAN	-0.00612211	0.998685	-0.617325	0.00254	Protein
P49721	ENSG00000126067	PSB2_HUMAN	0.0576478	0.972727	-0.123182	0.24097	Not DE
P49720	ENSG00000277791	PSB3_HUMAN	-0.0111649	0.997783	-0.0827538	0.44816	Not DE
P28070	ENSG00000159377	PSB4_HUMAN	0.0921099	0.950695	0.407316	0.38276	Not DE
P28074	ENSG00000100804	PSB5_HUMAN	0.219601	0.677369	-0.193519	0.05549	Not DE
P28072	ENSG00000142507	PSB6_HUMAN	0.0528978	0.977267	0.253947	0.02295	Protein
P28062	ENSG00000204264	PSB8_HUMAN	0.00146302	0.999445	-0.121611	0.31628	Not DE
O00231	ENSG00000108671	PSD11_HUMAN	0.0204034	0.996826	0.0553732	0.65921	Not DE
O00232	ENSG00000197170	PSD12_HUMAN	0.000173633	0.99966	0.241746	0.10061	Not DE
Q9UNM6	ENSG00000185627	PSD13_HUMAN	0.066709	0.972727	0.0482454	0.94507	Not DE
O00487	ENSG00000115233	PSDE_HUMAN	0.0589702	0.980227	0.532106	0.00245	Protein
Q99460	ENSG00000173692	PSMD1_HUMAN	0.0537217	0.986889	0.0811138	0.43135	Not DE
Q13200	ENSG00000175166	PSMD2_HUMAN	-0.000370252	0.99966	0.136653	0.17712	Not DE
O43242	ENSG00000108344	PSMD3_HUMAN	0.0173584	0.996826	0.416693	0.01618	Protein
Q16401	ENSG00000095261	PSMD5_HUMAN	0.0644284	0.969588	-0.143285	0.34475	Not DE
P51665	ENSG00000103035	PSMD7_HUMAN	0.00673106	0.998685	0.624704	0.05947	Not DE
Q06323	ENSG00000092010	PSME1_HUMAN	0.0133712	0.997783	0.186392	0.14573	Not DE
Q9UL46	ENSG00000100911	PSME2_HUMAN	-0.0118306	0.997191	-0.178868	0.39043	Not DE
P61289	ENSG00000131467	PSME3_HUMAN	-0.0347438	0.992775	-0.561663	0.00877	Protein
Q8WXF1	ENSG00000121390	PSPC1_HUMAN	-0.129892	0.818752	0.0690508	0.82275	Not DE
P26599	ENSG00000011304	PTBP1_HUMAN	-0.209404	0.471008	-0.0918144	0.29359	Not DE
P18031	ENSG00000196396	PTN1_HUMAN	0.0740173	0.964568	0.354508	0.02527	Protein
O95997	ENSG00000164611	PTTG1_HUMAN	0.0183597	0.995673	-0.0936575	0.73847	Not DE
Q9UHX1	ENSG00000179950	PUF60_HUMAN	0.0198376	0.990968	-0.462217	0.01073	Protein
P22102	ENSG00000159131	PUR2_HUMAN	-0.180232	0.92775	0.33629	0.01386	Protein
O15067	ENSG00000178921	PUR4_HUMAN	-0.00570805	0.998983	#VALUE!	0.33219	Not DE
P22234	ENSG00000128050	PUR6_HUMAN	-0.0258483	0.986889	0.491557	1.02e-05	Protein
P31939	ENSG00000138363	PUR9_HUMAN	-0.10143	0.933797	-0.046287	0.54243	Not DE
P30520	ENSG00000035687	PURA2_HUMAN	-0.0606505	0.948209	-0.0145048	0.92802	Not DE
Q92626	ENSG00000130508	PXDN_HUMAN	-0.250315	0.693224	0.152147	0.54314	Not DE
P11216	ENSG00000100994	PYGB_HUMAN	-0.384162	0.448938	0.405441	0.0605	Not DE
P06737	ENSG00000100504	PYGL_HUMAN	-0.0795737	0.949432	-0.68893	0.52239	Not DE
P27708	ENSG00000084774	PYR1_HUMAN	-0.0908016	0.972231	0.405272	0.02562	Protein
P17812	ENSG00000171793	PYRG1_HUMAN	-0.270185	0.90338	-0.053396	0.61912	Not DE
P31930	ENSG00000010256	QCR1_HUMAN	0.185512	0.37605	0.237604	0.15932	Not DE
P22695	ENSG00000140740	QCR2_HUMAN	0.113713	0.865797	0.520152	0.00732	Protein
Q9H974	ENSG00000151576	QTRT2_HUMAN	-0.0486289	0.984231	-0.871762	2.35e-05	Protein
P61106	ENSG00000119396	RAB14_HUMAN	0.0543492	0.969258	0.976833	0.20866	Not DE
Q9H0U4	ENSG00000174903	RAB1B_HUMAN	0.0547694	0.950252	0.124746	0.36883	Not DE
P61019	ENSG00000104388	RAB2A_HUMAN	0.0833081	0.924771	-0.0486341	0.55771	Not DE
P51148	ENSG00000108774	RAB5C_HUMAN	0.0450375	0.977267	0.380179	2.6e-07	Protein
P51149	ENSG00000075785	RAB7A_HUMAN	0.0527359	0.948209	0.149367	0.04689	Protein
P15153	ENSG00000128340	RAC2_HUMAN	0.149077	0.83639	0.0563857	0.80012	Not DE
P63244	ENSG00000204628	RACK1_HUMAN	0.0243035	0.986889	0.0810088	0.03927	Protein
P46060	ENSG00000100401	RAGP1_HUMAN	-0.154354	0.847072	0.131328	0.4097	Not DE
Q9UKM9	ENSG00000125970	RALY_HUMAN	0.00340432	0.998685	0.295305	0.08911	Not DE
P62826	ENSG00000132341	RAN_HUMAN	-0.0168989	0.993664	-0.3447	0.03552	Protein
Q15907	ENSG00000185236	RB11B_HUMAN	0.0220738	0.986889	-0.230225	0.00289	Protein
Q09028	ENSG00000162521	RBBP4_HUMAN	-0.0212173	0.992283	0.325691	3.87e-05	Protein
Q96PK6	ENSG00000239306	RBM14_HUMAN	0.0736041	0.982402	0.428095	0.01614	Protein
Q14498	ENSG00000131051	RBM39_HUMAN	-0.111735	0.859913	0.95728	0.0046	Protein
P18754	ENSG00000180198	RCC1_HUMAN	-0.00555363	0.997783	-0.56871	0.02149	Protein
Q9P258	ENSG00000179051	RCC2_HUMAN	-0.00468112	0.998685	0.244458	0.00994	Protein
P54727	ENSG00000119318	RD23B_HUMAN	0.0713794	0.933797	0.466777	0.00041	Protein
Q92900	ENSG00000005007	RENT1_HUMAN	-0.105732	0.885398	-0.237696	0.02617	Protein
Q9P227	ENSG00000275832	RHG23_HUMAN	0.296663	0.122423	-0.253781	0.27255	Not DE
P08134	ENSG00000155366	RHOC_HUMAN	-0.0686735	0.972231	-0.978445	0.01854	Protein
P13489	ENSG00000023191	RINI_HUMAN	0.203056	0.50179	-0.143022	0.13944	Not DE
P31350	ENSG00000171848	RIR2_HUMAN	-0.0338379	0.986889	0.102046	0.39133	Not DE
P62913	ENSG00000142676	RL11_HUMAN	-0.0455539	0.977267	-0.0519927	0.58819	Not DE
P30050	ENSG00000197958	RL12_HUMAN	0.210287	0.747321	-0.0721973	0.38156	Not DE
P40429	ENSG00000142541	RL13A_HUMAN	0.0155136	0.996966	-0.299497	0.01102	Protein
P26373	ENSG00000167526	RL13_HUMAN	0.16411	0.882508	-0.00580079	0.96556	Not DE
P50914	ENSG00000188846	RL14_HUMAN	0.0468872	0.972231	-0.172101	0.12179	Not DE
P61313	ENSG00000174748	RL15_HUMAN	0.0478692	0.977163	-1.10535	1.17e-07	Protein
Q02543	ENSG00000105640	RL18A_HUMAN	0.0640881	0.956573	-0.78954	0.00021	Protein
Q07020	ENSG00000063177	RL18_HUMAN	0.0684863	0.956231	-0.302014	0.05356	Not DE
O76021	ENSG00000171490	RL1D1_HUMAN	0.0709343	0.963963	0.345648	0.01923	Protein
P35268	ENSG00000116251	RL22_HUMAN	-0.122728	0.932257	-0.72453	1.09e-05	Protein
P62829	ENSG00000125691	RL23_HUMAN	-0.0631634	0.964762	0.261172	0.15614	Not DE
P83731	ENSG00000114391	RL24_HUMAN	0.0378951	0.980735	1.10561	6.66e-06	Protein
P46776	ENSG00000166441	RL27A_HUMAN	0.0711447	0.963963	-0.435267	0.0007	Protein
P61353	ENSG00000131469	RL27_HUMAN	-0.0409918	0.979832	-0.274508	0.00063	Protein
P62888	ENSG00000156482	RL30_HUMAN	0.0476345	0.972727	-0.63815	1.03e-05	Protein
P62899	ENSG00000071082	RL31_HUMAN	0.0115166	0.997783	0.0859615	0.84765	Not DE
P62987	ENSG00000221983	RL40_HUMAN	0.0278015	0.986068	0.637244	5.87e-10	Protein
P36578	ENSG00000174444	RL4_HUMAN	-0.0153665	0.993785	0.070606	0.49126	Not DE
P46777	ENSG00000122406	RL5_HUMAN	0.0522057	0.963963	-0.0657942	0.6081	Not DE
Q02878	ENSG00000089009	RL6_HUMAN	0.0446025	0.968534	-0.48575	0.03594	Protein
P62424	ENSG00000148303	RL7A_HUMAN	0.0724137	0.952264	0.188402	0.0813	Not DE
P18124	ENSG00000147604	RL7_HUMAN	0.0293801	0.986068	0.433332	3.79e-05	Protein
P62917	ENSG00000161016	RL8_HUMAN	0.0716246	0.945289	-0.130526	0.3913	Not DE
P32969	ENSG00000163682	RL9_HUMAN	0.0286679	0.992067	0.173004	0.4979	Not DE
P05388	ENSG00000089157	RLA0_HUMAN	0.0397511	0.981634	0.170517	0.0844	Not DE
P09001	ENSG00000114686	RM03_HUMAN	0.050895	0.977267	0.282432	0.25682	Not DE
Q9BQ52	ENSG00000006744	RNZ2_HUMAN	0.0149245	0.996826	-0.222815	0.83379	Not DE
Q13151	ENSG00000177733	ROA0_HUMAN	0.0103519	0.99673	0.563017	8.76e-05	Protein
P09651	ENSG00000135486	ROA1_HUMAN	0.22646	0.678301	0.33365	0.00969	Protein
P22626	ENSG00000122566	ROA2_HUMAN	-0.0947031	0.933797	-0.13607	0.25978	Not DE
P51991	ENSG00000170144	ROA3_HUMAN	-0.288902	0.263168	-0.11822	0.38457	Not DE
P04843	ENSG00000163902	RPN1_HUMAN	0.0157639	0.995903	0.292542	0.0023	Protein
P04844	ENSG00000118705	RPN2_HUMAN	0.112515	0.829689	0.606865	0.00219	Protein
Q9NQG5	ENSG00000101413	RPR1B_HUMAN	0.00286547	0.998685	0.562485	4.47e-06	Protein
P62277	ENSG00000110700	RS13_HUMAN	0.0202923	0.990286	0.479432	0.05634	Not DE
P62263	ENSG00000164587	RS14_HUMAN	0.0465349	0.972727	-0.420691	0.04124	Protein
P62244	ENSG00000134419	RS15A_HUMAN	-0.139366	0.941963	-0.30352	0.32022	Not DE
P62249	ENSG00000105193	RS16_HUMAN	-0.052722	0.97134	0.156013	0.36259	Not DE
P62269	ENSG00000231500	RS18_HUMAN	0.078061	0.968534	-0.00273995	0.96573	Not DE
P39019	ENSG00000105372	RS19_HUMAN	0.0573999	0.968771	-0.0184902	0.92916	Not DE
P62266	ENSG00000186468	RS23_HUMAN	-0.0659546	0.955619	-0.694792	0.00033	Protein
P15880	ENSG00000140988	RS2_HUMAN	0.628376	0.000950415	0.159968	0.12022	RNA
P61247	ENSG00000145425	RS3A_HUMAN	0.0690978	0.963963	0.403588	0.01321	Protein
P23396	ENSG00000149273	RS3_HUMAN	0.0860908	0.933797	0.0706641	0.19352	Not DE
P62701	ENSG00000198034	RS4X_HUMAN	0.133493	0.817179	0.0266394	0.87051	Not DE
P46782	ENSG00000083845	RS5_HUMAN	0.0800418	0.919499	-0.127507	0.45181	Not DE
P62753	ENSG00000137154	RS6_HUMAN	0.0605038	0.968389	-0.0385752	0.61154	Not DE
P62081	ENSG00000171863	RS7_HUMAN	0.00842138	0.997783	0.411387	0.00122	Protein
P62241	ENSG00000142937	RS8_HUMAN	0.0815376	0.956231	-0.482793	0.00715	Protein
P46781	ENSG00000170889	RS9_HUMAN	0.0498172	0.9807	-0.565143	0.00031	Protein
P08865	ENSG00000168028	RSSA_HUMAN	0.0472552	0.963963	0.00542308	0.92018	Not DE
Q9NQC3	ENSG00000115310	RTN4_HUMAN	-0.00171211	0.998983	0.662453	0.01325	Protein
P08621	ENSG00000104852	RU17_HUMAN	0.0800037	0.945981	0.609678	0.00942	Protein
P09661	ENSG00000131876	RU2A_HUMAN	0.000836548	0.999445	0.4405	0.0059	Protein
Q9Y265	ENSG00000175792	RUVB1_HUMAN	0.029129	0.993211	0.0127984	0.86967	Not DE
Q9Y230	ENSG00000183207	RUVB2_HUMAN	0.00838881	0.997783	0.334125	0.20785	Not DE
P05109	ENSG00000143546	S10A8_HUMAN	2.1628	0.0908745	0.355417	0.42026	Not DE
P06702	ENSG00000163220	S10A9_HUMAN	0.232776	0.880841	-0.24725	0.61723	Not DE
P31949	ENSG00000163191	S10AB_HUMAN	-0.0396814	0.986889	-0.930311	6.86e-09	Protein
P61619	ENSG00000058262	S61A1_HUMAN	0.0194115	0.992283	0.0603006	0.82007	Not DE
Q9UBE0	ENSG00000142230	SAE1_HUMAN	0.0187314	0.988372	-0.366827	0.31796	Not DE
Q14151	ENSG00000130254	SAFB2_HUMAN	-0.025608	0.990287	-0.126918	0.76178	Not DE
P23526	ENSG00000101444	SAHH_HUMAN	-0.0941543	0.941632	0.52024	0.03419	Protein
Q15437	ENSG00000101310	SC23B_HUMAN	-0.0389101	0.984971	0.299648	0.0105	Protein
Q6NUK1	ENSG00000085491	SCMC1_HUMAN	-0.268534	0.677444	0.15436	0.62083	Not DE
Q12765	ENSG00000136193	SCRN1_HUMAN	-0.146901	0.870827	-0.123687	0.42097	Not DE
P31040	ENSG00000073578	SDHA_HUMAN	-0.0637767	0.986889	0.0866541	0.60116	Not DE
Q15019	ENSG00000168385	SEPT2_HUMAN	-0.0523659	0.960444	0.214318	0.28424	Not DE
Q16181	ENSG00000122545	SEPT7_HUMAN	-0.102178	0.806513	1.8588	0.03248	Protein
Q9UHD8	ENSG00000184640	SEPT9_HUMAN	0.0801964	0.931542	0.282763	0.0003	Protein
O43175	ENSG00000092621	SERA_HUMAN	-0.15589	0.923834	-0.0700212	0.1664	Not DE
P78330	ENSG00000146733	SERB_HUMAN	-0.361827	0.806513	-0.0773281	0.33231	Not DE
Q9Y617	ENSG00000135069	SERC_HUMAN	-0.43908	0.782836	-0.0151862	0.73164	Not DE
P50454	ENSG00000149257	SERPH_HUMAN	0.11417	0.933797	-0.207361	0.04318	Protein
Q01105	ENSG00000119335	SET_HUMAN	-0.0354422	0.972727	0.0935456	0.41399	Not DE
Q15393	ENSG00000189091	SF3B3_HUMAN	0.114869	0.897341	-0.0527381	0.32842	Not DE
P23246	ENSG00000116560	SFPQ_HUMAN	0.0329978	0.992775	-0.0419257	0.76859	Not DE
Q9H9B4	ENSG00000164466	SFXN1_HUMAN	-0.0783424	0.970461	-0.188753	0.08197	Not DE
Q9NTJ3	ENSG00000113810	SMC4_HUMAN	-0.151607	0.747321	0.293817	0.21631	Not DE
P62314	ENSG00000167088	SMD1_HUMAN	-0.0307217	0.986068	-0.584005	2.79e-05	Protein
P62318	ENSG00000100028	SMD3_HUMAN	0.0396856	0.986889	0.151747	0.43331	Not DE
A6NHR9	ENSG00000101596	SMHD1_HUMAN	-0.232326	0.800736	-0.279656	0.03743	Protein
Q7KZF4	ENSG00000197157	SND1_HUMAN	0.0571997	0.954107	0.0174725	0.80854	Not DE
P09012	ENSG00000077312	SNRPA_HUMAN	0.0694465	0.965333	0.21331	0.10603	Not DE
Q9UMY4	ENSG00000147164	SNX12_HUMAN	-0.0287972	0.984768	0.149676	0.64148	Not DE
O60749	ENSG00000205302	SNX2_HUMAN	-0.179041	0.548092	0.245518	0.02517	Protein
Q9Y5B9	ENSG00000092201	SP16H_HUMAN	-0.045346	0.979832	-0.389818	0.00316	Protein
P35237	ENSG00000124570	SPB6_HUMAN	0.105888	0.888708	0.258237	0.00016	Protein
P19623	ENSG00000116649	SPEE_HUMAN	0.127556	0.956023	0.930145	0.00025	Protein
P35270	ENSG00000116096	SPRE_HUMAN	0.36757	0.527792	-0.380686	0.07594	Not DE
Q01082	ENSG00000115306	SPTB2_HUMAN	-0.17586	0.826154	-0.261957	0.16961	Not DE
Q13813	ENSG00000197694	SPTN1_HUMAN	-0.0916195	0.933797	0.185916	0.01947	Protein
Q9Y6N5	ENSG00000137767	SQOR_HUMAN	-0.141007	0.907802	-0.297697	0.00015	Protein
Q14247	ENSG00000085733	SRC8_HUMAN	-0.147476	0.7875	0.143145	0.08194	Not DE
Q9BXP5	ENSG00000087087	SRRT_HUMAN	0.0123533	0.997783	0.542713	0.07566	Not DE
O75494	ENSG00000188529	SRS10_HUMAN	-0.0239819	0.986889	-0.395676	0.16685	Not DE
Q07955	ENSG00000136450	SRSF1_HUMAN	-0.0825439	0.960745	0.2712	0.01127	Protein
P84103	ENSG00000112081	SRSF3_HUMAN	0.0460748	0.980227	-0.0809037	0.50623	Not DE
Q08170	ENSG00000116350	SRSF4_HUMAN	0.107714	0.907802	0.356998	0.01833	Protein
Q04837	ENSG00000106028	SSBP_HUMAN	0.0794907	0.957797	-0.082197	0.69258	Not DE
P43307	ENSG00000124783	SSRA_HUMAN	0.0037275	0.998685	-0.119429	0.30856	Not DE
Q08945	ENSG00000149136	SSRP1_HUMAN	-0.172599	0.531812	0.106923	0.01327	Protein
P31948	ENSG00000168439	STIP1_HUMAN	-0.491552	0.247739	0.149346	0.27824	Not DE
Q9UJZ1	ENSG00000165283	STML2_HUMAN	-0.0383708	0.972727	-0.0744184	0.40619	Not DE
P61956	ENSG00000188612	SUMO2_HUMAN	0.000808459	0.999445	0.0977579	0.58552	Not DE
P49588	ENSG00000090861	SYAC_HUMAN	-0.179866	0.933797	-0.413857	0.00252	Protein
P14868	ENSG00000115866	SYDC_HUMAN	-0.0402049	0.964164	-0.327477	0.00188	Protein
P07814	ENSG00000136628	SYEP_HUMAN	-0.160917	0.937819	0.217116	0.29326	Not DE
Q9Y285	ENSG00000179115	SYFA_HUMAN	0.102337	0.933797	-0.103334	0.20789	Not DE
Q9NSD9	ENSG00000116120	SYFB_HUMAN	0.0104771	0.997783	0.577684	0.00468	Protein
P41252	ENSG00000196305	SYIC_HUMAN	-0.328168	0.804369	-0.0155319	0.86443	Not DE
Q15046	ENSG00000065427	SYK_HUMAN	0.0194001	0.991475	-0.156952	0.05457	Not DE
Q9P2J5	ENSG00000133706	SYLC_HUMAN	-0.217777	0.891528	-0.0849376	0.85163	Not DE
P56192	ENSG00000166986	SYMC_HUMAN	-0.204022	0.939167	0.0112605	0.89631	Not DE
O43776	ENSG00000134440	SYNC_HUMAN	-0.190905	0.796716	0.306137	0.0192	Protein
P47897	ENSG00000172053	SYQ_HUMAN	-0.0626765	0.950693	-0.106485	0.47515	Not DE
P26639	ENSG00000113407	SYTC_HUMAN	-0.205093	0.854687	0.21943	0.02736	Protein
P26640	ENSG00000204394	SYVC_HUMAN	-0.0203108	0.996826	0.0702995	0.56112	Not DE
P23381	ENSG00000140105	SYWC_HUMAN	0.148254	0.954917	-0.138859	0.54983	Not DE
P54577	ENSG00000134684	SYYC_HUMAN	-0.190486	0.933797	-0.0263809	0.58832	Not DE
P09758	ENSG00000184292	TACD2_HUMAN	0.152808	0.822285	-0.104336	0.25257	Not DE
Q13148	ENSG00000120948	TADBP_HUMAN	0.00307153	0.998834	0.158605	0.00511	Protein
P37802	ENSG00000158710	TAGL2_HUMAN	0.0669636	0.972727	-0.197673	0.00394	Protein
P37837	ENSG00000177156	TALDO_HUMAN	0.214942	0.419272	0.041538	0.83466	Not DE
Q9C0C2	ENSG00000149115	TB182_HUMAN	-0.111007	0.85528	1.61999	0.04893	Protein
Q9BQE3	ENSG00000167553	TBA1C_HUMAN	0.128668	0.947249	1.04801	0.01367	Protein
P68366	ENSG00000127824	TBA4A_HUMAN	0.191553	0.76485	0.478873	1.49e-06	Protein
P68371	ENSG00000188229	TBB4B_HUMAN	0.161064	0.890702	0.779385	0.0003	Protein
P07437	ENSG00000196230	TBB5_HUMAN	0.168175	0.591459	0.731692	5.58e-06	Protein
Q9BUF5	ENSG00000176014	TBB6_HUMAN	-0.410227	0.0758627	0.572523	0.0052	Protein
Q9P2M4	ENSG00000132405	TBC14_HUMAN	-0.11743	0.92162	0.0414686	0.93637	Not DE
P23258	ENSG00000131462	TBG1_HUMAN	0.0132447	0.996826	-0.0660513	0.88384	Not DE
Q12788	ENSG00000183751	TBL3_HUMAN	0.652927	0.00516005	0.826235	0.0041	RNA & Protein
P17987	ENSG00000120438	TCPA_HUMAN	-0.0189429	0.996826	0.409044	0.01484	Protein
P78371	ENSG00000166226	TCPB_HUMAN	-0.0374781	0.986895	0.171604	0.04625	Protein
P50991	ENSG00000115484	TCPD_HUMAN	0.00595608	0.998685	0.0708365	0.37148	Not DE
P48643	ENSG00000150753	TCPE_HUMAN	-0.0467324	0.986538	0.192429	0.02528	Protein
P49368	ENSG00000163468	TCPG_HUMAN	0.0222548	0.993664	-0.139084	0.09733	Not DE
Q99832	ENSG00000135624	TCPH_HUMAN	0.0499691	0.980735	0.205062	0.02204	Protein
P50990	ENSG00000156261	TCPQ_HUMAN	0.022838	0.990728	0.0981421	0.22986	Not DE
P40227	ENSG00000146731	TCPZ_HUMAN	-0.0190833	0.995391	0.178908	0.05257	Not DE
P13693	ENSG00000133112	TCTP_HUMAN	0.086945	0.979832	0.362895	0.44463	Not DE
Q15185	ENSG00000110958	TEBP_HUMAN	0.02791	0.988956	-0.521625	0.01896	Protein
Q9NZ01	ENSG00000099797	TECR_HUMAN	0.063622	0.968953	-0.0929206	0.62531	Not DE
Q9Y4R8	ENSG00000100726	TELO2_HUMAN	0.0794549	0.945287	-1.35487	0.24995	Not DE
P24821	ENSG00000041982	TENA_HUMAN	-0.0493243	0.974273	0.154787	0.16106	Not DE
P55072	ENSG00000165280	TERA_HUMAN	-0.00710697	0.998685	0.300717	0.074	Not DE
Q92734	ENSG00000114354	TFG_HUMAN	-0.118256	0.834529	0.328851	0.02225	Protein
P02786	ENSG00000072274	TFR1_HUMAN	0.263882	0.909546	0.125957	0.2812	Not DE
P13726	ENSG00000117525	TF_HUMAN	0.153775	0.801003	-0.00612569	0.98646	Not DE
P21980	ENSG00000198959	TGM2_HUMAN	-0.253272	0.926791	-0.0203346	0.8964	Not DE
Q9H5L6	ENSG00000168152	THAP9_HUMAN	0.0554708	0.986889	-0.854287	0.0026	Protein
Q9BWD1	ENSG00000120437	THIC_HUMAN	-0.114128	0.956573	0.0226476	0.83988	Not DE
P10599	ENSG00000136810	THIO_HUMAN	0.00555432	0.998685	0.229588	0.23309	Not DE
Q86V81	ENSG00000183684	THOC4_HUMAN	-0.301366	0.36409	0.275626	0.72398	Not DE
Q13263	ENSG00000130726	TIF1B_HUMAN	0.0970658	0.907826	0.298123	0.00245	Protein
P29401	ENSG00000163931	TKT_HUMAN	0.158414	0.794547	-0.0313131	0.55664	Not DE
Q9Y490	ENSG00000137076	TLN1_HUMAN	-0.329332	0.530052	-0.0124868	0.89889	Not DE
Q9UM00	ENSG00000143183	TMCO1_HUMAN	0.0259129	0.987484	0.628645	0.02412	Protein
P57088	ENSG00000109133	TMM33_HUMAN	-0.0863169	0.923317	-0.693624	0.00023	Protein
Q92973	ENSG00000083312	TNPO1_HUMAN	-0.184219	0.903976	0.134754	0.33791	Not DE
O96008	ENSG00000130204	TOM40_HUMAN	0.0159126	0.996826	0.300339	0.11157	Not DE
P11387	ENSG00000198900	TOP1_HUMAN	-0.0917756	0.950252	0.277987	0.08297	Not DE
P11388	ENSG00000131747	TOP2A_HUMAN	-0.0840141	0.92775	0.724534	0.00266	Protein
O43399	ENSG00000101150	TPD54_HUMAN	0.0680785	0.952264	-0.189611	0.15904	Not DE
P60174	ENSG00000111669	TPIS_HUMAN	0.0572636	0.969258	0.179641	0.06869	Not DE
P06753	ENSG00000143549	TPM3_HUMAN	-0.0584772	0.969044	0.392309	0.17334	Not DE
P12270	ENSG00000047410	TPR_HUMAN	-0.126535	0.803451	-0.0959747	0.4817	Not DE
Q13595	ENSG00000164548	TRA2A_HUMAN	0.0140901	0.995442	0.974158	0.13471	Not DE
P62995	ENSG00000136527	TRA2B_HUMAN	0.00975083	0.995627	-0.641057	0.00107	Protein
Q12931	ENSG00000126602	TRAP1_HUMAN	0.133175	0.916951	0.560548	3e-05	Protein
Q16881	ENSG00000198431	TRXR1_HUMAN	-0.0548879	0.986947	0.631596	0.00766	Protein
Q15631	ENSG00000211460	TSN_HUMAN	0.0253875	0.986068	-0.0835426	0.37676	Not DE
P07996	ENSG00000137801	TSP1_HUMAN	-0.639241	0.690351	-0.826332	1.59e-05	Protein
Q8N5M4	ENSG00000162222	TTC9C_HUMAN	-0.0156618	0.995442	-0.861905	0.00327	Protein
Q5TAX3	ENSG00000134744	TUT4_HUMAN	0.0688318	0.941244	-0.516139	0.0028	Protein
Q12792	ENSG00000151239	TWF1_HUMAN	-0.0326856	0.986889	0.0338699	0.91674	Not DE
Q8NBS9	ENSG00000239264	TXND5_HUMAN	0.196089	0.964201	-0.048262	0.83469	Not DE
O75643	ENSG00000144028	U520_HUMAN	-0.0910277	0.952264	-0.0584338	0.67819	Not DE
Q15029	ENSG00000108883	U5S1_HUMAN	-0.0505482	0.975694	-0.0134708	0.89765	Not DE
Q16222	ENSG00000117143	UAP1_HUMAN	-0.307679	0.710616	0.100761	0.3381	Not DE
Q13404	ENSG00000244687	UB2V1_HUMAN	-0.138032	0.948209	-0.289999	0.00439	Protein
P22314	ENSG00000130985	UBA1_HUMAN	-0.00220769	0.998983	-0.163339	0.0896	Not DE
P61086	ENSG00000078140	UBE2K_HUMAN	-0.0124461	0.995903	0.114077	0.79148	Not DE
P54578	ENSG00000101557	UBP14_HUMAN	-0.00354609	0.998983	0.395771	6.36e-07	Protein
P45974	ENSG00000111667	UBP5_HUMAN	-0.00961001	0.998104	-0.220395	0.01221	Protein
Q04323	ENSG00000162191	UBXN1_HUMAN	-0.277667	0.429543	0.128976	0.3348	Not DE
P09936	ENSG00000154277	UCHL1_HUMAN	0.161628	0.933797	-0.0765533	0.65216	Not DE
O94874	ENSG00000014123	UFL1_HUMAN	-0.143454	0.710114	-0.222811	0.045	Protein
O60701	ENSG00000109814	UGDH_HUMAN	-0.151828	0.907802	-0.199192	0.14268	Not DE
Q9NYU2	ENSG00000136731	UGGG1_HUMAN	-0.0535897	0.977267	0.186131	0.11109	Not DE
Q16851	ENSG00000169764	UGPA_HUMAN	0.0992795	0.92775	0.315561	0.06121	Not DE
A0JNW5	ENSG00000111647	UH1BL_HUMAN	0.144755	0.933797	-0.92027	0.04112	Protein
Q13564	ENSG00000159593	ULA1_HUMAN	0.0691179	0.964762	0.109561	0.34509	Not DE
P11172	ENSG00000114491	UMPS_HUMAN	0.048934	0.977163	0.636624	0.02846	Protein
Q9H3U1	ENSG00000140553	UN45A_HUMAN	-0.0262708	0.986068	-0.212592	0.17919	Not DE
Q16831	ENSG00000183696	UPP1_HUMAN	-0.133835	0.981549	0.342882	0.16258	Not DE
P00749	ENSG00000122861	UROK_HUMAN	-0.374112	0.554075	-0.237059	0.36658	Not DE
O60763	ENSG00000138768	USO1_HUMAN	-0.0786205	0.933797	0.136299	0.20412	Not DE
Q93008	ENSG00000124486	USP9X_HUMAN	-0.265307	0.666211	0.316659	0.17736	Not DE
Q99536	ENSG00000108828	VAT1_HUMAN	0.067525	0.949432	0.353867	0.00239	Protein
P21281	ENSG00000147416	VATB2_HUMAN	-0.319573	0.386986	0.602997	0.04153	Protein
P21796	ENSG00000213585	VDAC1_HUMAN	-0.0480485	0.980735	0.185697	0.07657	Not DE
P45880	ENSG00000165637	VDAC2_HUMAN	0.0480001	0.957797	0.132593	0.15347	Not DE
Q9Y277	ENSG00000078668	VDAC3_HUMAN	0.108053	0.907802	-0.380758	0.07015	Not DE
P18206	ENSG00000035403	VINC_HUMAN	-0.114048	0.933797	0.13554	0.11182	Not DE
Q7Z7G8	ENSG00000132549	VP13B_HUMAN	0.0478498	0.980227	-1.28033	2.86e-10	Protein
Q93050	ENSG00000033627	VPP1_HUMAN	0.282996	0.519594	-0.706664	0.11274	Not DE
Q96QK1	ENSG00000069329	VPS35_HUMAN	-0.0687695	0.933797	0.151295	0.02207	Protein
Q86VR7	ENSG00000186806	VS10L_HUMAN	0.658661	0.405842	1.57844	0.02418	Protein
O75083	ENSG00000071127	WDR1_HUMAN	-0.0528603	0.977878	0.658272	0.00093	Protein
O14980	ENSG00000082898	XPO1_HUMAN	-0.0551877	0.97731	0.238636	0.26404	Not DE
P55060	ENSG00000124207	XPO2_HUMAN	-0.0256485	0.993664	-0.0651826	0.5188	Not DE
Q9HAV4	ENSG00000124571	XPO5_HUMAN	-0.0544699	0.980735	0.212501	0.34058	Not DE
P13010	ENSG00000079246	XRCC5_HUMAN	-0.00734971	0.997783	0.456199	0.00465	Protein
P12956	ENSG00000196419	XRCC6_HUMAN	0.0230354	0.986889	0.11274	0.003	Protein
P46937	ENSG00000137693	YAP1_HUMAN	-0.0936733	0.939667	0.0542833	0.91237	Not DE
P67809	ENSG00000065978	YBOX1_HUMAN	-0.0502954	0.970287	0.256571	0.18845	Not DE
Q7Z2W4	ENSG00000105939	ZCCHV_HUMAN	0.69754	0.011027	0.992242	0.00551	RNA & Protein
Q07157	ENSG00000104067	ZO1_HUMAN	-0.0836209	0.954107	0.265961	0.15013	Not DE

## Sheet: I1234V
Supplementary Data 6. List of genes in transcriptomics dataset with a correspondence in the proteomics data set (gene/protein pairs) in each 16HBE mutant cell line.
UniProtKB	EnsemblCode	EntryName	RNA_Log2FC	RNA_P-value	Prot_Log2FC	Prot_P-value	Dataset where gene/protein is differentially expressed
P31946	ENSG00000166913	1433B_HUMAN	-0.0563389	0.833507	-0.658492	0.00031	Protein
P62258	ENSG00000108953	1433E_HUMAN	-0.0582163	0.808049	0.302635	0.00024	Protein
Q04917	ENSG00000128245	1433F_HUMAN	0.0142986	0.95925	-0.796089	0.0001	Protein
P61981	ENSG00000170027	1433G_HUMAN	0.0239927	0.954186	0.0815396	0.46648	Not DE
P31947	ENSG00000175793	1433S_HUMAN	0.192822	0.640499	-0.399329	0.16329	Not DE
P27348	ENSG00000134308	1433T_HUMAN	-0.121684	0.685194	0.461496	0.08679	Not DE
P63104	ENSG00000164924	1433Z_HUMAN	-0.0112792	0.974937	-0.249989	0.00107	Protein
P30153	ENSG00000105568	2AAA_HUMAN	0.0913851	0.677004	0.20566	0.00517	Protein
Q9H2F3	ENSG00000099377	3BHS7_HUMAN	0.0844647	0.914564	0.326167	0.02843	Protein
P08195	ENSG00000168003	4F2_HUMAN	-0.626804	0.197098	0.137244	0.29681	Not DE
P21589	ENSG00000135318	5NTD_HUMAN	-0.80852	0.0241932	-0.305511	0.06119	RNA
P52209	ENSG00000142657	6PGD_HUMAN	0.0765039	0.848078	-0.146367	0.64986	Not DE
O95336	ENSG00000130313	6PGL_HUMAN	-0.00925406	0.990841	-0.285987	0.24164	Not DE
Q15758	ENSG00000105281	AAAT_HUMAN	-0.192736	0.6031	0.640453	0.00192	Protein
P17174	ENSG00000120053	AATC_HUMAN	-0.363135	0.290938	-0.20286	0.06027	Not DE
P00505	ENSG00000125166	AATM_HUMAN	-0.0370436	0.947347	-0.0844144	0.45166	Not DE
P61221	ENSG00000164163	ABCE1_HUMAN	-0.194557	0.686639	-0.462869	0.43203	Not DE
Q9H845	ENSG00000177646	ACAD9_HUMAN	-0.0631005	0.791805	-1.05106	0.50338	Not DE
P11310	ENSG00000117054	ACADM_HUMAN	0.00771169	0.990574	0.129138	0.20584	Not DE
P49748	ENSG00000072778	ACADV_HUMAN	0.305041	0.185128	0.1851	0.05517	Not DE
O96019	ENSG00000136518	ACL6A_HUMAN	-0.118073	0.627301	-0.951604	0.26717	Not DE
P53396	ENSG00000131473	ACLY_HUMAN	0.090817	0.869722	0.109004	0.38703	Not DE
Q99798	ENSG00000100412	ACON_HUMAN	0.142414	0.548371	0.220551	0.0124	Protein
O95573	ENSG00000123983	ACSL3_HUMAN	0.0353274	0.928752	0.0579523	0.58893	Not DE
P60709	ENSG00000075624	ACTB_HUMAN	0.0667727	0.913738	0.0507828	0.83693	Not DE
P68032	ENSG00000159251	ACTC_HUMAN	-0.199945	0.922489	-0.164174	0.67676	Not DE
P63261	ENSG00000184009	ACTG_HUMAN	0.00958928	0.983991	-0.135312	0.48466	Not DE
P12814	ENSG00000072110	ACTN1_HUMAN	-0.213682	0.675702	0.118672	0.49326	Not DE
O43707	ENSG00000130402	ACTN4_HUMAN	0.075732	0.821221	0.345737	0.00689	Protein
P55263	ENSG00000156110	ADK_HUMAN	-7.4e-05	0.999958	-0.0937799	0.48632	Not DE
P05141	ENSG00000005022	ADT2_HUMAN	0.00650766	0.988117	-0.0860599	0.54307	Not DE
P12236	ENSG00000169100	ADT3_HUMAN	-0.0250407	0.971282	0.424223	1.76e-06	Protein
Q9Y4W6	ENSG00000141385	AFG32_HUMAN	0.0573724	0.868205	0.346427	0.05178	Not DE
O95394	ENSG00000013375	AGM1_HUMAN	-0.271855	0.172252	-0.060409	0.83917	Not DE
O00468	ENSG00000188157	AGRIN_HUMAN	-0.117356	0.73297	0.178552	0.40305	Not DE
Q09666	ENSG00000124942	AHNK_HUMAN	0.0472139	0.918713	-0.0997111	0.64829	Not DE
O95433	ENSG00000100591	AHSA1_HUMAN	0.169909	0.7507	-0.462809	0.54331	Not DE
P14550	ENSG00000117448	AK1A1_HUMAN	-0.0335193	0.932454	0.458489	0.54315	Not DE
Q12802	ENSG00000170776	AKP13_HUMAN	0.0162691	0.967968	-0.0811831	0.88689	Not DE
P47895	ENSG00000184254	AL1A3_HUMAN	-0.100615	0.917419	0.0721847	0.6329	Not DE
P49419	ENSG00000164904	AL7A1_HUMAN	0.0721144	0.739346	0.193005	0.08086	Not DE
P49189	ENSG00000143149	AL9A1_HUMAN	-0.0751726	0.794486	0.313145	4.14e-06	Protein
P04075	ENSG00000149925	ALDOA_HUMAN	0.0196014	0.989062	-0.0456887	0.82447	Not DE
Q96L96	ENSG00000136383	ALPK3_HUMAN	0.527871	0.176828	-0.309023	0.40833	Not DE
Q9H4A4	ENSG00000176393	AMPB_HUMAN	0.17577	0.368778	0.178085	0.32617	Not DE
P28838	ENSG00000002549	AMPL_HUMAN	-0.0131167	0.97128	-0.210506	0.58008	Not DE
P39687	ENSG00000140350	AN32A_HUMAN	-0.0888981	0.728274	-0.411132	0.0005	Protein
Q9BTT0	ENSG00000143401	AN32E_HUMAN	0.0436104	0.901812	0.119538	0.78618	Not DE
P16157	ENSG00000029534	ANK1_HUMAN	0.489421	0.699102	0.453523	0.34045	Not DE
Q99873	ENSG00000126457	ANM1_HUMAN	-0.0194421	0.948327	-0.131878	0.47584	Not DE
P50995	ENSG00000122359	ANX11_HUMAN	0.0101956	0.975048	0.195019	0.12128	Not DE
P04083	ENSG00000135046	ANXA1_HUMAN	0.414269	0.329527	0.165449	0.12208	Not DE
P07355	ENSG00000182718	ANXA2_HUMAN	0.0914639	0.707861	-0.016575	0.80643	Not DE
P12429	ENSG00000138772	ANXA3_HUMAN	-0.279867	0.310457	-0.128139	0.03124	Protein
P09525	ENSG00000196975	ANXA4_HUMAN	0.099734	0.828979	0.0281201	0.77097	Not DE
P08758	ENSG00000164111	ANXA5_HUMAN	-0.0808901	0.795183	-0.265041	0.0164	Protein
P20073	ENSG00000138279	ANXA7_HUMAN	-0.121374	0.693468	-0.113127	0.71571	Not DE
Q10567	ENSG00000100280	AP1B1_HUMAN	-0.0366588	0.922318	-0.0053748	0.97675	Not DE
P05549	ENSG00000137203	AP2A_HUMAN	0.0726155	0.789512	-0.122859	0.47831	Not DE
P63010	ENSG00000006125	AP2B1_HUMAN	-0.330278	0.371702	0.555067	4.47e-07	Protein
P27695	ENSG00000100823	APEX1_HUMAN	0.0888736	0.757314	-0.0628145	0.85321	Not DE
Q9HDC9	ENSG00000101474	APMAP_HUMAN	-0.0426525	0.857479	-0.656249	0.00398	Protein
P07741	ENSG00000198931	APT_HUMAN	0.080156	0.787901	-0.411367	0.01676	Protein
P61204	ENSG00000134287	ARF3_HUMAN	0.194788	0.294721	-0.76618	1.96e-05	Protein
P18085	ENSG00000168374	ARF4_HUMAN	-0.112146	0.69193	-0.245694	0.44028	Not DE
P61158	ENSG00000115091	ARP3_HUMAN	-0.0410147	0.922349	0.249612	0.2786	Not DE
P59998	ENSG00000241553	ARPC4_HUMAN	0.864548	5.81e-05	-0.037926	0.61033	RNA
P08243	ENSG00000070669	ASNS_HUMAN	-1.30399	0.456685	-0.185495	0.33412	Not DE
P05023	ENSG00000163399	AT1A1_HUMAN	-0.0161291	0.966146	0.146024	0.04119	Protein
P16615	ENSG00000174437	AT2A2_HUMAN	-0.120848	0.793892	0.0254087	0.8626	Not DE
Q9NVI7	ENSG00000197785	ATD3A_HUMAN	0.023207	0.950751	0.343626	4.55e-07	Protein
P25705	ENSG00000152234	ATPA_HUMAN	0.158101	0.526779	0.185784	0.04963	Protein
P06576	ENSG00000110955	ATPB_HUMAN	0.0531183	0.893561	0.364933	3.05e-05	Protein
P48047	ENSG00000241837	ATPO_HUMAN	0.167234	0.789506	-0.575024	0.03286	Protein
Q5VT79	ENSG00000264230	AXA81_HUMAN	0.141107	0.797652	0.421798	0.22757	Not DE
O00154	ENSG00000097021	BACH_HUMAN	0.138166	0.760677	-0.236051	0.04459	Protein
Q07812	ENSG00000087088	BAX_HUMAN	0.188552	0.366585	-0.119735	0.25759	Not DE
Q15582	ENSG00000120708	BGH3_HUMAN	-0.0159046	0.973789	1.35289	0.03127	Protein
P55957	ENSG00000015475	BID_HUMAN	0.341762	0.248504	-0.00364848	0.96943	Not DE
P11021	ENSG00000044574	BIP_HUMAN	-0.484555	0.557761	0.124034	0.33663	Not DE
P30043	ENSG00000090013	BLVRB_HUMAN	0.428372	0.327833	0.246391	0.00707	Protein
Q8TDN6	ENSG00000113460	BRX1_HUMAN	-0.00907246	0.985846	-0.0109583	0.96792	Not DE
O43684	ENSG00000154473	BUB3_HUMAN	-0.18447	0.375049	-0.176104	0.4988	Not DE
Q7L1Q6	ENSG00000082153	BZW1_HUMAN	-0.245099	0.559532	0.427436	0.73059	Not DE
Q07021	ENSG00000108561	C1QBP_HUMAN	0.0726093	0.879504	0.261951	0.1864	Not DE
P11586	ENSG00000100714	C1TC_HUMAN	0.0152755	0.955306	0.176139	0.08518	Not DE
Q6UB35	ENSG00000120254	C1TM_HUMAN	-0.577974	0.0689264	-0.0322048	0.90978	Not DE
Q6P1N0	ENSG00000132024	C2D1A_HUMAN	0.132801	0.644361	0.309575	0.00752	Protein
P12830	ENSG00000039068	CADH1_HUMAN	0.124435	0.584113	0.106169	0.35978	Not DE
P22223	ENSG00000062038	CADH3_HUMAN	0.108184	0.662778	0.417517	0.01051	Protein
Q05682	ENSG00000122786	CALD1_HUMAN	-2.09438	0.054163	0.86377	0.00336	Protein
P0DP25	ENSG00000160014	CALM3_HUMAN	0.265798	0.396706	-0.321086	0.29793	Not DE
P27797	ENSG00000179218	CALR_HUMAN	0.164929	0.842674	-0.0912035	0.5905	Not DE
O43852	ENSG00000128595	CALU_HUMAN	-0.184545	0.595146	-0.0553218	0.72526	Not DE
P27824	ENSG00000127022	CALX_HUMAN	-0.166159	0.690086	-0.0512001	0.6275	Not DE
P07384	ENSG00000014216	CAN1_HUMAN	0.349827	0.0441006	0.505836	0.00041	RNA & Protein
P17655	ENSG00000162909	CAN2_HUMAN	-0.151518	0.599785	-0.445906	0.00056	Protein
Q86VP6	ENSG00000111530	CAND1_HUMAN	-0.0470309	0.927494	0.0348232	0.76706	Not DE
Q01518	ENSG00000131236	CAP1_HUMAN	-0.0747776	0.8486	-0.134552	0.36974	Not DE
P40121	ENSG00000042493	CAPG_HUMAN	0.355051	0.268631	0.155675	0.33329	Not DE
P47756	ENSG00000077549	CAPZB_HUMAN	0.133593	0.548265	-0.06842	0.49748	Not DE
P07339	ENSG00000117984	CATD_HUMAN	0.213434	0.671106	-0.0846279	0.74941	Not DE
Q6NZI2	ENSG00000177469	CAVN1_HUMAN	0.344598	0.0888966	-0.60988	0.01417	Protein
P52907	ENSG00000116489	CAZA1_HUMAN	-0.0509762	0.895225	0.0738882	0.65005	Not DE
P16152	ENSG00000159228	CBR1_HUMAN	0.511965	0.0342149	-0.335984	0.51267	RNA
Q86Z20	ENSG00000183323	CC125_HUMAN	-0.101488	0.765101	-0.10814	0.5963	Not DE
Q8N163	ENSG00000158941	CCAR2_HUMAN	0.00100222	0.997598	0.157139	0.19048	Not DE
Q5T9S5	ENSG00000122483	CCD18_HUMAN	-0.0496121	0.933667	-0.465593	0.26663	Not DE
Q2M329	ENSG00000173013	CCD96_HUMAN	0.278549	0.699329	-0.529585	0.27124	Not DE
O00622	ENSG00000142871	CYR61_HUMAN	-0.240894	0.601133	-0.646126	0.00376	Protein
O95400	ENSG00000169217	CD2B2_HUMAN	0.0773872	0.732001	0.428223	0.45178	Not DE
P16070	ENSG00000026508	CD44_HUMAN	-0.328384	0.587477	-0.0978204	0.46154	Not DE
P60953	ENSG00000070831	CDC42_HUMAN	-0.00632776	0.988896	-0.0684244	0.66051	Not DE
P06493	ENSG00000170312	CDK1_HUMAN	-0.0649661	0.826473	0.0945465	0.43575	Not DE
P24941	ENSG00000123374	CDK2_HUMAN	0.0362067	0.933866	-0.112253	0.28965	Not DE
Q9H211	ENSG00000167513	CDT1_HUMAN	-0.050881	0.944792	-0.110752	0.85941	Not DE
P61604	ENSG00000115541	CH10_HUMAN	0.244784	0.715192	-0.78687	0.0013	Protein
P10809	ENSG00000144381	CH60_HUMAN	-0.117835	0.826919	0.401385	0.00414	Protein
O75390	ENSG00000062485	CISY_HUMAN	-0.131134	0.726137	-0.0487362	0.84894	Not DE
Q07065	ENSG00000136026	CKAP4_HUMAN	-0.0521725	0.874076	0.26129	0.09151	Not DE
P56747	ENSG00000184697	CLD6_HUMAN	0.277595	0.172673	0.0431379	0.61731	Not DE
Q00610	ENSG00000141367	CLH1_HUMAN	-0.0519711	0.928425	0.270426	0.0027	Protein
Q8NHS4	ENSG00000162994	CLHC1_HUMAN	-0.0227445	0.985846	0.668091	0.43169	Not DE
O00299	ENSG00000213719	CLIC1_HUMAN	-6.77e-05	0.999958	-0.00498426	0.96259	Not DE
O95833	ENSG00000169583	CLIC3_HUMAN	0.872933	0.224732	-0.0635954	0.77883	Not DE
Q9Y696	ENSG00000169504	CLIC4_HUMAN	-0.182849	0.619894	-0.298649	0.09691	Not DE
Q9UJS0	ENSG00000004864	CMC2_HUMAN	-0.0862645	0.773365	0.327941	0.00159	Protein
Q15021	ENSG00000010292	CND1_HUMAN	0.110412	0.704707	0.173776	0.506	Not DE
Q9BPX3	ENSG00000109805	CND3_HUMAN	0.0112167	0.977451	0.0435248	0.91361	Not DE
Q96KP4	ENSG00000133313	CNDP2_HUMAN	0.157409	0.486491	0.333528	7.03e-10	Protein
A5YKK6	ENSG00000125107	CNOT1_HUMAN	-0.272171	0.553847	0.0265751	0.89242	Not DE
Q9Y2B0	ENSG00000257727	CNPY2_HUMAN	0.459911	0.413626	-0.154593	0.80002	Not DE
Q13057	ENSG00000068120	COASY_HUMAN	0.181977	0.284405	0.457621	0.00154	Protein
P23528	ENSG00000172757	COF1_HUMAN	0.179398	0.606408	-0.0482445	0.44795	Not DE
Q9Y2V7	ENSG00000133103	COG6_HUMAN	-0.120391	0.691489	-0.322854	0.3893	Not DE
P53621	ENSG00000122218	COPA_HUMAN	-0.233684	0.369118	-0.0477475	0.60955	Not DE
P35606	ENSG00000184432	COPB2_HUMAN	0.0114395	0.979234	-0.0293309	0.87166	Not DE
P53618	ENSG00000129083	COPB_HUMAN	0.0019355	0.995986	0.359981	0.05939	Not DE
P48444	ENSG00000095139	COPD_HUMAN	-0.206652	0.484334	0.566918	0.00309	Protein
Q9Y678	ENSG00000181789	COPG1_HUMAN	0.0276973	0.930457	0.411672	0.00196	Protein
Q9BR76	ENSG00000172725	COR1B_HUMAN	0.23791	0.183572	0.099732	0.82336	Not DE
Q9ULV4	ENSG00000110880	COR1C_HUMAN	-0.0241146	0.96471	0.0962375	0.71526	Not DE
Q14019	ENSG00000103187	COTL1_HUMAN	-0.0972495	0.850136	-0.134584	0.59773	Not DE
P98187	ENSG00000186526	CP4F8_HUMAN	-0.130247	0.774075	0.103815	0.5814	Not DE
Q99829	ENSG00000214078	CPNE1_HUMAN	0.0308136	0.92664	-0.167389	0.31801	Not DE
O75131	ENSG00000085719	CPNE3_HUMAN	-0.0226533	0.969469	-0.305529	0.29694	Not DE
P04632	ENSG00000126247	CPNS1_HUMAN	0.0899425	0.773365	-0.218273	0.02924	Protein
O43809	ENSG00000167005	CPSF5_HUMAN	-0.204786	0.331923	-0.0279025	0.95424	Not DE
Q16630	ENSG00000111605	CPSF6_HUMAN	0.0294163	0.930599	-0.366412	0.17317	Not DE
P50416	ENSG00000110090	CPT1A_HUMAN	-0.162758	0.50831	0.211509	0.08406	Not DE
Q9BZJ0	ENSG00000101343	CRNL1_HUMAN	-0.0492375	0.880526	-0.0946006	0.70069	Not DE
O75534	ENSG00000009307	CSDE1_HUMAN	-0.212147	0.377829	-0.375606	0.241	Not DE
Q9BT78	ENSG00000138663	CSN4_HUMAN	-0.100462	0.764549	0.589038	0.17195	Not DE
Q7L5N1	ENSG00000168090	CSN6_HUMAN	0.0565743	0.829725	-0.886716	0.08844	Not DE
Q8IWA5	ENSG00000129353	CTL2_HUMAN	0.0867509	0.743516	-0.502817	0.06676	Not DE
P35221	ENSG00000044115	CTNA1_HUMAN	-0.00675648	0.983968	0.29754	0.02144	Protein
P35222	ENSG00000168036	CTNB1_HUMAN	0.0624543	0.860943	0.436821	0.00023	Protein
O60716	ENSG00000198561	CTND1_HUMAN	-0.0910282	0.735987	-0.0233005	0.90996	Not DE
Q6PD62	ENSG00000198730	CTR9_HUMAN	0.0306012	0.927442	1.0431	0.01719	Protein
Q13619	ENSG00000139842	CUL4A_HUMAN	-0.148411	0.617913	-0.385842	0.27572	Not DE
Q9HB71	ENSG00000116161	CYBP_HUMAN	0.102159	0.821221	0.245094	0.03223	Protein
Q7L576	ENSG00000273749	CYFP1_HUMAN	-0.0914877	0.773365	0.460227	0.00083	Protein
Q16531	ENSG00000167986	DDB1_HUMAN	-0.0935165	0.787971	-0.194276	0.08508	Not DE
Q96HY6	ENSG00000198171	DDRGK_HUMAN	0.0307134	0.930971	0.0555979	0.697	Not DE
Q92841	ENSG00000100201	DDX17_HUMAN	0.0643816	0.895335	0.16304	0.05319	Not DE
Q9NVP1	ENSG00000088205	DDX18_HUMAN	-0.159168	0.58573	0.453199	3.01e-05	Protein
Q92499	ENSG00000079785	DDX1_HUMAN	-0.0974152	0.743543	-0.0895284	0.57471	Not DE
Q9NR30	ENSG00000165732	DDX21_HUMAN	-0.340319	0.459267	0.397988	6.99e-07	Protein
Q96GQ7	ENSG00000124228	DDX27_HUMAN	0.0659503	0.808378	0.215893	0.31292	Not DE
O00571	ENSG00000215301	DDX3X_HUMAN	-0.11183	0.838337	0.246579	3.26e-05	Protein
Q9H0S4	ENSG00000213782	DDX47_HUMAN	0.554298	0.545209	0.669358	0.17534	Not DE
P17844	ENSG00000108654	DDX5_HUMAN	0.000406628	0.999367	-0.105899	0.02599	Protein
P26196	ENSG00000110367	DDX6_HUMAN	-0.127732	0.621714	0.929581	0.09055	Not DE
Q9BUN8	ENSG00000136986	DERL1_HUMAN	0.0813464	0.758503	-0.201038	0.09333	Not DE
P15924	ENSG00000096696	DESP_HUMAN	0.14682	0.637631	-0.580111	0.28399	Not DE
P60981	ENSG00000125868	DEST_HUMAN	0.00190161	0.996142	-0.849854	0.0009	Protein
P51659	ENSG00000133835	DHB4_HUMAN	0.218035	0.368187	0.429774	4.37e-06	Protein
P00367	ENSG00000148672	DHE3_HUMAN	-0.102273	0.69636	0.449603	1.05e-05	Protein
O43143	ENSG00000109606	DHX15_HUMAN	0.0363497	0.929635	-0.0140052	0.89003	Not DE
Q08211	ENSG00000135829	DHX9_HUMAN	-0.0394223	0.923797	-0.0164404	0.87606	Not DE
P09622	ENSG00000091140	DLDH_HUMAN	-0.0787357	0.802885	0.309526	0.06037	Not DE
P31689	ENSG00000086061	DNJA1_HUMAN	-0.0443903	0.925673	-0.277133	0.38153	Not DE
P25685	ENSG00000132002	DNJB1_HUMAN	-0.0453868	0.902483	-0.386538	0.20099	Not DE
O00429	ENSG00000087470	DNM1L_HUMAN	-0.00384083	0.994659	0.607389	0.0006	Protein
Q9Y3R5	ENSG00000142197	DOP2_HUMAN	0.161287	0.742022	-2.22441	0.00053	Protein
P28340	ENSG00000062822	DPOD1_HUMAN	0.0976691	0.667352	0.782522	4.13e-05	Protein
Q9NY33	ENSG00000254986	DPP3_HUMAN	0.214757	0.693814	-0.129274	0.47472	Not DE
Q16555	ENSG00000092964	DPYL2_HUMAN	-0.209944	0.56939	0.654769	0.0661	Not DE
Q14126	ENSG00000046604	DSG2_HUMAN	-0.0270057	0.942934	0.16923	0.50808	Not DE
Q13838	ENSG00000198563	DX39B_HUMAN	0.286473	0.567474	-0.0140318	0.95374	Not DE
Q0VDD8	ENSG00000185842	DYH14_HUMAN	-0.828679	0.0779943	0.990951	4.72e-05	Protein
Q14204	ENSG00000197102	DYHC1_HUMAN	-0.056667	0.918713	-0.363537	0.04843	Protein
O75923	ENSG00000135636	DYSF_HUMAN	-0.826676	0.241639	-0.339375	0.10496	Not DE
P19525	ENSG00000055332	E2AK2_HUMAN	-0.171023	0.64935	-0.552267	0.02654	Protein
Q13011	ENSG00000104823	ECH1_HUMAN	0.172595	0.787901	0.25337	0.03275	Protein
P40939	ENSG00000084754	ECHA_HUMAN	0.108716	0.582662	0.0351097	0.72508	Not DE
P55084	ENSG00000138029	ECHB_HUMAN	0.10182	0.634037	0.277271	0.0013	Protein
P30084	ENSG00000127884	ECHM_HUMAN	0.105259	0.628436	-0.0841145	0.48914	Not DE
P68104	ENSG00000156508	EF1A1_HUMAN	-0.151171	0.731163	-0.0494534	0.49794	Not DE
Q05639	ENSG00000101210	EF1A2_HUMAN	0.314983	0.431255	0.767777	7.3e-05	Protein
P24534	ENSG00000114942	EF1B_HUMAN	-0.0640538	0.795183	-0.176852	0.01758	Protein
P29692	ENSG00000104529	EF1D_HUMAN	0.11899	0.663546	0.149744	0.02642	Protein
P13639	ENSG00000167658	EF2_HUMAN	-0.0645246	0.901031	0.495745	4.24e-06	Protein
Q96C19	ENSG00000142634	EFHD2_HUMAN	0.315869	0.318289	0.367778	0.02571	Protein
P49411	ENSG00000178952	EFTU_HUMAN	0.111148	0.671965	0.0710694	0.34758	Not DE
P00533	ENSG00000146648	EGFR_HUMAN	-0.646898	0.11714	0.194268	0.53944	Not DE
Q9H4M9	ENSG00000110047	EHD1_HUMAN	0.191834	0.578481	0.332251	0.00074	Protein
Q9H223	ENSG00000103966	EHD4_HUMAN	-0.0660222	0.871394	0.279548	0.01482	Protein
Q14152	ENSG00000107581	EIF3A_HUMAN	-0.105424	0.701516	0.201669	0.01722	Protein
P55884	ENSG00000106263	EIF3B_HUMAN	0.0396598	0.939448	-0.148916	0.19157	Not DE
Q99613	ENSG00000184110	EIF3C_HUMAN	-0.178049	0.674523	0.290879	0.0635	Not DE
O00303	ENSG00000175390	EIF3F_HUMAN	0.048353	0.880262	0.13772	0.29118	Not DE
Q9Y262	ENSG00000100129	EIF3L_HUMAN	-0.0859182	0.816223	0.0740013	0.60617	Not DE
Q15717	ENSG00000066044	ELAV1_HUMAN	0.126955	0.638032	-0.0533562	0.56499	Not DE
Q32P44	ENSG00000149499	EMAL3_HUMAN	0.217951	0.354448	0.576862	0.05292	Not DE
P06733	ENSG00000074800	ENOA_HUMAN	0.15722	0.637056	-0.176825	0.10248	Not DE
P14625	ENSG00000166598	ENPL_HUMAN	-0.0964131	0.920374	0.18565	0.04848	Protein
P16422	ENSG00000119888	EPCAM_HUMAN	0.0702749	0.812017	-0.377278	0.16261	Not DE
P29317	ENSG00000142627	EPHA2_HUMAN	-0.427713	0.5216	-0.431084	0.34024	Not DE
P58107	ENSG00000261150	EPIPL_HUMAN	0.155112	0.614088	0.131007	0.43358	Not DE
Q9NZ08	ENSG00000164307	ERAP1_HUMAN	-0.281826	0.480466	0.0723338	0.60925	Not DE
Q96HE7	ENSG00000197930	ERO1A_HUMAN	0.0336678	0.930457	0.229854	0.00316	Protein
P30040	ENSG00000089248	ERP29_HUMAN	0.236675	0.390841	0.218625	0.28176	Not DE
Q9BS26	ENSG00000023318	ERP44_HUMAN	0.111149	0.795369	-0.607977	0.04832	Protein
Q9H6S3	ENSG00000177106	ES8L2_HUMAN	0.196695	0.413626	0.344523	0.09581	Not DE
Q9BSJ8	ENSG00000139641	ESYT1_HUMAN	-0.0839465	0.845823	0.600441	3.9e-07	Protein
A0FGR8	ENSG00000117868	ESYT2_HUMAN	-0.149665	0.625517	0.160844	0.51764	Not DE
Q92817	ENSG00000167880	EVPL_HUMAN	0.386137	0.221326	0.330146	0.41876	Not DE
Q96KP1	ENSG00000112685	EXOC2_HUMAN	-0.220421	0.440403	0.408607	0.28781	Not DE
P15311	ENSG00000092820	EZRI_HUMAN	-0.148625	0.692534	0.0316715	0.72519	Not DE
Q8IYD8	ENSG00000187790	FANCM_HUMAN	0.0509124	0.928752	0.241312	0.23691	Not DE
P49327	ENSG00000169710	FAS_HUMAN	0.219673	0.692534	0.247379	4.62e-05	Protein
P22087	ENSG00000105202	FBRL_HUMAN	-0.100008	0.599825	-0.797493	1.33e-05	Protein
Q9UKB1	ENSG00000072803	FBW1B_HUMAN	-0.128621	0.764487	0.303031	0.10529	Not DE
Q13630	ENSG00000104522	FCL_HUMAN	-0.0112737	0.980715	0.494199	0.28041	Not DE
P39748	ENSG00000168496	FEN1_HUMAN	-0.0817039	0.753949	-0.559818	0.00019	Protein
B1AJZ9	ENSG00000142621	FHAD1_HUMAN	0.143019	0.828979	-0.244692	0.52663	Not DE
P02751	ENSG00000115414	FINC_HUMAN	0.151528	0.816786	0.742279	0.00467	Protein
Q02790	ENSG00000004478	FKBP4_HUMAN	0.167014	0.829962	0.189854	0.54916	Not DE
P21333	ENSG00000196924	FLNA_HUMAN	-0.210288	0.743543	0.0899303	0.13839	Not DE
O75369	ENSG00000136068	FLNB_HUMAN	-0.346641	0.529664	0.206158	9.96e-10	Protein
Q14315	ENSG00000128591	FLNC_HUMAN	-0.172295	0.769949	-0.171128	0.21851	Not DE
Q8TF40	ENSG00000217128	FNIP1_HUMAN	-0.413397	0.31249	0.427959	0.00524	Protein
P14324	ENSG00000160752	FPPS_HUMAN	0.23635	0.678043	0.00833128	0.98377	Not DE
Q16658	ENSG00000075618	FSCN1_HUMAN	-0.120936	0.906823	0.329123	0.26732	Not DE
Q96AE4	ENSG00000162613	FUBP1_HUMAN	0.0588461	0.871084	-0.126459	0.21637	Not DE
Q92945	ENSG00000088247	FUBP2_HUMAN	-0.0170418	0.951923	0.428388	1.85e-05	Protein
P07954	ENSG00000091483	FUMH_HUMAN	0.104544	0.714411	-0.0915156	0.36896	Not DE
P35637	ENSG00000089280	FUS_HUMAN	-0.0329375	0.952439	0.1265	0.43501	Not DE
P51114	ENSG00000114416	FXR1_HUMAN	-0.0975796	0.707759	0.197424	0.01724	Protein
Q13283	ENSG00000145907	G3BP1_HUMAN	-0.110909	0.778623	#NAME?	0.02541	Protein
P04406	ENSG00000111640	G3P_HUMAN	0.101172	0.739482	-0.221439	0.12879	Not DE
P11413	ENSG00000160211	G6PD_HUMAN	0.19793	0.599825	0.218208	0.21444	Not DE
P06744	ENSG00000105220	G6PI_HUMAN	0.42696	0.245683	0.484744	1.05e-07	Protein
Q14697	ENSG00000089597	GANAB_HUMAN	-0.146598	0.465583	0.21641	0.00021	Protein
P41250	ENSG00000106105	GARS_HUMAN	-0.668599	0.24433	-0.313526	0.00112	Protein
P62873	ENSG00000078369	GBB1_HUMAN	-0.1817	0.52714	-0.359812	0.32499	Not DE
Q92616	ENSG00000089154	GCN1_HUMAN	0.0064832	0.994659	0.550646	0.00032	Protein
P50395	ENSG00000057608	GDIB_HUMAN	-0.104871	0.64026	0.296347	0.01535	Protein
P06396	ENSG00000148180	GELS_HUMAN	0.243126	0.499901	0.488764	0.02876	Protein
O43681	ENSG00000198356	ASNA_HUMAN	-0.0160317	0.969201	-0.582229	0.01051	Protein
Q06210	ENSG00000198380	GFPT1_HUMAN	-0.353002	0.236961	0.0973475	0.56348	Not DE
O14908	ENSG00000123159	GIPC1_HUMAN	0.0351735	0.913738	-0.389386	0.18855	Not DE
O76003	ENSG00000108010	GLRX3_HUMAN	0.0225539	0.969201	0.0418623	0.87025	Not DE
P34897	ENSG00000182199	GLYM_HUMAN	-0.590626	0.0861783	-0.0897249	0.57142	Not DE
P08754	ENSG00000065135	GNAI3_HUMAN	-0.161754	0.557761	0.0617264	0.616	Not DE
Q9Y3E0	ENSG00000111711	GOT1B_HUMAN	-0.255983	0.133726	0.255502	0.14703	Not DE
P43304	ENSG00000115159	GPDM_HUMAN	-0.116295	0.765112	-0.684318	0.01526	Protein
P38646	ENSG00000113013	GRP75_HUMAN	-0.27776	0.311993	0.203153	2.02e-05	Protein
O60443	ENSG00000105928	GSDME_HUMAN	-1.05348	1.75e-05	-0.125326	0.75157	RNA
P48637	ENSG00000100983	GSHB_HUMAN	-0.0945469	0.702524	0.587502	4.16e-06	Protein
P78417	ENSG00000148834	GSTO1_HUMAN	-0.198688	0.519986	-0.616664	0.01256	Protein
P09211	ENSG00000084207	GSTP1_HUMAN	0.230708	0.344948	-0.125171	0.11161	Not DE
Q8NBJ5	ENSG00000130309	GT251_HUMAN	0.0838455	0.769949	0.765011	1.84e-07	Protein
P78347	ENSG00000263001	GTF2I_HUMAN	0.0197815	0.969469	-0.0636806	0.85265	Not DE
P11166	ENSG00000117394	GTR1_HUMAN	-0.183456	0.414883	-0.114253	0.42042	Not DE
P49915	ENSG00000163655	GUAA_HUMAN	-0.0747602	0.771259	0.116793	0.30901	Not DE
P10412	ENSG00000168298	H14_HUMAN	-0.214792	0.847172	0.956366	0.00552	Protein
P16401	ENSG00000184357	H15_HUMAN	0.176493	0.892978	0.657244	0.01581	Protein
P16104	ENSG00000188486	H2AX_HUMAN	0.0306529	0.92756	-0.447481	0.00103	Protein
O75367	ENSG00000113648	H2AY_HUMAN	0.0464186	0.865822	-0.350115	0.55116	Not DE
P62805	ENSG00000197837	H4_HUMAN	0.236723	0.774315	-1.02745	6.33e-14	Protein
P62805	ENSG00000158406	H4_HUMAN	-0.276386	0.839974	-1.02745	6.33e-14	Protein
P62805	ENSG00000197061	H4_HUMAN	0.29651	0.889001	-1.02745	6.33e-14	Protein
P62805	ENSG00000276966	H4_HUMAN	-0.0453695	0.979234	-1.02745	6.33e-14	Protein
Q9P035	ENSG00000074696	HACD3_HUMAN	0.0130196	0.973739	-0.658743	0.1876	Not DE
P12081	ENSG00000170445	SYHC_HUMAN	0.0899784	0.791805	0.386956	0.42197	Not DE
Q99714	ENSG00000072506	HCD2_HUMAN	-0.0162519	0.971282	-0.0388234	0.51584	Not DE
Q99714	ENSG00000072506	HCD2_HUMAN	-0.0162519	0.971282	0.0327313	0.82321	Not DE
Q5T447	ENSG00000126107	HECD3_HUMAN	0.0794088	0.81676	0.408727	0.33867	Not DE
P36551	ENSG00000080819	HEM6_HUMAN	-0.00720356	0.991494	0.693664	0.18073	Not DE
P31943	ENSG00000169045	HNRH1_HUMAN	0.0761515	0.795183	0.0107632	0.92596	Not DE
P31942	ENSG00000096746	HNRH3_HUMAN	-0.107889	0.713884	-0.0935168	0.34941	Not DE
Q1KMD3	ENSG00000214753	HNRL2_HUMAN	-0.159634	0.533888	-0.491582	0.00635	Protein
P07910	ENSG00000092199	HNRPC_HUMAN	0.0553408	0.854729	-0.201711	0.20813	Not DE
P52597	ENSG00000169813	HNRPF_HUMAN	0.0632429	0.772576	0.191197	0.25794	Not DE
P61978	ENSG00000165119	HNRPK_HUMAN	0.0278432	0.914564	0.207764	0.00422	Protein
P14866	ENSG00000104824	HNRPL_HUMAN	0.197503	0.489228	-0.875867	0.00572	Protein
P52272	ENSG00000099783	HNRPM_HUMAN	-0.0139771	0.966108	0.0162587	0.85255	Not DE
O60506	ENSG00000135316	HNRPQ_HUMAN	-0.178026	0.518163	0.41929	2.49e-05	Protein
O43390	ENSG00000125944	HNRPR_HUMAN	-0.117122	0.677004	0.621245	8.11e-06	Protein
Q00839	ENSG00000153187	HNRPU_HUMAN	-0.0507841	0.881095	0.316917	7.57e-05	Protein
Q92598	ENSG00000120694	HS105_HUMAN	-0.00920884	0.994659	0.222358	0.05612	Not DE
P0DMV9	ENSG00000204388	HS71B_HUMAN	0.438992	0.468886	0.654823	1.54e-11	Protein
P07900	ENSG00000080824	HS90A_HUMAN	0.268621	0.667352	-0.0123094	0.89932	Not DE
P08238	ENSG00000096384	HS90B_HUMAN	0.225518	0.599217	0.344889	0.00335	Protein
P34932	ENSG00000170606	HSP74_HUMAN	0.0545349	0.901894	0.235138	0.00091	Protein
P11142	ENSG00000109971	HSP7C_HUMAN	0.104543	0.889385	0.634602	1.16e-05	Protein
P04792	ENSG00000106211	HSPB1_HUMAN	0.798975	0.0704258	0.160707	0.26969	Not DE
Q7Z6Z7	ENSG00000086758	HUWE1_HUMAN	-0.0784588	0.874554	0.75149	0.07156	Not DE
Q9Y4L1	ENSG00000149428	HYOU1_HUMAN	-0.356763	0.515075	-0.0776528	0.60411	Not DE
Q8WUF5	ENSG00000104881	IASPP_HUMAN	0.0283565	0.939642	0.699169	0.00049	Protein
P05362	ENSG00000090339	ICAM1_HUMAN	0.247134	0.584847	0.4273	0.00697	Protein
P50213	ENSG00000166411	IDH3A_HUMAN	0.0118357	0.97758	0.000476182	0.99718	Not DE
O75874	ENSG00000138413	IDHC_HUMAN	0.469531	0.239174	0.309486	0.11558	Not DE
P05198	ENSG00000134001	IF2A_HUMAN	-0.165207	0.660223	0.146222	0.09896	Not DE
Q9NZI8	ENSG00000159217	IF2B1_HUMAN	-0.0719686	0.880262	0.201019	0.1327	Not DE
O00425	ENSG00000136231	IF2B3_HUMAN	-0.141334	0.6031	-0.229069	0.44141	Not DE
P41091	ENSG00000130741	IF2G_HUMAN	-0.108618	0.738832	0.153899	0.01562	Protein
P60842	ENSG00000161960	IF4A1_HUMAN	0.0791865	0.962617	-0.387139	0.01057	Protein
P38919	ENSG00000141543	IF4A3_HUMAN	0.0953821	0.660319	0.201194	0.00796	Protein
P23588	ENSG00000063046	IF4B_HUMAN	-0.220795	0.674218	-0.0238593	0.92072	Not DE
Q04637	ENSG00000114867	IF4G1_HUMAN	0.0827897	0.866347	-0.174946	0.22665	Not DE
Q15056	ENSG00000106682	IF4H_HUMAN	-0.0460262	0.881476	-0.388633	0.01958	Protein
P63241	ENSG00000132507	IF5A1_HUMAN	0.148242	0.738812	0.136897	0.46379	Not DE
P56537	ENSG00000242372	IF6_HUMAN	-0.225572	0.392576	0.0606409	0.65681	Not DE
Q9BYH8	ENSG00000144802	IKBZ_HUMAN	-0.00493448	0.994396	-0.957386	0.06589	Not DE
Q12905	ENSG00000143621	ILF2_HUMAN	-0.158533	0.537613	0.0739936	0.28311	Not DE
Q12906	ENSG00000129351	ILF3_HUMAN	-0.0130054	0.968596	0.186464	0.48579	Not DE
P52292	ENSG00000182481	IMA1_HUMAN	0.0171074	0.984	0.705572	0.00081	Protein
O00629	ENSG00000186432	IMA3_HUMAN	-0.119924	0.789506	0.13342	0.53776	Not DE
O60684	ENSG00000025800	IMA7_HUMAN	-0.00308591	0.993955	0.747898	0.00053	Protein
Q14974	ENSG00000108424	IMB1_HUMAN	-0.0269699	0.937468	0.160826	0.17885	Not DE
P12268	ENSG00000178035	IMDH2_HUMAN	-0.11122	0.746982	0.30693	0.20547	Not DE
Q9NPH2	ENSG00000105655	INO1_HUMAN	0.367677	0.183464	0.346845	0.05034	Not DE
O00410	ENSG00000065150	IPO5_HUMAN	-0.179792	0.661679	0.266083	0.01039	Protein
Q96P70	ENSG00000198700	IPO9_HUMAN	-0.0674237	0.779628	-0.130957	0.67662	Not DE
Q15181	ENSG00000180817	IPYR_HUMAN	0.0921974	0.677442	0.115105	0.2099	Not DE
P46940	ENSG00000140575	IQGA1_HUMAN	-0.0487372	0.90347	0.434978	0.00034	Protein
P17301	ENSG00000164171	ITA2_HUMAN	-0.804891	0.234248	0.542885	5.17e-05	Protein
P26006	ENSG00000005884	ITA3_HUMAN	-0.493814	0.151268	-0.443845	0.13516	Not DE
P23229	ENSG00000091409	ITA6_HUMAN	-0.599151	0.216983	0.358845	0.00784	Protein
P06756	ENSG00000138448	ITAV_HUMAN	0.0194083	0.981382	0.484131	1.02e-05	Protein
P05556	ENSG00000150093	ITB1_HUMAN	-0.281356	0.418883	0.196465	0.52986	Not DE
P16144	ENSG00000132470	ITB4_HUMAN	-0.471035	0.311993	0.0383356	0.70071	Not DE
P18564	ENSG00000115221	ITB6_HUMAN	-0.0385756	0.938737	-0.10088	0.86885	Not DE
P13645	ENSG00000186395	K1C10_HUMAN	0.275163	0.405149	-0.305045	0.10291	Not DE
P02533	ENSG00000186847	K1C14_HUMAN	0.794352	0.247338	0.187971	0.0768	Not DE
P08779	ENSG00000186832	K1C16_HUMAN	0.802278	0.0575188	-0.0198307	0.93623	Not DE
Q04695	ENSG00000128422	K1C17_HUMAN	0.797327	0.152103	0.578801	0.02073	Protein
P05783	ENSG00000111057	K1C18_HUMAN	0.0733535	0.920241	-0.453156	0.00796	Protein
P08727	ENSG00000171345	K1C19_HUMAN	0.603382	0.0146078	0.239316	1.12e-05	RNA & Protein
P35527	ENSG00000171403	K1C9_HUMAN	0.773375	0.426638	0.44285	0.38793	Not DE
P13647	ENSG00000186081	K2C5_HUMAN	1.76302	0.00498849	0.569774	0.00027	RNA & Protein
P02538	ENSG00000205420	K2C6A_HUMAN	0.666656	0.564701	0.316572	0.28721	Not DE
P08729	ENSG00000135480	K2C7_HUMAN	-0.174631	0.545526	-0.156537	0.01312	Protein
Q6KB66	ENSG00000167767	K2C80_HUMAN	0.00965431	0.986118	0.470991	0.0022	Protein
P05787	ENSG00000170421	K2C8_HUMAN	0.351947	0.526195	-0.064547	0.50012	Not DE
P54819	ENSG00000004455	KAD2_HUMAN	-0.0474839	0.829725	0.233716	0.37267	Not DE
Q7LBC6	ENSG00000120733	KDM3B_HUMAN	0.0420534	0.904256	-0.188944	0.3948	Not DE
Q9H1H9	ENSG00000137177	KI13A_HUMAN	-0.130317	0.649547	-0.268971	0.1555	Not DE
Q5T7B8	ENSG00000186638	KIF24_HUMAN	0.0233374	0.958744	0.895597	0.52387	Not DE
P04183	ENSG00000167900	KITH_HUMAN	0.0444645	0.909916	0.765824	0.06421	Not DE
Q07866	ENSG00000126214	KLC1_HUMAN	-0.0152577	0.97758	-0.21642	0.69116	Not DE
Q9NVR0	ENSG00000178502	KLH11_HUMAN	-0.454697	0.41267	0.567198	0.01855	Protein
P14618	ENSG00000067225	KPYM_HUMAN	0.27995	0.435518	0.263653	0.00802	Protein
O43790	ENSG00000170442	KRT86_HUMAN	-0.219565	0.503231	-0.285263	0.12985	Not DE
P23919	ENSG00000168393	KTHY_HUMAN	0.0729473	0.788977	-0.082666	0.74645	Not DE
Q16787	ENSG00000053747	LAMA3_HUMAN	-0.615214	0.334926	0.8325	4.63e-05	Protein
Q13751	ENSG00000196878	LAMB3_HUMAN	-0.344812	0.487293	0.331819	0.00167	Protein
P11279	ENSG00000185896	LAMP1_HUMAN	0.205621	0.251549	0.266861	0.04072	Protein
P42167	ENSG00000120802	LAP2B_HUMAN	0.00201681	0.996142	0.289264	0.03177	Protein
Q14847	ENSG00000002834	LASP1_HUMAN	-0.0239658	0.940514	0.19147	0.25154	Not DE
P05455	ENSG00000138385	LA_HUMAN	0.134925	0.606642	-0.257605	0.16448	Not DE
Q9UIQ6	ENSG00000113441	LCAP_HUMAN	0.161504	0.671984	1.76139	0.00727	Protein
P00338	ENSG00000134333	LDHA_HUMAN	0.319661	0.382154	0.269425	0.0415	Protein
P07195	ENSG00000111716	LDHB_HUMAN	-0.21091	0.858777	-0.089962	0.65366	Not DE
O95202	ENSG00000168924	LETM1_HUMAN	-0.033657	0.970624	-1.82724	0.01794	Protein
Q04760	ENSG00000124767	LGUL_HUMAN	-0.0674342	0.863206	-0.343994	0.0156	Protein
Q9UHB6	ENSG00000050405	LIMA1_HUMAN	0.0889136	0.791807	-0.327252	0.03198	Protein
P09960	ENSG00000111144	LKHA4_HUMAN	-0.00404869	0.992225	0.427888	0.00114	Protein
P02545	ENSG00000160789	LMNA_HUMAN	0.322948	0.187114	0.532086	5.31e-05	Protein
P20700	ENSG00000113368	LMNB1_HUMAN	0.0571694	0.840287	0.410979	2.4e-06	Protein
Q03252	ENSG00000176619	LMNB2_HUMAN	-0.127952	0.606642	-0.136923	0.41191	Not DE
P36776	ENSG00000196365	LONM_HUMAN	-0.210874	0.589834	0.918561	0.00072	Protein
P42704	ENSG00000138095	LPPRC_HUMAN	-0.159769	0.47004	0.109237	0.36499	Not DE
P50851	ENSG00000198589	LRBA_HUMAN	-0.107434	0.835503	-0.022253	0.93977	Not DE
Q15345	ENSG00000132128	LRC41_HUMAN	0.0476565	0.900354	0.259854	0.0892	Not DE
Q8N1G4	ENSG00000130764	LRC47_HUMAN	-0.055824	0.881065	-1.01866	0.07698	Not DE
Q96AG4	ENSG00000108829	LRC59_HUMAN	-0.130843	0.798073	-1.12837	0.00162	Protein
O75608	ENSG00000120992	LYPA1_HUMAN	-0.397555	0.228688	-0.371903	0.00152	Protein
Q02978	ENSG00000108528	M2OM_HUMAN	0.124407	0.51215	0.0234647	0.80943	Not DE
Q969L2	ENSG00000147676	MAL2_HUMAN	-0.0999037	0.707928	-0.374022	0.12874	Not DE
Q15691	ENSG00000101367	MARE1_HUMAN	-0.0990614	0.769154	0.266651	0.02763	Protein
Q9NZL9	ENSG00000038274	MAT2B_HUMAN	0.0257258	0.951258	-0.108771	0.67989	Not DE
P43243	ENSG00000015479	MATR3_HUMAN	0.1539	0.883102	0.379868	0.05146	Not DE
Q9BQG0	ENSG00000132382	MBB1A_HUMAN	0.110475	0.873253	-0.0354943	0.8603	Not DE
P49736	ENSG00000073111	MCM2_HUMAN	-0.0212781	0.957361	-0.0456858	0.60946	Not DE
P25205	ENSG00000112118	MCM3_HUMAN	0.0924421	0.710021	0.50439	0.00664	Protein
P33991	ENSG00000104738	MCM4_HUMAN	0.106895	0.698283	0.483054	0.0239	Protein
P33992	ENSG00000100297	MCM5_HUMAN	0.166218	0.540315	0.263476	0.01577	Protein
Q14566	ENSG00000076003	MCM6_HUMAN	0.0593918	0.856456	-0.16363	0.44098	Not DE
P33993	ENSG00000166508	MCM7_HUMAN	-0.0685493	0.760677	0.499903	1.13e-06	Protein
P40925	ENSG00000014641	MDHC_HUMAN	0.126982	0.628436	-0.286511	0.06303	Not DE
P40926	ENSG00000146701	MDHM_HUMAN	0.0669115	0.81776	-0.193097	0.05594	Not DE
P31153	ENSG00000168906	METK2_HUMAN	-0.133283	0.754045	-0.380945	0.06785	Not DE
Q16891	ENSG00000132305	MIC60_HUMAN	-0.0149347	0.959506	-0.0265553	0.9522	Not DE
P14174	ENSG00000240972	MIF_HUMAN	0.0408681	0.967441	-0.879349	4.66e-07	Protein
Q8N4C8	ENSG00000141503	MINK1_HUMAN	0.119513	0.616812	0.374211	0.32017	Not DE
P28482	ENSG00000100030	MK01_HUMAN	-0.112595	0.749783	-0.0828826	0.11388	Not DE
P19105	ENSG00000101608	ML12A_HUMAN	-0.163518	0.421479	-0.612445	7.22e-05	Protein
Q13724	ENSG00000115275	MOGS_HUMAN	0.101163	0.662778	0.528392	9.41e-08	Protein
Q00325	ENSG00000075415	MPCP_HUMAN	-0.0939607	0.656882	-0.152046	0.00632	Protein
P49959	ENSG00000020922	MRE11_HUMAN	0.0973893	0.723933	-0.877234	0.43074	Not DE
P43246	ENSG00000095002	MSH2_HUMAN	0.0357384	0.919857	0.751458	0.01354	Protein
O94776	ENSG00000149480	MTA2_HUMAN	-0.12086	0.693814	-0.133123	0.4839	Not DE
P13995	ENSG00000065911	MTDC_HUMAN	-0.884917	0.0775351	0.604525	0.03716	Protein
Q7Z406	ENSG00000105357	MYH14_HUMAN	0.121597	0.765496	0.576293	0.00043	Protein
P35579	ENSG00000100345	MYH9_HUMAN	-0.176213	0.748284	0.238003	0.01661	Protein
P60660	ENSG00000092841	MYL6_HUMAN	0.179444	0.486491	-0.502448	1.55e-07	Protein
O43795	ENSG00000128641	MYO1B_HUMAN	-0.135264	0.637135	0.161576	0.09294	Not DE
O00159	ENSG00000197879	MYO1C_HUMAN	-0.0625059	0.834717	0.329419	0.08818	Not DE
Q12965	ENSG00000157483	MYO1E_HUMAN	0.124751	0.62262	0.811208	0.11188	Not DE
Q9UM54	ENSG00000196586	MYO6_HUMAN	0.136938	0.618278	-0.535912	0.04646	Protein
Q9NZM1	ENSG00000138119	MYOF_HUMAN	-0.0969612	0.782192	0.173959	0.01113	Protein
E9PAV3	ENSG00000196531	NACAM_HUMAN	0.0560127	0.894866	0.288684	0.00018	Protein
Q9NX02	ENSG00000022556	NALP2_HUMAN	1.28659	4.62e-05	1.32921	2.2e-09	RNA & Protein
P43490	ENSG00000105835	NAMPT_HUMAN	-0.12969	0.721566	0.441218	0.00101	Protein
Q9UHQ9	ENSG00000159348	NB5R1_HUMAN	0.602949	0.0301353	0.299791	0.12002	RNA
Q6PIU2	ENSG00000144959	NCEH1_HUMAN	0.105474	0.874524	0.178265	0.10873	Not DE
P22392	ENSG00000243678	NDKB_HUMAN	0.329451	0.817002	-0.494787	7.95e-05	Protein
P28331	ENSG00000023228	NDUS1_HUMAN	-0.0775233	0.801836	0.891901	0.09527	Not DE
Q8WX92	ENSG00000188986	NELFB_HUMAN	0.132868	0.552452	-0.15984	0.56866	Not DE
Q96TA1	ENSG00000136830	NIBL1_HUMAN	0.0692208	0.864477	0.202449	0.62411	Not DE
Q92542	ENSG00000162736	NICA_HUMAN	-0.110805	0.662778	0.416156	0.06139	Not DE
Q8N4C6	ENSG00000100503	NIN_HUMAN	-0.287014	0.483396	-0.576698	0.27524	Not DE
Q9NQR4	ENSG00000114021	NIT2_HUMAN	0.00883501	0.990841	0.0923466	0.49673	Not DE
P30419	ENSG00000136448	NMT1_HUMAN	0.0479641	0.857479	0.392315	1.45e-07	Protein
Q15233	ENSG00000147140	NONO_HUMAN	-0.0915639	0.693814	0.14725	0.59223	Not DE
O00567	ENSG00000101361	NOP56_HUMAN	-0.0424253	0.930599	-0.358986	0.06635	Not DE
Q9Y2X3	ENSG00000055044	NOP58_HUMAN	-0.0680206	0.85918	0.121673	0.13004	Not DE
P55209	ENSG00000187109	NP1L1_HUMAN	-0.0695312	0.794709	0.129222	0.19642	Not DE
Q8TAT6	ENSG00000182446	NPL4_HUMAN	-0.0134802	0.986843	-1.83886	0.01178	Protein
P06748	ENSG00000181163	NPM_HUMAN	-0.118621	0.631905	0.281623	0.03801	Protein
P15559	ENSG00000181019	NQO1_HUMAN	-0.1049	0.895335	-0.249746	0.59265	Not DE
Q9UNZ2	ENSG00000088833	NSF1C_HUMAN	0.0235259	0.955096	-0.0869038	0.83897	Not DE
P46459	ENSG00000073969	NSF_HUMAN	-0.041495	0.923153	0.266243	0.07973	Not DE
Q08J23	ENSG00000037474	NSUN2_HUMAN	-0.123532	0.817002	0.187445	0.01622	Protein
Q12769	ENSG00000030066	NU160_HUMAN	-0.111799	0.718226	-0.0313613	0.95168	Not DE
P19338	ENSG00000115053	NUCL_HUMAN	-0.0875201	0.774075	0.655481	8.95e-08	Protein
Q14980	ENSG00000137497	NUMA1_HUMAN	0.0491374	0.852462	0.513553	0.01662	Protein
Q8N1F7	ENSG00000102900	NUP93_HUMAN	0.0409217	0.922449	0.129708	0.32209	Not DE
P04181	ENSG00000065154	OAT_HUMAN	0.202292	0.589387	-0.807073	0.22146	Not DE
P08559	ENSG00000131828	ODPA_HUMAN	0.0641464	0.807025	-0.914152	0.1476	Not DE
Q9NTK5	ENSG00000138430	OLA1_HUMAN	-0.125118	0.607444	0.290987	0.00704	Protein
P39656	ENSG00000244038	OST48_HUMAN	0.0164046	0.967456	0.183215	0.10188	Not DE
Q96FW1	ENSG00000167770	OTUB1_HUMAN	0.21181	0.357135	-0.423628	0.00152	Protein
P13674	ENSG00000122884	P4HA1_HUMAN	0.109389	0.839407	#NAME?	0.33219	Not DE
P04637	ENSG00000141510	P53_HUMAN	-0.270577	0.419217	3.39258	0.04749	Protein
Q15102	ENSG00000079462	PA1B3_HUMAN	0.166594	0.428907	-0.0710357	0.36267	Not DE
Q9UQ80	ENSG00000170515	PA2G4_HUMAN	0.0411009	0.920736	0.0134332	0.93246	Not DE
P11940	ENSG00000070756	PABP1_HUMAN	-0.0636592	0.846914	0.212169	0.00036	Protein
Q86U42	ENSG00000100836	PABP2_HUMAN	0.094164	0.796522	-0.0202761	0.84017	Not DE
Q13310	ENSG00000090621	PABP4_HUMAN	0.149333	0.471915	-0.196955	0.24753	Not DE
P05121	ENSG00000106366	PAI1_HUMAN	-0.690288	0.166807	-0.18261	0.7292	Not DE
P05120	ENSG00000197632	PAI2_HUMAN	-0.891758	0.136967	-0.0853594	0.72705	Not DE
Q99497	ENSG00000116288	PARK7_HUMAN	0.100357	0.671073	-0.336167	0.0559	Not DE
P09874	ENSG00000143799	PARP1_HUMAN	0.00282812	0.99494	0.471595	4.77e-07	Protein
Q15365	ENSG00000169564	PCBP1_HUMAN	0.1808	0.379866	0.16149	0.5035	Not DE
Q15366	ENSG00000197111	PCBP2_HUMAN	-0.0353739	0.942978	0.29086	0.00012	Protein
Q15645	ENSG00000071539	PCH2_HUMAN	-0.292613	0.42935	0.0576692	0.7508	Not DE
Q16822	ENSG00000100889	PCKGM_HUMAN	-0.662907	0.242913	-0.132647	0.05617	Not DE
P12004	ENSG00000132646	PCNA_HUMAN	0.162214	0.634037	0.497909	7.85e-08	Protein
Q9BUL8	ENSG00000114209	PDC10_HUMAN	-0.0971276	0.80391	-0.387362	0.09835	Not DE
Q8WUM4	ENSG00000170248	PDC6I_HUMAN	0.0701223	0.743939	0.566718	0.00064	Protein
P07237	ENSG00000185624	PDIA1_HUMAN	0.0481599	0.917779	0.00760362	0.96236	Not DE
P30101	ENSG00000167004	PDIA3_HUMAN	0.0686417	0.92322	0.622179	1.66e-05	Protein
P13667	ENSG00000155660	PDIA4_HUMAN	-0.0622808	0.948165	0.53297	0.00011	Protein
Q15084	ENSG00000143870	PDIA6_HUMAN	-0.125729	0.79623	0.0553007	0.59223	Not DE
Q96HC4	ENSG00000163110	PDLI5_HUMAN	-0.0103677	0.981012	0.446361	0.00344	Protein
O00764	ENSG00000160209	PDXK_HUMAN	0.0627649	0.796832	0.110971	0.38629	Not DE
Q8IZL8	ENSG00000141456	PELP1_HUMAN	0.261812	0.238192	0.249859	0.28163	Not DE
P12955	ENSG00000124299	PEPD_HUMAN	0.0962866	0.76426	-0.752087	0.00036	Protein
O60437	ENSG00000118898	PEPL_HUMAN	0.138947	0.662004	-0.0553865	0.81931	Not DE
O43933	ENSG00000127980	PEX1_HUMAN	-0.0883013	0.715445	0.222341	0.71451	Not DE
Q01813	ENSG00000067057	PFKAP_HUMAN	-0.00634916	0.99153	0.117128	0.68756	Not DE
P18669	ENSG00000171314	PGAM1_HUMAN	0.206852	0.568042	0.11596	0.64647	Not DE
Q96HS1	ENSG00000247077	PGAM5_HUMAN	0.149454	0.751523	0.217155	0.21072	Not DE
P00558	ENSG00000102144	PGK1_HUMAN	0.176749	0.671965	0.27514	0.12951	Not DE
P36871	ENSG00000079739	PGM1_HUMAN	-0.0673312	0.866247	0.104124	0.57512	Not DE
Q96G03	ENSG00000169299	PGM2_HUMAN	-0.119361	0.754045	-0.49045	0.09825	Not DE
O15173	ENSG00000164040	PGRC2_HUMAN	0.0723104	0.846968	-0.883112	0.00747	Protein
Q99623	ENSG00000215021	PHB2_HUMAN	0.0165404	0.952175	-0.0610661	0.3348	Not DE
P35232	ENSG00000167085	PHB_HUMAN	0.120942	0.693814	0.090115	0.07244	Not DE
Q13492	ENSG00000073921	PICAL_HUMAN	-0.218881	0.245683	-0.0663825	0.63836	Not DE
Q9HAU0	ENSG00000052126	PKHA5_HUMAN	0.160386	0.619776	0.0619493	0.8777	Not DE
Q6IQ23	ENSG00000166689	PKHA7_HUMAN	0.632075	0.108858	0.669865	0.11284	Not DE
Q99959	ENSG00000057294	PKP2_HUMAN	0.0624546	0.864477	0.23373	0.19532	Not DE
Q99569	ENSG00000144283	PKP4_HUMAN	-0.299212	0.169587	-0.339425	0.32555	Not DE
P14923	ENSG00000173801	PLAK_HUMAN	0.22502	0.318289	0.426727	0.00052	Protein
Q15149	ENSG00000178209	PLEC_HUMAN	-0.0869631	0.923658	0.0319297	0.52378	Not DE
O60664	ENSG00000105355	PLIN3_HUMAN	0.396741	0.105949	-0.15481	0.22885	Not DE
O00469	ENSG00000152952	PLOD2_HUMAN	0.214978	0.557761	0.915765	0.00449	Protein
Q14651	ENSG00000120756	PLSI_HUMAN	0.100124	0.809774	-0.065029	0.73031	Not DE
P13797	ENSG00000102024	PLST_HUMAN	-0.068289	0.838884	0.280017	0.00041	Protein
Q6XQN6	ENSG00000147813	PNCB_HUMAN	-0.102554	0.72339	-0.571853	0.06006	Not DE
P00491	ENSG00000198805	PNPH_HUMAN	0.231368	0.318377	0.321218	0.01452	Protein
P62136	ENSG00000172531	PP1A_HUMAN	0.0627396	0.76423	-0.115606	0.4525	Not DE
Q15435	ENSG00000115685	PP1R7_HUMAN	0.0143977	0.967918	-0.304836	0.40158	Not DE
P67775	ENSG00000113575	PP2AA_HUMAN	-0.0811216	0.757314	-0.271712	0.21548	Not DE
P62937	ENSG00000196262	PPIA_HUMAN	0.0591798	0.838708	-0.3172	0.05344	Not DE
P23284	ENSG00000166794	PPIB_HUMAN	0.0372082	0.954186	-0.190614	0.02472	Protein
Q9BXM0	ENSG00000105227	PRAX_HUMAN	0.0314519	0.960496	-0.239746	0.56085	Not DE
Q06830	ENSG00000117450	PRDX1_HUMAN	0.237868	0.65416	-0.169039	0.07242	Not DE
P30048	ENSG00000165672	PRDX3_HUMAN	0.0708964	0.730532	0.285005	0.03218	Protein
Q13162	ENSG00000123131	PRDX4_HUMAN	0.133976	0.677196	-0.0378279	0.80546	Not DE
P30044	ENSG00000126432	PRDX5_HUMAN	0.0519692	0.932303	-0.542236	0.00685	Protein
P30041	ENSG00000117592	PRDX6_HUMAN	0.0300534	0.916706	-0.540984	3.42e-09	Protein
P49643	ENSG00000146143	PRI2_HUMAN	-0.00632348	0.988553	-0.279637	0.15956	Not DE
P78527	ENSG00000253729	PRKDC_HUMAN	-0.0952203	0.878508	-0.0341114	0.65979	Not DE
P07737	ENSG00000108518	PROF1_HUMAN	0.113819	0.749549	-0.757754	1.23e-06	Protein
Q9UMS4	ENSG00000110107	PRP19_HUMAN	-0.0107752	0.971437	-0.28415	0.26686	Not DE
Q6P2Q9	ENSG00000174231	PRP8_HUMAN	-0.0534499	0.929635	0.0772346	0.43091	Not DE
P62333	ENSG00000100519	PRS10_HUMAN	-0.0467802	0.910533	-0.225438	0.65727	Not DE
P62191	ENSG00000100764	PRS4_HUMAN	0.164514	0.664338	0.135112	0.29765	Not DE
P17980	ENSG00000165916	PRS6A_HUMAN	0.11005	0.723933	-0.555667	0.00504	Protein
P35998	ENSG00000161057	PRS7_HUMAN	0.00937976	0.989486	0.287415	0.09639	Not DE
P25786	ENSG00000129084	PSA1_HUMAN	0.356173	0.548478	-0.43539	0.01157	Protein
P25787	ENSG00000106588	PSA2_HUMAN	0.475576	0.520206	0.00598883	0.97862	Not DE
P25788	ENSG00000100567	PSA3_HUMAN	0.0605918	0.863425	-0.201054	0.08035	Not DE
P25789	ENSG00000041357	PSA4_HUMAN	0.10026	0.756077	-0.229185	0.16125	Not DE
P28066	ENSG00000143106	PSA5_HUMAN	0.0458803	0.882914	0.125506	0.80315	Not DE
P60900	ENSG00000100902	PSA6_HUMAN	0.356677	0.564371	-0.144907	0.04487	Protein
O14818	ENSG00000101182	PSA7_HUMAN	0.0441518	0.922449	-0.0378246	0.76162	Not DE
P55786	ENSG00000141279	PSA_HUMAN	0.0561813	0.876577	0.298985	0.00046	Protein
P20618	ENSG00000008018	PSB1_HUMAN	0.0881159	0.806699	-0.888054	0.00045	Protein
P49721	ENSG00000126067	PSB2_HUMAN	0.0796346	0.8402	-0.271878	0.00877	Protein
P49720	ENSG00000277791	PSB3_HUMAN	0.125929	0.774075	-0.258792	0.00457	Protein
P28070	ENSG00000159377	PSB4_HUMAN	0.211293	0.531761	-0.284834	0.37228	Not DE
P28074	ENSG00000100804	PSB5_HUMAN	0.217993	0.489422	-0.498026	0.00253	Protein
P28072	ENSG00000142507	PSB6_HUMAN	0.190811	0.593813	0.0360209	0.7531	Not DE
P28062	ENSG00000204264	PSB8_HUMAN	0.0590616	0.930457	-0.0965697	0.32822	Not DE
O00231	ENSG00000108671	PSD11_HUMAN	0.0662051	0.917779	0.340617	0.00064	Protein
O00232	ENSG00000197170	PSD12_HUMAN	0.0727542	0.876577	-0.0171369	0.91987	Not DE
Q9UNM6	ENSG00000185627	PSD13_HUMAN	0.210988	0.596752	0.530259	0.46885	Not DE
O00487	ENSG00000115233	PSDE_HUMAN	-0.0900091	0.85531	0.0295793	0.90001	Not DE
Q99460	ENSG00000173692	PSMD1_HUMAN	0.117636	0.838708	0.385563	5.01e-05	Protein
Q13200	ENSG00000175166	PSMD2_HUMAN	-0.0297375	0.971776	0.373271	0.00596	Protein
O43242	ENSG00000108344	PSMD3_HUMAN	0.145835	0.763851	0.158391	0.25976	Not DE
Q16401	ENSG00000095261	PSMD5_HUMAN	0.090981	0.803293	0.188121	0.07577	Not DE
P51665	ENSG00000103035	PSMD7_HUMAN	-0.0454317	0.917452	-0.678628	0.10225	Not DE
Q06323	ENSG00000092010	PSME1_HUMAN	0.0574948	0.926062	0.0698107	0.62019	Not DE
Q9UL46	ENSG00000100911	PSME2_HUMAN	0.0998749	0.801155	-0.187238	0.27831	Not DE
P61289	ENSG00000131467	PSME3_HUMAN	-0.140689	0.80479	-0.374905	0.04295	Protein
Q8WXF1	ENSG00000121390	PSPC1_HUMAN	-0.0365406	0.910533	0.358891	0.2949	Not DE
P26599	ENSG00000011304	PTBP1_HUMAN	0.258289	0.230818	0.536991	5.11e-11	Protein
P18031	ENSG00000196396	PTN1_HUMAN	0.0594051	0.893731	0.564741	0.00072	Protein
O95997	ENSG00000164611	PTTG1_HUMAN	0.154107	0.700895	0.0937418	0.68871	Not DE
Q9UHX1	ENSG00000179950	PUF60_HUMAN	-0.00409076	0.992435	0.402115	0.0077	Protein
P22102	ENSG00000159131	PUR2_HUMAN	-0.332431	0.496937	0.116294	0.56045	Not DE
P22234	ENSG00000128050	PUR6_HUMAN	-0.0562333	0.855279	0.324083	0.03317	Protein
P31939	ENSG00000138363	PUR9_HUMAN	-0.0792745	0.828979	0.200057	0.09823	Not DE
P30520	ENSG00000035687	PURA2_HUMAN	0.0326583	0.90671	0.42324	0.00047	Protein
Q92626	ENSG00000130508	PXDN_HUMAN	-0.237658	0.525324	0.631548	0.02482	Protein
P11216	ENSG00000100994	PYGB_HUMAN	-0.520024	0.16034	0.19032	0.26764	Not DE
P06737	ENSG00000100504	PYGL_HUMAN	-0.00485996	0.991959	-0.738216	0.4545	Not DE
P27708	ENSG00000084774	PYR1_HUMAN	-0.097191	0.876943	0.492968	1.85e-06	Protein
P17812	ENSG00000171793	PYRG1_HUMAN	-0.27417	0.703443	-0.174793	0.32261	Not DE
P31930	ENSG00000010256	QCR1_HUMAN	0.126796	0.503037	-0.389686	0.05647	Not DE
P22695	ENSG00000140740	QCR2_HUMAN	0.0992457	0.713463	-0.188983	0.27651	Not DE
Q9H974	ENSG00000151576	QTRT2_HUMAN	-0.180072	0.656954	-0.220013	0.33372	Not DE
P61106	ENSG00000119396	RAB14_HUMAN	-0.100639	0.732132	0.966798	0.03526	Protein
Q9H0U4	ENSG00000174903	RAB1B_HUMAN	0.147307	0.432669	-0.0277401	0.81346	Not DE
P61019	ENSG00000104388	RAB2A_HUMAN	0.0963659	0.693814	-0.237004	0.0098	Protein
P51148	ENSG00000108774	RAB5C_HUMAN	0.118454	0.705061	-0.063105	0.50792	Not DE
P51149	ENSG00000075785	RAB7A_HUMAN	0.000853973	0.997347	0.00261263	0.98611	Not DE
P15153	ENSG00000128340	RAC2_HUMAN	0.0524367	0.889385	-2.29782	8.55e-05	Protein
P63244	ENSG00000204628	RACK1_HUMAN	0.0220353	0.944954	0.125348	0.02948	Protein
P46060	ENSG00000100401	RAGP1_HUMAN	0.116742	0.741236	0.524348	0.0061	Protein
Q9UKM9	ENSG00000125970	RALY_HUMAN	0.0292313	0.92756	-0.411069	0.13009	Not DE
P62826	ENSG00000132341	RAN_HUMAN	-0.0951129	0.751946	-0.219521	0.00168	Protein
Q15907	ENSG00000185236	RB11B_HUMAN	0.0726887	0.771018	0.0193928	0.83482	Not DE
Q09028	ENSG00000162521	RBBP4_HUMAN	-0.0338212	0.928517	0.239721	0.00013	Protein
Q96PK6	ENSG00000239306	RBM14_HUMAN	0.284651	0.611289	0.173405	0.2612	Not DE
Q14498	ENSG00000131051	RBM39_HUMAN	0.0268352	0.930971	0.0549424	0.83373	Not DE
P18754	ENSG00000180198	RCC1_HUMAN	0.0461865	0.854163	-1.16018	0.00127	Protein
Q9P258	ENSG00000179051	RCC2_HUMAN	-0.00339384	0.993282	-0.0161227	0.84461	Not DE
P54727	ENSG00000119318	RD23B_HUMAN	-0.0803397	0.743939	0.100885	0.44806	Not DE
Q92900	ENSG00000005007	RENT1_HUMAN	0.073688	0.789087	0.306706	0.00992	Protein
Q9P227	ENSG00000275832	RHG23_HUMAN	0.223281	0.264251	-0.0564698	0.85522	Not DE
P08134	ENSG00000155366	RHOC_HUMAN	-0.267376	0.489422	-1.33195	0.00191	Protein
P13489	ENSG00000023191	RINI_HUMAN	0.0685772	0.807082	0.325553	6.36e-05	Protein
P31350	ENSG00000171848	RIR2_HUMAN	-0.219567	0.515229	0.0134045	0.93125	Not DE
P62913	ENSG00000142676	RL11_HUMAN	0.0653909	0.853102	-0.387087	0.00026	Protein
P30050	ENSG00000197958	RL12_HUMAN	0.0127597	0.98163	1.23935	0.21729	Not DE
P40429	ENSG00000142541	RL13A_HUMAN	0.0367507	0.950615	-0.498023	0.13065	Not DE
P26373	ENSG00000167526	RL13_HUMAN	0.180898	0.650913	-0.315724	0.01684	Protein
P50914	ENSG00000188846	RL14_HUMAN	0.0524438	0.874636	-0.117444	0.22549	Not DE
P61313	ENSG00000174748	RL15_HUMAN	0.110079	0.742415	-1.7107	2.53e-09	Protein
Q02543	ENSG00000105640	RL18A_HUMAN	0.115876	0.680761	-1.27055	1.72e-07	Protein
Q07020	ENSG00000063177	RL18_HUMAN	0.0804885	0.795914	-0.282461	0.02056	Protein
O76021	ENSG00000171490	RL1D1_HUMAN	-0.157723	0.634144	0.167367	0.14383	Not DE
P35268	ENSG00000116251	RL22_HUMAN	-0.132381	0.730756	-0.98873	8.21e-08	Protein
P62829	ENSG00000125691	RL23_HUMAN	0.0448857	0.909458	-0.538854	0.04827	Protein
P83731	ENSG00000114391	RL24_HUMAN	0.0488198	0.885178	0.10365	0.79705	Not DE
P46776	ENSG00000166441	RL27A_HUMAN	0.123365	0.726137	-0.699795	1.41e-05	Protein
P61353	ENSG00000131469	RL27_HUMAN	0.11793	0.694835	-0.268792	0.03595	Protein
P62888	ENSG00000156482	RL30_HUMAN	0.0454393	0.90141	-0.671152	1.43e-05	Protein
P62899	ENSG00000071082	RL31_HUMAN	0.157431	0.689115	#NAME?	1.5e-06	Protein
P62987	ENSG00000221983	RL40_HUMAN	0.0987831	0.691099	0.819428	5.96e-10	Protein
P36578	ENSG00000174444	RL4_HUMAN	-0.0334842	0.927914	-0.449636	0.00497	Protein
P46777	ENSG00000122406	RL5_HUMAN	0.0424301	0.885551	-0.174039	0.35836	Not DE
Q02878	ENSG00000089009	RL6_HUMAN	0.0641146	0.79448	-0.193267	0.29397	Not DE
P62424	ENSG00000148303	RL7A_HUMAN	0.212725	0.40229	0.0175522	0.85557	Not DE
P18124	ENSG00000147604	RL7_HUMAN	0.00282869	0.994753	-0.29362	0.15873	Not DE
P62917	ENSG00000161016	RL8_HUMAN	0.0881762	0.742224	0.0685493	0.55766	Not DE
P32969	ENSG00000163682	RL9_HUMAN	0.126488	0.762645	-0.745038	0.04838	Protein
P05388	ENSG00000089157	RLA0_HUMAN	0.0288809	0.939642	0.219337	0.01322	Protein
P09001	ENSG00000114686	RM03_HUMAN	-0.135678	0.709533	0.496126	0.05908	Not DE
Q9BQ52	ENSG00000006744	RNZ2_HUMAN	0.180211	0.646679	0.602267	0.52461	Not DE
Q13151	ENSG00000177733	ROA0_HUMAN	-0.105301	0.654799	0.352295	0.11069	Not DE
P09651	ENSG00000135486	ROA1_HUMAN	0.0472991	0.916706	0.025943	0.8635	Not DE
P22626	ENSG00000122566	ROA2_HUMAN	0.191069	0.512921	-0.303607	0.09935	Not DE
P51991	ENSG00000170144	ROA3_HUMAN	-0.0563118	0.861832	-0.356204	0.02783	Protein
P04843	ENSG00000163902	RPN1_HUMAN	0.0383385	0.928425	0.382842	6.22e-06	Protein
P04844	ENSG00000118705	RPN2_HUMAN	0.00201198	0.995554	0.159161	0.51242	Not DE
Q9NQG5	ENSG00000101413	RPR1B_HUMAN	-0.212286	0.290197	0.220219	0.31768	Not DE
P62277	ENSG00000110700	RS13_HUMAN	0.136635	0.58333	-3.70907	4.89e-05	Protein
P62263	ENSG00000164587	RS14_HUMAN	0.0156319	0.969201	-0.498143	0.0004	Protein
P62244	ENSG00000134419	RS15A_HUMAN	0.00961092	0.990909	0.0460196	0.86739	Not DE
P62249	ENSG00000105193	RS16_HUMAN	0.103151	0.737694	-0.22234	0.19145	Not DE
P62269	ENSG00000231500	RS18_HUMAN	0.103078	0.812017	-0.286842	0.01516	Protein
P39019	ENSG00000105372	RS19_HUMAN	0.131028	0.661896	-0.562793	0.00058	Protein
P62266	ENSG00000186468	RS23_HUMAN	-0.0076064	0.986995	-0.316229	0.0015	Protein
P15880	ENSG00000140988	RS2_HUMAN	0.0185905	0.95679	0.107323	0.19931	Not DE
P61247	ENSG00000145425	RS3A_HUMAN	0.0941662	0.787326	0.841125	0.13306	Not DE
P23396	ENSG00000149273	RS3_HUMAN	0.219639	0.345033	-0.115363	0.06304	Not DE
P62701	ENSG00000198034	RS4X_HUMAN	0.055047	0.854722	-0.262098	0.23213	Not DE
P46782	ENSG00000083845	RS5_HUMAN	0.0450429	0.863047	-0.318997	0.0602	Not DE
P62753	ENSG00000137154	RS6_HUMAN	0.0841884	0.801747	-0.839415	6.81e-05	Protein
P62081	ENSG00000171863	RS7_HUMAN	0.0176681	0.969469	0.038974	0.84235	Not DE
P62241	ENSG00000142937	RS8_HUMAN	0.126734	0.724555	-0.460322	0.00239	Protein
P46781	ENSG00000170889	RS9_HUMAN	0.0854973	0.838337	-0.457614	5.2e-05	Protein
P08865	ENSG00000168028	RSSA_HUMAN	0.0891467	0.696919	0.0955493	0.00312	Protein
Q9NQC3	ENSG00000115310	RTN4_HUMAN	0.024649	0.940051	-0.490351	0.0503	Not DE
P08621	ENSG00000104852	RU17_HUMAN	0.300514	0.202678	-0.548198	0.12971	Not DE
P09661	ENSG00000131876	RU2A_HUMAN	0.194974	0.384192	-0.0147606	0.92527	Not DE
Q9Y265	ENSG00000175792	RUVB1_HUMAN	-0.00453205	0.994828	0.258759	0.00439	Protein
Q9Y230	ENSG00000183207	RUVB2_HUMAN	0.0825639	0.80732	-0.35678	0.05227	Not DE
P05109	ENSG00000143546	S10A8_HUMAN	0.908893	0.609133	0.174311	0.6975	Not DE
P06702	ENSG00000163220	S10A9_HUMAN	0.520536	0.271437	-1.15645	0.06919	Not DE
P31949	ENSG00000163191	S10AB_HUMAN	-0.0253061	0.964231	-0.56148	0.00806	Protein
P61619	ENSG00000058262	S61A1_HUMAN	-0.235304	0.324314	0.402345	0.1357	Not DE
Q9UBE0	ENSG00000142230	SAE1_HUMAN	-0.0934793	0.662004	-0.0450725	0.90033	Not DE
Q14151	ENSG00000130254	SAFB2_HUMAN	0.297982	0.272382	-0.488425	0.11436	Not DE
P23526	ENSG00000101444	SAHH_HUMAN	-0.0348678	0.930971	-0.173415	0.30924	Not DE
Q15437	ENSG00000101310	SC23B_HUMAN	-0.14279	0.670183	0.0903611	0.44051	Not DE
Q6NUK1	ENSG00000085491	SCMC1_HUMAN	-0.260767	0.500891	-0.39718	0.24107	Not DE
Q12765	ENSG00000136193	SCRN1_HUMAN	-0.229662	0.456272	-0.316412	0.02308	Protein
P31040	ENSG00000073578	SDHA_HUMAN	0.0981153	0.902213	-0.739522	9.13e-05	Protein
Q15019	ENSG00000168385	SEPT2_HUMAN	-0.124524	0.597674	-0.41505	0.08915	Not DE
Q16181	ENSG00000122545	SEPT7_HUMAN	-0.128481	0.4757	-0.275818	0.73826	Not DE
Q9UHD8	ENSG00000184640	SEPT9_HUMAN	0.0119634	0.971054	0.377014	0.00286	Protein
O43175	ENSG00000092621	SERA_HUMAN	-0.212245	0.632577	0.0317844	0.57487	Not DE
P78330	ENSG00000146733	SERB_HUMAN	-0.533004	0.385987	-0.50875	0.00094	Protein
Q9Y617	ENSG00000135069	SERC_HUMAN	-0.902799	0.158965	-0.473637	3.84e-07	Protein
P50454	ENSG00000149257	SERPH_HUMAN	0.401197	0.18471	0.59839	3.04e-09	Protein
Q01105	ENSG00000119335	SET_HUMAN	-0.150649	0.445593	-0.473829	0.02093	Protein
Q15393	ENSG00000189091	SF3B3_HUMAN	0.210286	0.415378	0.356218	1.86e-06	Protein
P23246	ENSG00000116560	SFPQ_HUMAN	0.156726	0.759707	0.189567	0.07458	Not DE
Q9H9B4	ENSG00000164466	SFXN1_HUMAN	-0.0831037	0.864931	-0.0181617	0.8033	Not DE
Q9NTJ3	ENSG00000113810	SMC4_HUMAN	0.00767438	0.985846	0.0443711	0.70444	Not DE
P62314	ENSG00000167088	SMD1_HUMAN	-0.119289	0.66553	-0.485909	0.00082	Protein
P62318	ENSG00000100028	SMD3_HUMAN	0.239771	0.494141	-0.668768	0.00036	Protein
A6NHR9	ENSG00000101596	SMHD1_HUMAN	-0.279518	0.490787	-0.0992525	0.42815	Not DE
Q7KZF4	ENSG00000197157	SND1_HUMAN	-0.0551257	0.835503	0.469298	1.64e-05	Protein
P09012	ENSG00000077312	SNRPA_HUMAN	0.18569	0.583114	-0.0839413	0.49762	Not DE
Q9UMY4	ENSG00000147164	SNX12_HUMAN	-0.0709492	0.78659	0.235964	0.05329	Not DE
O60749	ENSG00000205302	SNX2_HUMAN	-0.0325401	0.916047	0.172691	0.10308	Not DE
Q9Y5B9	ENSG00000092201	SP16H_HUMAN	-0.193542	0.524022	-0.0536306	0.62677	Not DE
P35237	ENSG00000124570	SPB6_HUMAN	0.234346	0.280588	0.379323	0.00305	Protein
P19623	ENSG00000116649	SPEE_HUMAN	-0.165942	0.772562	0.192331	0.46441	Not DE
P35270	ENSG00000116096	SPRE_HUMAN	0.565981	0.133946	-0.0405747	0.83404	Not DE
Q01082	ENSG00000115306	SPTB2_HUMAN	-0.12933	0.726264	0.775941	0.09525	Not DE
Q13813	ENSG00000197694	SPTN1_HUMAN	-0.00357582	0.994539	-0.0552676	0.74837	Not DE
Q9Y6N5	ENSG00000137767	SQOR_HUMAN	0.318908	0.289082	0.262574	4.7e-05	Protein
Q14247	ENSG00000085733	SRC8_HUMAN	-0.0538546	0.864059	0.17567	0.0069	Protein
Q9BXP5	ENSG00000087087	SRRT_HUMAN	0.275321	0.547988	-0.14283	0.56324	Not DE
O75494	ENSG00000188529	SRS10_HUMAN	-0.0390469	0.888167	-0.22473	0.44773	Not DE
Q07955	ENSG00000136450	SRSF1_HUMAN	0.0607227	0.896314	-0.222512	0.18036	Not DE
P84103	ENSG00000112081	SRSF3_HUMAN	0.0236794	0.95679	-0.521352	0.00237	Protein
Q08170	ENSG00000116350	SRSF4_HUMAN	0.257216	0.285616	-0.0383444	0.83169	Not DE
Q04837	ENSG00000106028	SSBP_HUMAN	0.0552521	0.897427	-0.251428	0.29764	Not DE
P43307	ENSG00000124783	SSRA_HUMAN	-0.224979	0.336094	-0.0502894	0.62836	Not DE
Q08945	ENSG00000149136	SSRP1_HUMAN	-0.216013	0.25163	-0.0123156	0.87876	Not DE
P31948	ENSG00000168439	STIP1_HUMAN	0.151688	0.760311	0.368537	0.00019	Protein
Q9UJZ1	ENSG00000165283	STML2_HUMAN	-0.0960045	0.688745	0.183451	0.01283	Protein
P61956	ENSG00000188612	SUMO2_HUMAN	0.0112861	0.970213	0.820547	4.31e-09	Protein
P49588	ENSG00000090861	SYAC_HUMAN	-0.609583	0.183576	0.108332	0.49825	Not DE
P14868	ENSG00000115866	SYDC_HUMAN	0.0950658	0.628436	0.0588037	0.7005	Not DE
P07814	ENSG00000136628	SYEP_HUMAN	-0.417435	0.372574	0.718922	0.00567	Protein
Q9Y285	ENSG00000179115	SYFA_HUMAN	0.164748	0.587477	0.324485	0.00611	Protein
Q9NSD9	ENSG00000116120	SYFB_HUMAN	-0.206676	0.59367	0.401857	0.00611	Protein
P41252	ENSG00000196305	SYIC_HUMAN	-0.315026	0.606936	-0.214069	0.13203	Not DE
Q15046	ENSG00000065427	SYK_HUMAN	-0.0224236	0.947244	-0.0592372	0.79596	Not DE
Q9P2J5	ENSG00000133706	SYLC_HUMAN	-0.399135	0.401999	-0.705568	0.13173	Not DE
P56192	ENSG00000166986	SYMC_HUMAN	-0.647338	0.264993	0.36896	0.02322	Protein
O43776	ENSG00000134440	SYNC_HUMAN	-0.247782	0.444129	0.223237	0.00385	Protein
P47897	ENSG00000172053	SYQ_HUMAN	0.184347	0.390841	-0.19404	0.33779	Not DE
P26639	ENSG00000113407	SYTC_HUMAN	-0.466439	0.209431	0.0553451	0.46451	Not DE
P26640	ENSG00000204394	SYVC_HUMAN	0.0724304	0.910533	0.534996	0.00103	Protein
P23381	ENSG00000140105	SYWC_HUMAN	-0.462781	0.390997	0.0127962	0.93286	Not DE
P54577	ENSG00000134684	SYYC_HUMAN	-0.662399	0.193731	-0.260369	0.00788	Protein
P09758	ENSG00000184292	TACD2_HUMAN	0.0685901	0.842274	-0.0578997	0.80978	Not DE
Q13148	ENSG00000120948	TADBP_HUMAN	0.159331	0.524022	0.354144	0.01098	Protein
P37802	ENSG00000158710	TAGL2_HUMAN	-0.0327061	0.951406	-0.566324	5.94e-06	Protein
P37837	ENSG00000177156	TALDO_HUMAN	0.213627	0.315681	0.454913	9.9e-06	Protein
Q9C0C2	ENSG00000149115	TB182_HUMAN	0.148955	0.520206	1.25055	0.01712	Protein
Q9BQE3	ENSG00000167553	TBA1C_HUMAN	0.10043	0.848709	0.780918	0.09927	Not DE
P68366	ENSG00000127824	TBA4A_HUMAN	0.155317	0.645238	0.304519	0.00139	Protein
P68371	ENSG00000188229	TBB4B_HUMAN	0.200943	0.606106	0.332549	0.08946	Not DE
P07437	ENSG00000196230	TBB5_HUMAN	0.0501214	0.851136	0.320832	0.02214	Protein
Q9BUF5	ENSG00000176014	TBB6_HUMAN	0.131467	0.665127	0.286902	0.08183	Not DE
Q9P2M4	ENSG00000132405	TBC14_HUMAN	-0.2353	0.42935	-0.117736	0.47781	Not DE
P23258	ENSG00000131462	TBG1_HUMAN	0.10775	0.751946	-0.00984609	0.982	Not DE
Q12788	ENSG00000183751	TBL3_HUMAN	0.0837632	0.816223	0.413114	0.08455	Not DE
P17987	ENSG00000120438	TCPA_HUMAN	0.0649918	0.905822	0.0860345	0.50649	Not DE
P78371	ENSG00000166226	TCPB_HUMAN	-0.0634068	0.89782	0.402486	1.91e-05	Protein
P50991	ENSG00000115484	TCPD_HUMAN	-0.0851855	0.856456	0.272734	0.02913	Protein
P48643	ENSG00000150753	TCPE_HUMAN	-0.0417227	0.937499	0.540913	1.24e-05	Protein
P49368	ENSG00000163468	TCPG_HUMAN	0.0493053	0.924905	0.295251	0.02257	Protein
Q99832	ENSG00000135624	TCPH_HUMAN	0.128019	0.743543	0.249699	0.02451	Protein
P50990	ENSG00000156261	TCPQ_HUMAN	0.0404714	0.916047	0.277837	0.00442	Protein
P40227	ENSG00000146731	TCPZ_HUMAN	-0.0314447	0.94971	0.468482	0.0006	Protein
P13693	ENSG00000133112	TCTP_HUMAN	0.0753329	0.923356	-0.0999714	0.87003	Not DE
Q15185	ENSG00000110958	TEBP_HUMAN	-0.127182	0.716335	-1.58942	3.59e-06	Protein
Q9NZ01	ENSG00000099797	TECR_HUMAN	0.297297	0.284005	-0.86034	0.00133	Protein
Q9Y4R8	ENSG00000100726	TELO2_HUMAN	0.227252	0.352558	-0.49708	0.66959	Not DE
P24821	ENSG00000041982	TENA_HUMAN	-0.380893	0.123858	-0.0242025	0.8688	Not DE
P55072	ENSG00000165280	TERA_HUMAN	0.134381	0.787816	0.604779	5.94e-06	Protein
Q92734	ENSG00000114354	TFG_HUMAN	-0.0240651	0.937468	-0.138791	0.16768	Not DE
P02786	ENSG00000072274	TFR1_HUMAN	0.426186	0.525324	1.07198	2.1e-11	Protein
P13726	ENSG00000117525	TF_HUMAN	0.119653	0.687232	-1.30757	0.01306	Protein
P21980	ENSG00000198959	TGM2_HUMAN	-0.39274	0.578824	-0.465228	0.02223	Protein
Q9H5L6	ENSG00000168152	THAP9_HUMAN	0.139029	0.817002	-0.453744	0.30903	Not DE
Q9BWD1	ENSG00000120437	THIC_HUMAN	0.0518696	0.932125	0.215475	0.14483	Not DE
P10599	ENSG00000136810	THIO_HUMAN	0.0428145	0.940901	-0.84797	0.0017	Protein
Q86V81	ENSG00000183684	THOC4_HUMAN	-0.185667	0.550476	-1.14477	0.26311	Not DE
Q13263	ENSG00000130726	TIF1B_HUMAN	0.0612537	0.831365	0.358309	0.00168	Protein
P29401	ENSG00000163931	TKT_HUMAN	0.181594	0.51177	0.0402375	0.6929	Not DE
Q9Y490	ENSG00000137076	TLN1_HUMAN	-0.0493901	0.927653	0.406038	0.00013	Protein
Q9UM00	ENSG00000143183	TMCO1_HUMAN	0.0703923	0.823632	-0.81994	0.08295	Not DE
P57088	ENSG00000109133	TMM33_HUMAN	-0.0665792	0.802489	-0.130082	0.23675	Not DE
Q92973	ENSG00000083312	TNPO1_HUMAN	-0.266326	0.558545	-0.427478	0.00238	Protein
O96008	ENSG00000130204	TOM40_HUMAN	0.0544835	0.913738	-0.380697	0.1607	Not DE
P11387	ENSG00000198900	TOP1_HUMAN	0.108858	0.771302	0.231337	0.17295	Not DE
P11388	ENSG00000131747	TOP2A_HUMAN	-0.101864	0.685146	0.612466	0.00067	Protein
O43399	ENSG00000101150	TPD54_HUMAN	-0.0857314	0.763748	-0.630591	3.06e-07	Protein
P60174	ENSG00000111669	TPIS_HUMAN	0.226917	0.390889	-0.270278	0.09	Not DE
P06753	ENSG00000143549	TPM3_HUMAN	-0.0245531	0.949921	0.619614	0.00881	Protein
P12270	ENSG00000047410	TPR_HUMAN	-0.0519867	0.8486	0.749735	1.37e-05	Protein
Q13595	ENSG00000164548	TRA2A_HUMAN	0.0191357	0.961126	1.4828	0.04401	Protein
P62995	ENSG00000136527	TRA2B_HUMAN	-0.0543342	0.805775	-0.25427	0.08003	Not DE
Q12931	ENSG00000126602	TRAP1_HUMAN	0.00922279	0.988681	0.529501	0.00422	Protein
Q16881	ENSG00000198431	TRXR1_HUMAN	-0.48642	0.339081	-0.430996	0.19238	Not DE
Q15631	ENSG00000211460	TSN_HUMAN	-0.104833	0.644458	-0.284831	0.02075	Protein
P07996	ENSG00000137801	TSP1_HUMAN	-0.670485	0.467589	0.308768	0.08311	Not DE
Q8N5M4	ENSG00000162222	TTC9C_HUMAN	-0.152048	0.640499	-0.293499	0.30377	Not DE
Q5TAX3	ENSG00000134744	TUT4_HUMAN	-0.0100395	0.976357	0.100379	0.27129	Not DE
Q12792	ENSG00000151239	TWF1_HUMAN	-0.0992403	0.783629	-0.301472	0.38926	Not DE
Q8NBS9	ENSG00000239264	TXND5_HUMAN	-0.100568	0.934167	-0.0562938	0.64971	Not DE
O75643	ENSG00000144028	U520_HUMAN	-0.12082	0.749783	0.313786	0.02548	Protein
Q15029	ENSG00000108883	U5S1_HUMAN	-0.106745	0.754692	0.594486	9.67e-07	Protein
Q16222	ENSG00000117143	UAP1_HUMAN	-0.557409	0.170094	0.277737	0.02577	Protein
Q13404	ENSG00000244687	UB2V1_HUMAN	-0.0279577	0.9686	-1.23507	9.52e-07	Protein
P22314	ENSG00000130985	UBA1_HUMAN	0.124103	0.765639	0.232206	0.03761	Protein
P61086	ENSG00000078140	UBE2K_HUMAN	-0.00798629	0.985846	0.296721	0.51823	Not DE
P54578	ENSG00000101557	UBP14_HUMAN	0.125216	0.704754	0.416295	0.00017	Protein
P45974	ENSG00000111667	UBP5_HUMAN	0.163992	0.678043	0.184302	0.11878	Not DE
Q04323	ENSG00000162191	UBXN1_HUMAN	-0.18579	0.549481	-0.326545	0.04818	Protein
P09936	ENSG00000154277	UCHL1_HUMAN	-0.281194	0.558836	-0.323333	0.00293	Protein
O94874	ENSG00000014123	UFL1_HUMAN	-0.138554	0.528726	-0.0429682	0.73833	Not DE
O60701	ENSG00000109814	UGDH_HUMAN	-0.27338	0.451853	0.26608	0.05067	Not DE
Q9NYU2	ENSG00000136731	UGGG1_HUMAN	-0.195839	0.588112	0.26645	0.04854	Protein
Q16851	ENSG00000169764	UGPA_HUMAN	0.23554	0.351995	0.352299	0.08934	Not DE
A0JNW5	ENSG00000111647	UH1BL_HUMAN	-0.304007	0.473764	-0.70145	0.03472	Protein
Q13564	ENSG00000159593	ULA1_HUMAN	-0.015214	0.974937	0.193405	0.09553	Not DE
P11172	ENSG00000114491	UMPS_HUMAN	0.138022	0.672923	-0.0289323	0.89685	Not DE
Q9H3U1	ENSG00000140553	UN45A_HUMAN	0.204462	0.305502	-0.0110709	0.95036	Not DE
Q16831	ENSG00000183696	UPP1_HUMAN	-1.17881	0.152103	-0.677797	0.08319	Not DE
P00749	ENSG00000122861	UROK_HUMAN	-0.639982	0.104489	-0.245724	0.34429	Not DE
O60763	ENSG00000138768	USO1_HUMAN	-0.00985051	0.977428	0.241042	0.0174	Protein
Q93008	ENSG00000124486	USP9X_HUMAN	-0.0994158	0.825264	0.664146	0.04787	Protein
Q99536	ENSG00000108828	VAT1_HUMAN	0.125194	0.619894	-0.0949868	0.65186	Not DE
P21281	ENSG00000147416	VATB2_HUMAN	0.22549	0.494455	0.351163	0.01912	Protein
P21796	ENSG00000213585	VDAC1_HUMAN	-0.0389497	0.930457	-0.313767	0.066	Not DE
P45880	ENSG00000165637	VDAC2_HUMAN	-0.00341823	0.991959	0.141181	0.13503	Not DE
Q9Y277	ENSG00000078668	VDAC3_HUMAN	0.0445758	0.899675	0.0144736	0.86267	Not DE
P18206	ENSG00000035403	VINC_HUMAN	-0.0197653	0.969026	0.443607	2.57e-06	Protein
Q7Z7G8	ENSG00000132549	VP13B_HUMAN	-0.113123	0.76426	-0.844709	3.84e-07	Protein
Q93050	ENSG00000033627	VPP1_HUMAN	0.235929	0.486226	-0.683601	0.11628	Not DE
Q96QK1	ENSG00000069329	VPS35_HUMAN	-0.106136	0.63231	0.372407	9.23e-05	Protein
Q86VR7	ENSG00000186806	VS10L_HUMAN	-0.0692019	0.947568	0.610995	0.3853	Not DE
O75083	ENSG00000071127	WDR1_HUMAN	-0.0934616	0.81676	1.54604	0.0179	Protein
O14980	ENSG00000082898	XPO1_HUMAN	0.0263933	0.95894	-0.000875385	0.99686	Not DE
P55060	ENSG00000124207	XPO2_HUMAN	-0.0606863	0.909959	0.204732	0.1491	Not DE
Q9HAV4	ENSG00000124571	XPO5_HUMAN	-0.230987	0.551337	-0.259253	0.29097	Not DE
P13010	ENSG00000079246	XRCC5_HUMAN	-0.036078	0.909959	-0.0147679	0.92084	Not DE
P12956	ENSG00000196419	XRCC6_HUMAN	-0.0903341	0.715511	0.0730669	0.27563	Not DE
P46937	ENSG00000137693	YAP1_HUMAN	-0.156308	0.623618	0.48412	0.44674	Not DE
P67809	ENSG00000065978	YBOX1_HUMAN	-0.0247691	0.941324	-1.12859	0.00116	Protein
Q7Z2W4	ENSG00000105939	ZCCHV_HUMAN	0.164118	0.671886	0.406629	0.04661	Protein
Q07157	ENSG00000104067	ZO1_HUMAN	-0.0615861	0.880262	0.201273	0.25371	Not DE
